# Supplementary material for: Global characterization of Artemisia annua glandular trichome transcriptome using 454 pyrosequencing
Source: BMC Genomics. 2009 Oct 9;10:465. doi: 10.1186/1471-2164-10-465 (PMC2763888; doi:10.1186/1471-2164-10-465)
Supplement: Additional file 1 — Contigs with at least one significant alignment to existing gene model. The data represent all the assembled contigs with at least one significant alignment to the existing gene model according to BlastX search. [file 1471-2164-10-465-S1.TXT]

>Contig7
GCAACAAGTGTTGAAGAAGATGATGATGGTATTATTAATGGTAGGAAGAAGCTTAGGCTTNACTAAAGCTCAATCTGCCCTTCTTGAACAAGCCCTTCAAACATCATAGCACTTTGGATCCNTAAGCAAAAAGCAAGAGCTTGCAAGGGAGCTAAAGTTGAGGCCAAGGCAAGTTGAAGTTTGGGTTCCAGAACAGAAGAGCCAGGACAAAGCTAAAGCAAACAGAAGTGGATTGTGAATACTTGAAGAAATGTTGTGAAACATTAAAGGAAGAGAACACAAGACTCCACAAAGAGCTTCAAGAACTCAAATCACTCAAAATGTCANCCAACTAAGCCACTATACATGCAACTCCCTGCAGCCACACTTACCATGTGTCCGTCATGTNGAACGTATCGGCGACACCACGTCCACAACCAAGACTCGCCCTTTTACGATGGATACGAAGNCCACACTTCTTTAATCCATTN
>Contig15
NACGTTTCGTATTATCTAACTTTGTCAGCAATAATAGANCGGAACTGTATTATGCGTCCATGGTGGTCTCTCACCAGATATTAGGACTATTGACCAGATNTAGAGTTATCGAACGGAACTGTGAGATCCCTCACGAAGGGCCATTTTGTGACCTGATGTGNGAGTGATCCTGAAGACATTGAAACATGGGCAGTCNAGTCCTCGTGGAGCAGGATGGCTTTTNTGGATCTAGAGTTACATCTGAGTTCAACCACATCNAACAAGCTTGATTTAGTCTGCCGGGCTCACCAACTTGTTCAGGAAGNGTTTAAAGTACATGTTTCAAGATAAAGGACTCN
>Contig24
GTGACATCAGGGTACTGAGTTGATGAGTGGTTACCCAGATAATAACATTCTTGACATCTGGATACTTGAACATTGAGCTTCTCTGAGATTTGTCCCAAAGCCCTGTTGTGGTCTAGCCTTGGTCAAACAAGTAATGTTCTTCTCAGGAATGGATGGGGCGAATTCCTTCAAGATCAATGCGTNTGGTGTTTGCTGGGTTAGCAACAACCAAGACCTTGCAGTTTGGTGCGGCATGCTTCTCAAGAGCAGAAGCTTGGGACTTGTAGNATAGAGACATTCTTTGACATCACGTCTTTCCTTTCCATCCCTTCCTTCCTGGGAAACCCAACCAACCATGACTGCAACATTAACACCAGTGCATGCCTCAACAGCATCGGTGGGGCCAACAACTCCTTTAAGGAGAGGAAAAGCGGCATCAACCAACTCCATCCTN
>Contig30
TCAAATGGTCAACGATTCGTCGTTAGATAACCTAATTCGATGGGGCACATCGAACAATAGGCTTCATCGTAGTTGATTCGTTAGATTTCTCACAACGACTCTTGCCTGCATACTTCAAACANTAATAATTTCTCGAGTTTTATTCGTCAACTCAATACTTATGGTTTTAGAAAAGTGGATCCAGATCGATGGGAATTCGCGAACGAGTGGTTTCTAAGAGGACAAATTCATTTGCTAAAGAACATTGGAAGAAAAAGGCAAACAAGTAATAGGTTGAAACAGACAAGATTAGAAGATGATGAAGAGGAAGATATGGTGAATGAAATCGCGAGATTGAAACAAGAACAAAAAGCTTTTAGAACAAGAGCTTGTGAATATGAATAAACGACTTGAAGCAACCGAACGAAGN
>Contig31
NCTAATGACCAATACCTGCCCCCATTTGTTATTGTTGATGATAGCGGCAGCCCTGTTGGTCCAGTTGTGGATGGTGATGCTGTCGTCACTGTTAACTTCCGTGCTGATCGTATGACTATGCTTGCCCAAGCTCTTGAATACGAGAAGTTTGATAAGTTTGACAGAGTGCGTGTCCCAAAAATCCGATATGCTGGTATGCTCCAGTATGATGGAGAGTTGAAGCTTCCAAACCATTACCTTGTTTCTCCCCCATTGATTGACAGGACAATCTGGCGAATATTTGGTGCATAATGGTGTCCGCACTTTTGCTTGCAGTGAGACTGTCAAATTCGGTCATGTCACATTTTTCTGGAATGGAAACCGATCTGGTTACTTCAACTCAGAAGTTGGAAGAATATGTTGAAATTCCAAGTGATAGTGGTATTACCTTCAACGTCCAACCAANAGATGAAAGCTTTGGAGATTGGTGAN
>Contig38
NCTTTTATGCAGTAAGTTCATTTTAATTTATAAGGTGTACCTANAACTTACAATTATAGGACCCAAACCCATCAAACTACGAAAACANTTACATCATCAAATGAANATATCACTTAAAGTTTGATCACTCTTGAAAGATTCATCAAAATNCATCTGTTATTATCTCGNTTCCAAACCCAAGCAGGGGTTAATTGTGCATCATTGGCCAATGNAAACGTTGTAACATAGANTCTTCTTGTTTGAGAAAGGCGTCATTTTGGTTATTTGTACTAANTCGAAGGGTTACTACAAATTTGTGAGTAGTGGCGGTTCTTGAATTTCTTAGAATCAAGGACAACTCGATGATGTGAGGAAGTGTTAGGAGGTGCGCAAGTGTGATGGCCAATATATCTGGATCTCGAACATGTTTGAGTCATCTTCTAGTTGCTGAACCTGTTTTAACGCTTTGCATCCTTGAACATGTTTGTGTGTGCATCTAAAATAACATCTTGGAAATTTGGAGTTAAGTATCCCCTTTTGACCGTATTTCCTCCACGAATAACCATCTCCAATCGTACCACTAACTTCTATTCTTGAATCAATGGTCTTTCTTCTTTTGTAACAGCCTCGTCGTTCCTTGATAGCAGGGGCTGGTGGTTTTCCATGGAAAACTAGGTTACACGCCAAACCTAGATGGGTACTCGTTCGGAGTTAACACTAAAGGGCCATGGTAGAAAGATTCCGATATTTCATTCACGAGACCATCCAACCGAAGCCAACTCATCATCATTAACTTTCTGGTGAAGTAAAGCTTGTAGCCTCTTAGCAGAATTNTCTCCCTTTAATTAGGGTTTCCACCAGTCTTTTTTCTTGTTTTATTTCCATTTCAGAATC
>Contig45
TGATCCTCCCCCTAACAATGTTCATACCTGAAGCCGAGTTGCCTATTTGGGTGATATGTTNATGTACCAGTAACCATGTCAATCTTAAACATCCTTCCAGCACCAAAAGCATTCCCCTTCTTTGATGCCATACTTACTATTCGAAAACACAATGTCTGTAACCAAATTCAACGCCATGGTTTCCCGGTCTTTTCCAGCTCGGAAGTGCATACGAATGGGTTGTTACCAAGAAAACTGGAAGGTCCCTCGGAATCAGACCTCTTAGCCTTTGCAGAACGAGAATCAAAGAGTACCAATGAGGNATAAGATCCAACGAAGACTTTCAGATTN
>Contig56
NACACTTGACCAATGCTCACACGAGCACACACACCTTGTGGTTTACCAAAAGCACCTCTNCATACCCGTCTGGAGCCTATCAGCTCCAGCACACGAAGCATCTTGTTGATACGTAGCACATGGGAAAGGATGAACCCTGACCCTCAAGTGGAAAGCATCCTTTCCAGCAAACTTAGTCATGTTACTTGTTGCAGGCAATACGTGCAGCCTCAAGTGCCTCACTGGAAACATTCTCCTTCTCCCAACTGACCAAATGCACACAAAAGGGGAACTCATCGACTCCTTTCTTCTTCATACCGGNCGTCATAGATCCTAATCTTGGGATCGGGCACACCACGGCAGTAACGGGACTTTGGGTATGNGCN
>Contig60
NTCGATCAACATAACAAAAAAGAGAACAAGATGCTGAAGTTAGCCAGGGTGGTCAAGGCACAAGAGCAAGTTGTTGCCGGCACTATGCATCATCTTACATTGGAGGTTGATGATGCCGGAAGGCAATAAAATATACTTGGCCAAGATCTGGGTTAAGCCGTGGGAAAACTTCAAGGAACTGCAGGAATTCAACCATATTCCACATCCTGATCATGATGTTCAAAAAGATGGTGAGGGCTCAGGATACCAGTCTGTCCCTGTTCATGATCCTGTGGTTCAGGATGCTGCAAATCATCTCCTCAAGACACTGCAACAGAGGTCCAACTCGTTGTATCCTTATGAACTGCAAGAAGTTGTTCATGCTAAAGCTGAGACTGTGGAAGGGTCTGCAAAATATGATATCCTGGTGAAGCTGAAAAGGAATGACAAGGAAGAGAAGTACAAGGCTAACGTGCACAAGGACAACGATGGGAAGTTTCATGTGAACAACATGGTCCAGGACCACTCTTAAATGAAGCTTACTTGATGCAGCACTGACAACGAGATTTCTATGTTTTATGTGTAATAAATTCTTTTAACTGCN
>Contig65
TGCTACTAATTCTTCTTCTGCTTCTGGTAAATCAAAAGGTAATCGTTCACACTCTGCTAGGGAAAAAAATAAAAAAACTAGAAATCCTATAGGTTGACGCCACAAATTCCATCCCCAAAAACCATATTTTGACTGCGCTTCCACTATATCAACGGTACCTTGAACTGTTAGATAATCATAGTGGATGATAACATCACTGTTCCCACCCCTATTGCAGAAACCGTACATGAGATTTTCACCTCATACGGCTCCTCAAAGGTCACAAATAAATCTAAAGGACCCGTCCTTATTTATTTTTCTTGATATGTTTGTAGGATAAATAGAGATAAAATGAAAATCCATTGTAAGGTCCCATTAGACACTGGAATTCTGTCTGCTATATTTATTTATACTATAAATAAAATAAAGTGCTTCTGAATTCATCTTATCTTTTAATAATTTAAATTCTTCTTTGTTTGAGTAATAACTTAATCCTTGAATAAAATCTTTCTTGTAACAATATCTATAGATATTTCAACCTAACGTTTTCAAGTACGAAATCCAATTAGACCTTGCATTAGTTCAATGAATCATGACAAGAATTCTATCTCTATATAGAGAAAGAAAAAAAAGATATTTTTTTTTCTAGCGGCATTCAGTCTTTCGATTTTTTCGTTTTCCGTTACTTCTCCTTTN
>Contig67
TCCCTTTCCTTTTGGCACGATCACCAAGCCAGGATTGCACGGTAGGTGGATATACAATCCNCAAAGGGTTGCACGGTCTTTCTAAATGTATGGTCAATCCATCGGGATCCTCGTTATTGGGNACAATCCCTTGGATTTCAAGCCTGAGAGGTTCTTGACGTATGAGGAGACAAACAAATGGGATTACACTGGTAACAATTTGAATTTCTTCCCGTTTTGGATCAGGGAGAAGAGTATGTGCGGGGCCTTCCACTGGCTGAAAAAATGCAAATGTTTATATTAGCTTCACTCTTGCACTCGTTTGACTGGAGTTTGNCCAAATGGTGAAGAGCATGACCTTTTCGGAAAGATTTGGTATTACACTAAAGAAAAAGAANAAN
>Contig69
CCGACTCTACCAATTGGAAACGAGAATGAATGGGAAGAAGCTAGATGCCCGATTTGTATCNGAGCATCCTCACAATGCTGTCCTTTTGCTTTGTTCTTCTCGTGAGAAAGGATGTCTTCCANTACATATGTAACACAAGTTCCCGTCATCAAACTGTCTTGATCAGTTTCGCAAGTCATCTAATAACGAGGGAGCAGAGACTAAGCTTGTTTGCCCTCTCTGCAGAGGTCAAATCAACGGGTCAATTGTGGTTAATCCTGCGCGCCAATTCATGGACTCTAAAATAAGAAGTTGCTCACTGGATACCTGTGATTATGCTGGAAACTATTCACAGTTAAGAAAACATGCTAGGTGTAAACACCCTCGCGTTCGCCCAACAGATGTAGACCCTGAACGAGANACTCAAGTGGCGAAATTTGGAAGAAGAAATGGAACAACAAGATATGTTGAGTATGCAGTTNTGATTTTGATGN
>Contig72
NGTTGGAAAAGCAGCAAACGCGTATGAAACCGGTTATCAACTAAAGGGTAGTGCATATGTTATATCTAAACACATAAGCAACACTTGGTTGTGGGATCGTGTACGAGTTAGTGGTGGGGCTTATGGAGGCTTCTGTGATTTTGACACTCATTCAGGAGTATTCTCATTTCTATCTTATCGGGATCCTAATTTGCTGAAGACATTGGATATATATGATGGAACCAGTGATTTCCTACGTCAATTGGAAATGGATGATGATACTCTTACAAAAGCGATTATTNGGGACAATTGGTGATGTAGATTCATACCAGTTAN
>Contig75
AAGTTGTGGTAATCTTCTCAAACATTAATATGCAATAGCGCAACAGGCAATGGTCGCTATNGAGTATTCCATCTCAGGCAATCCTTCAGCTTCCTTGTTCATGGCTCGCCGTTACAAATCANATGGAAGCTGAGAAGAACTATTCTCTTCTAAAGATGATGGTAAACCTAGTTTTGAAGAAANACCATGTACATCGTTTGGAATATCCTGGTGGCAAAATTGCATTTACATTCTGAAATGAACTTTCTCCCTGGCTCATCTGAGGAAAGGGTGAAATGTTATCGACTTCTTGGATCAAGATGGTTACCCGATCTTGTCTAACATGCCAGAACACCGTGGGTAAAGAACTTGCATTTGAAAATATATGTCAACATGGTTACCCTTCAAACTATGGATACATTGTTTTATGAGGCACAAAGACAAGGTAGATTTTCATTCTATATGTCCTCATTTGGCGAGGAAGCTATCAACANTCGN
>Contig79
CACAACATGAGGCACCTTCCAATGGGCAGCATCCCCATGCGAAGCACGGGCCACGGTAGTNTATAGATACAGCAACAAGTGGTGCTTTGTGGACAAGTGGAGTATGAATCACAGACTATTTTCAGGCGTGGCTGGAGTCGGCGGTGATGGACCAGGGTTAGGTGGGGTTCAAACCGCTCTTGGATTGGGTATGATGCTTCCATTGCAATTCCACATTTACCCTTTTTGTCGTTGATGTTTCNTTTCCATTCTAATGTAACCTGATTCACCCCACTCTGCACCCCATGAATTTCTAACGATCCNAGTAGTCCTTGCCATCTTCGGTACCGTAN
>Contig80
GGTGCTGGGGTATAATCCACTGGCTCGACTTGCCTAGGTGGAATCAGATCCGGGTCCCAGCCACACAAAGTATATATCTCCATCTAAATCACTTCCTGAACATTCATTGGGATGAGGCCTTTTGTCCTTTCTGAGGAAAACAACACAATCCACCATATGATGCAATGCTGGAACATTAACCGCCCTTCAAGACTCGTACGTCACCAGGATGTAAACACGGGTTTTAGTCAACCACCACTTCCTANCAACAATTAGTN
>Contig87
NCGGAAAAGCGGCGAGAGATGGCAAAAAATTACCTTAGAAGATACACTCATTATTNATGAAAGATGGGCTACAAACCAATCTTCCAGACAAAAGGCACTGGCAGACCCTCAGCAAANTGCAAAACGTACATCTTGAGAAGCTGAGTGATATACAGTGCCAGCCTGAATCACAGCTTAAGTTCATAACTGAGGCCTGGCTACAGATAGTAGAATGTAGAAGGGTACTAAAGTGGACATACGCGTATGGATATTACTTGCCCGAGCATGAGCATGCCAAGAGGCAGTTCTTTGAATACTTGCAAGGTGAGGCAGAATCTGGATTGGAACGACTTCATCAGTGTGCGGAGAAGGAACTACAAGGTTATCTTAATATTGACAAGGGTCCATCCAAGGACTTTAATGAGTTTCGCATGAAACTAGCTGGTNTTGACCAGTGTGACACGTAATTACTTTGAGAATCTTGTGAGGGCTCTAGAAAATAGTCTANTCTGATGTCGATACCCACGGTGGGACCACCAGCCGAGTTGGTGGCTCACGGGGCCTAGGANGCCGGTAGCAGCAAAAGCAGAAACGGTAGGAATAAGGGAACCGCTCCCTCTGGCAGATCTNAGTGGTTCAAGAAACATAGATGATTN
>Contig92
NATGGGAAAGTTGNTGGGAGACTTGATGACACCTGCTCCACTTGTTGTACGTGAAACTACAAATCTTGAGGACGCAGTAAGGTTGTTGCTTGAAACAAAATACCGTCGGCTGCCAGTAGTTGATGTTGACGGAAAAGCTGGTTGGGCTTATTACAAGGGGAGATGTTGTTAGGGCAGCCCTTAAGATAAAACATGCTATGAAGAAGATGCAGTTATCACAAGAATGAGAGTGACTTAATATGATTTGAGCTTATTCATGGTAAAGCCTTCATATTCTGCTGCTAATTCATCATTCTTTTCCTTAGTATATTTATCGTTCCTGAGCCCTTACTGGGGAGTAGN
>Contig95
GAAACCAGGAGACATAGTGATGCCGCTCTACCTTGGTGAATGTGGACAATGCTTGAACTTGCAAAACAGGAAAGACCAACCTATGTCATGTTTATCCACCTTCATTTAGTGGCCTCATGGAACGATGGCACTTCTAGGATGTCCATTGCCAGAACCGGAGAATCTATATATCACTTTGCAAAGTTGTTCAACATGGACAGAATATGCAGTTGCTGACTGCAATTATGTGCTCAAGATCAACCCGAAAATTTCTTACCCTCAATGCTAGTTTCCTCTCATGTGGCTTCACCACTGGCTTTGGTGCGACATCCAGAGAAACCC
>Contig106
NCTATCATAACAAAGTTGNCGATGTATCACTGTAGATGTGACGGGGACTTTAATGGCTTACAAGGGAGAACTTGGTGATNTATTATTGTATGGCTGCTAAATCCGTAGGGCTTCCTTGCCCGGACNTACAAACGGGTACATGNATGGCTTTAAGATTGCATACTCAGATATGGCGAAGAAATATCCANTGTTTTGGGCATGCTGAAAAATGCCGAACATTGTATGGTGGAAAACTTGTGTGAGAGATTNCCTTTGTCAAGGCAGGATATGATTTCGATGAGGAGACATTTGAAAAGATCTTNCAAGCGCGTATACTCTACTTTTGGTTCATCTGCACCTTACAGAGTCTTCCCTGATTCCCANACCATTCTTAAGATGGCTTCGTTCACAAGGCGTGACTGTTGGGATTGTTAGCAATGCAGANGTATAGGTATCAGNGATGTAATTCTTCCCGCCCTCGGCTTAAATGAGGGATCTGAATGGGACTTTGGAGTTTTCNTCTGGCCTGGAGGGTGTGGAAAAGCCAGACCCAAGAATATACAAGATTGCTTTGGAGAGGGCCGGAAATGTAGCACCAGAAGACGCTCTGCACANTTGGGGATAGCATGCGTAAAGACTATGCACCAGCCAAGAGTCTTGGGATGCATGCATTATNTGTTGGATAGGTTCAACACTCCTGATGCTGAGAATTGGAAGAAATCTGGTGCTACAGTGTTTACCTGACCTAGTGGCAGCACGAGAATGGTTGACTTCTGAGCATTGTAN
>Contig109
TAGTGGTATAATCATTTCTAGATACTTTGGGTGGCTTGTGATAGTGATCAAACACAATGAAACCCTTTCATGGTCACACGTTTTGCTACGAGGGTGAAGAGGTTACGCACTCCCTCAGATTGGCTCTAAGTTGTACTGTGAGATCATACCGCAAACTGAAATTCGGCCATCTAGTCTCATGTTTCAAGAGTACTGCATCCAACATCTTTCCTCCAACGTTCTCAAAGTAAATATCAATTCCTTCGGGAAAGTACCTCTTCAGAGCCGCATCCAGATCTNTGCCCTTCCTTGTAATTAAAAGCTTCATCAAATACCAAATTTGTTCTTCAGCAAATCAACCNTTTTCCTTTGTACCAGCACTCCCAACGACATAGCATCCTGACAGCTTAGCAAACTGCCAA
>Contig116
GATATAACTAGGGTTTATCAAAATCACACACACTAAAACACACACAGAGACAGAGTGAACNGGCCATGGGTAACCCGAAGCAAAAATGGACGCAGGAGGAAGAAGACGCCTTACGCGCCGGAGTCGCAAAACACGGCACCGGAAAATGGAAGAATATTCAGAAAGACCCTCAGTTTAACCCTCATTTGTATTCCAGATCAAATATCGATCTCAAAGATAAATGGAGGAATATGAGTGTCAGTGCAAACGGCCAAGGTCCAAGGGAAAAGGCACGAACACCAAAACCAAAAGGTGCCGATTCTCCTGACTACCCCCTATGCCCATTTCTCACCTTCCTGGC
>Contig117
GATCCGTTGTGGACTTCAAGAGGGATCCTTGGCCCAAAGTGTCTGATAATGCTAAAGACCNTTGTCAAGAAGATGCTTAATCCTGACCCTACTACACGCCTAACTGCTCAAGAAGTTCTAGNATCATCCGTGGATCCAAAACGCCAAGAAGGCACCAAATGTTTCTTTAGGTGAAAATGTTANAAGCATGACTAAAGCAGTTCTCATTCATGAACAAGCTCAAGAAAAGAGN
>Contig124
NGGATGCTGTCAAGTCNAATCAGACCAACGGTGTTGATTGGATCATCAGGAGCTGGACAGACCTTCACTAAAGATGTNCGTGGAAGCTATGGCGTCTTTTAATGAGAAACCTATTATTCTTGCTCTTTCCAACCCAACCCTCGCAATCCGAATGTACTGCTGAGCAAGCTTATACTTGGAGTGAGGGTCGTGCTATCTNTTGCCAGTGGAAGTCCATTTGCCCCTGTTGAATATAATGGAAAGGTCTACGTATCAGGCCAGTCCAACAATGCATACATCTTCCCTGGATTCGGTTTGGGATTGATTATTTCTGGTGCAATCCGTGTTCACGATGACATGCTTTTAGCAGCCTCCGAGGCTCTGGCTGAACAGGTAACACAGGAGCATTTTGACAATGGGCTCATATNACCCACCGTTCACTAACATTCGCAAAATTTCTGCTCATATTGCTGCCAAGGTTGCCGCCANAAGTATATGAACTTGGTTTGGCAAGTCGTCTTCCGCAACCAGAAAACCTTGTAGCATATGNCTGAAAGN
>Contig126
GTGTGCGTTCATGAGCCCACGCTAAAGTTTCAATCAATTCCTGCCAATATCCACGCCAGGGAAATTAAAAACATAAATCCAGTAGCCCAAACAAGATGTCCAAATAAAAACATCCATGCCCAAGACCGATAAACTATTCATACCAAAAGGATTATATCCATAATAAGTTGTGAAGAGTTTAACCCATAAATAATCTCTTAACCAGCCCATCAAATAAGTGGAAGATTCATTAAACTGTGAAACANTTACCCN
>Contig132
TCCAACCACTGTCTTCATTGAGGATTGAGAGACAAACAGTTCCAGATGGGTAAACATTGGGATGGGAAGAACCCTTGGGGGAACTTGCACTTTGGTGGCTTGCTTGGATAATCTTCGGTGAAGTTAAGGGTGAGGGGGTAGCAACCGCCGTCCCAATCAGTCCCAGCTTTTACCAGGGATAATACAGTGCCAAACCATCAAATTAACAGTACCATCAGGAAGTGATTCAGGCTTAGCCACAAAACCATGAGGATGATTCTTTCTCCAAGCTTTGCGTTCTTCAGTCAAACCGGCCGCGAGCGATACCACCAGACATGATGATTTTGGTTGAGTGTAGCCGCGTGAAGAAGACGGAGGAGGAGGTCTGACTTTGTGGATTTGGAATTTATTTTGGATC
>Contig135
ACTGTTGCATCCAATAACTTGGTGTTCCATATGTTCGATAACTATCAAACACTATTGCATNCTGGTTTAAACCCATTCGTATTGGCGTTGAGAAACAAAGGTGCCTTGCTTGCCATATCCANCAACATCACTGTTCTTTTCAATGCCAATAAGAAATCCAGCTTCTGCTAATGCTATCAAAANGATTGCCTCGAGGAGCATTATTGTAACTCACAGCATACTCACTTACAAAAGCCTTTGGACCATTACGTGATGTACCATCAAACTTATGGCCNCATAGAAAACATTGTGTTTGCATCAGCATAAGCGTGATAATCGTACAATTCTGN
>Contig140
AATTGGCTCTTCAATCGACTTCCTCTTACCTTGTTCAGGAAGTGCTGATGGGTTTGAACANGTCAACAATTTCACCGTTGGTGCAGAACACTTTATATACAACACTAGGAGCGGTAGTTATNGAGACTCAAATTGTATTCCCGTTCAAGTCTTTCCTGAACAATTTCCATATGTAGAAGGCCNTAAAAACCCACATCTAAAGCCGAATCCCATGGCACTTGATGTTTCTGGCTCGAACTTCAATGCAGCATCATTGAGCTGCAATTTGTCCAGCGCATACCCG
>Contig141
TTCCATTCCCCACCTCGCGACAAAGGTAACACATTGGTTCAATAGTTAAGTTCACAGGAGNAGGAACAATACTGGCAAGAAAAATTAGTCACGCGCCAATATGTTCTTTCGACTAAAGTGTAACTTATAGTTCTTCGTCTCTTAACAACTTGAAGCAAATGTGGAACCCTTAAACAGCAGGTAATATAAAAGGATCCATTGGGTGAGTTCACAGTTTGATCATAATATTCAAGAACATCCGCCTTTTTCCATGAACTCCAAACAAATGGCACGTTTCCAGN
>Contig145
ACTCCGTCACAGATTCTCATATGGGCAAATCCAGTTTCCTTCATGAATTCCAGTTTCAGANAACTCGGCCATGTCATAGTTCTTTATGATCCGGAAAAGGGTTGTGATGATATCAGTGGGGNGAATAACCAAGGTCATACAGTTGCTTTAGACCAGAACACGCTTCGTCGAATTTTCCCTCGAATGACATTGCGAACCATGTTTTTCGCGTGCAAAGGATGAGGTTGGTCACAAACCTTGAAAANCATTTTCTTGGTAGACAAACCGAAAACCAGN
>Contig146
GACATACAAACACACAAACACCCCGCGCCTTCTAAGAAATTATATTAACAAGTTGTGTGTTTTTGTAACAATGGGAAGCATGAAAGAAGAAAGAAAGATTACCGGATGGGCCGCCAGAGATCCCATCCGGTGTTCTTGCACCATACACATACACTCTTAGAAACACTGGAGCAGAAGACGTGTTTGATCAAGGTGATATGTTGTGGTATTTGTCATACCGATCTTCATCGGN
>Contig147
NTAGACCAATNGTGAGCTTGAAGGAAGCTGACGCATGGCCTGCTGAGCCTCAAGATGCTTACGGTTTGGAGNAAACTAGCTACCGAGGAGTTGTGCAGGCACTATACCAAAGACTTTGGAATCGAGTGCAGANATTGGTCGTTTCACAACATCTATGGACCTTTGGCACATGGAAAGGTGGAAGGGAGAAAGCNACCCGCTGCTTTCTGCAGAAAAGCCCTTACGGCCACTGATAAGTTTGAAATGTGGGGAGA
>Contig149
NTATNCCGGATCTTACGACGGCAAGATCACCGATGAGTTCACCGGAGCAGGATCCATCGGACAGGNTGTGTCAGGTCATCGGAGCCGTGGTTGATGTGAGATTTAGTGAAGGATTGCCGCCGATATNTGACGGCGCTTGAGGTGTTGGATAATTCGATTAGGTTGGTGCTTGAAGTGGCGCAGCATTNGGGGGAGAATATGGTGAGGACTATTGCTATGGATGGTACTGAAGGTCTTGTTAGAGGTCAACGCGTCCTCAATACTGGTTCTCCTATCACTGTACCTGTTGGTAGAGCAACTCTTGGCCGTATCATTAATGTTATTGGAGAGCCTATTGACCACAGAGGCGATATTAAAACCGATCATTATTTGCCTATCCATAGAGAAGCCCCGGCTTTTGTTGAGCAANGCAACTGAACAACAGANTCCTTGTGACTGGAATCAAGGTTGTACGAATCTTCTTGCTCCATACCAAAGAGGAGGAAA
>Contig151
NCTTTTGCGGTCTTTTTCATTGTATCCAACAACAAGTTTGTCAAANTGGAAGTTACCAACATAATTAGTCGCAAATTGCAATTCAATGTTGTCTTTGCTTAGAGTGNAAAGGAGGAGTCATGATCCCTGCATTGAGAACTAAGATGTTTAATGGAAGTCCCTTTGAATTATATTGTGTAGCCGAATTTTCGTACAGAGTCCAATGAGCTGATATCTAGCTCCATCACCTCAATTTTCGCCATTAGGGATTTTCTCAGCTATGCTTTGCTTCACTTGATTACCAGATTCGATATTTCTAACCTGGCATAACGACATGTACACCACGTAAGGCAAGTACGCGTGCTGTTTCAGTCCCGATACCACTTGTTGCTCCAGTAACAATGGCAGTAAGACCAGTTCCATCAACTCCTTTAGTAACATCTTCAGCTGTTGATGAAGCTGCATATCCTGACTTACCAGTAAATATTGATATCCATGTCATTTTTTCTAGTTTGTGTTTTTTTAGTTTGTGTCGTGGATTCTAAGAACACTTGAAAGAATGCTTTCTAAGTTGGTGAATTATATTATTTTC
>Contig153
NCTTTGACATCACGTCTTCCTTTCCATCCTCCTTCCTGGGAAACCCACCAACCANTGACTGCAACATTCACATCAGTGCATGCCTCAACAGCATCGGTGGTGGCAACAACTCCTTTAAGGAGAGGAAAAGCGGCATCAACCAAACTCCATCTTAACTCCGTTCAAAGCCTCAGCAGCTGGTGCGATATCAAGCATGTGCAAGATCAACCGGCTGGTCTGGACCCAACATGATTCCCCTAGCAATCATGGGAACAAGAGCATATCCGGATTTGTCCTGCAGCACCGGTAACAAGGACGCGAACTGGATTTTTAGCCATTTGAGTTAATAGATCTAAGATTTTTTAAAAAAAAAAAATAAAATAAATGAAGTCGATAGAAAACTATGATGAGAATTTATAGAAGAAGAAAATGTGTGT
>Contig158
NCAACACCATCAGAANGAGAAAGTTGTGGATGGTGAAACTTTTATATATGCAACTAAGCAGGAGACAAAAGCTGCANTTTAAATCTCTATTGGAGGATTCAAATGTCAGGGCTGATTGGAACTGGGAGCAGGCAATGAGAGTGATCATAAATGATAAAAGATATGGCGCATTGAAGGCACTAGGTGAACGGAAACAGGGCGTTCAATGAGTACCTAATGACAAAGAAAGAAATTGGAGGCCGAGGAAAGGCGTTTGAAGCAGAGAAAGCAAAANGAAGAGTTTACAAAGATGTTAGGAAGAGTN
>Contig162
NCAAANCTTGTTGTTCACATCACCAAGAACTTCATGACATTGCCTAACATCAAGGTTCCTCTCATTTTGGGTGTGTGGGGAGGGCAAAGGTCAGGGTAAATCCTTCCAGTGTGAACTCGTGTTCGCCAAGATGGGAATCACCCCCAATTATGATGAGTGCTGGAGAATTGGAAAGTGGAAACGCGGGAGAACCAGCAAAGTTGAATCAGGCAAAGGTACCGTGAAGCTGCTGACATCATCAAGAAGGGGAAAATGTGTGCCCTCTTTCATCAACGATCTCGATGCAGGAGCAGGAAGAATGGGTGGAACCACACAATACACTGTCAAACAACCAAATGGTTAACGCAACCCTCATGAACATTGCTGATAACCCCACCAATGNTGCAAN
>Contig163
AGAGACAGAAACATGGCCTCTGCATTTTCCTTGATAAACCCTTCAACATTCTCATTTTTCATCTTCCTCAAAACATGTTTCAATTCCAAGAATATCTTCCAATCCTTCTAAACAATTCAAATCTCCATAAAAAAACCTCATTTAGATACTCCTTAAACCCTTCTTTTTCTAGAAGAAACNCCTAAAACCCTAATTGTTAAAGCTGCTGAGTACAAGTTTCCAGGCCCAATTCCTGAATTTNGN
>Contig165
CTCTTTCTCCCTCTCACTATCAGCTATAAAATACATAGTTTCATTCCTAGTACTCAACTCNAAAGGCATACTCTTTATGTATAACATCTTCAGCGCCTTTAACAGTTAAACATGACCCAACNTGGAATAACCCCACGTGGGTTTGATCCACGTGTCACTGGTGACTCCTTAAACCAGAATATNATGTCCTTGTTTTAATATGAAGTAGCGACGACGCCATGTTTTTATGTATTCGCCTTGTTTNGGTTAAGAAGCCTGTTCTTTCTGGGTTGGTCCAAGN
>Contig167
NTCGGGTTTNAGATTTAGAGAGACTTGTACTGTCAGCTGGGTACCTATTGGCATCATGCAAGCATGCCTTGANTGTTGTTCTTCCTTATGTTCGACAACGAGAACAATTTGGTCGACCTATTAGGGAGTTTCANACTTATGGAGGGGAAAATTGCAGACATGTATACATCTTTGCAGTCTTCAAGATCGTACATNGTATCCTGTTGCAAGACAATGTGACAATGGAATACTTGTTCCAAAGGATTGTGCGGGTGT
>Contig176
CAAATGCAGCGAATTAACGGTGAGGCAAACATCATCTCAGTAAACGCTGCCAAGGAATATGGGTATTCCCAAGTTTGTCTTGATCTCTGTGCATGACTATAACATACCGTCGTTCCTACTTAACGAGTGGATACTTCACAGGAAAACGAAAGGCTGAAGCCGAGGTTCTTTCCAAATACCCGAGTTCTGGGGTGGTGCTAAGACCTGGATTTATATATGGGAAAAGAAAGGTGGGTCAATATGAGATCCCACTTGATTTAATAGGCGAACCTATTGAAAGATTGTTAAATGCAACCTCAAGTTCCACCAAACCCTTGAGTTCATTACCAGCA
>Contig179
CAGGGGCTACGGTGACACAACTGGTGTAGCCACGTCAGACGCCACCAAGTTCACCACACTNTCAAGTGGTGGGGGACCTGGTAGCGCTTATTGATGTTGTGGCCGCCCCAGGTGAGGAAAANAGTGTTCGTGGTGGGACATGATTGGGGTGCAATTATCACATGGGCTTTGTGCCTTTATCGNACCTGATAAAGTTAAAGCCTTGGTGAACATGAGTGTTCTTTTTACTCCTAGAAACCCAAAAGTTTAAGCCTCTTGATGCTCTTCGTGCTCTTTATGGTAATGATTACTACGTCATCAGATTTCAGGAACCTGGGGAAATTGAAGG
>Contig188
NTTATAGTATTGCGATTGAGGGGTAAAAAGCATCATCCGGAAAAGGGTCAATGTAGTTAAACTGGAAACTCATTTTTTTTCGGGGTCGCTTTGCACCTCTCTTTCGTGTTCAGGGCTTGAATCCGTATTGCAAAGTAGGCACCGACTTCGGATGTGTCGAAATGAAACACATCGTTCATGACATGATGTGGGCACTGATGATGGCGGATGCAACGGTGGCGGTGTAGGGGTATATCCTGTTATGTTCGGCTTTAGTTTCGACTTCCATTTCAGAGATTTNGATTTTCTTGACTACTATTGTCCACATAGTGCTTCTCNTAGTGTACCTTTTTTGTTGTATATTCGACATAGAACCCAATCATCTAACCTAAGATTGTTGNTTTCGCTTTCCGGCAGATCGATCGACATTAGCGAGGCGATATTCGTGCATAATCCAATTANGTTTTAACAN
>Contig195
CAATTTTGTCTGGGTTGTATCCAACCTTCTTCAAGTATGATGAAACTTCCTTCACGATTTCCCTCGTACCTTGACTTGGAGTACTTGGGAGTCGTAGCATCCATCTTGTTACAACAGCAAATCATTTGCTTGACACCAAGGGTGAAAGCAAGAAGTGCGTGCTCACGGGTCTGACCATCCTTGGAAATACCAGCTTCAAAACCACCAGTGGTCGAGTCAATAATCAAGACAGCACAATCAGCCTGTGAAGTTCCAGTAATCATATTCTTAATGAAATCACGATGTCCGGGAGCATCGATAACTGTGCAGTAGTACTTGGTGGTTTCAAACTTCCACAAAGCAATATCGATGGTGATACCACGTTCACGCTCTGCCTTAAGTTTGTCCAACACCCATGCGTATTTGAAGGACCTCTTGTTCATCTCAGCAGCTTCCTTCTCGAAAACGCTCAATCACACGCTTGTCAATACCTCCCAACTTGTAGATCAAGTGACCAGTGGTTGTAGACTTGCCAGAGTCGACATGTCCAATGACGACAATACTGATATGAATCTTTTCCTTACCCATCTTAGAGAGAATTAACGGCAAAAGAGAGAGAGTGAGATGTGAAGGAAAATGAAGAATCN
>Contig197
NATAAACCAGCAATTGNTCAACGTGAATATAGGAACAACTGTGAAAGGAGCTGTTGATGATCTTGATTTGGTTATAANAGACTCTTGAAGAATCTGGATTTTCGCATGACCGATTCTATATCCACTGTGATGGGGCTTNTGTTTGGTCTAATGATGCCTTTTGTTAAACTTGCACCGAAGGTTTCTTTCAAGAAACCAATTNGGAAGTGTGAGTGNTTTCAGGTCATAAGTTTGTTGGATGTCCAATGCCATGTGGTGTACAAATAACAAGATTGGNAGCATATCAACGCTN
>Contig199
TCAGTAAACTTAACCGAAGACTACGCAGCAAAAATATCAGATTTCGGCCTATGCAACGATNGCATCAACTGCAAACACTGACAAACACCTGAAAGTAACGTTTACAGCTTTGGTATTATACTATTCGAGATCATAACAGGTAAAATCCCTTATGCCGGAGGTGATACGGTTGACGAGTGGGTACTAGACTTTTTGAGAAGCGACAGTCCCCTGACTGAATTGGTGGACCCCACATTAGATTCATTCGACGCAGATCAACTTGAAGCTATTGGTAACATCATAAGATCTTGTGTTAATTCCGACCCAAGAAGAAGGCCGAAAATGAGAGATGTGACTGCTAGACTAAAAGAGATAACAAGAATAGCTCAAGATGGAGCTACAA
>Contig201
NACGGATGAGCTCGCTACTGTTCGCCTTTTTCAGGAGAATACTCCTTCTGTTNGTTTATATCACTAATTTAGCTGCTAGGCAGGATGCATTTACCCTGGATGTATTGGAGGTGCCCCCAGGGATCCGGATCAGGATTTGTTTGGGATAAAAAGGGTCACATTGTCACGAATTATCAATGTGATTCGAGGTGCGTCTGATCTCAGGGTAACTCTTGCTGATCAGAGCACATATGATGCAAAAGTTGTTGGATTCGACCAAGATAAGGACGTTGCGGTACTACGTATCGATGCGCCAACAGATTTATTGAGACCAATACCAGTTGGTGTGTCTGCTGATCTGCTTGTTGGGCAAAAAGTATTTGCTATAGGAAACCCTTTTGGGNCTTGATCACACACTAACAACTGGTGNTCATCAGTGGGCTACGAAGAGAAATTAGCTCTGCTNGCAACCGGCCGTCCAATCCAAGATGNTTATCCAGACAGATGCTGCAATCAACCCTGGAAATAGTGGAGGCCCACTTCTTGACTAAGNGAGGTGGAGTTCGAGGACAGGCTCTTCACTCTACAGATCTGGGN
>Contig203
GCTTGGCTTCTCTGGTTCTTTGTAATCAAGGGGCGGAGCAAAGTCTACCTCACAGTCGGTNCTCAATGATTGTAATCGCACTTTTAGGCTTTGATTCAATGATATCAATGTAGTATTGTTTGTTGTTATACGCCACCATAATGCTATCTCCAGTTGTTAAGCATGAAAAGTTCCTCAGTGTTGTCTCTAAGATTGCTTTTGGGTTGGATATATTCAAAAAGTCCGATGTATGTGGTTGCAGCTTGACANTATGTACCCTTTGGCAGGGTCACATTCTTGACTCGCAAAAAGTCTCCTTCTTCTAAAAGCNAGATTTTTCATCATCCAATAAGGCATGCATATGATGCCTTCTTCAGCAACGAACTCAAGAACACCACAATGTGACACTCTGTTGGTAGCCTCATTGCGTAGCTCAAACAGCATTGGGTAATCAATATGAAGGGAAGCCAGGCGATCAAGAGCAGATGGAGGCATTATAATTTTGTCACCATTTTTCTATTTGCGGCTTGTCCAAATAAGATGCCGAGTAGCATTTATATGTATTTTCAAAGGAACCCTCCGCGATATCCATATTCGTAAAACTGCATGTTTTTGTTCCTCGTACAACAAAGATNTCCGCAACCTATAGAGATTGATTATTGAGATGTGATTCGATAATTTTATAAAATAAAAGANTGGAGCGATAAAAAN
>Contig208
AAAAGATGAAGGTGACGATTCTGGTGGCCCCGTGGCTGCGGACGTAATTGTTTGAGAAAANTGTTGCCTACCAGGGTCTAAGCTACCTTTGTATGCTTTTCCGAAATCCGACAAGGTTGAANTTGTGTGACAAAATGAGTTCCCTTTTGCTTTCTTGGACTCGCTTCTCCTAGGAGAGTGGGAGGATCGAATGGAAAGGGGTCTTTTCCGATATGATGTTACTGCCTGCGAAACCAAGGTCAATTCCTGGTGAACACGGTTTTATTGCTCAGCTGAACGAGGGGCGTCACCTCAAGAAACGCCCCACTGAGTTTCAACTCGATAAAGTGTTACAACCCTTCGATGAGAACAAGTTCAACTTTACTAAAGTTGGACAGGAAGAGGTGCTCTT
>Contig209
NTAGCTTGGAATGATGGTGAGATTGTGAGGAAGCTGACGTGTCAACATGTGTTTCATAAGGAGTGTTTGGATGGCTGGCTTGATTGCTTCAACTTTAGCTGCCCTGTTTGTAGGTGTAAGCTTGTGAGCGAGGAGCGCGTGAGGCTCACGCGCCGCCATGTAGTTGATGACGTCATGGATTGGTTCGCCTTCAGATGACGCGTCTAAAAAATTACTGTTTGTTTGGTGGGGAGATGTAAGGTTTTGGCTTCTGGAAGAAGTGATACCGTGTCGCTTTGTTTTTACCTGTTTTCCAGTTTGGTGTTTANCCTTGATGAGGTTTTTTTTACTGGGAAAGGGTTGATGGCAATTTTGACATTTTAGGATAANTTTTACTTTTTTACTTTTTACTTTCTCGTATGTTTTGTTTAAGTAGGGGTTGGTTTN
>Contig211
GATCTGGTTTTGTTGCATTTTCGACATCAGAGGAAGCTTCTAGAGCTCTATTTGAGATGAATGGGAAGATGGTTGGTGGCAAACCTCTCTATGTCGCACTTGCACAACGCAAGGAAGAGAGGGAGGGCAAGGTTACAGGCACAGTTCTCACAGATN
>Contig212
CTGCCGTGTGAGAAAGGTTCGACCTTTGAGGTAGGGTCATTGAAGGGTTTACGTGCTTGGNATCACTGGTCAAAGGAAAGACCAGTCTCCCGGGACTAGGTCTGAAGTTCCTGTGGTTCAGGTGGATCCGGTTTTTGAAGGGGTTGGATGGTGGTGCAGGGAGTTTGGTGAAGTTTAACCCTGTGGCGAATGTAGCTGGTAAATGATATATGGAACTTTTTAAGAACCATGGATGTGCCAGTTAACTCGTTGCACGCTCAAGGGGTATATCTCGATTGGGTGTGAGCCGTGCACGAGGTCTGTCTTGCCTGGCCAACACGAGAGGGAAGGAAGATGGTGGTGGGAAGACGCTAAAGCTAAAAGAATGTGGGCTCCACAAAGGGAACATN
>Contig214
NCCTTTCATAACGTTCTTATTAGTATTCTTGATAATATACAAGCAAGAAAATTTTCAAAACATCTCGGTTATCAGTTGTAACAAACACGAATACACTGGTACTAAAAACCGAACATCTATTTACTCCAACTGAGCATACCATACACCTTGGATTTTCACATCCTTAGGAACCTTAGCACCAAAGATCAGTATCAGAAGGCTGAATACTCTCAAACACACCAATCAACTCTCCGGTATCAGGTTTTGCTTGAAGTAACACTCAAAGTAATCTTTCCCTTTTGACGCTGCAACGTTCTTTACATTCTCCTTTAGATAGCTCCTCTTCGTCTCCTTCTACCGCCAGCTGGCAAAGCAACAGCATTATCATACCCCGGTGGATCCACCTCTGCCCTTTGGGTCCAAGAAATGACGACCCTCTGTAAGATGGTACTAGAAAAGTCTCCACCAAAGCTCTCGGGTTTTACCAGATGCCACAAGTTCTTTAACTGTGAACAAGAATGGTACACGCTCGCCTCCTGGAAGCTGAACAGGTTACAGCTGCGTAGTCGATTCCATCTTTTTCCTCAAATTTGAGGGTTCCGTCAGGGAATAACTTACCAAAGGACCCTCAATTTCGTCAAGGGTGTAGGTCAAACGGGTCATAAGTTTGGTCTTTTTGGAAGTCGGGTGCTGAGTTTTTGCTTACACCCTCGGCTTTGACTGTGAAAGAAGTGGGTTTCTAAGCAGAATTTCTTGGCATTGTATTTGCCTGGCTTGACTGCAAACCCGTCAACTCCAACCTTCGATGGTTGGGCATTGGTTAGCAGTTCCGGTTCCTTTTACTTCCATATATGTCTTGGCTTTGAATTTCATCAAAAGTTAGCCTTTTGGTTCCCTCTGCACTTGCTCCCGAGACAACAAAGAGCAGAAGTTGCAAGAGCGAAACCAGCAATCTTGGCAGCATCAGTACATTTCTGAGCAAAAGTCTTTAAGATCAGCTTGAAGTGAGCAAGAAACTTTAGCTCCAGCAGACTCCACACCAAAAGGCCTTGCAGATACTAGGTGAAGACTTTAGCTGCAACCGAGCCTTGGTTGGTTGCATGAAATGTGGCTGCTGCTTGTANATGAAGCTGCCATTATTGGTTCTAGTTTGGAAACCACAGTTGGGTGGTAATTACGTTCCC
>Contig222
GAATCTCAAACTGAAAAAAAATAAAACAACTTAACCATGGCTCGCTCTGGTATCGCGTTAAGCGATCATCTTACTCGGATGTCTATTTGCAATTTCCATTGCCAAAGAAGAGGCCAACAAAGCTAGGAACAGTTATCGGGATAGATCTTGGAACTACTTATTCTTGTGTCGGTGTTTACAAGGAACGGTCATGTTGAAATTATCGCTAACGATCAAGGAAACCGTATCACTCCATCATGGGTGGCATTTCACTGATTCCGAGAGGTTGATTGGTGANGGCAGCTAAGAATCAAGCAGCTGTAAACGCNTGAGAGGACTGTCTTTGATGTTAAGAGACTTATCGGGAGAAAGTTTGAGGATAACGGAAG
>Contig227
GTTAACTGTTGCAGAAGTTACCGGAAGCAATGTTTTTCGTTTTCTGTAGCAGAAGATGAACCTTATGAGGATCCTCATTCTCGTTCGTAATTTCTTTGCCTGGATACAAACAGGTTGTTAACNGGGGAGTTGGAACGTTGCTGGTATAGCTTACAGAGCTTATGATCTTGAAGGGAAAACTGTAAGGAACAGTTGGCTGTGGACGTATCGGTAGGCTTTTACTTCAAAGATTGAAGCCTTTTGGGTGTAATCTTCTCTATCATGACCGTATTAAGATGGACCCTGAATTGGAGAGTCAAACTGGTGCNCAGCTTTGAGGAAGATCTTGATAAAATGCTTTCTAAATGTGACATAGTTGTCGTCAATACTCCTTTAACAGAGAAAACCAAAGGATTGTTTGACAAAGAACGGATTGCTAAACTGAAAAAGGGAGTTCTCATTGTTAACAATGCTCGAGGAGCTATAATGGATACACAAGCTGTTGTAGATGGCTGTAATAGTGGACACATTGGAGGCTATAGCGGAGATGTTTGGTATCCCTCAACCAGCTCCAAAAGATCATCCATGGAGGTATATGCCAAATCAAGCAATGACCCCTCAACATTTCTGGAACCACAATTGATGCGCAGTTGCGATATGCGGCTGGAGTGAAGGATATGCTGNGANAACTAN
>Contig229
CATGGTAGAAAACAGATGGTGGGTGACGTGAGTGTCGGTAATGTTATGGAATACCTTGTTGAAGGATCCCGTAGTCCCTGTCAACGGTAGCTAGAGCTCCACGTAACCAGTCCCATTCAGTTGGAGTCGTAGTGAGGCAGTGACGGGTGTGTGTGTTGCAAGAATGTGATGAGGACCAAGAAAACCATTCACCACAAGCAAGGGTCCAGCATACATGGTTAGAACCCATGTGAGTCCTTTGACCCATTGCAACACGGAAGAGTCCGAACATGACAGCTAGGATACCGGCATCAGAAATGAAAATTTGAGCACGTTCACGGTTGGAATAAATGGGGCTGTTTGGGTCAAAATGGCAAGCGAATCGGTCATAGTATCGACCTGAAACGTTGAACATTAGGTACAAAGGCCAGCCCATGGTGAGTGTGACAAGGAGGGTAAGGATTCTGCCTGGTGGGGTTGTTTAGGTATCTAGCAGTTGATCGGACACCCGATTTCAGTTTTGGGACGAAAACTTCATCGTGTTCAATTGAACCGGTGTTGGAGTGGTGGCGACGGTGACTGTATTTCCAGGAAAAAGTAAGGGACAAGTAGAGCCGAATGGAGAACAAGGCCTACAGTGTCATCAAGCCATTGGTTAGTCACTGAATGCGTGATGTCCACATTCGTGGGCTA
>Contig233
ACACACACTCAACCAAACCAAACCAACAATGGCAACTCCAATCACCCCAATCCCGCTTCTCCAAAGACGAACTCGACATCGTAATCCCCACCATCCGAAACCTGGACTTCCTCGAAATGTGGAGACCATTTTTCCCAACCATACCATCTGATCATCGTACAAGATGGTGATCCGTCTAAGAAAATCCATGTGCCTGAAGGGTTTGATTATGAGCTTTATAACAGGAATGATATTAACAGAATCTTGGGTCCTAAAGGCTTCTTGTATTAGTTTTAAGGATTCTGCTTGTAGGTGTTTTGGGTTTATGGTTTCCAAGAAAGAAGTATATCTTTACCATTGATGATGATTGCTTTGTTGCCAAAGATCCGTCTGGTGAGGATATCAATGCACTTCAGCAACACATTACTAACTTGTTGAACTCCATCGACTCCGTTTTTCTTCAACACCCTTTACGATCCATACAGGGAAGGGGGCGGATTTTCGTTCGTGGGTACCCAGTTTAGTCTGCGTGAAGGTGTCCCGACTGCGGTTTCTCATGGGTTTGTGGCTTAATATCCCTGATTATGATGCACCTACTCAGCTTGTCAAGCCTCGTGAAAGGGAACACTCGGTATATAATATTTTGTTTCTAAATCGCAATGGCTGTTAATACCACACTAANGATTGTGTTTTTAATGATGGTTTGTGCTATGTTTCATGTTTGATCAGATTTGTTGATGCTNGTTTTGACAATTCCAAAGGGAACTCTTTTCCCTATGTGTGGAATGAATCTTGCTTTTGACCGTGAGCTCAT
>Contig235
GTAAGGGTACCAGGGAGGCTAGGTTGCCCACAAGGATTTTGTTGGATGAGAAGGATGAGGNGTGCTAAGGCGTTTGCTTCGCAAGTACCGTGAGGCAAAGAAGATCGACAGACACATGTACCATGACATGTACATGAAGGTGAAGGGTAATGTTTTCAAGAATAAGCGTGTGTTGATGGAGAGTATCCACAAGTCAAAGGCTGAGAAGGCAAAGAGAGAAGACCTTGTCTGACCAGTTCGAGGCTAAGCGTGCAAAGAACAAGGCTAGCAGGGAAAAGGAAGTTGGCTCGTAGGGAGGAGCGTTTTGCTCTGGGCCCACAAGAGAAAGTACCAGTTCCAGCAGCCGATGTTCCTGCCGCCGCACAACCCACCCAGGCATCAAAGAATCAAAGAAGNTGAGATCAATGAAN
>Contig239
CATTACACTTTGGAGCATCACATCCATCTATGATTTCATGTCTGAACTATCATCCATTTTNTGGAGCCACTAGAGTAAGTTCTCTGTAAATTTCCCGCACAAATCTGCAAATCTTCTGGGCNATACTCAAGTTCCCCATCTGATATCCTCCCAATTGCTAACCTCATCAGNCTCTCCTGTCAANGTCAGCAAGCCCCAATACATAATCAAGGATATTGATTTGCAACGGCTCNAAGAGAAGGATCACTCAGTGGTAACAACATTGCATTTAGTTCCTCTAGATTCAACAGGTTNGCCAGTAGTGCAGAATTTACATAATGTAGCAGCTTCAACAAATTCCTGTATCCCTGGAGAGTATGCGCGTCTTAGCTTCCAGAAATCAGTCCCCTTGCAATTCATTTACTAGCCGGGCTATCTGCTGATCCCTGACAACGCT
>Contig252
NACNCAACAACCCCATTTTGCAAATCATCATCTACCTGAGAGCGTAATAACCTGATATCTTCTTGAGTTATAGACACTGTCATATGTTTCCTCCAAATGCATACGCACATTGTCACGAGCATATGGAAAAAAGAACATCCGTCACAAATGAAATAGGCGTAGTTGTCCCCTCAATGTCGAGAACAACACAAACGTGGGCTCGATCCGGTCTCATTATTTGAACCAAGAACCCCCTGCCTTGAATGATGTGTTTGTAGTCCGCCGACCATGCCTTGGGTGCATCGTGTTTAGGCCCAATTTGTGAAGTTTTGATATCAGCATTAAAGAGAGAGTGGTAGCATTCCGCCTTGTTGAAAAGAGGTGCATAATTTGAACATCTGGGTGGTTTGTGAAGGTAAGGCTTTAGCAATGGAGAAAGTAAGATAGACCCCACTTGGAGATAACACATACATTTCTTCCCACCATCN
>Contig254
GTCTCTCTCCAGAAATCAGGAGTCAAGAAACCATAAGTCTTGAGGAGACAGTCAAATGTANGCCTTAACAAAGTTGCCAAGAGTCTTAGTACTCCCACGAGACATAGTAAACACATCATCANATACCCGCAAACTGCAACACCTTTTTCGGCACTCTAGCCGCAACAATCCCAGCCCCACGANGGAGCAGGCACTAGCCTAACAGTCACCGACCCACATTTCCCAGTAACCTTAGTGGGCACANGTATGCACTTTCCAATCTTCGN
>Contig270
GGACACAAAAAAGGGTACCAATCACAAACAACATAACAAAACAATGGCTCAAGGTGTGGCAATCAATGACAGGGCTACGTGGTTCTTCTCTAGCTGTTTTCACCCCGGTTGGGAACACTCGTGGTTGGTGTCACCCGAACAGGACTCGTCGTTAGAGCCCAACAGGGTGAAAGTGAGACTAGCCCGTAGAGCCGTGCTGGGTCTCATTGCCACTGGGCTAGCCTCCGTTTCATTTGTTCAGGTTGTGCTTGCCGATGCTAAACCGATCAAGCTCGGCCCACCTCCCCCACCTTCTGGTGGACTTCCCCGGAACTGAAAACTCTGATGAGGCAAGAGACCTCGATTTGCCATTGAAGAACCGCTTCTTTCCTCCAGCCATTGTCACCAACGGAAGCTGCGGCACGCGCAAAAGAATCAGCCCAAGAAATAACTAAACGTGAAAGGACTCATTGACAAAAAGGCATGGCCATATGTTCAGAACGATCTTCGTTTGAAAGTCAGAGTACCTTCGTTTTGACCTCAACACGATCATTGCTTCCAAGTCAAAGGACGAAAAAGAAGCAACTCAAAGATCTCACTGGCAAACTTTTCCAAGACATGGCTGATTTGGATCATGCCCGCAAAGATCAAAAGCTCCGCAGATGCAGAGAAGAGTTACGCAGCAGCTGCATCTAGTCNTTAATGATGTTCTTTTCAAAGCTTGGGCTAAGCTGAAGTTTGTTTGTTAATGTGATGN
>Contig276
GTGGTAATTTGGAAAATTTAATTCAAGAAAGATCGATCCGAGCTGTTGATTGGAGAATACTTCAACAAGATTGCTCTTGACATTGCTCGTGCACTTGCGTATCTTCATGACCAATGTGTGCCCCCGTGTTCTTCATCGTGATGTGAAGCCGAGTAACATTTTGCTTGATGATGATTTCAATGCCTAATTTGTCTGATTTTGGTTTGGCAAGGTN
>Contig277
AGGGTAGTGAAAATGGTGGACCAACAGGTCTTTTTAAAGGTTATTGTTTCCACTGCAAACNAACGGGGGTTTTACAAGTATCAGGACAAAGAACTTTGATGTTGCAGAAAATTTAGTCTGCNATATGATGGTTTGGAGTTGCGCCTTAAAGGTGATGGGCGTCGTTATAAGCTTATTGTTCGCACTAGCCGTGATTGGGATACTGTGGGTTATACAGTAGGTTTTGACACTGTTAAAGACCAATGGCAATCTGTACAATTGCCGTTTTCTTCTTTAAGACCAATATTTCGGGCAAAAACAGTAGCAGATGCCCAGCCCTTCGACCCAAGTCAAATCATATCATTACAGCTAATGTTCAGCAAGTTNTGAATACGATGGGAAACTGAATCCAACGTTCGTCGAAGGTCCCTTCGAGCTTCCAATATCNAAGCATACGTGCGTATATGGCAGAACCCATCACTCCAAGATTTGTTCATCTCGGGGTCCG
>Contig279
NAGGTTGTGCGACTGATNCCAAACCAAAGTGTATTGTCGTATACAACAATCCCATTTACCTTCACTAGTTTCATTATTTCTCTCATGATAGTTGATGTAGTTTATTTTGTCCGCATCAACAAAAGCATAGTCGAAACTTTCCTACATTTTTAGGATTTTCTAGCAACTTATCAAGAGCCGGTAGAGCCTGAGATTCGATAAAAGTCAATCTTGTGCTCTACCCCGGCCTTTTGTATAATCGGACGACCAATCTCATACGCCCTCCCGGTCCATATCTATGGCTACAATCTTGCCATCCTTAGGAATTGTTAAAGCAGTTAAAAAGCAACGAGTAACCCGTAAAAACCCCAACTTCTAATGCTTTCTTTGCGCCAGTGATCTTTAAACAAAATTTCTATCATTTGGCCTGCATCAGGTGCCTGTACTCATCACAGCCCATGGATGTTTCTCAGTGACAGCTCGAAGCTCCTTCAATGATTCCGGGTTCACGAGGATACACATTAGTCTCCAATATGTACTTGTATAACTCATGAGTTTGCAATAAAGCCTTTGGGTTCAGTTGGCTTTTCTGGTTCCATTGCTTTTGTGTTTCACGACCCCGA
>Contig280
GGTGATAAACGGTATTGCGGCAAATCAAACCACATTTTCACCATGGGAAGAAGACCTGCTTAGGCGTTACAGGCAGATTAAGAACAAGCCATACCCAAAGTCCCGTTACTGCCGTGGTGTGGCCCGATCCCAAGATTAGGATCTATGACGTCGGTATGAAGAAGAAAGGAGTCGATGAGTTNTCCCCTTTTGTGTGCATTTAGGTCAGTTGGGAAAAGGAGAATGTTTCCAGTGAGGCAN
>Contig282
GGGATAATCCCTTGGAATTCAACCCCGACAGGTTCTTGGTCCTAATGATGAGACACACAANATATGGTTACAATGGGATAAATATCAAGTTCGTTCCATTTGGATCAGGGAGAAGAGTGTGNCCCAGGTATTTCAGTTGCCGATAAAATGCAAANTGTATATCTTGGCATCGTTCTTGCATTCNATTCGACTGAAGCTTGCCCAAGGGTGAAACACNTCGACCTCTCCGAAAAATTTAGCATTACATTAAAGAAAAATACACCACTCATACTTATCCCATATACAAATTCCTACTGCATTAATTCATAAAAGTAGCTGCATCGATAACATACAAACATAAATAGAAAACACTTTTCGAAAAATAAAACGCTCT
>Contig285
NTGAAGCTGCTAATGTGTTCGGGAAGCCAAAGNTCAACAGAATTCTCACAGTATGAAGGTCCCGGATTCAAACTATCCATTCCAGCGAAATGGAAACCCGAGCAGGGAAAGAGAGTTCCCTGGTCAAGTGCTTAGATACGAGGACAACTTTGACACCCACAAGCAACCTTTCAGTCTTGGTACAACCTACCGATAAGAAATCCATCACCGATTATGGGTTCCCCTGAAGAATTCCTCTCCAAGGTTGATTACTTGCTAGGGAAACAAGCTTACTTTGGCAAAACTGCATCTGAGGGAGGATTTGAACCAGATTGCAGTTGCAACGGCAAACATATTGGAAGTTTCAACTCCCGTTGTTAATGGAAAGCAATACTACTACGTGTCAGTGCTAACAAGGACAGCTGATGGAGGATGAGGGTGGCAAACATCAATTGATCACCGCCACTGTGAATGACGGTAAACTTTACATTTGCAAAGGCTCAAGCCGGTGACAAGAGATGGTTTAAGGGAGCAAAGAAATTTGTTGAGGGAACTGCATCCTTCATTCAGTGTAGCTTAAGAGCTTTGTAATTAGTAATCGCCACGCCTAAGAGTATGGTGGTTGTATTCCTCAAGAGATAATTGTGTTTGTTGGATCAAGTGATTGTGGATAAATTGTCTAANATTTTTACATCAAN
>Contig287
CGTTGCGGAGAAGGTAGTCAACTTCCTTAGCCTAATTTGAATATCGGTTAGAGGTGGAAGGGTATGAAAGAGTCTCGAATTTCTTCTTTCCAAGTGGTGGCCACACCTTCATGCATTGGACTTCTTCCTCCATTGCTAGGGAGTGAAGAGAAGTCACTTTTCTCCTTTTGGTTAACGGGAAAAGGCGACGTTAGACTTGAGACCGGTGAATGGAGCCGCCATTGTGGCTTGTGTTGGGACAGCTCCGGCTCACGGTGGCTACGGAAGATGAGGAGAGGGAAGCCATTTTACTATTATTTGGTTTTGGATACTCTCACTTGAGTTCCCCGCGTACTN
>Contig288
NTCACTGGGCCCGTTTGGTCCAACNTGTCATCCAATGGAGTTCTCCGCCTCACCACCAGCAGTAAGGCCCATTTCTGATCCAAACATGGACACAAAACTGGAACATCTGAATGGAACTCCTAATTTTGTGACAGAAGTTAACAATGGGGATGAAACTCAACTCGAAGCCGATCTTGAAGGATCAAAAATTATTAGTGAACTTGTTGGGGTTCAATCTGAGAATGCTGGTCAAAATTGGAATTCGGAAAGCACTGGTGATAATCTTGTGCAAAGACCACCTCAAAAAGTTGAGAATGAGAAAACGTTTAATATTTCAGATCAAGGGGAGAAGAAACCGGAAAACAAGACTTTGAGAATGCCTATTAGTTTACTG
>Contig294
TTGTTGCAGGCAATACGTGCAGCCTCAAGTGCCTCACTGGAAACATTCTCCTTCTCCCAAACTGACCAAATGCACACAAAGGGGAACTCATCGACTCCTTTCTTCTTCATACCGACGTCAATAGATCCTAATCTTGGGATCGGGCACACCACGGCAGTAACGGGACTTTGGGTATGGCTTGGTTCTTAATCTGCCTGTAACACCTAGCAGGTCTTCTTCCCATGGTGAAAATGTGGTTTGATTTTGCCGCAATACTGTTTATN
>Contig301
NTTNTTGGAAGCTCTCAACCATCAATAGCAGATATTAGCTTAGTATGTGAAATTATGCAAACTGGAGCTTCTGACTGAAAAGGATCATGATCGGATATTAAGCCCTTACAAGAAAGTTCTACAGTGGGTCGAAGATACAAAGAGTGCAACTGCACCTCATTTTGATGAAGTTCATAGGCTTCTATTTCAGAGCCCAAAAAAAGTTTCATGAGCAGATGGCTGCACAATCTGGGANAAAGTGAACTAAAGTCCAAGTTGTGAGATCACAGTCTTCTGTATCAACTTCGTTGCTATANTGACGTGCCTTTAACTTGCAATAAACTN
>Contig302
NTTTTAAACGCTTATCCNTTTTTTGGCTTATATGGGTAGTCCTGATAAGATTGATATAAATTATGCTTTGTTTAATCCNAACCGATGGTATATACGATGAAAAATAGGAAACTTCATTATGACAACATNGCTTGATGCTCAGATTGATGCAGCTTACGCTGCATTGGAAGATGCCGGTTTTAATAAAAGGGAAGTTATAGTNGACGGAAACAGGATGGGCTTCTCGTGGTGATCCAAATGAAGCTGCTGCAANCTTTTGAAAATGCGAGAACATATAACTATAATN
>Contig303
NCGGGAACATAATACTAAAAAAATGGGTTTCACATTTTTTCTCCTTATCCTAACCATAACCAGTGTGGTTGCATCTCCAAATCCGTTCAACCAAATCCACTTACTCATGCCGCATTCGGGCTCAGCAGGCCACAAACACTCCAACCTCGACTGCTTGAGCTGGCGGCTAGCAGTCGAGACCAACAACCTACCAAAAATGGAAACAAGTTCCTGAAGAATGTGAAACTTACATTGGTCACTACATGCTTGGNAGAACAATATCGTAAAGATGTTGATCTTGTCACGGAAGN
>Contig309
NAAAAACAAGAAAATACTTTTATGAATTTCATATAGCAAATGCAAATGTCAANCACAATTTATGGTACTAGCAACTTGATTGAAGGCTCTGGCAAAGCGTGCATTGTGTTACCTTAAAGGTACACAATTAATAATAAATGATGCGTTATATTCTAGTAGATCCAGGAGAAATCTACTAAGTTTTAAGGATATAAGACGCAATGGTTATCATCTTGAAAACCATGAATGAAAATAATGTTGAGTATCTCCAAATTACATCCATTGAAAATAGGAAAAAANTGAAAGGTCTATCTTCTAGATTGTAATTTTAACAATACATCAATCAGACATAAATAAATA
>Contig311
AGTGATTTCTCCGCTTATAGCAGCGATATCTCGGGAGAATTACAAAGGCTAGCTGAGTTANCCCGAAAACAATGGTAACGAAACTGATGAGCAGGCTCAAGAGACGGACAACTCTTTTGCANAATGAAGTTATTGAAAATATTGAGCCTGAAGATTTATTACCGACTGTGAAGATCTGTGTANGATAATCTGGCTTCGGATTCGGTGGCAGTGAAAAGATCATCCGCTGCGAAGCTACGTTTACTTGCTAAAAATCGAGCTGATAATAGAAAAGTTATCGGGGAATCAGGTGCTGTTCCGGCTTTGATTCCGCTTCTGAGGTGTTCAGATCCTTGGACACAAGAACACGCGGTTACTGCTTTACTTAATTTATCGTTATTAGACGACAACAAATGTTTGATTGCAGGAGCAGGAGCTGTCAAGTCTTTAATATAT
>Contig312
TTTGAGACGGGTCTCCACAGTAGCGATTGCCTATTTATTCTCATTATAAATGCCAGTGTAAACTGCACTTATCACATTTACCACTAGCTTTGTATGCGGGCCAGTGTCTCCCGATGCCCTCTCCCGTTAAGCCATATCTGACCTTTCCCATGCCATTCATATCTAAAGCGAGTGGTTCGTTTCCCATACTGGAGCGTTGAAGGTAGTCTTGTACCAAGTAAGAGGCTGCTTTTGAGCCACTAAGGATCNCTTGTAGCCACTCAACAGAGGAACTTCCGTCAAGTGTATGGAGACTCAAAGTTTCACCTTNTTAAACCAACCTTATAAGACCATTTTTGCTTCGTCAAGTCTCTCGTACCCTCGTTTAGACNCCTTCAAGGTGATTGGACCTAAAATCCCCACGTTGTAATTCTAN
>Contig314
ATCACCACAAGCTGGAGCTCCGACAAGACCCGTTCCGACTGTCGGGTCGTTCTTGTCAAAAGGCTCCTACGTTACGTGGGTTGTTGTAATGATCCACTACCCTTTCATGGTACAGCCTTGTTAGGATTCTTGTTGCTGGAGATTGGGTTGTGGGTGAGCGTAAACCTAGGATGGTTTTTGTTGCTTGTTTTAACATGTTTGTGTTTTTTTGTTGGTGTGTAAGATGATCGTGCGTTAGGGTTTGGAGTGTTGTGGAACGTGTTTGCGTTGTGTTGTGTACTTCCC
>Contig318
TCGGGGCTCCAACAAAACACAACAAAACCAAAAATAGGCGTTGTTCTCTTGTTCAACAACCACCAACAGGGATGAATTCCATTAACTGTCTTCTACCAAACTCAATTTCATCATCATCAACAAGAAGAACAAGTGTTATTAATCCTTGTTGGCAGGTTTCAGTTAGATCTTCTTTCTCAACAAAAAGTGTTGTTTATCCAAATCTTCTTCGCAACAACAAGACTTTTCTAATTCAAGCTGTTTCAACCCAACAAGCTGCACCTGCATCTGGAGGAGTTGCTCCCGCGGTTGCATTGACGGATGATGCGTTGAAGCACTTAAACAAGATGAGGTCTGAAAAGAGCGAAGATTTATGCTTGAGAATTGGTGTTAAGCAAGGTGGATACTCTGCAAAAAGTGTTGTTTATCCAAATCTTCTTCGCAACAACAAGACTTTTCTAATTCAAGCTGTTTCAACCCAACAAGCTGCACCTGCATCTGGAGGAGTTGCTCCCGCGGTTGCATTGACGGATGATGCGTTGAAGCACTTAAACAAGATGAGGGTCTGAAAAGAGCGAAGATTTATGCTTGAGAATTGGTGTTAAGCAAGGTGGATGCTCTGGCATGTCTTACACCATGGAATTCGAGAGCAAGGAGAACACAAGACCAGATGACACGGTGATGGAATACAATGGTTTTGTCATTGTTTGTGATCCAAAGAGCCTACTTTTCATCTTTGGGATGCAGCTCGACTATAGTGATGCACTCATAGGAGGCGGCTTTTCGTTCAAAAACCCTAATGCTACACAAACATGTGGCTGTGGCAAGTCATTTGCTTCGGAGGTGTGAATGTACATGTACTTGATAGCATTACAACTATTCATAAGTAGGCGCTCATCAAATCCCATTGTCTATTCCGTATATGTATTTCGCATAAGACAATCACTTGCTACACTCATATGAACCTATATAGTTGTAAGTTGTGAGGTAAAGCTATTTAAGTGTTATCAGCTGTTGGGGATACAAGTGTAACGTTGACTCATCTACTCGTGAATGGTCAACTTTGGTTTATTCAC
>Contig327
NCGTTGTTGCCTACGGGTCACACAAAAAANAGTCTACCTATCTGCTGCGCCGCAGTGCCCTTTCAGCCCGAACCAACTGCTCCCGGCAATCAAATACTGGGGTGTTTGATTATGTTTGGGTGCAATTTTATAACAATCCGCAATGTGATTACGAGNGCTAACACTGATGCTTTGTTGGCTAGTTGGAATGAGTGGAN
>Contig328
TATGTAGCACTTGCTCAACGCAAAGTAGGATAGAAGGGCCAGGTTGCAGGCACAGTTTTCCACAGATGCGCCCAATGACAATGGCACCTGCTGGAGCTCCTCGTATGCCAATGTACCCTCCCTGGTGGTCCTGGTCTAGGACAACAGATGTTCTATGGTCAAGCTCAGCCTACCTTCATTCCCCCCACAACCTGGGTTTGGGTACCAGCAGCAGCTTGTTCCAGGTATGAGGCCAGGTGGTGGTCCAATGCCAAACTTTTCATGCCAATGGTTCNCACAAGGCCAGCAGGGACCACGTCCTGGTGGAAGGCGTGCTGGTGTTCCCGGGCAGCAGAAACCAGCAACAGCCTGTCCCTCTCATGCAGCAGCAGATGCTTCCTCGTGGACGAGTCTACCCGTTACCCACCTGGCCGCAATGTCCTGATGTTTCAATGGGTGCGGCTGGCATGGGTCCTGTTTCCATATGATATCGGCAATGGCATGCAGTTGCGGGATGCTGCAATCTCTCAGCCAATNTCCTATTGGTGCTTTAGCTTCTGCACTTGCAAATGCTTCTCCAACAGAGCAGAGGACGAT
>Contig332
TGGGGACACAAAAAAGGGTACCAGTCACAAACAACATAACAAAACAATGGCTCAAGGTGTTGGCATCAATGACAGGGGCTACGTGGTTCTTCTCTAGCTGTTTTCACCCCGGTTGGGAACACCTCGTGTTGGTGTCAACCCGAACAGGACTCGTCGTTAGAGCCCAACAGGGTGAAAGTGAGACTAGCCGTAGAGCCGTGCTGGGTCTCATTGCCACTGGGCTAGCCTCCGTTTCATTTGTTCAGGCTGTGCTTGCCGATGCTAAACCGATCAAGCTCGGCCCACCTCCCCCACCTTCTGGTGGACTTCCCGGAACTGAAAACTCTGATGAGGCAAGAGACCTCGATTTGCCATTGAAGAACCGCTTCTTCCTCCAGCCATTGTCACCAACGGAAGCTGCGGCACGCGCAAAAGAATCAGCCCAATGAAAGTGAGACTAAGCCGTAGAGCCGTGCTGGGTCTCATTGCCACTGGGCTAGCCTCCGTTTCATTTGTTCAGGCTGTGCTTGCCGATGCTAAACCGATCAAGCTCGGCCCACCTCCCCCACCTTCTGGTGGACTTCCCGGAACTGAAAACTCTGATGAGGCAAGAGACCTCGATTTGCCATTGAAGAACCGCTTCTTCCTCCAGCCATTGTCACCAACGGAAGCTGCGGCACGCGCAAAAGAATCAGCCCAAGAAATACTAAACGTGAAAGGACTCATTGACAAAAAGGCATGGCCATATGTTCAGAACGATCTTCGTTTGAAGTCAGAGTACCTTCGTTTTGACCTCAACACGATCATTGCTTCCAAGTCAAAGGACGAAAAGAAGCAACTCAAAGATCTCACTGGCAAACTTTTCCAAGACATGGCTGATTTGGATCATGCCGCAAAGATCAAAAGCTCCGCAGATGCAGAGAAGAGTTACGCAGCAGCTGCATCTAGTCTTAATGATGTTCTTTCAAAGCTTGGCTAAGCTGAAGTTTGTTTGTTAATGTGATGAAAATATGTTGTTATTTTTCCAATTTGACAAGAAACTTTGTTGGACTGCATATTTAGTTCATAACTAAAATATATGATAAAACGATAATAAGCNAATAGATGCGTACAACTCTGTN
>Contig346
ACATGGAAAGCCTCCCCAGTTATTTGACTGGTATTAAACTCCCAATCCAGACCAGTCTTCNCCAACCCATTCATAAGGTTCCTTACAGGAGACGCTAGAAATTAAATCCACACCAACAATATTCCACGTGCGGGACATTTCCAAAAGTTCTTCATCTGTTTTAGAATTTTCCGTGCTCAAGACACCAATCAGACTTCCCTCTTCTCGTAATCGACGGGTAATTGCACGAGTGTCAACATCATATATTCCCATGATGTTCCTTTTCGACAAATAGTCTGAAAGTGATTCCGTAGATCTATAATTTGATGTGCTAATACCCAAANCTTCTGATCACTAAACCAGN
>Contig347
CTGCCCGAAAAGCAGCAATTCATGATACTATCATGAAGTTCCCAGACAAATATTCTACTCNTTGTTGGGGAGCGCGGCCTTAAGCTTAGCGGTGGTGAGAAACAACGAGTTGCTTTAGCTCGGTGCATTCTTGAAAGCTCCTCCCATCTTGTTGTGCGATGAAGCAACAAGCGCTCTGGATAGCCACAACAGAAGCAGAGATACTAAGTGCATTAAGGTCCCTCGCTAATAAN
>Contig357
NTTTTTACTANAGGAACAAGTCGAGGGTTGGAAAAAAGTGGTTGATGCAGCTCACAAAGAAGGGGTTGTGANTATTTTGTCAATTGTGGCATGTTGGTAGAGCATCCCATCAAGTGTACCAACCTGGTGGTGCTGCGCCAATATCATCAACAAGCAAGCCCATTTCAAAGAAGTGGAAAATATTGATGCCAGATGCAACCTATGGCACGTATCCTGAGCCCCGTCCATTGGCAGGCCAATGAAATACTAGAGGTGGTTGAAGACTATCGCGTTGCAGCTATTAATGCTATTGAAGCAGGTTTTGATGGCATTGAAATACATGGAGCACATGGTTATCTACTTGACCAGTTCATGAAAAGATGGCATAAATGACAGAACGGACGAATATGGTGGGTCATTAGAAAACCGCTGCAAATTCATACTGCAAGTAGTGCAAGCGGTATCTGCCAGCCATTGGTGCAGACCGAGTTGGTCTTAGAATCTCCCCTGCAATCGATCACTTAGATGCCTATGGATTCTGATCCACGAAGCCTAGGCCTTGCAGTGATTGAAAGACTCAACAAACTACA
>Contig358
CGGGAGAATATCTGAAAACAATTGTGAGCTTTGGGGTAAAGTTACAGCCGAGCAAAGAGAACNAAGCTGAAAAGTTTGGATTGGCAATACATTCGTGGAATGACTTCTTGTCATTGGGTGATGATAAAAAACTTTGACCTACCATTGAAGAAGAGAAGCGACATATGTACAATAATGTACACTNAGTGGAACAACTGGTGATCCTAAAGGTGTTCNTTGTTTCCAATAATTGCATGGTATCACTTATAGCCGGAGTCGATCTTTTGCTAGATAGTGNCAAATGTGTCCTTGAATAAAGACGATGTGTATCTCTCGTTTCTACCTCTTGCACATATAT
>Contig364
NACCTTTNTGTCTCGTGAACGCAATCCTCCTCTCAATAACAAGGTCCCATGCGCGTCCACTAAGAGCGNTATCGGATAAAGAACTTTATGATATCGAGTGGGAAGTAAAAGACGATATTGTAGAGCCAGNATGGCACCAGCCCATCCCCACCCAATTCCTTCAACTGCAGCGAAGCTCCAATTTGCATTAGACCGCTATTAATGTAGCAATCAGTTGGGCAATAGCGAAAGCAATGATAAGCAGCCAANCCAGGACGCTCCACAAACGACCAGCTTCGGGACCTCGTCACAAAAATCAAGGCTTGGCTGNATTGTGCTGACTTGAAGATATATAGCCGAAGCCAGCTTTCTAAAATCGTCATGAGCTGCTTTCTCGAGGGTTGGCACACCAAATGTACGCGGAAAGAAATCTGTTTA
>Contig370
NGGACGGAGACGGAGTATAAACTCACTCACTTTTTCATTTTTTTGATTATTCAACTTTGCTTATTCAGATGTCGAGAAGATATGACAGCCGTACAACAATCTTTTCCCCAGAAGGTCGTCTCTACCAGGTCGAGTATGCAATGGAAGCCATTGGAAATGCAGGATCTGCCATTGGAATTCCTATCAAAAGATGGAGTCGTCTTGGTTGGTGAAAAGAAAGTAACTTCAAAGCTCCTCCAAACATCAACCTCAACAGAGAAGATGTACAAAATCGACGATCATCTAGCATGTGCTGTAGCTGGTATCA
>Contig371
CCAGGTCAACCAGATTATATAACCAAGGAGCCAATGGACGAAGGTTTTGGGGCTATAGTGNAAAACATGTACCAAGATTCAAAGGCTCGCAGTCTCTGGTCTCTTAACTNGATCGGACATTCNGAGTATATAGGAAAGTACGCCAAAAACCTGGAAACACTTTCTGTGTCTTTTGCTGGAAGTNAGCGATTTGGGTATGGAGTATGTATTAGGCTGCCCGAAACTGAGGAAGCTGGAGATACGANGACTGCCCGTTTGGAAATGCTGCTTTGN
>Contig373
CACTTTACCCAACGTTTAACTTTCACAGCATGTCTGCTGCCTAATACCGTCTAAGATGATNCCCTGGTGAAGAACGGATGCCTTAGAGCCGCCCTCGCAGATAGCCTCTCCGAAGGATCATTACCTTAAAAGCCCTTGCAACAGATGAATTAAATCGNCCTGCGGAATGGTCTACGTGCTGCANTAATCAGGTTCTGAAGGCGAGGTAGCTTCAGGACGNGCCTTGATACTTTCTCTTGAGGCTGCACCCTCAGGCCAATCCAACCTACCCTTTCTCACANTATTTCTCTGCATGTCGATCTGCTTTCTTCAACATGTGCGAGGCAATGGGCCAAGGACCCNTCTN
>Contig375
ACCGGGCCATGATTTCAAACTAACAGCTAACTTCAAGGATATAGATGCTTCCAGCTATGANTGCTCTTGTCATACCTGGAGGTCGAGCTCCAGAATNACCTCGCACTTGATCCAGCAGTCATTAAGCTCGTTAAAGATTTTATGGAGGCTAAAAAGCCTGTAGCATCTATCTGCCATGGCCANACAGATTCTGTCTGCCGCTGGTGTTCTCAAGGGTAAGAAATGTACTGCCTATCCTGCTGTCAAACTTAATGTGGTATTGGGTGGTGGAACCTGGTTAGAACCAGACCCAATAGATCGCTGCTTTACTGACGGAAANTCTAGTAACTGGAGCAGCCTGGCCAGGACACCCACAGTTCATCTCTCAGTTGATGTCATTNGCTTGGTATAAAGGTGTGTTTCTAGTGCCATTCCATGTTTGTGCGTGTGCATTCTGTTTTNATACAAAAGAACTTCAGAATAGTGTTGTTGCTGTAAGTGCTCTCCTTTGTATTGAAGAGANGATAAAAAACAN
>Contig384
TGTCCACCATTGATCCGTTTCCAGTCTTGGCATACAAACATACCGGCTAATCGGACCAACCAATCATTTAACATGTCCATGTGACCAAAATCCCTAGCCACAAAATAACAAGAAGGAGGTTTACATTCGTTAAAGAAAAATGGATGGTTGCATCCCCAAGGTGCCGCGGGTGGGAAGCACCCGCAACAACCATCATCACCTAAGCCTTGTCCCAATTAAGGCTATAGGCATTTCAATCTTGAAATTTTGTGGTATGTAGTTTAGGATTTTGGGTTCGAGCCTGTTGGCATTATCTGGACCTGCAACAGGATCTAACCCTATTAAAGCCTTTGAATTTGAGACTTGTTTCGGCGTGACCTAACGCTAATGCAAATGCTGCTTTTCCACCCTTTGCTATGGCCGGCTAGAGCTACGTTACCAAGATCTGGTGATACATCATGTGGCAGTACTAGTTGAAGGTTTTGACCATCGTCTTTGTGTATCCAGTTAGCTGTTTCGNGCTGCATTCTCCACATCACCAACTGCGGAGCATATACATAGGCCAGTCACCGAACCCCCG
>Contig385
NGATCACAATACCACACATGATCCTCCTGTTTTTATACTAGTATAATACTNACAACACATAACATAGTTGCTCAATAATAATTTATAAAACCTTTGATCTAACATGGCGACCAAACATGAAGAACAAATCGACGGATTCAAGTTCGAACAAAGGCATGGCAAGGAGCGCGTGAGAGTTGGGCGAGTGTGGAGATCGGGTGAAAATGGTCGACATGTCTTTGTCGAATGGAACGTTAGTATTAGTCTTCTGTCGGATTNGTATCAACGCCTATGTTCGTGCCGATAATTCCGATATCGTCGCTAN
>Contig387
NAGGATTTTGATAACAGAATGGAGAAACCCTTTGTGNGGAGCTGTGGAGGGAATTACAGTGGTGATGAGTTCTGGATCGGCTGTGACATGTGTGAGANGATGGTATCATGGTAAGTGTGTGAAAATAACACCTGCCAGAGCTGAGACCATCAAGCAGTNACAAATGCCCTTCGTGCAGCACAAAGAAGGGTCGCCCGTAAGGCAATAACACCATTATCT
>Contig392
CTCCTTGTCCTGGATCTTGGCCTTAACGTTATCGATGGTGTCTGAGCTCTCGACCTCGAGAGTGATGGTCTTGCCAGTGAGGGTCTTAACGAATATTTGCATCTGTACAATAACAATCCAAACACACAATAAGAAACAAATCATACAACCAAAAAGGTGATTAATCAACTGCAACATACTAGTTTTATAAATATATAAATCCACAAATTATAATACAAACAAAAACAATGATTTAAAAGGTTTCTAAATAAACATATACACGAATTCGTATATAATTAATAAGATCAAACAATTTAAAATCTCCTAGTTACAGATATAGCATCGTATAAATTCATTCAACAAATAAAAGGAAGAATAGAATGATACCTTGAGAAAATTGAATGAAGGATTGTTTGAGAGAATTGAATGATTTAATTGTTGGTATTGTCCCCGCGN
>Contig402
GGTGGGAACATGGAGAAGCAGTTTTATGTTGGCACACTTTTTAGCGAAGTTCAAAACGTANTTTAGCCCCATACGTATTAAGAGCTANGGGCAACGTCATATCTTTCATCAAAGTTGGTGGTNGGCAGCGATATTAACAACAACATCAANTGTCTCTCAACATTTCTACCTTCAAACTGGGATCNTTGTAATCCTAAATCCTCAAAAGTGATGTCCCCTGCAACCGGAGTAACTTTTTCCGACAANAAACTTTGCAGGTTTGTACCATGTTTCTCN
>Contig404
ACATGGGAAATGATCAGTAAGAAAACCACCACCAATTTCCTCTGTCAAAGATCGCTATAANAACCCCATTCATCACCAGGAAGAGGACCCAAGTTACATATTTCAACTGCAAGAAGATCGCCTGGTTTAGCCGCTATTCCTTCATCATCAACAACTCTAATCGGCCCGCTTAGATAATGCAACAACTGACTGGTCTGCATATTTGATGTCTTCAGCAGTGTATTCCCGCGTAATNGCGACCACCAGAAAAATCAACCATCTCAACCCGGAAAACCTCCCCAACACTAACCTGAGCAANCAGGCGGTAATATCGGGGTGCCACCGGTTGTGAAGAGGGAGCTTCTGTTCTCTTGGTTTCNTTGGTCACATCTATTN
>Contig407
NTTGCACGAAGAAAACAACCTGGCAGNGATTGGTTCCTGCATGATAACCAAGACATCAAGTGGGTCATTGTCCTCACAGAGAGTACGNAGGGACAAAGCCATAGGTTGTGAGGGTACACGACTGATGAATATAGGACACGGTCCACCTTGATAAGTCCTTTTTTTTGTGTCAAGCTCATACTTCACCTTGCTCCCCTTGCTGATTTCAATAACACAGTTGAATATTGTTGGGTGCTCGTGGGCCTATCTCAAGATCATGCCAAGGGTGGGAAGCAGCTGATCTTCTCTTCATTGGATGAAAGAATTCTTTCGTTAAGAGGAGCATGAGAAGGATGGTAAGAGTCAGCAGTTTTGGTTTGGCGTCTCAATTGTTGGAGTCATTGTTGCAATCTGATGAATTGAATAAGTGATGATGGAATAAACTCACAAACAGATCTACCTTCTTCTTTTCTAGAGAGAGAAAGTGTTAAAAGN
>Contig409
GCACTGGGAGGGTGTATATGTCCATCCATACCTTTTGAGTAGCGGGAACAAAGAATGTGGNGTACTTTGACCTTTTCGCCAGAAGCTAGGAGAACTCTGGCAGCAGCTTGAAAATCCTCGGNTTTTGCCTCCGGTACATGATCCGATATACACTCTGTCTATTTTGACATCTTTACATTCCCTTGCTAAAGCACGATTATCAGGAGAATGAGGCTTTGCGACTAGAGNGCTCCAACTTGGAGACATCGATTCTGTACTCCGCAAGAAACCTTGCATCACCATCACTGTNAGACTGGTTCATACGGAAGAGATGTTTTGCCCTCAAGGCATTTAAATGTAGTAGCATCAGNCGAGAACTN
>Contig413
NATCATTGNGATCATGGTCTGCATAGTCGTCATCACATACCATAATCCGATGATTAAACTTATGCCTATNTTTTCATCATTTTCTATATTTGTTCCAAATCTTGAAGACCCTTCTCGTTCTATATAAAGCCCTAGGCTCGAAGGCCCGGATAACTTAAATCTTAAAGAGTTCGAGTTCATAAAAAGGGCAATATCATCCATGACAACTTTAAACCTACAAAGTGGACAACTTGAGTTTTTTTCTAACCATTTATCGATACACTCGATATGAAAAGCATGCTTACACTTTGGTAGCATTCTTAGAACTTCAACAT
>Contig415
GCTTCTTTTGTGGCAATCTGATGAATCCGGCGTTGGATGCATTCTCTACTTGATTGATGTNCATTGTAAGCTTGTTAAGTGGAAGACCTGTACGTGAACGGATGGGTNCCTGCTATGTTGAGNTGCAGTACAGAGCCAGATGGGAGCGGTTGAAACAGGCTTTGACGAGNGTTCATAATATATTCGACATTGGTGGTCCTTAAAGGGTTACCTGAATATTCAGTTGAAAAGAATACCTAAGATCAAAGTTACATCTAAAAATTAATTTAGATGATTCGGGCGATAAAGTCTCGTGCTCTGTATGCCTTCAGGATTTTCAACTAGGAGAAACGGTGAGGAGTTTGCCACAATGTCATCACAAGTTTCACCTGCCCTGCATTGATAAATGGCTGGTCAGACACGGATCTTGTCCATTATGCAGGCGTGACCTCTAAATTAATTCTTTATTCTCTGTAAATTCCCAAAATGAGACATTTTTTCGTCTTCTTGACACATAGGTGTTTTTCATA
>Contig416
CTGGATGTTGTAGTCTGCAAGAGTTACGTACCATCCTCAAGCTGTTTTCCAGCAAAGATCNAACCTCTGCTGGTCTGGGGGAATACCTTCCTTATCCTGGATCTTGGCTTTGACATTATCANATTGTGTCAGAGCTCTCAACCTCCAAAGTAATGGTTCTTGCCAGTAAGGGTTTTCACAAAGATTTGGCATGCCTCCCCTGAGCCTCAAAACAAGATGGAGAGTGGACTCCTTTTGGATGTTGTAATCTGCCCAAAGTTCGGCCATCTTCAAGCTGCTTTCCAGCAAAGATCAATCTTTGTTGGTCTGGCGGGATCCCCCCCCGGGCCTGAAATTTTTGCCTTCACGTTGTCGATTGTGTCAGAGCTCTCAACCTCGAGAGTGATGGTCTTANCCAGTGAGGGTCTTAACAAAGN
>Contig424
GGAAAGAAATAAATAGAGAGTTCATGATCACGTGTAAGGATGTTAATATTCATGTAGCTANTGAGGGTCCTTAATTTTTCACGTTCGGTGGATGTCCTTTATAAGAATAAGGATCACTTTANCACATGTTGGAGTAGAGGTGATAAATCATATCAATCTCTTTTCGTTGATGCCATCATTACNATGAATTCCAGTTCTTCGTGAGCTACCATGTCTTACAGATTTGGAATTTGAATAAGGGTATGTTACTATGTTTTATATTNGTGGTTACATTGAATAACATGCCAAGTTATTTGGCATATTATGGTTCAGCGGTACCATCGCCGGTTAATTTCTGCAAGTTGTCTTATAAATTGTCATGTAATATTAATGCGTGTGAGGTTTNTTAATATTTAACGACGATGATGTTTACN
>Contig427
GGGAATTCCAAGTTGGTCCCAGTGTGGGAATTGAAGCTGGAGACCATATCTGGTGTGCTANGATACCTCCTTGAGAGAATTACCGAGCAAGCTGGAGTTGTCCTCACACTTGACCCTAAGCCCGATTGATGGTGACTGGAACGGAGCAGGGTGCCACACTAACTACAGTACATTAGCCATGAGGAGAAGAAGGTGGTTTTGAAGTGATTAAGAAGGCGATTTTGAAACCCTTTCACTTCGCCACACAGAACACATCAGTAGCTTACGGAGAAGGAAATGAGAGAAGAT
>Contig428
GATCTGTTTCTTTCCCATTCACTTCCACACATTCTTAGAGTGAGAAAGTACTTCAGGTAGGGGGCAAAGATGGACTACACTTACGCACCAGGAAGGAATCATCTGTTTGTTCCGGGACCCGTCAAACATCCCGGATCAAGTACTTCGTGCAATGAACCGAAACAATGAGGACTACCGATCTCCTGGCAATTCCTGCTTTGACAAAAACTTTACTCGAGGATGTAAAGAAGATCTTCAAGACCACTTCTGGGACTCCTTTTCTCATCCCAACTACAGGTACTGGTNGCATGGGAAAGGGCACTTACAAATACCTTGTCTCCTGGAGACAGAATTGTGTCTTTCATC
>Contig431
NTAACATATTANTCACTTGATGATTCCACGCTATTGTTGTTCACTAAATATGGCTCGATCCATGAATTTTCANGATGGTTCGGAAAATTGCGGTGTAACATCACTAGGGACTTCATAATCTGAGACACTTAACNGAACATTGCGACGAGTAATTACTTATCGAAGAAGATGATGGTGAATCAGATGATAATACTNGCCAATAAAATGTCAACCTCTTGTTGGGTCTTTATGTCGGGCTTTATGACCGGATACCTTTTAGGGTTAGCTACGGGTTTGGGTATTTCAGATTGTTCAATCTTGAATACAGGTTGAGCTTTTGGAGCCCGGTTTTTTAAATGCGTGTGCCAATGGTTTTTTATTTCGTTGTCGCTTCGTTCAGGCAATCTTGCAGCCATCATTGACCATTTGTTCCCAAATCTGTTATGTAAAAGCCACAATCAAATCTTCTTCTTCTTTTGTAA
>Contig435
GCATTTGAATATCCGGCAGTAGATGCAAGGTTCAATAATGTTTTCAACAATGCCATGGTGGAACCATACCACAATTGTTATCAAGGAACTTCTCGAGTGTTATCATGGTTTTGAAAACCTCCAAACAATTAGTTGATGTTGGGGGTGGTCTAGGAATCACTCTAAATATGATTGTGTTGAAAACATCCCACTGTTAAAGGCGTTAACTTTGATTTGCCACATGTGATACGACATGCACCGATTTATCCTGGTATAGAACATATTGGAGGAGANTATGTTTCAAGAGGTTCCACGTGGTGATGCCN
>Contig441
NTGGGGCANGTGGGTGTAATTTCGACTCTGATGTTGCTGGAAGCCAATAATGTCAAACAACAAGAGAAGNAAGAGGTGCAAGTATTGTCATGGAACTGGATACTTGGCGTGTGCTCGTTGTTCCACTAGTNGGTGTGTGTTTAAACATAGAACCGATTTCTGTATCAAATGCTTCTGATCGTCCATTAAGANGCTCCCACTACTCGAAGATGTTTGAACTGTTCTGGGGCAGGAAAGGTCATGTGCCCCACGTGTCTTTGTACNGGGAATGGTGATGGCAAGTGAGCATGATCGCCGCATTGACCCATTTGTCTAAAGTGTCCAGGGGAGATGATGTAGCTGGGTTGTTGGCAAATTAAAGGTTTAGTGGTTTAACAAGCGTGTAAAGNAGAGATAACAGAGCGGATCAGTGTTTTGATAGTTGTCAAGAGTTGGCAATGTAATACGCTNGTTAAACATTGATGTTTGTACCAACTTATATCGATAAAAGTTTN
>Contig442
NAGGAGTTATAAATAAAAAAATGGCTGATTTAGATCANGTTACTAACTAAGAAAGTAGCGGATAGGTATTTGAAGCGTGAAGTGCTTGGTGAGGGGACNTTATGGTGTCGTTTTTAAGGCCATTGATACTAAGACAGGACAAGTTGTTGCAATAAAGAANAATTCGACTCGGGAAGCAGAAAGAGGGAGTGAATTTTACTGCACTTAGAGAGATTAAGTTNACTGAAAGAGCTCAAGGATCCGAATATAATCGAATTGATTGATTGTTTCCCTNCATAAAGGGAACTTGCATCTTGTTTTTGAGTTCATGGAAACTGATCTTGAAGCTGTAATTNCGGGATAGGAACATCGTTCTTTTACCCACTGATATAAAGTCGTATATTCAAATGACATTGNAAAGGACTTGCTGTTTGCCATAAGAAGTGGGTTTTGCATAGGGATATGAAACCAAATAATNCTCTTGATAGGACCTCGCGGACAGTTAAAACTTGCAGATTTTGGTCTTGCTCGTATATTTGGTAGTCCTGACAGAAGGTTTCACTCACCAGGTCTTTGCTCGATGGTATAGAGCACCTGAGCTATTATTTGGTGCGAAGCAGTATGGTCCTGGGGTTGACGTCTGGGCAGCGGCTTGTA
>Contig443
NTACCGAAGCTCAGGAGCTTGAACTAGAGATTGCTAGAATGAGATACAAGTNTAACTGATGTAGGTTTTTTCAATCAACTTAAGTCTGAACTGGGACAGCTTCGGTTTGCTGNTTCAAAAGACCGAGGACATGGAAGACAGAGTGATTGAGTTGGAAGCACTACAAAAAGCTCTTCTTGGAAGGAATAGAAGCGTATGATAAATTGCAAGCTAACATAGTGAAGGCGCGGGATA
>Contig448
NANCAATAGAAGAAAGTATCGAGCCTAACATAAGTAATGAACATCATAAGCTCAGTTAAGATANCTACAAAAGCCAAGTAACTGAGCTTCACGTGTCATATTATTCATATCATCCGATTCAGTGNGGGTTAAGTAAAGGAGTGTTATCGGAGTATTCTTGGGGGTTGAGCTGTCCATAGCAATAGCACCAGGAAGACGAATAAGTTTATGGGGTGACATAGGGGACTTTGGCTTAAGTGAAGGTCCAGTTAATCTGGTTGTTGCAGAGGTGCTCTCTTTTGGTATGCCAAGACCTGTGATTCCGAGTACTTTTCTTACTTCATTTGCCAACTCTATAACCATATCGTCTTCATGACCAATATCAAACATTGCCTTCTCCAGCAAGAAAATATAGTCTCTGTTGTTTCCACAAGGGCCAAACGCAGTCGCAATTTGTCTAGCCATATCCTCCAATGGTGCGGGCCCAAGGTAGTACTTATTCGATATCTTATCTGGAGTTGATGTGAAAACCATGACTCCAGTTAAAGTAGGTTCGTCATTCCCCTTCCTTGAAAAAGTCTACAGTTGTCTTCTCATCATACTCACATTCTCTGTTCTCTAAATACGCCATAGCCAATCTTTCCTTCTCTTCACCGCCTCTTACACAATACACAGCGCCCCAGCAGACAGCTCCTTCCTTGTATTCAAGTGTGCAGGTTCTTGCAGGGTGTTCAGGTGTACCTCTATGATCAATGCATGCAAGATCAAACACACGGCNGGTAATTCTTGATGCACCCAATCATTTTCTCATCATACTCGAACCCAGGGTTCCACACCANATGAGCCATATACCAAAACAACCCAAGAAAACCATTGTTTTTGCAACTCTTAACAAACTA
>Contig449
NACAAGTCCNCAGGTCTATACTCAACATGCTTACATGAGACCACTTGGAGTGGTGGTCTATGGTTTTGGGNTATTGATGATGAAAATGGTCCCAAGCTCTTTAATGTGATCCAGCTGGACACTTCTTCGGTNCATAAGGCAACAAGTGCTGGCTTGAAAGAGCAAGAGGCAATTAATTTCTTGGAAAAGAAAAATGAAAAATGATCCTGAATTTTCTTATGACGAGACTGTACAGACTGCAATTTCTGCTTTTGAAACCCGTTCTACAAGAAGACTTCAAGGCCAATGAAATTGAGGTTGGAGTTGTGCGAAAGGAGAATCCAAGCTTTTCATGTGCTCTCCACTGAGGAAATTGACGAGCACCTGACTGCCATCAGCGAGCGTTGACTAGATTTAAGTGATTGGGACTATTTTCATGTTAATGTCACTCTGCGGCTTGAATTGGNAAGAATGTTATGTAGAATTCGCAACAATGTTGTTCTTCGACTCTCNGTCCTGTTTTCACACTTTCTTTATTTGCATTGGCCTTGTAGTTTATTTTACTTCAAACGTNGTTAAAGTTATGCTGTATTGCAAACTTATTTTTATTGAAAAGTACAACAGGAGCAATCTC
>Contig450
AACGAGAAGATGCCATCAAGAGAACAGTTCATGTATCTGACATTGATCAGCAGGTTACTGNAAGTACAGCTTGCAGCACTATTTATTAACTGTGGGCAGGTTGTGGATTGCCGTGTATGGGGGCGACCCTAATTCTGTTCTTCGTTTTGCCTTTATTGAATTTACTGATGAAGAAGGGGCAAAGGAATGCATTGAGCCTTGCTGGAACAATGCTCGGGTACTACCCAGTTAGGGTTNCTGCCTTCAAAACTGCAATCGCGCCAGTAAATCCAACTTTTTTGCCACGATCCGAGGATGNAAAGGGAAATGTGTGCAAGGACTATTTATTGTACTAACATCGATAAGAAGGTTAN
>Contig453
CTTCTGATACAATCGCACGGCTGATAAATGAGGATCAAATACAAATACTCATCAACCTCANATGGTTATACCAAGGGGGCTAGAAATGAAATCTTTGCTCTGCAGCCTGCTCCCATTCAGGNTGTCATATATGGGATTCCCTGGTACAACTGGTGCTAGCTACATACAGTATCTGGTTACTGNATGAATTTGTCTCTCCAACTCGGTTTGCTCATATTTACTCTGAGAAGCTTGTTCATCTCCCTCATTGCTACTTTGTGAACGACTATAAGCAGAAAAA
>Contig455
TGCGCGTAAAGGCGGCGAAAGCCGCCTAGCGCAAGAACAACCGACCGAAGTTGGTTGTTANCCACACGACATATTTGTCCAATATTGAGTGCAAATCATCTCCCATAAACGCTCGTCTTGAGACGTACGATGCCACTGCTTGTTTACGCAAGATGCTGATCCTAATGTTTTTGCATCCACAATGTTTCATGATCTCGTATAGCAAGTTTTCGTCTAGCAAAACATCGGAGATAGGTTGNTTCCAATGTTGCATTATTCGTCTTTTGCTTCTTGTGGTTGTTCGGGTATTCGGAAACAGANTTACTTTTGATCTCTTCATTTTTGTGTAGAAGAAAAAAAAAGNGAGAGAAGGATTTGGGTNTTGTTTTTGTTTCN
>Contig458
GCAGATATTTGGTCATGTGGAGTCATTCTCTACGTTCTTCTCGCAGGGTTCTTACCGTTTNCAAGATGAAAACATTGTAGCCATGTATCGGAAGATCTACCGGGGCGACTTCAAGTGCCCGCCCTGGTTCTCATCCGATGCGCGAAAACTAATCACTAAACTCCTAGATCCGAACCCGAGTACCCGAATATCAATCTCCAAAATCATGGAGTCTAGCTGGTTCAAGAAAACTGCACCAAAGAAGAATGCTAACTTTTTAATCGAAGACGAGGGCGGACAAGTACAATCTAAAGGTATTGAATCGAAAACCCTAAACGCATTTCACATAATTTCCTTATCCGAAGGGTTCGACTTATCTCCCTTATTCGAAGAGAAAAAGAGAGAAGAAAAAGAAGAAATGAGATTTTGCAACAACCGAGTCAGCTACAACGGTCATGTCGAAGCTAGAAGAAGTTGCGAAATCGGGTAAATTTAGTGTGAAAAAAAGTGGGGACGAAAGTAGTCTAAGGTTACAAGGGAATGAAGCGGGAAGAAAAGGAAAGCTAGGTATCGGCGGCTGAGTTATTCGCAGTCACGCCTTCGTTTTTAGTTGTTGAAGTTAAGAAATCGAAGTGGCGATACATTGGAGTATAATCAGTTCTGTAGTAACGAGCTCCGGCCAGCGCTCAGGGATATCGTGTGGCGCTCTGCGGCCGGACACTCGTTTCCGGCTTGAACTAAATCATTGANTTTCATGTTTGTTGTTAAGTTTCTGTAAAGTTATTAN
>Contig461
AACCCAGTGTCTTGGCTGCTAATGCAACCCCTTGAGCATGATTACCAGCAGACGAGCAAANTGACACCTTTTTCCAGCTGTTCCTTTGGAAGTTTTGCCATCATATTATACGCTCCACGAANGCTTGAATGAGAAGACCGGCTGGAGGTCTTCTCTCTTAAGCCAAACATTAACCCCCAACCTTTTCACTCAGTTTCGGAGCAAGCGACAAAGGN
>Contig462
NGATCNACTACTACTACTATCTCACAATCTCATCTCCTCTCCTCCTCCTAACTAGGGTTTCATTCCNATTCCATTCCATTCCTTTTTCTTCACCAGATAACATAAGATGGCCGACGGTGAAGACATTCAGCCACTCGTCCTGCGATAATGGAACTGGAATGGTTAAGGCTGGATTTGCAGGAGATGATGCACCACGAGNCTGTGTTCCCAAGTATTGTGGGTCGTCCCCGTCATACTGGTGTGATGGTCGGAATGGGCCNAAAAAGATGCATATGTTGGTGACGAGGCTCAATN
>Contig465
CAGATGTAGCTAACGCTGTTCTAGACGGTACTGATTGTGTCATGCTTAGTGGTGAAACAAGCTGCTGGGGCCTACCCAGAACTAGCAGTCCTAACCATGGCTAGAATCTGCATCGAAGCAGNAAAGCACAATCAATNTACTATGATGTTTTCAAAAGAATCGCTGCAAATGCACCCATACCCATNGAGCCCACTCGAGNAGCTTAGCCTCTGCTGCCGTCCGAACTGCAAACTCATCCAGAGCCACCCTAATTTTGGTTNCTAACAAGAGGTGGAAGCACTGCAAAACTAGTGGCTAAGTACAGACCCGGGATGCCTATA
>Contig466
GATGGTACTGACCATGGCTGTCATCACTTCATCTCTACCACTTCTACGGAGTTCCGCAATAAACACTGAGAAGGGCTATCAATCCATTGAAACAACAAAACTCAATTCGTCAAATTCAGTCAGATTTTCCATTTCCAATTCAACAATGTACTCCTTCACAGGGGAATGTGTCGTGTTAGTGCAACACATGACGAAGAGGCGTCTGCTAGAGTAGCTGGCAACTGAAGCCAACACTGGAGCTCCAACTATATTTGACAAGATTATTTCAAAGGAAATCCCCTNTCCAGCATTGTCTATGAGGATGAAAAAGTTTTAGCTTTTCGTGATATTAATCCTCAAGCTCCCGTTCATGTTTTAGTCATTCCAAAGCTCAGAGATGGGCTAACAGAGCTTGGCAAGGCTGAACCAAGACATGAAGACATATTGNGGTCATCTTCTTCATGCTTCCAAGATAGTTGCAGAAAAAGAAGGCATCGTTGATGGATTCNCGTGTTGTCATTAATAGCGGTGCCACTGCATGTCAATCGGTTTACCATCTTCATTTTGCANCGTTN
>Contig477
NCAAAGCGCAAGCTTATCGCCAAATGTCTCTTCNTATTACGAAGACCACCTGAGCGCGAAGCTTATCCAGGGGATGTTTTTATTTACATTCACGNCCTTCTGGAAAGAGCTGCTAAATTAAGTTCTCTTTTAGGTGAAGGAAGTATGACCGCTTTAACCAATAGTTGAAACCCAAGCGGGAGATGTTTCGGCTTATATTCCTACTAATGTAATTTCGGATTACTGACGGCCAAATATTCTTATCTGCCGATCTCTTCAATGCTGGAATCCGACCCGC
>Contig479
CTTCTGGGTTCCTGAAGCCAAAAACACTGACTGGCTTGTCACCAAAGAGAAGGGTTTTCTNCGTCCTTGACCTTAAGTTCATGATGTTTCCATTGGCCATGAACAGTGTCGTACTTGAACANTGTATGTCATGTAATCAGTAGAGATAAAGGGATCATTAACAGCAACAAGCTCGATATCATTCTCTTTGTAGAGCAACTCGTGCCACTAACCTTCCAATCCTTCCAAATCCGTTAATTCCGAATCTTAATCTTCTTATCAGTTGCCATTGCGATGTGTGTGTTGTTTTTTTTACTGTGTGTGNAGATTGTGAGAGTGTTTGTAAN
>Contig481
AGGATGACGTTTCTGTAGTTGACCACTGGTTCTTTGTTGTAACGGGAAACATTATGCACAAAACAAGTGAAGAGTGGCTAAAAAGAATGGATAAGAACATAAAGGCGATAAAGCCAATAATGGGAGTCAACTTATGGCAAAGATTCGGCAGTCAAATGGACCGTATATTGGAGAACATTCTTTTATATCGGTTGCTGAN
>Contig482
NTCCAGATTACCGGCCCCTTTCTTCNTTGCTTACCAACTCTCCTATCATTCTAACAGATCACCCCTAACCGTACAACATAAACAACCATTGTTAAGCATCACAATATCCTCCACTCCCGCAGCTTTTGCAGCAACTAACGACCCATTCGATATCCACCTCCCCATACTCATTTTCGATAACCGCAATTCGTTTTACCGTGATCAGCTGTAAGTATATGGTTCAACAAAGTTGTCTTGCCGGAACCCAAGAACCCGGTAATAATAGTAGCCGGAATACGATCATCAGGGGGAATCTTAGTTAACACGTCAGCATCTTGATCTTGCTGAGCTGAACGTGGCAGTTGCTTTAACAGTGAAGGTACGAGATAATCTGTTGTTGTTGAGTTTAAGGNGAAGTGAAAGAAGATGAAGGAAAACGTTGGAAAGAGAATAAAAAACGGTTGGTN
>Contig485
GGTAACACACACACTCTTGTTCTTGTTCCATCTGCAACAATGTCATCATCTTCAGTGATAAAAAGAAACAGTTGGGCCGTTAAACAAAGAATCATTCACAACCCTTTTATCAAAACTAATATCCCGATCAAAACACGTACAAAACAACCCACCAGAACTCATCCCAGAAGAAGACAGGATCGTNGGAACATGTACTTGATGTGCTTCTACCCTACAGTACTAAAACAGGTGGGGGCCCAN
>Contig487
GGGGAAGTAAATGGGTCAAAGATCCATCCCTACCATAGAGCATATGCTCAATGCGGCCATNTCTAAAATATATCTACACTTCTAGCATATAGTTCCCNTGTAGATGTTAGTTAAACAAGAAATATAAAATGGGAGTAAACGCTTACCCTGCCTCCTCTNACCAAAAGGCTTGATGTTGCCTGAACAGGTGTGGGCATCACAGAATTGGCGCAAANAATATTTCATGAAGTCGACTTGCTGAGGGACCCTGATGAACTGGAAAACAGCCGTCTGCANAGGCTCTCACATAAGTGACGGTTTCTAGCTGCAGCAGCAGGGTTGCACTTCGTTTTTGGA
>Contig490
GACACAAACACAAGCACAAACACAAAAACAAAAAACCATCATGGCAATGGCAACCCAAGCCCCCACTCTTCACACCAACACTCTCAAACCTCATTCAAACAAACCACCTTCACAAGCACCAAGCACCTCAACCTCACCACCAGAACCTTCCACCATCAAAGCAACAGCAGCAGATGGTGCAACACCAGTTGAAGCTCCTCCTAAGCCAGCCCCCAGCTGGTTTCACACCACCTGAGCTAGACCCAAACACCCCATCACCCATCTTTGCAGGAAAGCACAGGTGGGCTTCTAAGAAAGGCACAAGTGGAAGAGTTCTATGTCATAACATGGGAATCCACCAAAAGAACAAATCTTTGAGATGCCAACTGGTGGTGCAGCCATCATGAGAGAAGGACCAAAACTTGTTGAAGTTGGCTAGGAAAGAACAGTGTTTGGCTTTAGGTACTAGGTTGAGATCAAAAGTACAAGATTAAGTATCAGTTTTACAGGGTGTTTCCTAATGGTGAAGTGCAATATTTGCAATCCTAAAGATGGTGTTTACCCTGAAAAGGTCAACGCTGGAAGGCAAGGTGTTGGTCAAAAACATGAGGTCTATTGGGAAGAATGTTAGTCCTATTGAAGTTAAGTTCACTGGGAAGCAACCCTTATGATATATGATTTTAATGATGGTGTAATTTGGATTATGTACTATTGTTTCGTAATTTATGACATATGCTTATGCTTATTTCGCGTGTTCTGTCCTTTTGTTTTATGGTGAAATTGTTN
>Contig491
GAAACATATAAAAACACGTTACCACACATAACAAGTCGTCCACTTAACGCGACCCCAGAATTGAATTCGATCATCATCATGTCTGGTGGTATTGCTCGTGGGTCGTTTGACTGAAGAACGCAAAGCTTGGCGCAAAAATCATCCTCATGGTTTTGTGGCTAAGCCTGAATCACTTCCAGATGGTACTGTTAATTTGATGGTTTGGCACTGTACCATCCCCTGGTAAAGCTGGGACTGATTGGGNACGGCGGTTATTACCCCCTGACCCTTCATTTCACCGNAAGATTATCCAAGCAAGCCACCGAAATGCAAATTCCCCCCAGGGTTCTTCCATCCAATGT
>Contig494
GAATGCCATTAAAGATGACTGAAACTGCAAGGAGAGGGGTAAGTTCTGATACAGCATTTGNCAACTATTTCACCATCAGTAAAAGCGTGGCTAATGACATTTCGTAGAGCTAAAAGAATGANTAGCACATATTGAAGAGATCACAAATGAGCTGAGAGTAACCATCACGACAGAAAAGGCTGCTGATTTAGGATGTCCTGCTCCTAGCTCGTTGCTAACTCTCACACTGGCGGCTGCATTAAACCCGACTGAAATCATCATCACCCATCCAAGAATCGTTGCACACACAGCCAATGAATCCAGTGCTATTTCTGGATTTTTCCAGCAAACCCGCTATCAAAACCAATATTTGAAAGTNACCACACTTCCAAACACAACATAACAGCAGAGGAAGTAAATAGTTTCAAAAAAN
>Contig499
NTTCTTAACACATAAATATCCACTACACTCACCNTTCAAGCTCCTTCCCCTTCTCATCCACTATTACTAGGTCTGAACCCCAAAAAATGGGAACNGTAGCAGAACCTGGTTTTTGAGGCCATGCACCGGGCAAAGGAGTAATCATGAAACCCCGGNTCTCTGTTTGCCACCAAGTATCAGATATTGGACACCTTGAATCTCCAACGACATTGTAAANACCATCTCCAAGCACTTGGATTGATAGGCTCGCCTACACTACCAAGGACTCGTAAAGATTTACNGAGAATAACGAGTCACATACTCATTACCATCGCGCATAAGTGACCGCACCAGTGTAGGGGNCAGTGTAGAATATCGTCACCTTATACTTGTCAACAATGTCCCAACATCTTCCAGGATCTGGGATAGTTAGGGACCCCTTCATATAGTACAACTGTTGCTCCATTAAGCAGAGGTCCATAAGAAAACATAGN
>Contig502
GGTTGATTGCTAATCAGATTCATAGATTTCTCCGTCATCAGAAAGCTCATCAAATGAGCGAAAGGCCAAGCTGGTAACGAAGAATGCCACCAATGCCTCCAAAACCCCTACAAAACTGTGAAACCCCCTTGTGACTTGTTTGTCACAAACTCAAGTGTGCATCCAAATTTCTTGTACTCGTTAAGCAAACCACTCAAGCAATGAAGTCTTTTCCTGAACTTCGAGTTCAGCATTGGNTCTCGGAGTCACGGAAGTTACTCTGATCATTTCTTGATCCTTGTTCAAGTGTTCTATGATNGATTTCACTTGTGGTACTGTTCTTAAGCACATATCGATTGATATCCAGATTTTCCCATACNAAN
>Contig504
NTCATACACTCGATGGTTGAGACACAGGACTCGTCGGTTATAGCACAATTAGGATGNGCCCGACATGCGTTTGCCAATTCTCTACACATTGTCTTGGCCGGATAGAATACCCTGCTCNTGAGATTACATGGCCTCGGCTCGATCTTTGCAAGCTAGGCTCGCTGACGTTCAAAGAACCNCGACAATGTGAAATACCCATCGATGGATTTGGCTTATTCTGCTGGGCGAGCTGGTGGGACAATGGACAGGAGTTCTTAGTGCAGCTAATGAAAAAGCTGTTGAGATGTTCATCGATGAAAAGATTTAGGTACTTGGACATATTTAAGGTTGTTGAGTTAACATGTGAGAAGCATCAAGCGGAATTGGGTGACAGCGCCTTCCCTCGAAGAAATTGTACATTATGATTTGTGGGCTCGAGAATATGCTGCTAGCGTGAAGCCGGCTGCGGCCATTGTATGACTAAATACATTTAATGGTGCAATTAATATGTGATGTAATAGAAATCCTTGCAATAATTTTTGGGCAAGGGGTGTAATAAACCTANTAGTTCAAAAAGGGAACACTTTCTTAAAACTCACAACTATNACATTTAGTGGCATTCGN
>Contig506
ATGCACCATTTGCTTTGGAACCATCAGCACCAACTCTTTCACGCACAACTGCTGATACAGNCAGGTGTTGACAGAAGTCCATTTTGGCCAACCCAAACACTTTAACTCCATTTGCAGCTGCNCATCTTAATTATAATCTGGATTGCATCCTTTGAATAGTATCGTCCATCACCCGAAACGACNGAGTGTAGAACCTTTAACCTTTTCGGCAGAAAGGGCGTTGAATGTTGATTGAACAAAGTTATGCAAGTAANTGGGGTTGAGTGAATACTTTAACCTTCTTCCTGAGACCAGAGGTACCAGGCTTCTGGCCTNTCAATTGGCGCGGATTCGACACGTTTCACCGTAAAATTCGCCATTTATATTCTCAGAAGAAGAAGGTTGGCGAAGAGTGGAGTGATGAAATATACGTAAAGACGTGGTTGATTTCGGATATTCTATTATTCCGAGCCAACCGTTTGGGGATTAAATAAGAAGCGGTTCATATGTCC
>Contig508
TTTCGGGGTTCTTTAGCCTGAATTATGACAATATTTGGTTATCAAAATAACAAATAGGGANGTATATTGTGTTGATACTATGCAGTGAATAAGTGGTCAGTACCTGAATTAGAAACTCTTCNTCTCCAATTGTAAGGTTGTCAAATGACTTCTTGACATTGACATCATGCACAAGGACACAGCAATCTGCACCACGNATAGAATGCCACGCCAAGGCTTTGAAACCTTTCTTGTCCTGCTGTATCCCATATCTGCAANTGTAGAAAAGCCTGTCCTACAAACTGGACTTCCTTAGTTAAGAAATCAGCTCCAATAGTANGN
>Contig512
CACAACACGCCCTGCTGCAGAGGAGACAATCAATGATCCTACAAATCCTAAGCATTACTGGCGATTCCGTGTTCATGTGACCATCGAATCCCTGTTGAAGGATANAGGAACTTACAACAGAGATTAAAGGACTTGTTCGCTCGAGTGCAAGATCATATCCTGGTCNAAGAAGACACACAACCAGCTGGAGTCACGAATCTATCAACGACTCCTGAAAAGCAGCAAANCTGCCAACGTGCAAGATAAGATTCGTCTCCCAAGCCAAAATCCGAAAGTCACAAGCATAGN
>Contig517
CAGTAGTGATTATATCACCATTGGGTGCAAGCTTGACAGCATATGGGAGATCTGACTCCCNCTAGTGCATAAAGCTTATTGCCAAAATAGGCCAAGCTAGTGTTAGCTAGGCCAATACCTTNTTGTCGGGTCAAATTGACCTGCCAAAAAACGGACCTGCAGCAACTGCCATGCGGGCTGCAGGAGGCCGTCATACCATTAAATCCTGAAAAGACATTTGGGATAATGGGGAATCCCGCGTCCTTCTCAATGTTATATTTGTATGTTTTCACATATCGACTACAAAACGTAGCTTTTCCATTAGAAATACGAATAGCATGAAGCATGCCGTCCCCATCAAACAAATGGTACGGTCCCCGTGGTAAAAACTGCGGGTTAGGGCCATTGCGGAAGTACGCCCCGTCAAGACAACTTGGAAGTGTACCCTTAATGACTTCACACTCGGTAGGAGGGAGTTCATCAAACAGGTGAAAAGTTATCTGACAACACATGCTTCGGGTCAACTGAAACCCTAAGTGGTGGATCAATGAAGGTGTTTTATGATATTATCAAATGCATTTAAGAACGTGGATGGTAGAGACTGATCTACCACCACCGGATCTACTTCTTTTTTCGATATTGAAAGATGGCGTTGTTTGTTTTTTCACTTGTTCATCAACTAGGCCTCTTGGTGGTAGTTGTCACAGTTTGTGGTTTATCTTCAGTTCTAACCGAAAAGNNGTACGAAAAGAAGAAGATGGTTGGGATGTTGGTAGTGGTGGTGACN
>Contig518
NCTGATGGGGTATCGGTTTGGGAATGGTCAGGCTCGGGCCTTGGATGAGGGAGACGAAGCTGCAAAATGGTTCACCGAATTTCTTGGTAAACCAAGCCCGCTTGGTGCGCTTTAATGAAGAATCAGAGACTAGACCTGTTGACCCTCAGTATGCTACTGGGATATAATGTGAAATTTACAGATGCTTTCCAGTTCCTTTTAATCTCCCAGGCTTCTTTNGGATGCGGTGAATGAACGACTAAAGGAACCAGTTAGCATAAACCGNATTTAGACCCAACATCTTTGTTGATGGTGGTGAACCATTTGCTGAAGACCTTTGGAAACANGATCAAAATTAATGAATCGAATTTTCAAGGCGTTATGCTATGCCCCCGTTGTAAGGTGCCNCACAATCAATCAAGAGGATGCGACACAAGGAAGTGAACCAACAGAAACCATGATGAAGTTNCCGATCAGCCAAAGCTTTAGAAGTGGN
>Contig519
CTCAAAGTTGTAGTTACTCTTTGCCGATATCTCATAGTACTGCAAGTTCTTCTTTCGGTGNGAAGGTAACCTACTTTGCTTTCACTTGACGGTTCTTCACATCAACCTTGTTTCCACATAGNTACAATTGGGATGTTCTCACNAGACCCTGCAAAGATCACGATGCCATGTCGGGACATTTTTGTAAGTCAATCTGGCGGTAANCGTCAAACATGATGATGGCACATTGACCGTGAATGTAGTATCCATCTCTAAGGCCACCAAAACTTCTCTTGACCAGCAGTGTCCCAGCAATAAAACCGAATCTTACCACAGTTGGTGAAGAAATCAAAGGGGATGAACCTCCACACCAATTGTTGGTTCGTATTTCTTTTCAAATTCTCCAGTCAAATGTCTCTTCACGANATGTTGTTTTCCCAGTTCCACCATCACAACAATAACAAGCTTGAAACTTGGGTAGTCCACNAGTTTGCTGATTTGGCAAAGCCATATTTGAAAATCTTGATTGATGCAAAGAGTGTGAGAT
>Contig521
NAGTNACNCGGGGGTCTATGAAGAGGCTAACACAACTTTCATTCAAGATGAGGAGATGTTGAACANGACTCATGAACACAAATNCCTAATTCATTCAGGAAGTTGCTGCAGACATTCTTGGAAGCAAAATGGACGAGGGTACTGGGAAACATCAGATGATAACATTGAGAAGTTAAGGCAGTTGTACTCCTGAAGTTGAAGACAAGATCGAGGGTATTGATCGGTAAACAATAATTATGTAATATAACATTGTGAGTTGTTTCCTTTCCCCAAACTGTAANGTTTTTCATCCACGGGGACTCCTTGTATTCTGAGTTTTCAAGAATACTCTGCCAAAGTTTNAATGTAAATTTAATAAATCTATCATGAAACTGTCCGGTTCAGGATACGTTGTACTCN
>Contig525
NTACGCGGGCAGAAACAGTTGTCACNTGAAGAGGATGAGGAGGTGATAAAAGCAGTTGTTTCGGGTAAAACACCATCTTACTCGTTGGAATCCAAGCTTGGGGATTGTAAGCGTGCAGCTNTTTATAAGGCGAGTGGCCTTGGAGAGGATTACTGGGAAATCTCTTGATGGTTTGCCTCTANGAGGGGTTTGATTACGAATCAATATTGGGACAGTGTTGTGAGATGCCTGTTGGTTATGTTNCAAATACCCGTTGGTATTGCTGGTCCGATGTTGTTGGATGGACAGGAGTTTACCGTGCCCNATGGCGACTACTGAAGGGTGTCTTGTGGN
>Contig528
GGGATGTTACAAGGTTAAACAACCACACAAAGAAAGAAAGAAGCAGAATATTATGGCCATGGGAGAAATGCTTTCATATGTGTACGGCAAGAGCCAGTGTTTTACAACATACTCATCGTCAACTTTCTTCCAGTGACAATATATTCAAGGCTTCGACCAAGCTGTCAACTATAAGCTTAACATCTACTTCATCTTCTGCTCAAACTTTTAACCATCGAGCTCGCGTTGTATGTAAATCTTCTGCAAATCAAGTTAAAGTTGTAAACAGACGGCACATGGAACAGTTTAGTGGAAACAGCGTCCATTCCAGTGCTGGTGGAGTTCTGGGCACCAATGGTGTGGGCCTTGCCGTAATGATAGCTCCAGTTGTTGATGAGCTTGCTAAAGAATATGCCGGAAAGCTTGGTGCTNATAAAATCAACACAGATGACTGCCCAGATATAGCATCCAAATATGGAATAAGAAGCAN
>Contig531
NTNAGTGATTCATGGTGCATCTCAACAGACTTGACTTCAGTGGGTCAAACCACTTGGGCCAAAAGTGACTACCATACCAGGCTTGATCATACCAGTTTCAACACCGTCCCACTGGCACAGTTCCAATCCCACCAATCTTGTAGACATCCTGGAGTGGAAGACGGAGTGGCTTGTCTGATGGTCTCTTTGGCTCATTAATCTGGTCAAGTGCTTCAAGTAGAGTTGGGCCCTTGTACCAGTCCAGGTTGGATGACCTCTCAATCATGTTATCACCCTCAAAACCAGAGATTGGGACAAATGGGACTTTGTCAGGGTTGTATCCAACCTTTTTGAGGTATGAAGACACTTCCTTCACAATTTCATCGAACCTAGCTTTTGAGTACTTTGGTGTCGTAGCATCCATCTTATTGNCAACAACAGATCATTTGCTTGACACCAAGAGTGAAGGCAAGCAAAGCATGCTCACGAGTCNTGTCCATTCN
>Contig536
CAGATCCCTACTTTTATGGTTTAGCGAATTTGGTAAACTGAACCATCCAAACAGCCGATTTCCAAAACTTGAGTTTGAGTTTGAAAGGCGAAGATTGACTAAGAATGACGTAAGAGAGCTGNATTTATAGGGAGATCTTAGAGTATCACCCACAAATGTTGCAAGAGTACCTTCATGGTGAAGAACACATAAGCTTTATGTATCCAAGTGGCATTGNACCGTTTCAAGGAAAAATTTGCGGACCTTGAGGAGCAGNGAAGGCAAGGAAGGAAAAAACTNCTCCACTTCAAAGGCACTACACATCACTGCCAAGAGAGNCGGATCTGTGTACCCATAGAAGNAAGCTGTTGATGAAATCAACGACTTTGAAAGGCGTACANAATGCTGCCATTGCCACCACTCTTAAAAGCCCGCCAAGATCAGAAAGGTGTAACAAAACCNAAAACACCTAAAAAAGATTCTAATAATATAN
>Contig538
GGGTCCAAGGAATTCGCTCCGAGCTGATGAGCTTGGAGAAGACATTGTTCCATATCAAAGNCACTCCTTGTTGATGCTTCTGACAAGGAAATAAAAGAAGTTCTTGTTCAAAACTGGCTCANATGAACTCAAACATTTGGCGTACGATATAGATGACATTCTTGATGACTTGGCAACTGAGGCCATGCATCGTGAGTTCACTGACCAATCCGGAGGCAGCACTAGCATGGTACGTAAGCTCATCCCATCTTGCTGCACNAAAATTTCTCACTAAGTACTAAGATGCGACGTAAGTTGGATAATATTAACCTTAAGTTACAAGGTCTAGANAAACGAAAAAACAACTATAGGTTTGACGGTGAAGAATGGAGCATTAGAAGTGAGGAATAANTAGGCCAATAGATAGAAATAGAGTTTTAGAGAACCTCTTTGGTAGATGCATCTAGTATTGNTTGGTCGACAAGGTGATAAGGATGAATTGATTGAAAAGCTCTTAGGAGATGATCCACGTANACAAAAACTTTAGCATCGTGCCGATAGTTGGTATGGGGN
>Contig541
GGAAGCATTAAAGCTTGTTATCATAACGGAAAAAAATAATTGTGAGGAAGGAGTACTGATNCAGGTGAAGACTCGCTTCTCTTCAGGGTTATCCCTGCCTCAAATATGTGAAAACTTGATAAAGGCAGCATATGATCCTCGTATATCAGGTGTTTATCTCCACATCGAAACTCTGAACTGTGAATGGGGTAAGATTGAAGAAATTCGAAGGGCACATATTGGATTTTAAGAAGTCAGGAAAATTCATTATTGCTTATGCG
>Contig548
AGGTCCTCTTCACCTGGTTGGTACGCTTCTTTGTGAATCCAATGCAGAACATTCTCAATGNTGTAGTTGTCAGTTGTCTTGACATCGACATGTGCCTCAATCAAAGATTGCCACTTCTTCANCAAGCGACCTCAACTTGTCAGTGGTGAAGTCCATTCCCCAAAAGTTAGTCAACACATTCTNTTACCTTGAACATCCTCAGCTCTCAGACGGATCTTCCTGTATGCGTGATCCTCATCAN
>Contig553
NCCCATAAACANGCTGTCAAAGGTGTGCTTGATCCACCAGAACCAGCACCATCCATGTTGAAAATATGACCCNGCTTTATCCTGGTTACTCATGACATGCATCGCTTCACGAGTGCAANAGTATCGACCCGACCAAGTTTGTAGACACGATCTGTTGTATATCTTCATCGGTAAACTCCAACAATGGTCTGAAACCTTTGTTAGTCCCGGCATTGTTTATCCAAATGTCTATGGAACCGNAGTTCTTTGACAGCAAAATTGGCTAAATTTTTAACATCGCTAGGATCACGAACATCACATNGAAGTGCCGACCACTTTAGN
>Contig560
GTGAATTCTTCGGTTGTTGGTGTCGCCCTTGTTGGAACTCTATGTGGTCAACTTTTCTTCNGGGTGGCTTGGCGACAAAATGGGTCGAAAGAGGGTTTATGGTATGACTTTGGCTCTCATGNGTTGTCTGCCCTCTCGCGTCTGGCCTCTCATTCGGGAATGAAGCTAGAGGTGTGATGGCANACCCTTCGTTTCTTTAGGTTTTGGCTTGGGNTTTGGTATCGGTGGTGATTATCCTCTCTCGNGCCACAATAATGTCCGAATACGCAAACAAGNAAAACCCGTGGTGCGTTTATTGCTGCAGTTTTCGCTATGCAAGGATTTGGAATCTTGGCTNAGTGGGGTGGTCTCATTGGTTGTTGCGGCTGCTTTTGATCATGCGTTTAATGCTCCATCANTATGCAACAAACCCTCTAGGGTCGN
>Contig561
NCTTGGTAGATAGAAAANACTTAGTAGCCATCGGGCTTGTGTGCGATTGTAAACTTGATACATTGCACTTGACGAACGNTTGTCGAATCCGATGATACGGATCCAGGACTGTGGGTACTCCTTCTTGCACTCGTTGAGTTCCCTTCAAAAATTGAGCGGAGTCAGTGCACCCGAACATGGGCAACTTCCACATTGTCCAGTATCTGCCATCGTAAGTATCCGGGGGAGCGATGGTGCTCACGGTAGACGAAACCGTGCTCCAACTCGAATTCCAAGCAAAGGAACCCACTTGTTGCGAAGAAGGTAGTCGACTTCCTTGGCCAATTGGGTTTCGGTCAATGGGTGGTAGGTATGAAAGGGTCTCGTACTTCTTCAAACCCAATGGTGGCCACACCTTCATGCAATTGTACTCTTCCACCGTTGCTGGGAGGGATGAGAAGTCGTTAGACTTCTTGGTGACTGGGAAGCCGACGTTGGACTTAAGCCCGGTGAATGGAGCCACCAATGCTAGCTTGAGCAGAGGTGGTCCTGTTGACGGTTGCGATAGAGGAGGAAGAGATTGAGGGCCATTTTAGTAAGTTTCCTTACTTAGATACTTAAGGAGGAATGGACTTCTATGAATCCAAATGAGTCCCCGCGTACTN
>Contig563
ACCAGGTATATAAGCAGTGATTTCAAATCCAGAGGTTAATCGTACTCTGGCAACTTTACGNTAAGGCAGAGTTTGGTTTTTTTGGGGTTGATAGTATACACCCTAGTACATGTTCCTCGACCGCTGAGGGCATCCCCGAAGCGCGGGGGATTTTGTGACATTTCTAATGGCTGTCTTGTATTTTCTAATAAGTTGTTTAATCGTTGGCATGTTGAATCATATACATAATGGACTGGTTTAGATCGANTCCTAACCGGATGATTATGAATTACN
>Contig564
NTGCATTTGTANAGGCAGGAAAACAGTCCATTTTCCAGATACCATTAGATAGCTTCCACACCTTTACAGTATNTATCACACCCACCAGAAGCCAACTTTTGTACGGTCAAAAGGACCAGATCCAACTAGAGCCCCCAGGAGCCATTGATGGAGCCCATGAAACAGAGGTGACCCCAACTGGGTGAGCCTGGTCGATTCGCGTGGTATCCCACCCACCATCTGACCTGGCTGTATGAACCGAGATGTTCCCATCAGACGAGCCACAAGCCAAGCATAGTCCAAGCTCGTGTGGGGCCCATGCAATAGAGTTGACTGAAGATTTATGGTCAGTAAAAGTATGGAGTTGTGTCCACTCATTTGGGTNTAGCTTCCTTCCAAATTATAACGGTTGCATCATACGAACAGGATGCAAGGAGTGATCCGAATTTGGGGTGGGCCCAAGCAACCTGCCATACCGGACCGTTGTGACCAGTTAAAGTGGTGAGGTGTTGGGAAGTAGAATTGTTGTTG
>Contig565
GATAAAAAATAGACCTTGGAATGTCGAATTACCCAATGGTTCCAGGGCATGAAGTGGTAGGNTGAAGTAGTGGAAGTGGGATCCGATGTCAGCAAATTCAATGTTGGAGACATTGTCGGAGTTGGGCTTCTTGTTGGCTGCTGCAACTCCTGCCGTCCTTGTGAGGCGGACGTGGAGCAATATNTGCAACAAAAAGATATGGACGTATAATGATGTTTACACCGATGGTAAACCTACTCAAGGTNGGATTCTCGGACTCCATGGTCGTCCACCAA
>Contig566
CTTGGCAGCTGCAATAATCAAACTTTGGGAGAAAAGCATGGTTGCTAAAATTGCTGTGAANACGTGGAATACAAAATACTAATAATGAGTTAATGGCCGAGGAATTAAAGAAACTAACAGGNAGGTGTCTTACTTCTGAGAAACAAATATTACATCGTGATATACCGTGGGAAAGATTTCGTNTCCTACCAGTGTAGCTACTGCGTTAGTAGAAAGACAGGAGATGAACAAAAGAGATAAN
>Contig579
GTATTTCACGACAACTTACCGCACCTTACTCACCACAACAAAATGGAGTAGTAGAACGGAGAAACAGGACAATCATGTCTACCACTAGATGTATGATGAAAGCAACTAATATGCCACAAAAATTTTTGGGTCTGAAGCCGTAAGGCATGCAATATACATCTTAAATAGTGTACCTACAAAAGCACTAGAAGACATTACTCCATATGAAGACN
>Contig580
GGGTTGAGAATCAGCAAGGATCTAGTCGAGATAGGTGGCGATGCCCTCAAGACAAACATCNACTACTTTGGGTCCATTAGTCTTGCCATTATCCGAACAAATACTTTTCTTTGCAACGCTTGTGAAGAGGTACCTTTCTGGCTCCAAAGAAAAAGGAAAAAAGTGCCACTATTGCTACAGAACAAAAAGTGGCACCTTCTGCTTCAGGGAACAAACCCCTACATCCCTGACTACAAGTTGGCATTTGAACACTTTTGTGTTCATGCTGCTAGCAAGACAGTAGTGAATGAGCTTCAACGCAACCTTGGGCTAAGTGATGCTAATGTGGAGCCCTCTCGAGCTACCCTCCACCGCTTTGGGAACACCTCTAGCAGTAGCATTTGGTACGAGCTAGCGTACCTTGAGGCTAAAGGACGAGTCAAAAGGGGTGATCGTGTTTGGCAATTGTCATTCGGGTCGGGTTTCAAATGCAATAGTGCTGTGTGGAAATCAGTTAGTAACATTAAGAAACCTTCAAGCGACAACCCCTTGGCTTGATTGCCTAGACAGGTACCCTCATGAGGCACTTTCTTAGAGTAGCCAGATTCACTCCTCAAGATTAAATTTTTAATACACTTGTGTACCTTGTATAATAAGATAGTTAAAAG
>Contig581
NTTGGAAGGTGGTTCAGGGAGTTTAGTCANAATGGAACCCTGTGGCTAATGTTGCTGGTAATGATATATGGAGTTTCTTACGGACCATGGNATGTTCCGGTCAACTCGTTACATGCTCAAGGGTATGTATCGATCGGATGTGAGCCGTGTACTAGGGCGGTGTTACCTGGTCAACACGAGAGGGAAGGAAGGTGGTGGTGGGAGGATGCGAAAGCTAAGGAATGTGGGTTACATAAAGGAAACCTTAAAGAGGACACGGTGAACGGAAATGGGAATGATACACTTCATGCTAATGGAAGTGTCGAATATCTTTAGTTAGCAATGATATCGTTAACTTGACCCGGCCCGGGATGGAAAACATGCTCAAATATGGAAGATAGGAAAGATCCTTGGATTGTTGTTCTTTATGCTCCTTGGTGCCAATTCTGCCCAGGCAATGGAAGCATCCTATGATGAATTGGCTGAAAAGTTGTCGGGGAGTGGCCTGAAGGTTGGAAANGTTTAGGGCAGATGGTGATGAAAAGGCGTTTGCTCAGCAAAACCTGCAGCTAGGGAGCTTTCCGACAATCCTTTTCTTCCCTAAACACTCGTCTAGCCCAATCAAGTATCCGTCCGANGAAGAGGGATGTTGATTCCTTGTTGGCTTTTGTTAATGCACTGAGATAATAAAAGACTTCCGAGTTTGCTGGCTCTTAGGTGGTAGCAGTGGAATTGGGACTGTGTAGGGGTTCATTTTGTNATATTATGTGGGCATGATATTTGCGGGCTAAGTCCCGCTTTGTTACGTGTCACGTGTGGTNGGTTGTTTTGTGCTGTAAGGTAACGTCATTGGN
>Contig586
NTTTGTCGATAATGAAAAGTCCTCTCAATGCAATTCCCTGGTCTTCAAATCAACACGTTGAAAGCTTTTGAACAGTTTTGTCACGTCAGAGACGAGGGGATAGTTCAGGTTCACCAAGACCGCCAGACTTTCTATCGGTTTGAACCCATGCAAGGTGAGAGAACACACTGTCTACGGAAACACCCAATACTTCAGTGTTTATCTTCTCAAATTCCTGCATACCGGTCACTGAAGGCAGTGATTTCAGTTGGGCAAACAAAAGTAAAGTCCAGAGGGGTAGAAAAAGAGAATGACGTATTTCTTGCCGATGTAATCAGATAGCTTAACGTTAATGAAACTCTTGATCAAATACAGCTTCGGCTTCAAAGTCTGGTGCCTTGTTTCCAACTAGTGGCAGCCCCAGAAGCTTTAACAACGAATGAGTTCTTTCGTGACGCGGATGGACGGAAGTTAACGGCGGANGCGGAGTGACTTGGATTGGAAACTAACGGAAGATGAGTTTGTAAAACCAAGGCTTTGTGGNTTTGGTGGAAATGAAAGATGAGGATTTGGGGGTGTTTGGGGATGAGGACAAAACTGCTGCNTGGTGAAGCAGTTGAGGAAGCCATTGCCATTGGGTAGN
>Contig587
NCCTAGCNTTAGTTGCAAGGACATGGGTTAGTGGCATAAGCTCTGGTGTTTCATCAGTAGCATAACCAAAACATATGACCTTGATCACCAGCACCGATTTCCTCAGGCTTCTTGGTCAAGTGACCGTGTACACCTTGAGCAATATCCGGACTTTGCTGTTCAATGTTGACTAGAACCTTACAGTTGTCAGCATCCAGACCGACATCAGGGAGATGTAAACCCGATGTTCTTGCAAGTAGTACGGACAATCTTTTCATAGTCTACATTAGCTTTGGTGGTGATTTCACCAAAGACCATGACCATGTTAGTCTTTGTGCATGTTTCACAAGCTACTTTACTGTCGGGGTCTTGCTCTAGACAAGCGTCGAGGATGGCATCCGAGACTTGGTCACAGAGCTTGTCTGGGTGTCCTTCGTTGACTGATTCAGATGTGAATAGAAAAGTCTCCATCTCTTTGATAGGTTAGATGTTTTAAAAAGAAATAGATAGAAAGATGGGTGTGGTTCCN
>Contig589
NCGTAGTATCCGGGGGAGCGATGGTGCTCACGGTAGACGAAACCGTGCTNCCAACTCGAATTCCAAGCAAGGAACCCACTTGTTGCGAAGAAGGTAGTCGACTTCCTTGGGCCAAATTGGGTTTCGGTCAATGGTGGTAGGTATGAAAGGGTCTCGTACTTCTTCAAACCCAATTGGTGGCCACACCTTCATGCATTGTACTCTTCCACCGTTGCTGGGGAGGGATGAGAAGTCGGTTAGACTTCTTGGTGACTGGGAAAGCTACGTTGGACTTAAGCCCGGTGAATGGAGCCACCCATGCTAGCTTGAGCAGAGGTGGTCCTGTTGACTGTTGCGACAGCGGAGGAAGAGATTGAGGGCCATTTTAGTAAGTTTCCTTACTTAGATTCTTTGGAGGAATGGACTTCCTATGAATCCAATGAGTCCCCGCGTAN
>Contig599
TTTCTCTACCAATCGAGCTACCTGACTCGAGCAATCTGATCAACGGTGGCAGAACACCTTCTGAAACAAGCCAACTCTCGCAACCACCGGATTCTGCCAATGAACAGATTAAGGTGACTGTTTTTTCCCGGATTCTTGGTGACGTGGCGGTGAGGAGTTGTACCAAAGCCCCGATATTGCTNACGACCCACTAGGGATAAAACCGTCTTCTCATCTTCTTTCATTACATCAACAAGGCTGTCAAGAGCTTTATGCTTAGCTTTA
>Contig605
NTGTCAGCAANCAGTTTGACAAGTGAGATCCAGAAGGCTTTTGATGTTGAGGTAGTTGGCAGCCAGAATAAGGATCAAACAAAGTGCCCTGATCCACTTTAACAAAATCGGCATCAAAAGACTTCAGATCCTCCTCGGCAACCTTATCTTCAGTCTTGGGAGCCTCAACATGCTTCTTACAATAACCAAAAAACCTTAGACAAGATCCTGCTTGTGACGTTAGGTAAAGGGATAACGGTATCAGACACACTCGTCTTCAATCATGTGTTTGATTGTCTGTGACTCCAAAGCCGCCGTCTCATCTNAGCTCAAAAGTCTCGCCGTCTGAGCTTTTCAGAACGATCACTTTTGTTGATGAAGACATGNATGTAAN
>Contig614
TGTTGCGAAGCAAGTAGTCGACTTCCTTAGCCAATTGGGTTTCGGTCAATGGTGGCAAGTATTGAGAGGGTCTCGTACTTCTTCAAACCCAATGGTGGCCACACCTTCATGCATTGCACTCTTCCACCGTTGCTGGGAAGCGATGAGAAGTCGTTAGACTTCTTGGTAACGGGGAAGGCAGAGGTTGGACTTAAGTCCAGTGAATGGAGCCCACCATGTTGGCTTGAGCGGGAGCTGCCCGGCTAAACGGTAGCGACTGCGGAGGAGATGGAGAGGCCATGTTTGTACCAATTTGCTTTAGATGATTAGCCTTTGCAAACCCCCCCCCAAGTAA
>Contig616
CTTTGATACCTTTTATTGCTTCAGCGTAATTCTTTTAGCTCCAAAAACAGCAGAACCAGCAAACCAAGGCATTCGCCCCCGCCTCTATAACCTTGTATGCGTTGGCAGGGGTAACTCCACCATCTACTTCGATCCATGGGTTCACACCCTTCTCCACCACACATTCTCCTCAAGTCGGAGATCTTCTTCACTTGGCTCTCAATGAAACTTTGGCCACCAAATCCAGGATTTACAGACATGATCAGGACAAGATCGACCACATCGAGGACATATTCAATTGTGGATAACGGTGTAGCAGGGTTCAGAACAACTCCAGCTTTGGCTCCAAGACTTTTGATTTGATTAACTGTACGGTGTAAGTGGATAGTGGAAGATTGTTCACAATGAACACTGACAATGTCTGCTCCAGCTTTAATGAAGTCGGGCACTCTTTGCTCAGGTTCAACAATCATCAGATGCACGTCCAGTGGGGAGGTCTGTCACTGGCCTCAATGCATCGACAACAAGAGGTCCAATTGTGATATTAGGAACAAAAACGACCATCCATGACATCAACATGAATCCAATCACACCCTGCCAACTCAACGGCTNTTGACCTGTTCTCCCAACTTTGAAAAGTTTGCAGAAAGAATTGATGGAAGAAAACCCCGA
>Contig618
AAGACCTTAGTCCTGAATGCAACCTTGGGAGGGCTTGAAAGGATAATCTGGAGGGAAATGNGATCGAAACAAGAAATACTCCTCNCTGAATATGGGCTATCAGATGGTCCCATGATTGTTGCTTGCCAGTGGAACATATCTTCAGCCAACCGGACCAGCACTGCATGAGGTAGGAGGATCCTTCTGCAAATCCTTCAATTCCTTCAAAAATCCTTTTCGAAGCCATCACCCTAAATTAAAAATATCTCTCTCTCTCTCACACCAAACCCTGGAAGATGAGATGTGGAAGCAAAGTAAAGGAAAGGAAAGTTTTTTATTTTTTAGTTTTGGATAGAAATGAGAGAGCCAATCGTATAGAAATGAAACTGTTTGTTTGTC
>Contig628
NGAAGTATGNAATGCGCTGAGAACTTGCTATGTAGGAGCAAAACATAATTCTGAAAACTAGTGGAGGGTCTGTTTGCCAAAGCTGATCAAAGGTATTGTCCACAATGGACGGGAATGGAAATCGGCAATTGGAGGTCCAATACATTAACACAGGATTCCCATACACAGTCACTGATAGTTTCATGGACTTCTTTGATGGAATTTCACATCAACCTGCACATTATGCTCATCCTGGTCCAATGCAN
>Contig633
GCTTGAGGGGTCTCCGATTGTGGTTGCGCAAAAAAAATAAATTTGACGCTTCTATGGTGAATAGAATATCATGTGATAGGAACGAGAGCAGTTCAACAATGCAACAACTCACATCAGACACTGTTATCGAGGTTAGCATTGACATTCCATTTCCGTTCCAAGCACTCCCGGTGGAAAGCATTGAAATCAAGTGGCACTCAAGTGCTTGAGCAGATACTGAAGATCATGCTTCCTCGGTTTATGGCAACAGTTGGTGAAAGACTACAAGCATGGGCTTCTGGTGACACATCAAGGCAACCTCTTGGAAAATGGTGGAATATGATGCTAAGATGACACTTTTGTAGTGCTGATCTCTTN
>Contig650
NCGGTCCAAGTAGCCCATTTAAAATCNCAAGAAGAAATCTTGTAATGATAGCCATCCAATAGTTTACGCTAAATCCAAAAAGTGTGTNTGAAAACAACCACTGTTGCAGTTCCCAGGAGAATAACTGGTTTTCGACCATATCGATCAGNCTACCACTCCCCAAAATATGGATGTCAAAGCCCTTCCAATCATATATGCAGACCCAACAANAGCCTGCATAGTAACTAATGTCCTCCTCTTTCTCAGCGATGTTGAAATCTCTTACCATAAAATAAAGAAACGGAAAGAGAGACGATATTGGCAATGCAACACATAAGACGATGACCCAAACAAAAATGAGCTCCTTGAGGGGGGAAACCAGTTTTCATACGTTTATCACGATCTACTTTGCAACCAGGGGCAGTTGTCGTGGTATACTGGCTCCAAAAGCTCTTCCTTTAGCTCACTTTTATTCGACATTTTCGAATCCCTACTTTCTAGGCTTTTGGTC
>Contig653
NCGAAAATNTCAGGATGTCACTTGGTTTACCAGTGGCTGCGACTGTTCTAACTGTGCTGACAACACTGGNTGCTAAGAACTTGTACATCATTTCAGTGAAGGGAATCAAGGGAAGGCTCAACCGTCTTCCNATCTGCTTGTGTTGGTGACATGGTTATGGCTACTGTGAAGAAGGGTAAGCCCGATCTCAGNGAAGAAGGTTATGCCTGCTGTCATTGTTAGGCAGAGGAAGCCATGGCGCCGAAAGGATGGGTGTTTTCATGTACTTTGAAGACAATGCTGGTGTTATCGTGAATCCCAAGGGTGAAATGAAAAGGATCTGCTATCACTGGACCTATCGGAAAGGAGTGTGCTGATTTGTGGCCCAGGATTGGCCAGTGCTGCCAATGCTATCGTCTAAGGCATCTTTGCTTTATGCTAGTTTTATCAGTTGGTTTTGTTTTAGTGATTAATCAAACAGATGGTTGTTGACGATTTTGTTAGAAGATATATCTTGCTAAAAATTTCTTATTCTAGACTGCAGACATGTTTAATCAATGGTTTTGAATAAAGGGTN
>Contig656
NCAGAATAATTTCTAAATCTCANAGAGGAATAAATGCCATAACAAACGCCGAAGATGGGATATTAACTTTTAGTAGAAACAATNTGAAGGTGGGTCTTTAGTTAGTAAGAACACGCGCTTAGTGTTTTGCTCACGTTGTGCATANTGTTCAAGAAGTAAATATAGGGAGCTTATTCTTAACGAAGGTGCTATCCCGGGACTGTTANAGATTAACTATAGATGGGACCCACCAAGGCCAGAGTAAGGCTAAGATGCTACTCGGCTTACTTAGGGATTCTCCTTCGGAAAAGAAACTGAGCCAGTCTATTTTGGAGAAGATGGTTCAGGAAATTGCGGCACGGGTGAATAAGTCAGAAAGAAGAAGGGCGGAAACTGCAAAGAAATTGATGCAGGATTTGGTTCAAAGAAGGATGGCTAGAGTTTGAACTTGCACATGTAAAATATTAGGTGATTTTTGTTTTCACCTTATAGAGACCTTTCATCTTTGTAAAATTGTAATCTGAATAAGATGAATGA
>Contig663
TCTTCCCAGTCAGAGTCTTCACAAAGATCTGCATCCCACCTCTCAACCTGAGCACAAGATGGGAGCGTAGACTCCTTCTGGATGTTGTAATCAGCCAAAGTACGGCCATCTTCAAGCTGTTTCCCCAGCAAAAATCAACCTCTGCTGATCTGGTGGGATACCCTCCTTATCTTGGATTTTCGCCTTTGACGTTGTCAATGGTGTCTGAGCTTTCAACTTCCAAAGTAATAGTCTTTCCGGTCAGTGGTCTTCACAAAGATCTGCATCCCTCCTCTTAGCCTGAGTACAAGATGAAGGGTGGATTCTTNTCTGGATGTTGTAATN
>Contig672
NTCACCTCAGGGCTCACCTTTGACCTAACCNCTTGAACCACCAAGGCTGTTACTTCATTGTTATATAAGTTGTCAAACAATCCATCAGTTCNCCGCCACAATTATATCACCCGCTGCCACTGGAATCTTGAAAACTTGACCAGAACTTGGTTNGATCGCCTTCATTTCCATTGGCTAGTTGATACGTAAAATTGAAGTCATGTTGTTGTACAGGGGAATGAAAGATAGTGCACCCGTCTCTTATTACAACAAACCCACTATCCCCCAGATTGATGGCATGAAGATCCTCGTCTTTAAGGGCTATGATGCACGCTGTAGAAGATCCCTTGGCTGTGGTGACTGAGTGAGCTTTAGCTAAAATTTTGGCTGGGTCAATGGCATCCTTAGGTCCACCCTGTATGGCTCTCACAGAATTAGACATNTAGTGAACGGGAATATAATCCAGCATTTATGCCGACATCAGCCCAACCACCGCTCCATCTNGN
>Contig675
TAGCATGCGACAATCCTGATTGCAAGATCGAGTGGTTCCATTACGGCTGTGTTGGTCTGAAAAAAGCAACCCAAAGGAAAATGGTATTGTAATGATTGCAGCGGAAATCAAAAGAGACGAAAAGGCCAAATAACTCGTATAGGTTATTTTCAGGTAGTTTAGGAAGTAACTAAACATCAAACAAACTTGGATTTTGCGTGATCTTGTATTTGTTTAGCGTTTTTTTGACCTTTTATGCTACATTCAGTNCATTAGTAGCN
>Contig676
NCTCCAAACGCACGTGATNACCGCTAACTGTCCATTCACTCGAGGGACATCTCCTGGCATATTTGAGACGAACCCTCCTNTGTGTTCAATACTGACTCTTTCTGTACTAGGCTCGTGATCGGTACTCATCTGTATGGCTTCACCTCCTTTCGAANAGAACAGCTCGAGAATCACCCAAATTCGCTACCCATAACNCTTTGACCGTTTATAAGAACANGCTGTAACGGATGTGGAACCACCTCGACCTAAATCAGACNTCATGAGAAAGAATTGCTTCANTCAGTCTTCTCATACGCGTTAGATATCGATCTCTTTGGGNTCAACCCAAAACTCTCTCTCATTCAAGATGTTATCAAACAAATGCTTTTGAAGATAGGAANGGTACACGATCTCCCGAAN
>Contig677
NCAACCTAGGGAACAAATGGTGCTCGAGCTNGGAACTGTAGACCACCAAAGAACCAATCCATCCAAGAAGAGCATGAAATGTCGATTGTCCNCAGCCGTTTGTTTCTCAAACCAGTCATTACCCTTTGGTGGCCCCACNGTAAACATTTGCTGNCAAAGTGGTTCAACGTGAATTGAACATGTTGAATGCCCGTGACACANAAAGCTAACTAACANCGAACGCCACACGCTCTGGCCAATTGGGTAAGCACGAAACAAGAAGGGGAAACCACGTCC
>Contig680
AGGTACGGTGGTGGGGCTAACACTTTGGCCGACGGTTACAACAAGGGCACTGGACTAGGTNGCCGAAATCATCGGCACCTTTGTCCTTGTTTACACCGTCTTCTCTGCTACTGACCCTAAGAGAAGCGCACGAGACTCTCACGTTCCTGTTTTGGCACCATTGCCCATAGGGTTTGCAGTCTTCATGGTTCACTTAGCCACCATTCCCATCACTGGTACCGGAATCAACCCCGCTAGAAGCTTTGGCGCGGCCGTGATTTACAACGACGAAAAGGCTTGGGATGACCAATGGATTTTCTGGGTCGGACCATTTTTGGGCGCAGCCGCAGCAGCATTNCTACCACCAATTTGTACTN
>Contig681
NTAAATACTGCTAAGGTACTTCAACCCTGTTGGAGCACATGAGAGTGGGAAACTTGGTGGAAGATCCGATAGGCATCCCAAACAATCTCATGCCTTACATACAACAAGTTGCTGTTGGAAGAATTACCAGAGTTGAATGTGTATGGTCATGACTATCCTACAAATGATGGCACTGCGGTTAGGGAACTACATCCATGTGATGGATTTGGCTGATGGTCACGTCGCTGCACTCAAGAAGCTTTTCACTAAAGAAGATATAGGTTGTTTTGCTTGTAATCTGGGGACCGGTAAGGGGACCTCTGTGCTTGAAATGGTTACTGCGTTTGAGAAAGCATCCGGAAAGAAAATCCCTGTTAAATTCTGCCCAAGAAGGCCAGGAGATGCTACTGAAGTTTACGCGTCCACTGACAAAGCTGCAAGTGAGCTTGATTGGAAGGCAAAGTATGGGATTGATGAGATGTGCAGAGATCAGTGGAACTGGGCAAGACAGAACCCGTGGGGATACCAGAAGCCGCCAACCAAGTAACACTTGAGGTTGTGATTGAAATACAATTGTCTGTTGTAGTAGTTGCACTTGATTCTGTGATATGTGTATTTTTCGAAATAATATTGGTCATAGCTGAAGAGAGCTTTGATCAATTGTAAGATCTTTNTCTATTGATACTTTTTGTGAATATGTTGCAAGGAATGGN
>Contig684
ATACTTCCTTCACTTTAGCAACAGACGCGGGGTCGTTTTTTCCCTATAGTTCTCATGTAGNGGTTTTCTTTTGTTCCTCATTGGCGAGTTCCAATGCTTTGACAACTAACCAGGAGCACTTNAAAGTCTTCAATATCGGTTCCAATCTTTCCAATCACCTCTGGAGCACCAAAACAGTCTAGAATAATCGTCCTGAACTTGAAAATAGGTACCCATTTCAACGAGCACGTTCTTCACTTCAACGGTGCTTGTCAAGATCCTCTCCAAACATAAGGAGTGCACAGGCAACTGGAAGGTAAAATGAGTAGTAAGCTGTTTTGTATTGAACAATCCGGCGGTGAATAGACAATGAATACTTCGAGAGATCTTTCTCTCCAACAAGTGTAGTGATCAAATCAATCATCTGACCAGAGGCTGTTTGGAATTCAACCTCGTTGAACAGGTCCACAAGATCCACATAGTAAGGCTTTCCTCGGAAATGTTTCTTAAGAATTCTTGGGACATGGTTGCGAAGAAGAATTCCATCGCAACCAGAAGGTAAAATGAGTAGTAAGCTGTTTTGTATTGAACAATTCGGCGGTGAATAGACAATGAATACTTCGAGAGATCTTTCTCTCCAACAAGTGTAGTGATCAAATCAATCATCTGACCAGAGGCTGTTTGGAATTCAACCTCGTTGAACAGGTCCACAAGATCCACATAGTAAGGCTTTCCTCGGAAATGTTTCTTAAGAATTCTTGGGACATGGTTGCGAAGAAGAATTCCATCGTTCGCAGCAATCATACCAACCTTGGGTAATCTAAACCAACAGGGTTGCCCTCTGCGTGTATGAGACTCGTCCATGATATCATCAAGCACAAGAAAGTATGCTTGAAGCCATTCGATACACCAACCAAGGGCAGATGAAAGAAAAATCTCGTCATCAGACAATTCTCCTCCTTTAAGCAGCTGATAACTGTCGACGACAGATAATCCCCGGTTCAAGCTTTCCTCCAGGTACGTTGTAGTCAAGCATTCTTTTCAATCCATTGACGGGAATCATCGTCC
>Contig685
CTGAGATTCGAGGCACACTCGGATCAATCAACCAGTTATTCATTTGTGTTGGAATCCTCGNCAGCTTTGGTGGCTGGACTACCCTTAGCCGGAAACCCTTTATGGTGGAGAACTATGTTTGCTATTGGAGTTATCCCGTCTGTTCTATTGGCATTAGGAATGGCATTTTCTCCAGAATCTCCTCGTTGGCTTGTTCAGCAAAAGAAAATTGTCGAAGCAGAAAAAGCAATAAAAACATTATATGGAGAAGGAAAGTTGCAGAGGTTATGGCTGACTTAAGTGCATCTGGT
>Contig688
CAAGGAAGATCCCTATGACTCAGACCCACAACCGAGTAGTCGTAGCAAAACTTATAGTGANCCGGTTTGCGGAGGCGTTGACCATGGAAGCACAGCTAGACAAAGATATCATGGTCGTTCANTGCAGGAATGGGAATGGAACCGCCACTTAAGTTATTTCAGGAACAGTTCCCTGACAGATTNATTTGATGTAGGGATGGCAGAACAACATGCAGTGACATTCTCGGCTGGTTTATCATGTGGTGGGTTAAAGCCATTTTGTATAATACCATCTACCTTTCTTCAGAGAGCATATGATCAGGTGGTTCATGATGTAGATAGGCAAAAGATCCCAGTTCGTTTTGTGATTCCATGTGCTAGGTTTAAGTAGGCTCTGATGGTCTACAAAAATC
>Contig693
NAGATTGCTCTCACTCNTCACCAGCCAACTTTGACATGATTTCTGGACCGTTGACGCAGAAAAGGAAAGCACCAGTCNTCGTTAGCAACTGCACGGGCTATCAAAGTCTTACCAGATCCAGGAGGCCCGTAAAGAAGANATTCCCTTTGGGGGTTTAACACCAATCGACTTGAAGAGCTGTGGATGTCTCAATGGAAGCTTCCACTAGCTCACGGATTTGTGCCATCTGTTTGCGGACCCCACCAACATCATCATAACCAANTCTCGTCTAGTCTATCCTCATCCTCCCTTCAGATGGGCTCACCTTCACAGAAAATCTCAGTNATCGGGTGCAACGACACAATATTCAGCAGGGTCGGTTTCTATAACTTTAAACTCAACN
>Contig698
CATAGACATCGTTTGCTGTCCCACTTGCATCAGCATAAGGTAAAGAGTCGTGAGCCACATNAGTCGATCTGATGCTTATCTATGAATTCCTGGTTCATAACCCAAGGGGCATCTGGGATAACCTTCATCAACCCACTTGCAATGACGGAGGGATTCATATCGCTCCTGATCAGTCATGACTGTTTNTTCCCTTTAGGCTGTGAGTGACCTCGN
>Contig700
CTTGCCCTAGCATGTCCGCCATTCTTTCTTTCACCGCCACGACCATCAACACTACTACTGNCTTCCCCTAGTTGTACCCTGAGCTGGCAGCTCCAAACGACACACGGGACAAGAATTATGCTGAACCAACCATGGTTCAATACAGCCCGAATGATAAATGTGATTGCACGGCATTTGCCTAGCCTCGGTTCCCAACTCAAACTGATCTTTACAAACAGGGCAGTGAGAATCAGTATTAAGGTGCCTGTTTGTAATTTTAATAGTGGGCATAGAGTCGATAGCTGATCTAGTCGCTGGAGGTGGGCCCTGTCTACCATCGTTCACTGTAAGTTTGTTCAATCAGTTCTTGTAACCCGGGGCCCATAAAGACATTACTGACATTAGACCGTCTTGGACCTGGTGGTGCCCCGTTAAAGAAGAACTCAAATCTATCATTTGCAGACATTTCGAGCGGGAGCTTGACCATCAAATATGAACCATGGAACGACACCATGTTCAGGGACGAGTCCCGGACCTTCTTCTAATGTCAAAGTTAGGGTTTCTACCGGCCATTCTTTGTCTTATCAACTCAGCCAAAAGCATCCATGATTCTGTTTCTAGGGTCTGGAAACGATTCCATGTACCCATAATCTGANAGGCTCGTGTGCATGTGTGGGCCCCATGCCATGTCCAGGCTCGACCACCTCACTTAGTTCNTTGAACAATCCACCAGN
>Contig707
CTCTTTATCTTGCCTCAAATTCTCATTCGAAGTCCCCTGGCAAGCCAGAAGAATTCCGTANTTTATTCAAATAGCACATTTCATATCCCCGTTGATGATGTTCATCAGGTTTGGAACACAANACGAAAAAGAAGATTTGCAAGTTCTGGTTATTATATCTCGTCCACCAGTAAAAGTATTCANTTTACGAAGATTGGCAGATGCCACACACTGCAGCCAAACTAAAGTTCCCGATATTTTGGATGAACAATGCTACCAGACACCTTTAAAGGACGAGCTTTAGGGTGTGTNTTGGTATGCTACCCGGAATCACTATGGATATTGGTTTGATTGGAGGGAGGTATGGGATTGNAGGATATCATTTCCATTGTTTTCGTTTGGTATAGAACTTGTGGTATGCATGTCAAATAGTNGGTCCAATCCAAGTGCTACAAACAAGATATAATAAATACCTTTATAAACACAAGAAATATNAAGTTCATGTCTTGTGCCTACAAN
>Contig718
TAGCTTTATCGAGATCAGAAGCAAATTGTGCAAAAGCCTTCTAATTCTGCGAATTGTGCCAGTTCTAATTTTAATTTACCGGCTACTTGTTTCATAGCTTTTAATTTGAGCCGCAGACCCTACTCTGGAAACAGAGATACCCACATTAATAGCGGGTCGGAATTCCAGCATTGAAGAGATCGGCAGATAAGAATATTTGGCCGTCAGTAATCGAAATTACATTAGTAGGAATATAAGCCGAAACATCTCCCGCTTGGGTTTCAACTATTGGTAAAGCGGTCATACTTTCCTTCACCTAAAAGAGAACTTAATTTAGCAGCTCTTTCCAAAAGGCGTGAATGTAAATAAAAAACATCCCCTGGGATAAGCTTCGCGCCCAGGTGGTCTTCGTAATAGAAGAGACATTTGGCGATAAGCTTGCGCNTTGTTTAGAGAGATCATCATAAATGATTAAAGTGN
>Contig719
NGGGTCTCTGATCCTGATCAACANTCAAACTCAATAATGTCTGAAAACCAACCTTGTTTTCTCCCTACAAGATGGGCAACTTCAAATCTTTCTCACAGGGTGGTGTTAGCTCCTATGACTCGGTGTCGGGCGATAAACGCTATACCCAAACGAAGCGCTTGTCGAATATTATCGGCAAAGATCAACTGCTGGTGGCTTTCTTATTAACCGAGGGGACTATGATCTCTCCTTCTTCTGCCGGGTTTTCCGCACGTACCGGGTATTTTTTACTAAGGAACAAGTCGAGGGTTGGAAAAAAGTGGTTGAATGCAGCTCACAAAGAAGGGGCTGTGATATTTTGTCAATTGTGGCATGTTGGTAGAGCATCCCCATCAAGTGTACCAACCCGGTGGTGCTGCGCCAATATCATCAACAAGCAAGCCCATTTCCAAAGAAGTGGGAAATATTATTGCCAGATGCAACCTATGGCACGTATCCTGAGCCCCGTCCAATGGGCAGCCAATGAAATACTAGAGGTGGTTGAAGACTATCGCGTTGCAGCTAN
>Contig721
GGCTTCGGTCTTGCCCTTATGAACTCAATACTATCTTCAATTCTTTCCAACGTGATAATTGGGAAGCAATGGACCGAATATTTCTTCTGTCATGATTTCAGCATCAAGTGGAGGATCAACCAAATATTGTTGGCTCAATATACAAGCTCTCCTCCATCCATCGAACCACCATAAACAATCGATGATTTAACCAAAGGTTCATCCAAGAGACTCTTCAATCTAGAGAAATGCTTTTTGTTCACTATCTTAGACATGCTATGAGTTCTATCTGTATCATCCTCN
>Contig724
GCGTTACTGAAGATGTTATGAAAGAGTTAGACATAGCAAGATGTGGTGTGCTAATAGGATTCTGCCCTTGGAGGCATGAAGGTATTTCAAGATGGAATTGAAGCATTGAGGATCTCATACAAAGAAAATGAATCCATTTTGTGTACCATTTGCCACAACGAATATGGGTTCTGCAATACCTGGCAATGGATTTGGGTTGGATGGGACCAAATTATTCGATATCTACGGCTTGTGCTACGNGGTAACTTTTGCATANCTAAATGCAGCTAATCACATTATCAGAGGGGAAACGGATATGATGCTGTCTGGTGGTTCTNGATGCAGCCATCATTCCTATAGGATTGGGAGGGTTTGTTGCTTGCAATAGTCTTTCAGAGNAGGAACAATGATCCAACTAAAGCGTCACGCCCTTGGGATGCGAGCCGTGATGGGTTTGTA
>Contig725
GGGGGGGAGTTAGCTCCGCCTCTGTGAACTCCGGTTTCTTTTCGACATTAGCTGGATCAGNGTGAN
>Contig726
CCAAATAGCACTTGGCTCAATGGTTGTGTCGCTCAGCTCCTACACAACTGCCCCGAGTTCNGAACCTTCCCCATGGCAGGTTTTTTGTATATTTTTTGTTATTATTACAACTTTCACTAAATTGGCAGTTTTGGCCCCTCCTAATTGGAATAACTTGCCACTTTACCAAAACAATATAAGTANTAAACAAGGTTATAAATAGCGTGAAGCGCGGCGTAGCGGCATAGCCAAGCCTCAAGCTTTNAGCGTGAGGCGTTGCGTCATAGCGTTTTTAAGGN
>Contig731
NTTGAAGGTNGTCGAAGCCAAATTATGGCAGGTCCCAGAGACGTTGCATGAAGATGTGCTCGGGAAAATGNAGTGCACCACCTAAGAGTGATGCCCATTATTACACCAACCGACCTCGCTGAAGGGGATGGNATTTGTTTTGGGTTCCCCACTAGATTCGGTATGATGTCTGCTCAGTTCAAAGCCTTCTTTGATTCTACTGGTGGTCTTTGGAGAACCCAGGAGCTCGCTGGCAAGCCTGCTGGTATCTTCTATAGCACTGGGTCTCAAGGCGGTGGTCAAGAAACTACTGCTTTGACTGCTATCACTCAACTCGTACACCATGGGATGATCTTCGTTCCAATTGGATACACATTTGGAGCTGGCATGTTCGAAATGGAAAAGGTCAAAGGAGGAAGTCCTTATGGTGCAGGAACTTTCGCTGGGGATGGATCCAGACNAACCATCTGAGCTTGAGCTAGAGCAGGCATTTCACCAGGGGGAAGCACATCGCCACCATCACCAAGAAACTCCAAGGGAGTTGCATAATTCACTTATTTCAAAAATACAAAAACCATACCATATCTCAAGAAGGGTTTTACATTGTTTTCTTTTTTATAGCTTCATATTTCATGTGATTGCAAAAGGGTGGTTGGGATTTTCATTAAAACACACATTTTTTATGTCTTCAGTTGCTAAACTGGTATCTTGTATCCGTCNATCTATAAAGACCAATAATATAN
>Contig732
CAACATCCAATTTTTGTCTTCTTAGCTGCTGCAAATCATATCCGCGATGGAAAAGCTGATNTTGATGATTGCTGGTGGAGTGGAATCATCTGTTATTCCCATTACAATGGGAGGTTTTACTNGCTTGTAACGCATTGTCTCAAAGAAACGATGATCCGCAGACTGCTTCCAGACCATGGGACNAAAGATAGAGATGGCTTTGTTANGGGTGAAGGTGCTGGTGCTTTGGTAATGGAGAGTTTANGN
>Contig738
TTCCTTGTTTACTAGTTCTGGTGCAGGATAGTATCACAGCATCACTTCCTGGGTTGTAAANATGAGGCTATCGACATTCGGGTTCCATTCTGTTTGAGCAATCACTCTATGCATCACACTTTTGTACCTTCCGTTGGTGATTACCTCAAGGCTGATCACCCAGGTTAATCACAATGGAATGGTGCATGGGTGGAACATCAACCCATTTGTCATCCCTTAAGGAGCTGGAGCCCGCTGACCTTATCGTCCTGGAAGAGTAAGATAACGCCGCCAGCATTCGGTGTGGGCCCGGAGACCCTTGATAAGATCAGGCTTAGGACATGGGGGATAGTTGCTCACTTTTGGTCCCGAAGGTGGGACCCTTGGCGCCAGCGCCATAGAAAGCTTTCTTGAGGTAACCCTTTCTCTAATCCTAGATTCTCACAGAATATGTCTAAAAGATTCTCAGCTAAGTTTCTCAAGCTCTTCAGCAAACAACTTCATCACCTTCCTGTACTCATCTTCAAGATCTGGGACCTCAGAGATGTTGGATTGGGGTAGATGACGAAAGATAGAAAGTGCTCTCCCAGTCCAAATCTTCGATTTCACTTTGAACCGCTTCTAACCCTTTGCTAGCCACCATTTCCTTGAACCTCTCTTTCCATACACTTCTTGTAATGCCCTTTTGTCATCTTTTCCACAGTGTCCAAAAGCTCAGTGGATTATGCCATGGTTCACAATCTCAAAGAATCCCCAGTTTTCACAAGCATCGTTGATCAAGCTCANATGTTGCAGCTCTTTCCTCGCCGTTAAGCTTCTCCATGTTCACAATTGGGAAGGTTTCCANTTGCTCN
>Contig743
AATACGCCTTCCCATTAGACTTTGTTTTGAGGCTTGACAGACTACTTGCGCTTGTTTTTGNGATTGTCAGTGCCCCCTGGTTNGCAGAAGAACATGTTTAGTTGCTGTCACTGGTGCTTCTGNAGGATGACACTTTCTGTATTGNGCGATGAAGATCTCAAAATTGCCGGTTTTGGTGCAAAGANTCAGTCTGAATAAGGGATATGTTGCTGGGATTTTGACTTTAGACACTGTGGCCGACTTNTCTTCCTAGGAAAGGGCCTCTTCGTCAAAGAAGGACTGGGATTGCATATGTGTCAAACGTTGCTGTTCGAGAAACATTTAGACGAAAGGGGATAGCAAAAAGGCTCATAGCAAAAGCCGAGACTCAAGCCAGAAGTTGGGGTTGTCGATCTATTGCCTTTGCATTGTGACCTAAACAACCCAGGTGCCATCAACTTATACCGAAGTCAGGGTTTTAGGAGTNATCAAAATACCTGAAGGAGCCAAATGGCCCCAACCCCGGACTGCGCCTGATATGCAGTTCNAATTTCATGATGAAGCTCCTCGATAAAAGCTGAACAGATTGTTAGATTCATTTTGTACCAANTACTATTTCAAAAGGTACAATCAATACAAACCGAGTAATGTATGTTAGGGTTCATAGCAANCTTGTTAATGTATATGTTTATAGTCTAGTACTNTGGTACTTGTAACATAAATGGAAATTCNAGGGTTTCTTTATATCTTGTAATATGTTCAAATAATGTTCACTACTGAATATTTTTTTAN
>Contig744
CTTGAAGGAATTTGCCCCATCCATTCCTGAGAAGAACATTACTTGTTTGACAAGGCTAGAACCACAACAGGGCTTTGGGACAAATCTCAGAGAAGCTCAATGTTCAAGTATCAGATGTCAAGAATGTTATTATCTGGGGTAACCACTCATCAACTCAGTACCCTGATGTGACACATGCAACCGTTGGAGACAAGCCTGTCCCAGAGCTTATTAAGGACGATGAATGGTTGAAATCTGGATTCATCAGCACTGTGCAACAACGTGGTGCTGCTATCATCAAGGCTAGGAAGCTCTCTAGTGCACTCTCTGCTGCAAGTTCTGCTTGTGACCATATTCGCGATTGGGGTTTGTGGAACCCCAGAGGGAACTTGGGTTTCAATGGGTGTGTACTCTGATGGTTCATACAATGTTCCAGCTGGGCTTATCTACTCCTTCCCAGTCACTTGCCGCAATGGAGAATGGTCAATTGTTCAAGGTCTTTCCATTGATGAGTTCTCAAGGAAGAAGCTAGACTTGACAGCTGAAGAGCTAACCGGAGGAGAAGGCTCTTGCATACTCTTGCCTTTCGTAAATCATTTCTTATCTCTCTTCTGTAGGTCATGTGCTATAAACGCTCATACTATTTGTGCGAATTTCCGAGCAGCTACTGTTCTCCCCCCCATAATAACACCATTATTAATTTCTTTTGGAATTAATGATGGTGAGCTGTTTGTGATGTAGTAAATTTGACTCTNTGTAGCAGAGATGGCTTTTGAATTTTTGAACACTTATTGTGATAGGCAGAGTTGCCGTTTTTCACCATACCAAATGAGATTTTTCTGTTTGATTGTGGTAAACATAGTATATCTTTTCTATC
>Contig748
AACCTAAAAACCTACCTTGCCATTCATCTGGATAAATGAATATGAAGAACTCTTTGGAGGNGAATTCCACAGCCGAACCATTAGTACCGTACGAACCATCATCCTCATTTTCTTTTGATAGCCCGCATGTAAATGCCTGTTTCCTTCACCATCACTGTGCAAATCAAAACCAAATAAACCATCTTTCTTCACTTTCACAGGCCTGAACTAATACTGCACCAGCAGCATCCCCGAATAAAATACANTGTCCCTN
>Contig761
ACGAATTGTAAATTCGTCCCGAGCTAAGTTTCGCGTATTCATGTTGTGTATCCATAAACCNTCTTAAACTCGGACGTGAAACCCTCGAAAGATAAGTGATCATTCGTTACAACTCGTGGTTNCTATTAGCTTGGCAAGTTCGGTTTGAATGTTTTTTGTAGTATATAAACAAATAGTAAAAGNCTGATACGCTATGAAAAGTGTATGATTCGGCATTTGGTAGGGTTACAAAGTCTTGAACAANCCGAACCCATCAAGGAATCATGTATAACAACAAGGCGACGCGTTGTGACCGACATTTCACGTAGGAGGGACGCCACGGGGCTGCGGAGATGAGTTGTGGACTCACATATAGTTTGAAAA
>Contig762
GGAAATTCTGGAATCAGATGTTTACGACGAAATGGGGAGCGTTCAGAATAACATCCATAGTTATACCCTGACTATTATCTCAATCCATTTCATGCATATGATGAAGGCAATCTTTCTTGGCTTGGCTGCTGCAGAAGCTGAGGCTGCAACTATGTCAATTTCGAAACGGGCTATACCTGATGCCTTCTACAGTTGATGAAAGCAAATGAGATAGTTCGTGGAAATTGGCTTAATGCGATTGAGCTACATCATCAACAGTNATTCAGGAAACCTGAAAATAAGAGACATTCTTGATAN
>Contig766
AGCATACATGCGTGGCAAAAGGGTACTTTGTAAATCAACGCAAGACATCCAATCATCAAGNGAGCTTCGTGAGAGAGTTGTAAAGGACCCAGAGGACGCAAGTGTAAAGACCACTGCCCAAACTTATGTACCAAACGGCATTGATGGAAAGTGGCTTTATGCTAAGTGACCCTAAGGACTTTGCCTCACGTATATATGACTCAGTGAAGACGAGTCTAAGCATAAACCCCGATGCAACAGTTGATGAAGAGGAAGAGGTGGAGGAAGCCCCTGAGGCCGAGAGCAGTCCAAAGGAGGAAACTGAATCCACACCGGCAGAAGAAGAAGAAACTGATGTTAAGGATGAGCTATAGGTTATTTCATAGTAATTTCTGTTTTTCGACATTTTACTCGCATTAGGTTTGGACCAACTTGTCATACACTGTTTTTGCCCTCGGCGAAAGATTGTACTGTACTACTACATAAAACATTAGCAGGAGTTTTGTCTTGTTTTGGGTTAGTTACTTTCTGCGAGCGTTTAATTAATGCAGGN
>Contig771
GTTGGAGATGGATTTATCGGCCGTGGTATCACTGTCAGAAACACCGCCGGTCCCGGAAATNCACCAAGCCGTGGCTCTCCGCAGCGGTTCTGATCTCTCGGTATTTTACCAATGCAGCTTCNGAAGGGTACCAAGACACCTTATACGTCCACTCAAACAGACAATTCTACAAAAATTGCGACNATCTACGGTACAGTTGATTTCATTTTCGGCAACGCGGCTGCAGTTCTCCAAAATTGCAACATTTACGCCCGTAAGCCACCAAACAAGACCAACACCTTAACCGCTCAAGGCCGAACCGATCAAAACCAAAACACGGGAATTTCAATCCACAACTGTCGTGTCACAGCAGCCTCGGACCTAAAAGGTGTTTCGGGTGTTAAGACATACCTCGGGAGACCATNGGAAGCAATACTCCAGGACGGTTTTTCTCAAAACAAACCTTGATAGCTTGATTGACCCTGNCGGGATGGATGCCATGGAGTGGTAATTN
>Contig776
ATTCGGTCCTCTAGTCTTGGTATTCACATCATACGTTCCAGCATCATGCCACGCTAATCTGGAGCATAATGGGAGCACAATTCTTGTTAGCGATGAAAGCACGAAGCTCACGACGAGCTTTNTTCGATTTGTTTGAGGTATTCAGTGTCTACGATTGGCATCGCCATTGGATGGATACACACAGNTCGAAGGTGTGGCTAGTGTCN
>Contig784
GACTCCTTCCTTCCTTCACAAATATCGCCGTCGTATCACCGCCGTAACACCACCCTTCTCNCGGCGAGCTGAATCTCGACGTTGCTTTCTAATTACATAATGGATTCAAACAAGGGAGCTGCTTCCATGGAAGTTGAAGAGACTGTCCCAGCTGTAGCTAAAGTCGTATCAAAACCCAACTTCAAGCCATTAACAGCTCACGAAATATCCGATGGTCAAGTCCAGTTCCGTAAAATTTCTGTCCCAAACCACAGATTCACACCACTCAAAAANAGCATGGATGGACATATACACACCAATATACGATCAAATGAAAGTTGACATCCGTATGAANTACTAAAAN
>Contig788
NAGTACGCGGGGAGAGTAAGAGGTGTAAGAGATGTCAATCACAAAGAAAGCGAGTGGTGCATGTTTGGAGAAAGAAGCGCATGGGAGGGTTTTGGGTTCCGGAAATGGAATTTGCAAGACGTGAAGCACCTTTTCCTTTTCACTCTAATTCATGTCCTTGGCTGCTTGCGCCCCTTTCGTGCCTAGTTGGGAAGCCTTCTGGTTTGCTTTGTTCTTGGGGTACTTATCAGGAACTGGTCTGACGCTAGGTTATCATAGATTACTTACCCACCGGAGTTTTAAGATCCCTAAATGGCTGGAATACTTCTTAGTCTACTGTGCTTCCTTGGCCAGCGAGGGAGATCCAATATTTTGGGTGAGTGTGCACAAGTACCCATCACAAGTATGTGGATACACAGAATGATCCTCATACCCCAAATGAAGGTTTTTGGTTCAAGTTATGCCGGATGGTTATTTGACAACGACTACTTGCTGCAAAGGTTGGAGAATCCAAGAAGTGGAGAATACTCAAATGTCCCGGAGCTAAAGGCGCAATGGTTCTATAGGTTTCCTTCATAGTACATACATTTGGCATCAAGCTGCGCTTGCAATCCTATTGTATCTCTTTTGGAGGCTTTCCCTACGTGGTTTGGGTAATGGGGATGCGAGCAGTATTCACTCTTCACTTTTCTGCCCTCTTAAACTTTGTGACCCATAAATGGGGTGAGAGGCCATGGAACACCCCTGATAACTCCACAAATAACTGGTTTTTGGCGATGTTAACTGTGGGAGAAGGCTGGCATAACAATCACCATGCTTTTCCAAACTCAGCTCGACATGGATTAGAGTGGTGGCAATTCGATTTAGGATGGGAACTGATCAAGTTTCTGGAGATGGTTGGATTGGCAACAGATGTTAAGTATCCAACCGATGCCGATAAAGAAAGATTGAAACTACGGTTGGACAGCACCAAACAAACAAAGTAAAAGTAAAATGAAAACTCTTGATGGCTCTTGAAAGTATATATGTAATGGATGTAGTCTATATGTGCANTGCATGTGTGTCTGTGTATATCTATGGCCTCTAGCTTGATCCTTGGGTTNTTCTTATTATNCAAGACATTGAATAAAAAAATAAAAATAAN
>Contig803
NATGCTCTTGAGATCGTTGTCTAAATTNAGAGAATTTTTGGTTAAAAGATGGACGGTTTTTGGTTGGAAGCTCTCAACCATCAATAGCAGATATTAGCTTAGTANTGTGAAATTATGCAACTTGAGCTTCTGACTGAAAAGGATCATGATCGGATATTAAGCCCTNTACAAGAAAGTTCTACAGTGGGTCGAAGATACAAAGAGTGCAACTGCACCTCATTTTGATNGAAGTTCATAGGCTTCTATTCAGAGCCCAAAAAAAAGTTTCATGAGCAGATGGCTGCACANATCGN
>Contig809
AAGTGCTATGGCGATAGTTACACGGTCGAAAAAGGCGAAAAGCTGTATAACGTTGTGTTGNGAGTATGCTTGTGGAGGATCTTTGGCTGATAGAGCTGAGAATGGACTAAAGATGGTGGAAATGTGATGTGAGAAAGTGTTTAAAGTCGGTCTTGAAAGGGGTTAAGTTTGTACATGATAAAGGGGTTTGTGCATTGTGATGTTAAGTTGCAGAATGTGTTGGTGTTTGACGGGGGTGTGGTGAAGATTGCGGATTTCGGGCTAGCGAAAAAAGTGGAGGATAAGAAAGCAACCTGCGAGTACGAGGTACGAGGTACGCCGTTATATTTGGCTCCTGAGACGGTTGTTGGGGGTGTACAAGAACCTGCCTCTGATATATGGGCAGTTGGGTGTTTGGTTTCTGAGATGGTTTCTGGGTTGCCAGCGTGGACATGTGCTGACGTCAGCAGTCTTTTGATGAAAATCGGNAGTTGGCGCGGAAACCCCGGAGATTCCCGGGGTTTATCCGN
>Contig824
TCGGGTAAACACACAGTGAGTTAACCACCGTGAAATAACAAAATGAAGAATATTCCGGTGNATTCTGATGGGCTGCGGCGGCGTTGGGCGGCAGCTTCTCCAACAAATCATATCTTGTCGAAAAATTCATGCAAACATGGGAATTCACTTGCGAGTTGTGGGTGTATGTGATAGCACATCATNACGTTCTTGCACCAGATGTTATATTAGCAGGGTTTGN
>Contig826
TCTTCTTAATGGAAATGGATTTTGGCGTATACTTTCCTTCCTAGGTTTGTACCCTTTGCTNATCATCAGGATCTCTGCCGGTGGTGAAGGTTGAAGAGATATCTCAAACCATTGACTCTGAAAAATTTAACTGTCCAAAATTGTGTCGTTTTTTCTGGACTAGGGTCCACAACTGCGATCACTTACAAATGCCAAATTTGAAGTTAGAAGTCCTAAACGGTGTGCAGATCAAGTTTGATGAAGGCATCATTGGGACACCTCAGTTGACAGACTCCATTGAGTTACCAAGAAATGTTCAAATTTTTGGACAAAATATTGACTTGGCTCCATTTAAAGGCTTGAATCACATCGGTTCAAGACACAGCTTCAAATGTCGCAAAGACCATTTCAAACCAACCCCCTTTTAAAGGTCCCCTTGTCCCGAACCAATGCTGAATCATGGTTATTAACAACTTACCTCGATGAAGAACTTTAGAATCTCTAGGGGAGATGGGGGCAGCGTCTTCGTTCTCCTCAAGGAAGGCTCTCCTCTTTCTTTTACCTTGAGATGTTGGTATGTAGAATCCTGTTTTCGN
>Contig832
GATCACAAAAACAACATTCAACAACCTCTATTCCTTTTAGTATATCTTTAAATTAAATTCCCAATGGCTGCATCTAAGACACAACTAGAGTTTCATGATCATTTACCTTTGATTGAAGAAAAAGCTAGGCGGAGACGGTCTTATAGGTGAATTATGCAAAGGGTTTGAGCTTTTAATGGACGCGAAATAAAGGGGTGATCACATTTGATAGCTTGAAGAATAACGCGTCGTTTTTGGGCCTCCAAGACTTGAGNTGATGATGATTTGATGAGCATGCTAAAGGAAGGTGATTATGATGGTGATGGCGCGTTAAATTCAAATGGAATTTTGTGTTCTTATGTTTAGATTAAGTCCTGATTTGATGGATCAATCCGAGTTTTTGTTTGGAAGAAGCTCTTGAACAAGAGTTTAAGAATTCATATCAATAGTTTGTTTTTTATTCTTAATATGGTTTTTCTAAACCAATCTGAATTTTTTTTGTACTTGTTAATCTTTACAGATTGATTGAAGTTCTATATAAATTATGAGTAATANTATGCGATTTAATAGTTCGTTTCTATGGTTGAATTGTAN
>Contig833
TGGGGGTTGCCAGGAGATGTTAATGAAGACACTAGAAAGATGTTTGTTGATCAGGTGATGNGACCTTGTGGAACTAAACCCGTTAAAAAATGCTCTAGTAGGCTTGCCAGGTGTCAATGGANCTCTCAACTGAACAGCGAAAGAGGTTAACCATAGCTGTTGAGCTTGTGGCTAATCCATCTNATAATATTTATGGATGAGCNCAACATCAGGACTAGATGCTAGAGCGGCTGCAATTGTGATGAGAACTGTTAGGAACACAGNTTGACACAGGAAGAACAGTTGTGTGCACCATTCATCAACCTAGCATTGACATATTTGAAGNCTTTTGATGAGTTGTTCTTGATGAAAAGAGGAGGACGAGAGATATACGTTGGACCTGTTGGACATGAATCTTGCGAACTGATCAAGTACTTTGAGGATATCGAAGGGGTGAGTANAGATTACAAATGGATATAACCCTGCCACATGGATGTTTGGAAGTAAGTACTGCATCACAAGAAGTGGCTTTGGGAGTCGATTTTACTGAAATTTACAAAGAATTCAGAACTTTATGCGAGAAAACAAAGCACTTATTGCCGAACTAAGCCAACCACGACCCTGGTTCAAATGATCTTCATTTCGCAACTCAATACTCGACGTCCTTCTTCATCCAATGTTGNGGTATGCTTATGGAAAACAAACGAACAAGTCATATTGGAAGAAACCCTCCCTTATACTNT
>Contig840
NAGTCCTAAAGGAGTTGTGTTGCGTCATCGTGGTGCTTATCTTGCGGCTACGAGNTAACGTAGTGGTGTGGGGTATACCTGAGGGAGCTGTGTATCTCTGGACTTTGCCTATGTTNTCATTGTAACGGTTGGTGCTTCACATGGACTCTTGCAGCTATTTGTGGGACCAACATATGNTCTTCGACAGGTGACGGCTAAAGGTGTGTACTCAGCTATAGCCAGTCTCGGGGTAACCCATTTCTGTGCAGCTCCAGTGGTTCTCAACACAATAGTAAACGCCCNCACCAAAAGACACTATCCTCCCACTCCCTCGCCTAGTTCNACGTCATGACAGCCGGTGCGGNCCCCACCACCTCCAGTCCTCTTCAAGATGTCGCAAAATGGTTTTCGCGTGGCCCACACCTATGGACTCTCTGAAACATACGGTCCATCAACTATATGTGCATGGAAACCCGAGTGGGACAACCTCCCTCCCGAAACACAAGCCAAACTAAACGCTCGCCAAGGGGTCCCGTACACTGCTCTCGAAGGTCTTGATGTTGTCGACACCCAGACAATGAAACCGGTCCCACCAAACGGGACCACAGTTGGTGAAATCGTGTTTCG
>Contig841
AAATTTCTATAAACTTAGTAGACATAGCCCTTAACAAACATCCTTCTTGGCCTCCTCGGACTCCACCCTCACCGGTGTATTTCCCGAGCTGAGCAAGAGAGTTAGCACTAGCCCTGAGGAGCAAGAGCATCCTGAGCAGCCTTCACGTTCTCGGGCCTTCCTCCCCATGTGGTGAGACAAGTGGTTCTGAAGGGCACGTGCGTATGAGAACGACACGTGCCATGGGTTTGGGCTCTGGTTCATTTGCATTCAAGTTGAGTGTAGCCTCCACCTCAGATTGCCCACCAGACAAAAACATGATTCCAAGGAACTGCAGGTGGGATTCTTCTTTTAAGAAGGCTGAGAGTGTACTCAGCAACCTCTTGAGGGTGTAGCCCTTTCTTTGCAATCGGCTCCAGGTGTAACCATGCTTGGTTTCAAAAGGATACCCTTCAAACAACACGTTGTTTTCGGCTAGGTAGAAGAAAACCTCAGCCCACACCTTTTGTGGCAACCTCGAATGTCCTGTCAATTCCGTGCTCACCATCAAGCAAGATCTCGGGCTCAACAATTGGGGACCAAACCATTGTCCTGAGAAATGGN
>Contig842
AATCTTGACGTATCAAGATACAAAGCGTTGTCTGTGAAATATGGTAACAGTCTTAGTCTGNTGGGTCGTTTTTGTTGTGATCATTCATATTTGTATTGTTGTTTTCTGGGAATTTATGGAAATTGTTAGCGCGGTCTTTTTTGTAATATTAACGTTACTACTGTTAGATGTAACATTTTTGCAATTCATAGAAATGATGTCACAAGCTTATAGTATGTGGTTCATCATTACTTTN
>Contig844
NTTTTGTATCCGCCGTGTCGAATTCGTTGTTATTGTTAATAAAGTTANTTGGTTTAAGGTTTGATGAGATTGGAAATTGTGATTGTGATTAAATAAAGAATGCTGAGTGTGCTGAGAGTGCATCTTCCGTCCGATATTCCGATTGTGGGTTGTGAACTTTCGCCGTATGTGCTTTTGCGTCGTCCGGATCAGTCTGTGTTTACAGATGATGTGCCTGAGACGTCGCCTATTGAGGGACATTTTTTGAGATATAAGTGGTACCGTATACAGAGTGATAAGAAAGTTGCTATTTGTAGTATACATCCATCCGAACAAGCTACGTTACAGTGTTTAGGATGTGTAAAAGCCAAAATACCTCTTGCTANAAAGCTACCATTGCTCTCCGAAATGTTTTTCTGATGCATGGCAACACCATCGTGTTCTTCATGAACGTGCTGCTAGTGCTGTTAATGAAAATGGAAATGAAGAAGAAGAGATATTTGGAAGATTTAATAATAATAACAACAATAATAATAATCAAAGCTTATCAAGCTCACAATCTCTTCCAAGCCTTGCAAATGGTGCA
>Contig845
TTACTAGCAAACTTAAAAGATAGTACTTGGTTATGGCACGCAAGACTAGGACATCTCAACNTTTGAATCATTAAAATTTAATGGCTCAAAGAGAGTTAGTTCAAGGAATACCTGCCATTAAANCATACAACACAAATTTGTGACGTTTGTTTAATTGGTAAACATAGTAGAGCACCATTTCCANAAGAAAGCTAAAACTAGATCTACATCACCATTAN
>Contig848
TAGTGGTTCCAACACTGCGGAAAAAGAATCATCCGGATAACTTGTCTTTGGCTGGAGACGNGTTTTGATACGGTTATCAAAGCAAAAGCAGCTGTTGATGCTAATCCAAGTTGTAGAAATANAAGTGTCATGTGCTGATATTCTCACCATGGCTACACGGGATGTCGTCAAGATTGCGGGTGGGGCCATCGTATTCAGTTGAGTTAGGAAGATTAGANCGGGCTGAGTTCAACAGCAGCTAGCGTTGGTGGAAATCTGCCCAAACCAAACCAGAATTTTGGATCAACTAAATGCCTTGTTTGCTGCTAATGGATTGACCCAAGCTGACATGATTGCTCCTCTCAGGTGCACACACCCTCGGATTCTCCCATTGCAACCAGTTTTCAAACAGGATATACAAACTTCAGCTAAACAAAATCCAGTTGAATACCAACACTAAACCCAAGTTATGCTACACANATTGCAGCAACAGTAGACCCAAAGAACGTTGACCCAAGGATAGCTATAAATATGGATCCCNAACTAATACAAAATN
>Contig855
CATGAAGGTGTGTTTAGGATTCCGATTTTGGTTTAGGAAATTCGGGGATGAAGATACCGGCTGGCTCCTAACATAGCCCATCTGCAGTGTACTAGTTCTGCTTGTACGTTCCATTTCAAGGTCCTCGGGGTCGGATCCTAGACCAAGAGGGGTCGAAACCAAAGTCACCAGGTAGACTTCCATCGAGCCATTCTGGTGGGGTGCTCCCAGGGGAACCAAATAGGTCTATCGGGGTCAGCCGCAACACACACGGTTCCAAAGGATCGTGAACCGGGATGGTGCACTGCCCAACTTGCTAACTCTAAGCTTCTTCCCACCAACAAATGAAGCCTTTTGTTGATCCAACAATAGATCCACTCTTTTGTGAACTAAAAGCAACAGCTGCAATAGCAGAAAGAAGCACAAGCAGTAGAAGCCATTGTTGTTATTGTTGTTGTTGTGTAGACGTTTTGCCTTCAANGAATGAGAGAGTGTTGN
>Contig860
GGCGTCTTCACTCATTTCCATCTCCACCCCCGCCGCACTTCATCTACGACACTAGTGTAGTGAAATGGCACCAAAGGATAGGAAGCCTCATGTGAGCCGAAACCCTGACTTGATCAGAGGTGTTGGGAAATACTCGAGATCGAAAATGTACCACAAGAGGGGTCTCTGGGCTATCAAGGCCTAAGAACGGTGGTGCTTTCCCTAAGCACGAGAAGAAAGCTGCAGACGCTNGCTCCAGCTGTGAAGCCGCCAAAGTTCTACCCTGCTGATGATATCAAGAAGCCGCTTGTT
>Contig861
TAGCCTTTTATGATTACATCGGAAATAATCCGGCAAAAGGGGGAATTATTTAGGGCGGGCTCGATTGGATAACGGGGATGGAATAGCGGTTGGATGGTTAGGACATCCTGTCTTTAGAGATAAAGAAAGGGCGTGAACTTTTTGTACGTCGTATGCCTACCTTTTTTGAAACATTTCCGGTCGTTTTGGGTAGACGGAGACGGGATTGTTAGAGCCGATGTTCCTTTTCGAAGGGCAGAATCCAAGTATTAGTGTCGAACAAGTAGGTGTAACTGTTGAGTTCTACGGTGGTGAACTCAATGGAGTCACTTTATAGCGATCCTGTTACTGTCAAAAAATATGCTAGACGCGCTCAATTGGGGGAAATTTTTTGAAATTAGATCGTGCTACTTTGAAATCCGATGGTGTTTTTCGTAGCAGTCCGAGGGGTTGGTTTTACTTTTGGACATGCTTCATTTGCTTTACTCTTCTTCTTCGGACACATTTGGCATGGTGCTTCGAACTTTGTTTAGAGATGTTTTTGCTGGTATTGACCCAGATTTGGATGCTCAAGTAGAATTTTGGAGCATTCCAAAAACTTGGAGATCCAACTACAAAAAGACAAGCAGTCTGATCCAACATTTTCTTTGATTTCTTTCGAATCTATTTTCTTTTTATGATTTGATATAGGGATAGGGTACCCGAAGAAATCTTGATTTGAATCTTCATTTTTTTTTACTCTTGCTCTTTCTTTATCCGGGATACGAATCCCCCCAAAAAATAAACAGGTATGGAAGCTATAATTGTAAACCACGATCGAATCTATGGAAAGCATTGGTTTATACATTCCTCTTAGTCTCGACTCTAGGAATAATTTTTTTCGCTATCTTTTTTTAGAGAACCGCCAACAATTCAAACTN
>Contig863
GAGAACACTCCAACCTGAACCTTCGAAGGCAACAGCTGGAATATATCGTAAATCTGGTCCNTTGAAACCTCTTGAAAGCATTTCATCAGCCTCATCGAGCACAAACATCTTGATGTAATCANGAACGAAGAGACTGCCTTCGGAGCATGTCAAAGACACGACCAGGGGTACCAACAACGACANTGAACACCAGCTGAGAGGATACGTTGGTCCTCACGAACACTGGTTCCACCAACACAAGCATGTACCTTGACACCAAGGTAGTCACCAAGTGCTCGCATAACCTTCTCAATTTGCTTGTGCAAGCTCACGAGTAGGAGCTAGAACCAACGCTTGGCACTCCACAACACTGTAGTCGAGCTGTTGAAGGATACCAGAGCAGAAAGTAGCAGTCTTCCCGGTTCCGGACTGAGCTTGTTGAATAACA
>Contig871
TTGTGTACGGTCAAATGAATGAACCCCCAAGGTGCCCGTGCTCGTGTTGGGCTTACCGGANTTGACTGTGGCTGAACACTTCAGAGACNGCTGAGGGTCAAGACGTGCTTCTCTTTATGAACNAACATTTTCCGTTTTACCCAGGCTAACTNCTGAGGTGTCTGCTTTGCTTGGTCGTATTCCATCTGCTGTCGGATATCAACCAACACTGGCCTACTGATCTTGGAGGTCTCCAAGAACGTATCACAACAACTAAGAAGGGTTCTATTACATCTNGTCCAGGCAATTTACGTGCCTGCTGATGATTTGACAGATCCTGCTCCTGCCACAACTTTTNGCTCACTTGGATGCCACAACCGTGTTGTCCAGACAGATCTCTGAGCTTGGTATTTACCCTGCTGTCGATCCTCATGATTCCACATCTCGTATGCTTTCACCCCATATTTTGGGAGAGGATCATTACAACACCGCTCGTGGTGTACAAAAGGTTCTTCAGAACTACAAAAATCTTCAAGATATCANTTGCCATTCTTGGAATGGACGAGCTTAGTGAAGACGACAAGTTGACTGTTGCTCGCGCTN
>Contig873
AGCATAGCTGAGCGCCCGCGTCGAGAAAGAATTGCAGAAAGAATGAGGGCTTTACAGGAANCTTGTTCCCAGTTGCAACAAGACCGACAAGGCAGCGATGCTTGATGAAATTCTTGATTACNGTGAAATTCTTACGGNCTTCAGGTCAAGGTTCTTAGCATGAGTAGGCTTGGTGGAGCCGGTGNCAGTGGCACAACTTNGTATCTGATGTCCCGCTGCAATCTGTCGAGGGTGATGCGAACGAAAACGGATATAATCAGNCCAGCATGGGAAAATTGGTCAAATGATGACACAGAACGTGAAGTAGCAAAGCTCATAGGN
>Contig875
NGAAATGGCTCAGGTCCNCCACGTTTCCATTGAAAGTGTTCTTCTTTTGTGAAGTGGAACCGAAAATTGGGGGAGAAACCGCCTATAGTATTGAGCCATGTGATATATGATAGGATGAAACAGAAATACCCTGAATTCGTTGATCGATTGGAAGAACACGGGTTGATCTATACGAGGGTACTAGGGGAAGGTGACGATCCCTTCATCCCCAATTGGTCGTGGATGGGTGTCCACATTCATGACCAAAGACAAGGCGGTAGCTGAAGAAAGGGCTGCAAAGCTTGGAATGAGACTAGAGTGGACAGATGATGGTGTAAAAACAGTGATGGGACCTATTCCAGGCAATCAAATTTGATGAAACGAGGCAAAGGAAAATATGGTTTAACAGCATGGTGGCAGCCTTATACTGGCTGGGAAGATGCAAGAAACGACCCTGTGAAGGCGGTGACTTTTGGGGATGGGTACACCATTACCAGCACATGTCATACACGACTGCCTGAAAATCTTGGAGGAAGAAAGTGTGGCGATACCTTGGCAGAAGGGCGATGTTTTGN
>Contig879
ACTGAGATACCGAGGCGTGTGTGGAGGCATTGCAGCAACTGCTTGCTGGATATGTAACCTNTATTGTGTCCCAGTCCTTTTATCATTAACTGAAGCCATTGGGACCTCGATGACTTTCCTTNGGTTTCGGGGTGATAACTGTCGTGGCATGGTATTTGTGCTCATTTACGTGCCCGAGACTAAAAGGTTTACCAATTGAAGATGCAGGAGTAAGCAAN
>Contig881
ACACACAATTCTCAAGAAGTTCATAATCTTCTTCCCAAAACAAGTTTTGATGCCATCTCGNGGGTTCTCCAGTAACTTCTTTGAGGTGAGGAATCCAGCAATTGTCCATGTCTGATACAGANCGAGCTTGTTTCCCAATAAATCTTCCGTGTCTCGTATCATAATATTCAGGCCACTCATCTNGCTGAAAGCCTCTTCTCCGCTAGAGCAATTGCTTTTCTTGCAAGTTCTGGCCTCTTCATCTTGATGCANAGCAAGTGTGAACTGCCAAAGGAGTGTAGGCCAGGATCCGCCATTGTGATAAGACCAAGGNGGTGTTCTTAGGATCACTTCCAGTGATTATACGCCATTCTTCAATAACTCAAGTGCAGGGNTAGCAGATCTTTAAAGGCATGTTTGCTACAAGATCATCCCATTTCTCTTCAATCACGTTCAATATACTGTCATTCTGTTTTGGCGTACCCA
>Contig885
GTGTCAAGACGACCCAGAAAAGTCGAGATTGCTGAGCCAGGCCAAGAAGGCCCGAAAGAANGTGGCTGCAGAGAAAGATGAAAAAAGAGGTAACCAAGAAGCTTTCTGCAGCCGCACCACCATNTTGTTCCGGTTTTTGGGTCACTTCCAATACCCTTAAATGACCATGTAGGAATATTACCGCCCACCTGTCAGCATACCTAACATGGTCACAGTCAACCCAGCCCGTCGATCACCACATCAGTCAGCAACATCCAGGGTTCCATATGGTCCACGTCTTTCTGGTGGATATAACCGATCCTCAAACCGGGTCCCCACGTAATAAACCGGCATATGACCTTGTGGTGGATGGTAGTCAGATTAGTCCTCCAAGAATTANTGAACCCACATGCAGCTGAANTTCGTTCCTAGTCAACCTTGGGTTCATAACGGTTACATAGNTTTCACCGGAAGGGTACCCTCTTGTTATAAATGGGTTCCCATCTGGTCAAACTGGTTACCNCCGTGTCCCCAGTTGACTN
>Contig888
TTCGGGGTACCATAAACCCTACTTGTCTCAGCCGCCAAAATGAAGTTTAATATTGCTAATNCCCACCACTGGCTGCCAAAAGAAGCTTGAAATTGATGATGATCAAAAGCTCCGAGCATTCTATGACAAAAGGATCTCGCAGGAAGTTAATGGTGATGCCCTTGGCGAGGAGTTCAAAGGTTACGTTTTCAAAATCATGGGAGGATGTGACAAACAAGGTTT
>Contig890
TGCCCAGGGTGTCCACGGTCATTTGACCAAGTAAGTCCTGAGGAGATCGGTGCTGGTGACCAAAGGTCACATGTTTGGGTATGCTACTGATGAGACACCCGAGCTTATGCCTCTTACCCATGTGGTTCGCAACTAAGCTTGGTGCTAAGCTTACTGAAGTGAGGAAGAACAACACTTGCCCATGGGTTGAGGCCTGACGGTAAGACCCAAGTCACCGTTGAGTACATCAACGAGAACGGTGCTATTGGTTCCTACCAGGGGTTCACACCGTTCTTATCTCCACCCAGCATGAACGAGACTGTCACCAACGACCAGATTG
>Contig891
TCTTTTATCGCGGAATTAGACCTGCTATTAACGTCGGCTTATCTGTCAGTCGTGTTGGGTCTGCCGCTCAGTTGAAAAACTATGAAACAAGTCTGCGGTAGTTTAAAACTGGAATTGGCAACAATATCGCGAAGTGGCCGCCTTTGCTCAATTTGGGTCAGACCTGGATGCTGCGACTCAGGCAATTACTCAATAGAGGTGCAAGGCTTACAGAAGTACTGAAACAACCACAATATGCACCACCTCCCAATTGAAAAAAAAATTGCTGTCATTTATGCAGCTGTCAATGGATTCTGTGATCGAATGCCACNTAGACAGAATTTCTCAATATGAGAGCGCCATTTTAAAGAGTAATAAAAACAGAATTAN
>Contig897
GAGTGAATAGCACATGAAACACAGTACTGCATCTTCACGTACAGCTTGGGAAGGGTGTACNTGATCAAAAGCACAAGCTTNCTTGAACATCCCTAACAGCAGCTTGTTCAACAATGTTCCTCACAAGAAATCGCTTGATAGCCTTGTCCTTGGGGCAGCATTTACCGCAGTTGGAGCAGCGAATGGGTTTGACGTGACCACNGACCATGCTTGTTCCTTCCTCCATTTNCTTCTCTTGAACGTCATGTTGCTGGTGTCTTGCTCTGCGCCGTCAGCTGTGGTTCCCCGA
>Contig898
NTCGGGGAAGCNTTGATGTTCAGTATCTTCATCCACGAATTGCAATTGATTCCAGTATAGGCCTGAACCCATNCCCCAGTTTTAAATGTTGCTGCAGCAGTTGGCAACAAGGATTTGCTTCTTGGTGGTGAAGTTGGATTTGACACCGCCTCTGCTTCTTTCACCAAGTACACTGCTGGGATAAGCTTTAACAAACCCGATCTTTCTGCTTCTCTTATGCTAATGGATAAAGGGCAAACATTGAAAGCTTCATATGTACACTCTGTGGATGCCTCACACAAAACTCAAGTTGTTGCTGAGATGACACACAAATTATCAACGTTAGAGAACAGTTTTACAATCGGAAGTGCTCANTGTTCTTGATCGCTACAACATTGTCAAAACCAGGTTTTCAGACAATGGAAAAGTGGCAATNGTTATGCCAACGAGAATGGCGACCAAAGTCATTAATAACTTTTTCAGCAGAATACGACACNCAAGAAGACTGAAGTAGCTCCTAAATGGGGTCTTGCACTAGCTCTCAAGCCTTCATAGGGTTCGGCTGGATCTCTTCCATTTACTGTCATATTGAATCTTTGTTAGAAGCCGCATAGTCGGTAAGACGATTGAACCGCTTTGG
>Contig899
TTTCAATCCTGGTTCTATCGAACCGTTGGAGGGACCAGAAGAAAAACTAACATGAGATAGNCCGATTCTATCTATCACGATAAAACATTAACTTTAAGGCTTATCAGCGAGCTATGGTCAANGTCAATGACTGCAGCTGCAAGTGTACCTCACTTCCATTACGTGGAAGAACTAAACTGTGATGGGCTTGTACAGCTTAAAACAGCTTTCCAAAAAGCGAACACTGATCCAGATCTCAAGTTCACGTTCCTCCCCATATTGATAAAGTCCCTTTCTTTGGCTTTGACTACACATCCATTAGTCAATAGTACCTTCAATTTGGAAAATTTATGAAGTCACCTTAAAAGGGCATCACAACGTTGGAATTGCCATGGCTACACCATCTGGAACTAGTAGTACCAAACATCAAGAATGTTCAATCTCTTTCCATATTGGAGATAACTAAGGANGCTATCACGCCTACAAAAGTNTGGCCATGGCAAACAAGCTCCCCCCTGCAGATATATCTGGTGGAACCATAACTCTGAGCANATATTGGATCGATTGGTGGGAAGTATGGTTCACCTCTCATTAATGTTCCTGAAGTTGCCATCATAGCCCTTGGTCGAATTCAGAAAGTTTGCTCAATTTAAGGATGATGGAACCGCTTACCCAGTCTCTATTATGACAGTGAACATAGCAGCCGACCCATAGAATTCTTGATGGAGCAAATGTGGCACTGTTCTGCAAAGACTGGAAGCTGTACATCGAAAAGNCCGGAGTTGCTCTTGCTGCATATGCGATAATCTTGCACTAACTTCTTAGN
>Contig912
GTGATCTTGATCATGATCATGATCATGATGATAAGGAGCTTGATCAATTTATGACACACTNATGTTCTATTGCTTTGTTCTTTCAAAGAACAATTACAGCAACATGTTAGAGTTCACGCGANTGGAAGCAGTTATGGCTTGCTGGGAGATTGAGCAGTCCCTACAAAGCTTAACAGGAGTGTCACCTGNGAGAAGGCACAGGTGCAACGATGTCTGATGACGATGAAGNTCAGGTAGACAGTGAGGCCANACTTATTTGATGGAAGTCTCGATGCTN
>Contig918
NCTTTTAACAATACCTTCTAAAAGATGGCTANGTTCAAGACGCTGAACAACAAAGTTTATTTTGGAAAAACACCATCATTATGGGAATGTACNACGCGGTAGAAAAATTACGTCAATCGATCGAGATCTGGTATGCCACAAGTGAATATTTGCNGACAAGAAATGAATCCTAATTTTCGGATGACCGATCCTTTTAATCCAGTCCATATAATGTCCTTTTTCGGGAGCCAGAGGAAATGCATCTCAGGTACATCAATTAGTAGGTATGAGAGGATTAATGGTCGGATCCCCAAGGGCAAATGATTGATTTACCCATTCAAAGCAATTTACGCGAAGGACTCTCTTTAACAGAATATATTATTTCTTGTTACGGAGCCCGTAAAGGAGTTGTTGGATACCGCTATCCGAACATCAGATGCAGGATATCTCACGCGCAGACTTGTTGAAGTAGTTCAACACATTGTTGTACGTCGAACAGATTGCGGCACCGTCCGAGGTATTTCTGTAAGTCCTCGAAATGGAATGATGGCGGACAGGATTTTTATCCAAAACATTTAATTGGGCGTGTATTAGCAGATCATGTATATATAGGTTCGCGATGCATTGCTACTAGAAATCAAGATATTGGAGTTGGACTTGTCAATAGATTCATAACTTTTAAGAGCACAACCAATCTCTATTCGAACTCCCTTTACTTGTAGGAGTACGTCGTGGATTTTGTCAATTATGTTATGGCCGAAGTCCAGCTCATGACGACCTGGTCGAATTGGGAGAAGCTGTAGGTATTATTGCAGGTCAATCTATTGGAGAACCGGGCACTCAATTAACATTAAGAACTTTTCATACCGGCGGAGTATTCACAGGGGGGTACTGCAGAACATGTGCGAGCCCCTTCTAATGGAAAAATAAAATTCAACGAGGATTTGGTTCATCCGACACGTACACGTCATGGACATCCTGCTTTTCTATGTTCTAGAGACTTATATGTAACTATTGAGAGTGAAGATATTATACACAATGTGTGTATTCCGCCCAAAAAGTTTTCTTTTAGTTCAAAACGATCAATATGTAGAATCAGAACAAGTCATTGCTGAGAATTCGCGCGAGAACATCCACTTTGAATTTGAAAGAGAAAGTTCGAAAACATATTTATTCTGGACTCAGAGGGCGAAATGCACTGGAATACCGATGTGTACCATGCACCTGAATTTACATATTGGTAATATTCATCTCTTACCAAAAACAAGTCATTTATGGATATTATTAGGGGAGCCCTGGAAGATCCAGTCCAGGCCCCTGTTCGATCCATAAGGATCAAGATCAAATAAACGCATATTCT
>Contig922
TCCGGGGACCCATTCATTCATCACATATTATCTTTCTTTCTTGTTACAACCATTTAATTAAGCAAGAATACTACTGCTAGGCTGCAAGCTCTTTTGTAACAATCATGGAATTGAAAAAGATGGTACCAATGGTTTCTCGTAGCGGACGAAATTTGCAACGTTACAATAAAGGCCAACAACGTCAAGTTGTTGGATGTATACCTTACAGAATTAACAATAATAATGCATTGGAAGTACTTGTGATCAGTGCACAAAGAAAAGGCAAAGGAATGTTGTTTCCCAAAAGGAGGCTGGGAATGTGACGAAACCAATTAAAAGAAGCCGCGCTAAGAGAGTCGATAGNAGGAAGCTGGAGTATACGGAAATAGTCGAGGGAGAATTGGGTACTTGGTGTTTTAAAAGC
>Contig923
CTTTCAAAAATGGAAGCAGAAGAAAAGGGTGCATATGCCGCTATTTGGCTGGACGAACAANGGGTTCGTTGCTGAAGGGCCTAACATGAATGTGGCTTTTGTTACACAAGAGAATGATCCTTTTAATGCCTCGTTTTGACAAAATACTTAGTGGGTGTACAGCGAAGAGAGTTTTAGAATTTTGTTGGAGATTTAGTAAAAGAAGGAAAAGTTAGAGGGGTAAAAGTGAGAGATGTAACTGTGNGAAGAAGGGAAAAGATCAGAAGAAATGATGCTGATTN
>Contig926
NACNGAATTTTCAAGTGGATGAGATTGGTCGAGTGGTCTCAGTTGGAGATGGGATTTGCACGTGNTTTATGGGTTGAACGAGATTCAACCGGGGAAATGGTTTGAATTTGCCAGCGGTGTGAAAGGAATAGCCTTGAATCTTGAGAATGAGAATGTAGGGATTTGTTGTCTTTGGTAGTGATACTGCTATTAAAGAAGGAGATCTTGTCAAGCGCACCGGCTCTTATTGTGGATGTCCCTGCGGGAAAAGGCTATGCTAGGGCGTGTGGTCGACGCCTTGGGAGTNACCTATTGATGGAAGAGGGGCTCTAAGCGATCACGAGCGAAGACGTGTCGAAGTGAAAGCNCCCTGGGATTATTGAACGTAAATCTGTGCACGAGCCTATGCAAACTGGGTTAAAAGCGGTNAGATAGCCTGGTTCCTATAGGCCGTGGTCAACGAGACTATAATCGGGGACCGACAAACTGNGAAAAAN
>Contig928
NTTAAGGGTGTAATTTTTCAGACAAGCCAAAACCGAAAGAANCCTTTGTATCCAGAAACCAAGTACAAGCTATTTGTTGGAAATCTTTCGTGGTCGACCACANTCCGAGAGTCTAACAGAAATTGTTTAGTGCACATGGTAATGTAGTTGGAGCACGGGTTCTATATGACGGAGAAACCGGAAGGTCTCGTGGGTTATGGCTTTGTGAGTTACTCCACACAATCTGAAATGGAAACAGCCCTTCAGGTTCTTAATGGAGCGGAGCTAGAAGGGCGGTCATTGAGAGTTAGCCTAGCAGAAGGAAAAAAAGCAGTAAAGAGTCACTATGATTCAAACCTTCAAGTTCAAGCACGATTCAATACAGACAATCCACTTGAATCTGTCGTTTGCTTAATACTCACTTTTGATGTGCATACTGCATACTCTTAGCATTTTATCAAGCTAGTCCTTATTTAGAAAACGAAGAAATCAACCGAGGCATCATATTGCAATGAGAATAACNAGTTCGCCTAGGTCACAACTAATATGCTTTTGTTCCAGTTTTCTCAAGATGCTCAATTTANCACTTGTGCGTTTTCTGGCCAAATAGTCATACATAAAACTGATACACAAGGTTGCTTACNTGGTGCATAGAGTGTACTGGTGTGTACAATGCTTGTTAAGGTGTCTATTGCAAATGCCAANAGTTTACAAGTTATATTTTGTGTCTTGTCAATTTTATGTCAGCATATCTATTAACATACANTACTGATAATAGATTACTTTGTTAGGN
>Contig930
ATTGGATCGACACAGCAGATAAACAACCTTGCATTGGTACCGGTGGAGCGATTCCATGGANAGCTTCATGTTACAGGAAAGCTTTTCCACAGTGGTATAGCACATAAGGCTATTAATCCTTNTTGAGCTAGCGATGGAGGCACTCAAGGAGATCCAAANCAAGGTTTTACAAGGATTTCCCTCNCTCATCCTAAAGAACAAGTTTATGATTTTGCAACGCNCTTCAACTATGAAACCAACTCAGTGGACCTGTAAGTTCCTTAAGAAGGAAAAATATATTGNAGTTATGATTGATCCGTATTTTGCATATTCATTTTATTATTTATTAAATATTACAGATCCNAGGAGGTGGGATCAATCAAATTCCTTTTGAATGN
>Contig933
ATGGCTGCAATATATGCTGGTTTTCCCAGATACCGTGCCTATCAGAACAGCGAACAGGCANATGTTCATCTGGCCTCCAGGCAGTTGCTGATGTAGCGGCTTATATAAAAGCAGGATTCTATTGACATAGGTATCGGTGCTGGTGTAGAATCAATGAGCATTGACAGTATCGGGCCTATTTCGAANAGTCAACCCAAAAGCGGACAATTGCACAAGCCAGAGACTGTCTTCTTCCTATGGGAATCANCATCTGAAAATGTCGCACAACGTTTTGGTGTGAGTAGGCAAGAACAAGATCAGGCGGCGGTCGAGTCTCATAGACGTGCTGCTATAGCAACTTCATCCGGGAAGTTCAAAGATGAGATTGTTCCTGTTCATACCAAGATTGNTAGACCCAAAAACAGGAGAAGAAAAGCAGGTTATAATATCTGTAGATGATGGTATTAGGCCAAAAAACAAACTTGGCGGATCTTGCAAAGCTAAAGCCATCATTCAAAAAGGATGGTACAANCAACAACAGGAACTGCAAGTCAGATTAGTGATGGTGCTACTGCAGTCCTGCTCATGAAAANGAGTGTGGN
>Contig940
NCNTTACACTATTGAAGTCTCATCTTTTCCGATACCAAGGTCATGTATCTGCTGCTTTGGTACNTTGGTGGAGTTGATGTGACAGGACCACATCTACAGACTATCTACCACCATGGATCGACCGNACACACTTCCATATGCCACCATGGGTTCTGGATCTCTTGCAGCAATGGCTATATTTGAATTCAGAGTATCGTGAAGGGTTAACAAGGGACGGAGGGAATTAAGTTGGTAACCAAGGCGATCTGCTCTGGCATATTTAATGACTTGGGATCTGGAAGTAACGTTGACGTGTGTGTCATTGAAAAGGGTAAGAAGGAATACTTGAGGAATCATTTGACTCCGAATCCCCGCACTTANCGTCAGTACAAAAGGCTATACCTTTTACCAAAAAGACTNGAGGTTCTGTCTAAAAAAAATAACACCGTTGAGGGAGCTCGTTGACGTAGTTGAAGTGGGGAGGAGATGN
>Contig949
AACCTTATTGAAGCAACTGAAGCTGCCAAGCCTGTTTTTGGAAAATATTATAGGGAGCCANAAGAAATCTTGGCCTCTTCCATTTCACTTGTGGGGAGTACTTGTAAGCAGTCTAAAGAAGNGATCACTATGTGAGCGACGAAGGGGATATCATATACTACCAAACGGATGAAAAAATGACCGGAAACTAGAGAATCTGTCAAGATTTAACAAGAAAAAGGGATACAAAAAGACCTAATGATTCTTTGCTTGACATGAAATTATTCAAAGATTTTGTAAAAGCACATTCTCAGGCTATTTAGAAACATGTATTCATTTTTTCGAATATAATTAATGCAAACAAATAGAGACTTGATGATAC
>Contig950
GGTAGAACAACAAAATGGCAGTCGTGGGAGGAATTACCGAATCTAAGAACTTTGCAAACAAACGTTGAGATCGAAAACATTGCTAAGTTCGCTGTAGAAGAACACAACAAGAAAGAGAATTCCAACGCTGGAGTTTGAGAAAGTAGTAAATGCAAAGGAACAGGTAGTGGCGGGCACGATGTACTATATCACAATCGAAACAAAAGATGGTAAAATGTATGAAGCCAAGGTGTGGGTTAAGCCCGTGGAGAACTTTAAGGAATTGCAGNGAATTCAAACCTGCTGCATAATTTCCATCCGGTAGAGAGTGCTAGGAGACCACTAGCGTT
>Contig956
GATTCGACCCTTGAATAAAAATTTCATAAAAAACAAAGATGAGCTCAGGAGCTAATGGAAAGTTCTAAGTCAGCAAGCCATAAAATCAAGTTCACCAAGCTTTTTATCAATGGCGAATTTGGTTGATTCTATTTCAGGAAACACTTTTGACACGATTAATCCAGCGACAGAAGAAGTGTTAGCCAACAGTGGCCGAAGGAAGAAAGGAAGACATTGATTTGGCCGTTAAGGCTGCCCGTGAANGN
>Contig963
NATGAGGAGGGTATTGATGAGATTTGCGGAATTANTTCATGACAATGGTGGTCAAGTATACATGGATGGAGCAAACATGAATGCACAGGTTGGTTTTGACCAGCCCGGGTTTTATTGGTGCTGACGTTTGCCATCTCAACTTGCACAAGNACATTTTGCATTCCACACGGTGGAGGTGGTCCAGGAATGGGCCCAATTGGTGTGAAGAAACCACTTGGCACCGTACTTGCCTTCACACCCTGTGGTGGCGACAGGAGGCATACCGGCCCCTGAAAACAGTCAGCCACTTGGTACCATTTCTGCAGCCCCATGGGGTTNCAGCGCTTATCTTGCCTATATCATACACATACATTGCCATGATGGGATCTCAAGGAATAANCAGATGCATCAAAGATAGCCATCCTGAATGCGAACTATATGGCNAAAACGTCTAGAGAGTCACTATCCCATTCTTTTCCGTGGTGTGAATGGAACCGTTGCCCA
>Contig964
TGTACCAATGAGGTGTTTACACATGATAATAGTACAATAACGGTCTTAGAGGACAGATTGNTCGTGCCATTAGTGCCTGAAGACTGGTTCTCCAGGNTAAAGTATGTTATGGGCTTAAGCTTNTTTAGGCATGCTATGATCACATGAGCTTTAGCCAANCGCTTGTTTATTTTGTTTCTCCTATATTATCCTTTTTTGGGTAAAAGGGATTTTTTCACCNCTGGTAAAATTCATTACACCAAAACATTAAAGCACAAAGGATGAGAGTGACTTCCCTCATNCTTAGTCCCTTAGGACACTTACATGCACACAAAAN
>Contig970
NTTAAGTCAGCAAGCCATAANAATCAAGTTCACCAAGCTTTTTATCAATGGCGAATTTGTTGATTCTATTTCAGGAAACACNTTTTGACACGATTAATCCAGCGACAGAAGAAGTGTTAGCAACAGTGGCCGAAGGAAGAAAGGGAAGACATTGATTTGGCCGTTAAGGCTGCCCGTGAAGCTTTCGACAATGGACCTTGGCCTCCGCATGTCTGGCGAGGCACGACCGAAAAATCATAGTTAAAGTTCGCAGACTTGATCGATG
>Contig974
AAGAACCCGACTGTTTCAAATGGCTTGAATCCAAGGAACCAAACTCTGTCATTTATGTGANACTTTGGGAGTTCAACAATCATGTCTTTAGAAGATTTGAAAGAATTTGGTTGGGGACTTGNCCAATAGCAACCACTATTTTCTTTGGATAATTAGATCAAATTTGGTTTTGGGAGTCCGCANGTTTTGCCTCCTGAATTTGAGGAGCATATAAAAAACAGAGGTTTTATTGGAAGCTGGTGTNTCACAGGAAAAGGTCCTTAACCACCCTTCTGTTGGAGGNGTTCTTGACTCATGGTGGTTGGGGTTCGACCATAGAGAGCTTGTCGGCTGGTGTANCCAATGATATGTTGGCCTTTTTGTTGGGACCAGCTAACGAATTGTAGGTATATTAGTAATNGAATGGGGGGTCGGCTTGGAGATGGGAAAGGATGTGGAGCAGGAGGAGGACGTGAAATCCNAAATCCGTGGTCATGCAACGTAATGCTN
>Contig987
GGTGGGCTTTGGGAGTTTGTAAAGTCGTCAAGTGGGTCCGCCGTGATGTTGTGTTTGGAGNACGTGGTACTTTCAAATACTAGTGTTGATTGCCGGGCTGTTCGAGAACCCTGAGCTAGCANTTAGATGCGCTATCGGTTTGCATGGGTGTCCAAGGGCTATTGTTCATGGTCTCAGTTGCGNTGAGGGTGTTAATGGGATGCGAAATCGAGGGTTGTTAGTAGGCGAAGGTGN
>Contig988
GACACTGACACATAACAATAACCAAACCCTAATCCTCCACAATGGCACAAAACGACGTCGAAAAAGTATTCAAAAAATTCGACGTAAACGGCGACGGCAAGATCTCCATAACCGAACTCGGCTCAATCCTAACCTCCCTCAGCGGCTCCGTCACACCAGAAACCGAACTCAAATCCGTCATGAAAGAAATCGACACCGACGGCGACGGATTCATCGACTTTAACGAGTTCGTTGCGTTTCATAACGGTAGCAGCAACGGTGAGGAGAGCAAGGAGCTTCGTGAGGCGTTTGATTTGTATGATGAGGATAAGAATGGGGAAAATCTCAGCGAATGAGCTGCATTCGGTTATGAAGAGGCTGGGTGAGAAGTGTTCGTTGGAAGGATTGTAAGAAGATGATTCAGAGTGTGGAATGTTGATGGTGATGGGTGTGTTAACTT
>Contig989
CAAAGTGTTTCCATGGACTACACGAACCTTAAGATCTGGAAGTTCCTGGACAAAAAGTTTNCCCACCTCCATTCAAAGCTTCATTCTTATTCAACGCAGCGAGACTAAGGACCTTTACACCNAACCCTATCCGCCATCAATATAGCTTCTTTGATTTGACTGTTAATGTCGTCTTTTGCGAANAGGTAGAAAATACATGAAACCCCATCTTGGAACTACCCAGCTTTGAAGCAAATGCCCTCTAAGGATTAAAGAAAGACAGGCAAAAGGGCTTTGATGTAGCCCATATAATCATCACTGCCACTAGNAGCAAAGGGCCAAAGTGGAAACAAGATAGGTGCTGTGGCATATGGCCTTGAGTTCAGTGAATCTAAGCATAAACGGATTGTGCATTGATGAGATGATATCAACCCCGTGTGCAAGAAAN
>Contig996
NTAATCCAATTCAACTAGCAATGGCTTTNGAAGGAAGAATTTGAGGAGTATGCCGAGAAAGCCAAGGGTCTCCCTCAAACCACAACCAANTGAGGATTTGCTTATAATCTATGGTNTTGTACAAGCAAGCCACCGTTGGACCATGTACCACTTCCCGTCCCGGTATTTTTAACCAGAGAGACAGGGCTAAATGGGATGCTTGGAAGGCTGTTGAAGCAAAAACCAAGGATGAAGCAATGAGCGACTACATCACCAAGGTGAAACAATTGCTTGAAGCTGCTGCTGCTTCTGCCTAAGTTCATGTGTGACTTGAATTAAGAACTAATATGTGTTATGAACGTTTTACTGTTCTTATTGTTGGTGAACTCTCTATATTATGTTATGATGATTCCTAAGTGTACTAGTCCAGTTATGGAAATGGTATGTTGATTACAAATGAAAACTTTTGGATTACN
>Contig998
CAGAACACTTACTCGCGGAAGGAGTAAGATCAATTTTGTAATTGCTGCTTCCCCTTGGTANACCCTAGCAATTGCCACAAGCTCTTCTAGCAGCTCCTCGAAATGGCGTAGAGGCCATTGTNGTTGGACCATCAACTGGAGCACTAAGTGGATCATCATGCACCTCCATGAAAAGCCCATCCNACTCCAACAGCAACTGCTGTCCTTGCAACGCACGGTATTAGTTCCCNGAAGACCTCCACTCGCAACACCACCACCTTCCAGCTTTTTACCAGCAGGTTGCTGTAACGNCATGTGTGATATCTGCTACGACAGGACAATTAGCTTCTCTCATCCACTCGAAGTTACGTGNGATCAACAATTAAATCATTGTATCCAAACATGGTTCCTCTCTTACAAACCATAACGTTTTNGATTACCAGCCAATTN
>Contig1008
NAGAACCAGGAGACATAGTGATGCCACTCTACCTTGGTGAATGTGGACAATGCTTGAACTGCAAAACAGGAAAGACCAACCTATGTCATGTTTATCCACCTTTCATTTAGTGGGCCTCATGAACGATGGCACTTCTAGGATGTCCATTGCCAGAACCGGAGAAATCTATATATCACTTTGCAAGTTGTTCAACATGGACAGAATATGCAGTTGCTGACTGCAATTTATGTGCTCAAGATCAACCCGAAAATTTCTTACCCTCATGCTAGTTTCCTCTCATGTGGNCTTCACCACTGGCTTTGGTGCGAACGTAGGAGAGAAACCCAAGTCTCTAAGGGCTCCTCA
>Contig1011
GATTATATTTTCAATTTAGGCTTTGGTGCTCGAGAAAGGCGGACATGAATGTGTGGGGTGAGATAAGGTCCTTGGATGAGTCCTCGTTAGGGAACGTAGATGAAGTTTAAACGAGGAGTGGATATCGGAGTCTCGGTAACTTGTTTTGCTTCGATTGGGAGGTTCATGATGATAATAGTGACGGAAAGCCGTTGATCATGGTCGAGGAGAAGTTTGGCTAGCTCAACCGTTGGTGGCAGATGGCCAGCCCCCGGGGAATGGTATGAAAACAAGCTCCAATGTTGTCATTTGTTTTCNTTTTGTCCACGATGTTTGGAAGTTGTGTAGCTGCAAGAGTGAAGATAAGTATTTTTGTGT
>Contig1012
CTCGGAGTCGGTGAAAGCCACCCACGATGGGGTAATACGGTTTCCTTGGTCGTTTGCTATTAATCTCTACATGACCATTCTTGTAAACACCGACACAAGAATAGGTAGTCCCAAGATCAATTACCGATAACAGTTCCTAACTTGGTGGCTTCTTCTTTTGCAATCGAATGCAAACAGGCAAACCAATCAACACAATCGCCAAAACGACGCCGTAGCGACCCATCATTCACCTCGCGCTTCAAAATTTTTGCTTCTAAGGGTTTTTAAGAGAGGTTTTGTATTGAAN
>Contig1013
NCTTCCTATCAAATTGAAGGATCTCATAACAGTACTCATCATAATATTAATAACAGNTATGAATACTGGTGGTACTAGCTCTGGTGCTAGCTCCGTCTCTTCTGTTGCTAGATCTTTGTTGCCGACACGACGTCGTTTGAGGCTTGATCCACGCAATAAGCTTTATTTCCCTTATGAACCTGGTAAGCAAGTCCAGAGTGCTATTAAGATCAAGAACACCAGCAAGTCTCACGTAGCTTTCAAGTTTCAAACAACTGCTCCCAAAAGTTGCTTCATGCGTCCTCCTGGTGCTATTCTTGCTCCTGGCGAGACTATAATCGCAACTGTTTTCAAGTTTGTGGAGCCTCCAGAGAACAATGAAAAACCAATNGGAGCAAAAGAGAAAGGTGAAATTCAAAAATACATGAGTCGTGAAAGTAGAAAGGGAAGTNGATGGAGTTATGTAN
>Contig1018
GATGAAGTGAGGAAGTGGATTGGAGAAATTTGGTAGTTCAGGGCATTGGAAAGAGGCTTGTTGAACTCGAGGGATGGACCTCCAGAATTCGAGCAACCCAAGATGACAATCGAGAAGCTACTTAGAGTACGGAAACATGCTTGTGCAAGAGCAAGACAATGTTAAGAGAGTCCAATTGGCTGAACACTTACTTGGCATCCGCGGCTCTTGGAGATGCTAACAAGGACGCCATTCAGAGCGGAAAAGTTCTTTGGTGGTGACAAAAAGGAATAGAGCTCGCATATTCGGGTGCACGAAGGTTAGCCCGGCCTCGTTCTTTGTAACTCTTAATGGAAGCTGTATTTATATATCCTAAGACCTTTTAAGGGANAGAATAGTATTTTTTTTCCTACN
>Contig1021
TTCTGGTTGGGCCGGTTCGATGGCCCTGTATGAATTAGCAGTTTTTGTATCCTTCTGACCNCTGTTCTTGTATCCAATGTGGAGACAGGGTATGTTCGTTATACCCTTCATGACTCGTTTAGGGAATAACCAATTCATGGGGCGGTTGGGAGTATCACGGGAGGGACTATAACGAATCCGGGTTATTTGGAGTTACGAAGGTGTGGCTGGAGCCCATATTGTGTTTTCTGGGTTGTGCTTTTTGGGCAGCTATTTGGCATTGGGTGTATTGGGATTTAGAAATTTTTAGTGATGAACGTACCAGGAAAACCTTCTTTGGATTTGCCCAAGATCTTTGGAATACATTTATTTCTTGCAGGTGTGGCTTGCTTTGGTTTTGGTGCATTTCATGTAACAGGCTTATATGGTCCTGGCATATGGGTGTCCGATCCTTATGGGCTAACAGGAAAAGTACAATCTGTAAATCCATTCGTGGGGTGTGGAGGGTTTTGATCCTTTTGTTCCGGGAGGAATAGCCTCTCATCATATTGGCGGCAGGGACTTTGGGCATATTAGCGGGCCTATTTCATCTTAGCGTTCGCCCGCCTCAACCGTCTATACAAAGGATTGCGTATGGGCAATATTAGAAACTGTCCTTTTCCAGTACTATCGC
>Contig1024
CGATGGAAGGAGATGTGGCAAGTGCAAATATCTGAGCTGATAAGGCGAAATAAAGTGAACNCCGAATAAAGCGGGTCGGGCTCAGGGGATGTCATGGGCAGCCCGGATCCGGAAACAACGGNGTGGAGTCATGCTGATGGGTCGGTTCAAGGCCTATAGCTCAAAAAGCTCCTTTGTTTATAAATCTGTATCATGTAAATTTTAAATACGTGTAGTTGTTAGGTTGTAAATATTTGACATGAAANATATGATTGACTTTGCAATAAAAAAN
>Contig1028
TAGAGCACTGCGGGAAGCTTTCTATCGGCAGAATCTGCCTAACGTGACTAATTTGCTTGCNTACTGTATTGATTTTCNCTCATTGTTATCTACTTCCAAGGCTTCCGCGTTGTGTTGCCTGTNGAGATCTAAGAATGCTNCGTGGGCAGCAAGGTTCTTACCCCATCAAGTTGTTCTACACTTCTAACATGCCTATCATTNCTTCAGTCTGCACTTGTTTCCAACCTTTATTTCATCTCTCAGTTGCTGCACAGAAAGTACAGCNGGGGAATTTCTTGGTTAACTTATTGGGAAAGTGGAAGGAATCTGAATACTCTGACCAATCNAGTCCCAGTTGGTGGCCTTGCTTACTATGTTACCGCCCCTTCAAGCTTGGCAGACATGGCNAGCCAATCCCTTCCATGCTCTTTTCTACCTGGTCTTCATGCTAAN
>Contig1030
NAACTCGTACCTGATGCATGCAAAGTTGTACATTACCCTCGNTCTAGTAAAAAAAATACTCATGAAAAGTGGTTATACAGNTACAAACCATTACAAGATGCCNATAATATGAATATTGAATAAGCCTAACCAGCTATCAATAAATTTATGATGCGGGAGCCATNCTGTTTCAATTTGGCTTGCAACACGAGTCCTGCCTCATCTGCTATGGTTTTCTTCTTGCTTGCCACCTCTAAAAGCTGGTCATAATTTGACTTGAGCAAGTTGATTTTACGTTCACAATAATTCTTCCCTTCCTCCATTGTTTTCTCAATGAAATATCCGGTACCAACATCAACAAGAACCTTTTGAGCATCATCTAGCGTCCCAGGTACATACAACGAAGCCGTCAAAGGAACCAAACATTTTCTTGCCTTCAGGACGGATAGATAAGTCTTGTAGGGCGGTAGAAGCAAGATCAAGACGAGTAGTAGCAGTACGGATATTAGTAAGACTGTCTTGAAGAAGATTAACTTCCATATCGGTTTGTCCCTTTATCGCTTTGAGCTGTTCAACGCTCATTTTCTCCAACTCCGGTATCATCATCCCTCTAGACGCCATTTTTCTATCGCTTCTAAACTATTATCG
>Contig1044
TGTGTAGTTTGGATTCATACATTTAATTTCTTTCACGAGTCGGGGTACCAAGAACCTTGATAAATTTCTACAAGTTGATCAACTCCACTCTCACCTGGGAAAAGTGGCTGTCCAAGAAGAANACTCTGCCATAACACAACCAACTGACCAGACATCAATTGCAGATGTGTATTCAGTTGCACNCGAATATGAGTTCAGGTGCACGGTAGTATCGAGAACAAATGTAGGATATATTTGGTTCCCNCTTTGACCAGAACTTTTGCACTCCCAAAGTCGCAGAGTTTGAGCTGATGAGTATGAGGATNTCACCAGAAGATTTTGTGGCTTAATGTCTCGGTGGCAAACACCTATCGCATGAATATACG
>Contig1045
CGCACTGCTCTGGGGACAAGGATTCCGGGAACGTCCACAGTGAAGTGTATGTACAACTTACCCCCTCATAAATGGTCTCTGGTACATCGGCATACCCTCATCATTTATTGCCTTGAATTGATCCAGGCTTGACAACCTCCCCAGGTTGCGATTTGATGAGAAGCTGCCTGTTATCCAAATGGGGTCAAGATAAACTGGAATCCGCAAAGCGCCTCTGTTAAGCTCAGTGTGTGCTCAACGAAAATNGTCATCTAN
>Contig1048
CCCGCTTTCAATGCACGCGTTAAGGTATTGGCAGTGTCAAGATTTTGTGTGAAAACACCANGCAGCCAGTCCAAATTGAGTTGCATTTGACCTTTGAATGACCTCATTCGTATCCTTGAATNTTTAGAATCGACTGTACTGGTCCAAAGATCTCATCTTTTGCTATTAGCATGTCATCCTGGACATTTGAGAATACAGTGGGTTGGATATAATATCCTTTAGAGCCAAATCTTTCACCTCCAGTTTCAAGGGTAGCACCACTGTCAACGCCAGATCTTATGTACTTTAAGATCTTATCAAATTGTTCGGAATCAACCTGGGGACCTTGGTCAACACCCTTCCTGAAGGGATCACCGACCACACGGTTTACAGCACGTGCCTTTGCTTTCTCTATGAACTCATCATAAACACGTTCATGTACAAATGTTCGTGATCCAGCACAACAACATTGTCCCTGGTTGTAGAACAAAGCGGCATGGGCCAGATCAACAGCTTCATCAACATTGGCATCCTCACACACAATGAAAGGAGATTTTCCACCGAGTTCCAAAGTTACTGGTTTAAGATTGNCTTCTTGCAGCCAATCCAAGTACGATTTGACCAGTCTCGGTGGATCCTGTGAATGCAAGCTTATCCACATCCATATGACTGGCAATAGCAGCACCAGCTGTGGGACCATAACCAGACACAATATTCAACACACCAGGAGGAANGTCCGGCCTCATGTAAAAGCTTTGACACAATACAAAACTTTATGCTGCATCAAACAACATNCTAGGGTGATCATGAAAGCTACTTAACN
>Contig1049
TGCTGGTGCCCTTGTAAGACAGGATACCAGAATTCCCAGTGGCGAGGTATGGGGAGGTAATCCCTGCCAAGTTCCTTAGAAAGCTTACAGACAAAGAGATGGCCTTCTTTTCCGAGTCGGCTTCCCACTTATTCCAAGCTCGCTGAAGTCCACGCCACCAAGAATGCAGAGCCACTTGACCAGACCCGATTTCTTGAAAGTGATTCAAAAGAAGGCCACTCAATCCAAGAGTCTGGTTCAATGATTATTGACGATAGCATGAAAAGAGCTTTTCTCGTGAGCAAGTCTGTCACGAAAACACTTGTTTTTGCTTCCTCCTCGTGANGTTTGATGTCGACGAATGACTGTATTAAGCAAGTTTATGGATATTGGATCATTGGGATTTNCTCCCTATTCAAATAAAGAATAAACTTAGTAGGGTTAGAATACGN
>Contig1054
NTACCCTTGTCCATAAGATCAATCTTCGTCAAAACTCCAAAAGTCCTCTCCCCTTGCGGATNCTACCTCACGAGCAATTTTGATAGCATCGGACGTAGCAAGATCTTGGTTGGCAGGAGAAACCGGCCAGAATAATGCAGTTGGGCTTTTCAATGTAGGATCGCACCATGTTTTTCAATGTCTGCCCACAATGCTCTCTGACTGGCCCTCAACAGCTACTTTTGTCAGACCAGGAAGATCGATCA
>Contig1056
TGAGTTTAATGTTCTCGAGGCTGGTCTGTTGGTAACGCAATTTCTGTCAACAAAGGGTGTNTACAAAGGACAAGAAACCATAGCCAGATTAATCACATATGATGGCATCAAGCAAAAATTANTGGGGGATTCAACTTTCATCTGCAGTGACCNGGCAGTCCAATTACAGTCGAAGGAAAGAANGGTAGGAAAGTTGACAAGCTACACTGGTGGAAACAAGGGAAATGAGCATTTTGGTTTAGGGTATATAAAAAAGAAAGCTGCTTCAAAAGGGGACACAGTTGTCGTTGGAGACAATGTTTCTGGGACAGTGGTGGATGTTCCTTATCTTGCACGTCAGCACCCATTGGTCTTGAGTTCAAAACAATAGGTCCTTCAGTTAATAAGCTTCCCAACAGTGGTTGTCGTTTGCTCCACATCAACTTTGTGTTCACTTATGAATGCGAGAAGAACAAGATCATAGTAGAAGACATCATCTAAGTTNAAAGGATTCTAGTTTATAAAGAAAATGACATTTGATTGTTATACATCTCGAATAGAATAANATTTTGCATGTGTGTTATGACAAACCGAGGATTAACCTGAAGATAATAGTAATGAACGTGNAAGGTTTGACTCTTACCN
>Contig1057
GCCTCTGCTTGATGTCGAAAAACCTCTATTTGAAATTATTTCTGCTGCCCAGACTATTGTNTCCTGAAAGCGAGGGAGCAATTAATGTTAATTTTCGTGAGGCAGGCCTTATATTTTATCTCCCGCGAAGATGTTCCTAAACTTATCTCGAACAACATTGAAAATATCTTGATTGAGGCCTTTCCAACCCTTTGGCATCACAGATTGGAATTCACTTTTTTGGGTTGCACATCCAGGCGGCCCTGCAAATCTTGGACCAGGTGGAGGAAAAACTAGCCCTTAAACCGGACAAACTAAGAGCCTCACGTCACATGCTCAGTGAGTATGGGAATATGTGGGGTGCTTCTGTTCTCTTTATCCTAAATGAACTGAGAAAATCTTCGGCTGCAAATAAGCTGAATACCACTGGGGAGGGTTTAGAGTGGGGCGTGTTGTTTGGGTTCGGGACCTGGGGCTCACAGTTGAGACCGCGGTCCTCCGTAGTGTTTCCATTTAGTTGGAA
>Contig1061
GATCTTTCAATGGCTGCCTTTACTCTCTCTCCTGCTACTTCTTCTCAGTTACGTTCGGGTAAACAATGGACCTTTCTTGCCGGCTCAAGGGCTAATGGCGAAATCAGCCGCAAAAAGCCAAATTGGTGGGAAGAGAAAGAGGAATGAAGGTGACATGTCAGGCTGCAAGTATTCCAGCTGATAATGTAACCCGATATGGAGAAGAGAAAGCTCATGAACTTGTTGCTTTTAGGTGCTATCGGTCTTCCAACCNGACCGGCATGTTGTATCCCTACACTTATTTCCTAGTTCCTACCAGGCTCAGGAGGCGGTGGGGGGTGGTACTCCCGCTAAGGATGCACTTGGTAATAGATATTATTGCAGCCGAATGGATAAAAAACCCATGGACCTGGTGACCGAACCCTTACTCAAGGTCTAAAAGGGAGACCCCACATACNCTAGTGGTTGAGAATGACAAACCCTAGACAACATACGGN
>Contig1063
TTTGTTGTTGGTGAAATCACATTTGTGAATACACCCTTTTCTTTTACGATAATCTGGTTAAACATCGGGCACCATTCCACCAGTGTATCTCAAAGTGTACTTTTCTTTTACGTAGTAGTTGAATCAACTTGTCATAATCCGGGTTGTCAAAAGTGGCTCTAAGGTTTCCAGGGAAAACATTTTTTCCTTCTGAAATTTCGGTTGTTTCCTTCACATGTTGCCATTTCCCTTCGTCTAGGAGAAGGNAACTCGTGGGTTCCAGGGAAACCCTTGATAGCAATAACN
>Contig1068
GGGTTGGTAAGAACCTACAGTCAAAATGGCTTTCTCAATCAATACTTCACCATTTGTTGGNTCGTGAGGGAAGGTATGTTACTAGCAGAAACTTAAGAGACAGACTCTACCGTGAGATTGANGAGAAATTTGGCAATGAANAGTTGAAGACGGTGAAACTGCAGATACCTTCCTTGTTAGTGGTCGTGGTACTTTACACATCCACGATACTGATAGAGAACATGCGAAGGGAAAATTACGAGTTCATGGTGGGACCTCCTAAAGGTAATTAACAAGAGAATTGATGACAAGTTGCTTGAACCTTACGAGATTGCCACTGTGGAGGTAACCTGAAGAACATATGGGGTCGGTTGTTGAACTTCTTGGTAAAAGGCGTGGTCAAATGTNTTGATATGCAAGGGCTTGGCAATGAGGGAACAACAATACTGAAATACGAGATACCAAN
>Contig1074
NAGAGGGGAAACGGATATGATGCTGTCTGGTGGTTCTGATGCAGCCAATCATTCCTATAGGATTGGGAGGGTTTGTTTGCTTGCAATAGTCTTTCAGAGAGGAACAATGGATCCAACTAAAGCGTCACGCCCTTGGGATGCGAGCCGTGATGGGTTTGTAATGGGAGAAGGGTGCTGGTGTTCTCCTTTTAGAAGAATTAGAACATGCTAAGGCAAGAGGTGCAAAGATTTATGCAGAATTCATGGGGGGAAGCTTCACTTGTGATGCATACCACATGATCGAGCCTCATCCTTGATGGGACGGGAATAACTTTATGTATAGAGAAGGCGTTGTCTCAATCTGGGGTTGCAAGGAGAAGATGTAAATTACATCAATGCCCAN
>Contig1076
CTTCACCTTTACTACATCTCAATTCATGTAGAAGACATTGAAATAATCGGAAACAATTGCNCCTAATCTCAAATCCTTCAAACTAAACAAAGAATTCAGACGACCANCATATCAAATGTGACNGGTGATGCGATTGCCATTGCAAATACTATGCCCGAATTACGCCATNTTGCAACTATTTGGTNAATAAAATGACTAACGAGGGACTTGAAGCCATTCTTCATAACTGCCCTN
>Contig1080
GAGCCTCTGTAACCCTCACTTCTTCCACAGCAGCCGGCAGAGAAATCAAGATGGTGTTCGTTCAAGTCCCAGAAGTCAAGGTCTTACTTCAAGAGGTTTCAAGTTAAGTTCAAGCGAAGGAGGAGAGGGTAAAACCGACTACCGTGCCAGAGTACGTTTGATTAACCAGGACAAGAACAAATATAAATACTCCCAAATACCGATATGTCGTCCGATTTACCAACAAGGACATAGTTGCACAAGTCANTN
>Contig1082
ATTTAGAAAGTCTGCGTTTATGTTCACCATTTCTAGCTTCGGCATGATGTAACCATAAAACTGAAGTGGATCGAGCTCCAGGTTGACCAAGTTTCCTTCTTCTGGCATTGTAGGCCATCTGGTAGAAAGTCACTGTTGCTCACTCCTGGAATTTCAACAGGAGACTGGAAGCTTAGAAAAAGGCCCAGCAAGTGATCTGTCTTCTGCTTCCATCTCAAGTAAATTCTCTCCCTTGAAAACAACCGAGCCTCCAGTCACTTCATAATCTCGGTGGCCAACAAGAACCTTGGCGAACGTACTCTTACCAGAACCATTTTTGCCCATAATAGCATGAACCTCTCCTTCATAAATGGGAAAGATTAACACCGTTAAGTATCTCCTTCCCAGTTTCCGCAATAACCGCCGTCAAATCCTTAACTTTCCAACACTAGCTTCTTCTTCGAGTCCTCAGAAGCTAGTGCTGCAGTTAAAGAAGGATATTTACGGCGGTGATGACGTGGAAACGTAAATGAAGTAGGTGTTAATTGTTGTTGTTGTGGTTGTTTGAATGGTGTAATTGGAGATGGTGAAGTGCATTCTAAATTGGTTCAGTAGAGCCATTTGGTTTTTACTTTCTTTTTTTTTTTTTTTTCTTAGCTTGTTCCCCGA
>Contig1086
GACTTGCAATCTTGATACATTCATATACCAATATTTCATACAAACAAACAAAAAGTTTACNTCGAAAATGTCGTGGCAAACATATGTTGATGACCATTTGATGTGTGACATCGAAGGTACCNGGTCAGCACCTCACCTCGGCCGCTATCTTTGGTACCGATGGTACCNGTCTGGGCTAAGAGTGCTAGTTTCCCTGAGTTTAAACCTAATGAGATAGATGCTATCATCAAAAGAATTCAATGAAGCGGGTCAACTTGCCCCTACCGGTTTATTCCTCGGTGGTGCAAAATTACATGGTTATCCAAGGTGAGGCTGGAGCTGTCATTCGTGGAAANGAAGGGAGCCGGAGGGANTCTGCATCAAGAAAACTGGTCAAGCCATGGTGTTTAAGGAATCTATGATGAGCCCTGGCG
>Contig1095
TTGGCTCTAACTTGCTTAGCATAGGCCTTGTAAGCCAGGAGACATGGCTTGTTTCAAGGCAAACAGCAAGAGCACCGATCTGGTGGTTGTGGGGACCTCCCTGAAGAGCTGGGAAAACAGCAAAAGTTGATCTTGTCTTCAAAATCATAGACTGCGTCTTCTGGCTGACCCTTCTTTGGTGGTTTTGGGGCCCTTGCGGTAGAAGATCATACCGGCTCTTGGTCCCCTAAGACTCTTGTGGGTTGNTGGTAGTGACCACATCACAGAAN
>Contig1106
AAGATAGGGATTGGTATTGGAGGGCCTTTTTACCCGAAGGCGAAGATAGGGATCATCCGGNCTTGTAATGTATTCGGGCCTCGTGGGATTGATTTAACAGGGGTTAAATTTCCTAAAAGTTNTAGTTGTTGTTGCGGGTTTTGATCTTGTACAAGACTGGCAATTGGCGTATGTGAAAGGGTTGGAAAATGCGGGACAAGATGTGAAATTGTTGTTCTTGGAAAAGGCGACGATCGGGTTCTANTTTCTTGCCGAATAACGAGCATTTCTACACGTTAATGGACGAGATCGAAAACTTTGTGAGATCTTGATTTAATAACCCTTTTGTTTATAGGATCAAAAACCCCTAAAAAAAGACTTAACTTTTCGACTATAGAAGTTAT
>Contig1107
GGAGGGGCGCCGTACGGGAGCCCTTTTGCGGCGTTGCTGCCGTCGACGTTCCCGCCAGGGNACTGATCCGAACGTGGTGGCGTGTTTTCAGGTGGCGGATCAGGATGGGAGTGGGGTGATTTGATGATAAGGAGCTGCAGAGGGCTTTGAGTAGCTATAATCAGAGCTTTAGTATCCGGAACTGTTCATTTGTTGATGTATCTTTTTACTAACACTAACACCAGGAAGATCGGACCCAAGGAATTCACTCAGGTTCTCTACAGCTTACAGAACTGGAGGGCAAATTTTGAGAAATTTGANCAGAGATCGTAGTGGN
>Contig1108
TGTTGGGTCCTTTCCGGAGAAAGCACCACCACCGTGGGCCCCCCCACTCCACCATAAGTATCAATAATAATCTTCCCTGCCTGTCAAACCGGCGTCACCATGGGGACCACCAATGACAAACCGACCCGAAGGGTTCAAATGAAAAATGGTTTTCTTATCAAGATATTGAGCAGGGATCACGGGTTTGATCACGTATTTTTTAAGATCAGCTGCGATTTTATCGTTAGTCACAGTCTCGTCANTGCTGGGTTGAGATGANGGACAGTGTGGACTCTAATTGGAAN
>Contig1120
NTTTGTAACCCTACCAAATGCCGAATCATACACTTTTNCATAGCGTATCAGCTTTTACTATTTGTTTATATACTACAAAAAACATTCAAACCGAACTTNGCCAAGCTAATAGAACCACAAGTTGTAACGAATGATCACTTATCTTTCAAGGGTTTCACGTTCCGAGTTTAAGAGGTTTATGAATACACAACATGAATACGCGAAACTTAGCTCGGGACGAAATTTACAATTCGTGTACAATAGTAGAACAGGCCATGTTGGATTTATTAGAAAATGAAGAGAGGAAAAGAAATAAAAAGTTATGGGCACTTGGTCCTTTTAATCCCGTGGACATAAAGAGGACAACAAGAGAAGACAATAATGGTACTAACTATGAATGTCTTAAATGGCTTGATAAGCAAGAAACAAAATAGTGTAATATTCGTATCCTTTGGAACAACAACTTCTTTTACAAAAGAACAGGTCACTGGAGCTCGCAATTGGGTTGGAAAAGAGCGAGAAAAAGTTTATATGGGTGTTTAGAGATGCCGATAAAGAAGATGTCTTTAGGGATTACAATACAAGTGTGGAATTGCCAAAAGGGTATGAAGACCGAATCAAAGGGAGAGGGTTGGTTGTCAGAGAATGGGCACCGCAGCTCGAAATCTTGTCCCACAAAGCTACTGGCGGGTTCATGAGTCATTGTGGGATGGAACTCNATGTATGGAGAGTATATCAATGGGCCGTACCAATTATAGCATGGCCAATGCATTCAGATCAACCAACAAATGCGGTACTTGTTACCNAGTATTTTGAAAGTCGGATTAACAGTTAAAGATTGGAAGTTGCGTGGTAAGATGGTGGTGNGCAGAAGATGTGGAAAAGGCGATTCGACGACTCATGGGTACGAATGAAGGAGAGGAGATANCGGAGGAGGGN
>Contig1123
ATGTCAGAAGATATCATTCAGGACTTCCATAGAAATTCAGACATGGCGGTCATGATTTTANAGATACTTCAATGTGATTGGCTCAGATCCGGAAGGAAGATTAGGTGAAGCACCTAGACCANGAATTACGTGAACATGAGAATTTCAGGTGCATGCTTTGATGCAGCCCGTGGAATTACCAANTGGGCTAAAGGTTCGAGGAANCAGACTATAAAACCGCAGATGGAACTTGCATACGGGACTACATTGATGTTACTGATCTGGNTTGATGCTCATGTAAAAGCCCTTGAGAATGCAAAACCTGGTCATGTTGGAATTTACAACGNTTGGTAN
>Contig1128
GCTCTTTCTATCGCCGAACAAACTCAAAGTCTTCCCTTATTCGATCTACTTCTTCTTCTTNCACCGATTTGTAACTTAATAATTGAAGATCGAAGAATAAGAATTAGAATAAGAAAAGAGCCAAGATGTTTGGGAGAGCACCTAAGAAGAGTGATAACACGAAATACTATGAGGTTTTGGGGGTCCCACAAAGCGCTTCAGCAGATGAGTTGAAGAAAGCTTATCGTAAAGCTGCCTATCAAGAATCATCCTGATAAAGGTGGAGATCCTGAAAAGTTCAAAGAGCTTGCTCAAGCATACGANGGTACTTAGCGACCCAGAGAAGCGTGAGATTTATGATCAATATGGTGAGGATGCGTTGAANGGAAGGAATGGGCGGTGGAGGTGGCGGTACAATGATTCCTTTTGACATCTTCCAATCCTT
>Contig1130
NGGTTCTCAAGTCATCAAAGCAAAAGAACCATAGCCATGGAGGTTATCCTACCCGTAAACACTCCTGATTTCGACTTCAATTCATCGCTATACGCTAGTGCACCAACGACACCTAAACTTTTAGGCGAGTGTTACTTTAGTGCACCCACAAGTCCCACAAGAATCCCAGAGTTAGACCTTGAGTTTGATGATCAGTTGATCGAGGAGGACACTAGTCGTAACAACTTAGCATCCATTCCGTTTGCATGGGAAGAAAAGCCCGGTGTCCCTAAATCAGTCTATAACTCATTCAATGACGAATTTGCTTTTGGTGTAAGGAATGATGAAAATGTCGAAAATGAACGTGCCATGCAGGAAAGGGGACGTGATCGTACTTCTTATAATTCATCTTCATCAAGAAGTAGAAGAACACGTTCCTTACCACCCGTTAGAGGGTTAGAACAGCCACAAGGGCCTACAAACCCGAACACGACACCTTCAATGGCTCTTACGGCTTCTGGGTCAGGAAAGGGGTCTAAGAAGTGGAGTTTTATGGAATTTCTTTTTGTTTAGAAGTGCTTCGGACGGACGAGCTATGGCTAACGACCCTTTGAGGAAATATTCGGAGACTTTTAGAAAACATGACGAGGATATAAGAAACTCGAGTTTTAGAGACCCGAATGGGTCAGGGTCATCCAAGAGACGGGGTAAGGTTTCGGCTCACGAGTTGCACTATACGGTGAATCGAGCAGTTTCTAATGATATGAAGAAGAAAACGTTTCTGCCGTATAAGCAAGGTATTTTGGGAAGATTGGCGTTTAATCCAACAGTTCATGCACTTTCTAATGGATTCGGGCTTTCTCATCATCAAAATAATAATTAAGTGCTAGTAAATATTGATTCGATATGCAATTATGTATCAATCTAGAGATATTCAAGTATTAATCAGTGGGTTTGTTTTGTTGTTTTATTTGTTATTGTGAAGAGAACTTTTTTGTTC
>Contig1139
ATGGAGTTTGTCTTTCTCATTTGGAAGGGCCCTTCAACAAAGCACACTCAAGGCATGGTCTGGAAAAGAAGAGAATGTGAAGAAGGCTCAAGCTGCGTTCCTTGCTAGGTGCAAGGCTAATTCTGAAGCCACTCTTGGAAAGTATGTTGGTGGTTCTGGGTTGAGTTGAAGGTGCATCTGAGAGCCTTCACGTTAAGGACTACAAGTACTAGGCTAGTGGTTTGGTAATTGTTTACGGATTGGTGTTTTCTTGTTATTTCGANGGGTCTCATATGACTAGTTTTGTCTAGGTTN
>Contig1140
GATAAAAATAAATCAACAAAATCAAACTATATATCTATAACAATCGCAGTGATCTTACAAAAAAAATGGCACAATACGGAGGAGACCAACAGTACGGACGACAAACTCGCCAGACTGATGAGGTATGGCAACCCTATTCGCCAAACTGACGAATATGGAAACCCGGTTCACACCACAACCGGAACACCAAAGCTTAGGTGAAGCCAACGGGAATTACCAGTGGTACTCATGGAACAACTGGTCAACACCAGGGGCTTGGTTCCCAGAATTGGTGAAGCTACAGGGTTGACCAGTGGTGGTACAGCTGCTACTCATGATACATCAG
>Contig1143
NTTAGTATAGAGNCTTGCGTTGCCTTGTTTTAACCGCGATAGCCTTCCCCTCATCGAGCACATGTTGCACGTANCGACTTCGTTATGATATCACGATGTCCNTCTTTTACATGTGAGCTTATAGTACCTTTTTTCAACCATCATCACCACGATATGAAAACAATTGCCCTTTGTGGAGGGGAAAATTTGCTTGAAGTCCACCAAATTTGGATGCCTTTAAACTCGTCTTGGACCTCTTCATAGTCCTCCATGCTCAAGACAACGGGTTCGCAGTCTTTAAGCACTTCTGCTTTGAGCCGTTTAGCTTTATTTGAAGAGTTGAAGGCTAAGGTACCGTTCAATGGCGACATAAGCTTTGCTTCGCTCGAAATCATCTCCTTGGTATTCATGNAAATGCGATTTCGATATAAGGGTAAATATAGCTGATGATCTTGTGAAAGTATTTTTCGAAATAGTCACGAGACTCCTTTGGAAACCATTTTCGAACTATAGCCCACACGAACATACCTCCCGCCATCACAGACCCTAATTGATTCATGTCCCATGTCATCTTGTTTTTTTTGTTGTTCACTACTAGCACAATGATTTTTTTGTAAAAGTGGTGTTGAGA
>Contig1145
AAAGAGGTGGCGCGTGACTTCACGTTCATTGATGATGTAGTTAAAGGGTGTTTAGGCGCANCTTGATACCGCGGAGAAGAGTACCGGGAAAGGTGGAAAAAAGAGGGGTCCAGCACAGTTAAGAAAAATACAACTTGGGGAACACGTCACCCGTGACAGTAGGGAAATTGGTGTCAATATTGGAAAAGTTTGTTAAATGTTAAGGCTAAGAAGCATGTGATTAAGATGCCGCGAAACGGTGACGTTGCCTTACACTCATGCTAATGTGAGCCTTGCATATAAGGACTTCGGGTATAAACCAACTACTGATTTTATCGACCGGGTTGAGAAAGTTCGTTAAGTGNGTATGTTAGTTATTACGGAATTCANACCAAGGGTAAAAGGGTCAAATGATTCTTCTTGATTTGTCTGATGATGACTTGATCTTCANTCTTTCAAATGCTTTTTATGTTTTGTTCTATGTTTCGTTTTCCTTCATTTTTGGTCCCTTNTTTAAGGTATAATCGTCGTGGATGGTGCCATTGTATCGAGGAGN
>Contig1148
NTCAACAAACTTGGGGATTTCAACACTGTCATAATATTCTTTGTAAGANATCAACAATGCGAGATCCAAGACCTTTCCTGTAGTACTCCCAATCAATAGGCTCTGGTTCCTGACTGAATTTGGGTCTGAAGAGTGGAATTAACTTCTTCAAAAGCACGACGGAGAGATGAGAACTCCTTTTTTANGCCTCATCCGTGACGATCATCTTAGCCATCCCTTCCCAATCTATTGATTTTAGACGNCCTTGAATGCCACGTCAGCCACCTTCTTACCTGCTCCGCTCATTCTTTTTCTTTTTGTTTNCN
>Contig1158
GACAAGACGGATGGATACTCATTTATCTTATTCCCTTTTGGTATGGCAGGAAGTTGCCATNCGAAGGGCAAGACAAGGTTTATAAAGACGTTATTGAACCTTTAGAAAACGTCAGTGTCACTTGTGTTTCCTACAAGTAAAGAAAGCATCCGAGAACTTGGTGCCCCACAAGAGGTTGCTGAANGCTCTAATCAAAAGGGTTCTTGCTCCCCCTTCACAGAAGACAAAACTACTTAATGCAGCAAGAGCATGAAGTTGATGGGAAATCTTATTACACCTTTGAGTTTGTCGCTAAAGCCCCAAATTTTCACTCGCCATGCTCTCAGTACAATCGCCATTGGCAACGGGAAGTTCTACACTTTGACAACAGGAGCAAACGAGAGACGATGGGGCAAGATGAAAGACAAATTAAACGCCGTTGTCGATTCCTTCAAAAATCTTCACTGTCTACAAAACTTAATGACTAACGCTGCAGGCTATATGATTTCAATATATTAGTTGAGCATTTTCATACTGAGTGATCAAATTTACGCCGCTTCTTCGCTGCATTCTCANTTTAGTTTCAAGAAACCCAATTTTTATAGTATGTAAATGTTAAAGATTTCTTTTTAAGTTN
>Contig1164
TGGGCAGTCTGGTGCTGGGAATAATTGGGCGAAAGGTCATTATACTGAAGGAGCCGAACTTGATTGATTCGGTTCTGGATGTTGTTAGGAAAGAAGCTGAGAATTGTGATTTGTTGCAAGGNTTTTCAGGTTTGCCATTCCCTTGGAGGAGGCACAGGGTCAGGAATGGGGACGCTGTTGATTTTCAAAGATAAGGGAGGAATACCCAGACAGAATGATGCTTACATTCTCTGTTTTCCCTTCACCAAAGGTCTCTNGACACAGTGGTTGAGCCCTACAATGCCACACTCTCAGTCCACCAGCTGGTTGAAAACGCTNGATGAATGTATGGTCCTTGACAACGAGGCGCTTTATGACATCTGTTTCAGGACTCTAAAGNCTCACCAN
>Contig1172
GACCCCACCATCATCTCAAAAACACTAACCATGAAGATCACCATGACCACCCTCCTCCTCCCTCACTCTCTTCACCCTCTCACGCGCCGCCGACATGTCCATCCTCACCTACAACCACAACCACCACAACCTAAACCTACGTACAGACGATGAAGTCAAAGCGTTGTACGAGTCATGGCTAGTACAGCATGGGAAAACATACAACGCTCTGGGAGAGAAAGATCGTAGGTTTGAGATCTTTAAGGATA
>Contig1175
ATCGATTCTACAAACTAAGAGACCCAAGTTTCTTAGGTCACGCGTAAACTATCAAGCGATNTAATGCTGACACACTTAGAGCTCAAAATATGGAATCATTTCCGACCTTTAACCAGGTAACAGCAGATCTAACACCAGTGAACGCCAAAAAGGTGGCAGTGCAATTCGATTATTTCAAGATTTTAGGATTGATACCAGGTAAAAGCGCCAGATACAGCCCGAGGCTCACTTGAAATAACTTACTTGGATGAAGAATTAAGGGTCTCGAGGAGGTGATAAGGGAAACTTGTTCGTATTGAGGATGATAGATCCCTCTTACCGAGTCCCTGTTGTAATACAAGCGCAGATCTGATGCAAAAGGATGATTTTCTCAAAAGATATACACTTTCTNGAAGAATATTTCCAAGTTAAACATTTAAACCGTGTAAAAGATCATAAATATCCAGCTAAGATATATTGAACATATCGGAATGATCTTCGATGTATTCGAGCCATTGTATTGTACAATANCCACCCATACAAGAAGTTGTAATACAAATATTGTATCATTTTTGTAACAAGAAGAGCTGTNAAGATCACCTCAGGTCTATAACAAGCATATCTTTATGN
>Contig1180
TACGAGGGGTGATGATACGCTCGATTGTGGGGTCATTTGCAAGGTTCAGAAACAGAGTAANCTCTTTCCATTGATCCATTTTCCTCGAATCACGTTTAAAAAAGATGCAGTCTCCATGTTCNACCCCCATAGCTGCAAATACAATGGCAAAATTGTCCTCTTCTCCGCCACCCTCAAGCAAGNTTTTCTGTTTTCTCTAACCGCTTTACCAAACCAGCTTGACGACAGATCTGCGNCAGCAATTTCATTGTGGGGAAGACCAGCAGCAGAAAATAGAGGAATCTTTTGACCTCTAGNCGATTGAGTTCATGACATCAATTGTCGAAATACCAGTCTGTATCATTTCTTCGGGATATGNTTCTCTCACTAGGGTTAATAGAACTTCCAGAGATATCGAGGTAAGCCTCTGGCAAAATAGNGAGGACCATTAN
>Contig1182
GGTGTGAATGTTGTTGTGGCTGTGAACAAGTTTGCTACTGATACTGATGCAGAAGTAGCTNGCTGTTAAGAATGCTTCACTTGCAGCTGGCGCGTTTGATGCTGTTCTTTGCACTCATCATGGCTCATGGTGGAAAAGGAGCGGTTGACCTTGGCATTGCAGTTCAAAAAGCCTGTGAAAACGGCCACACAACCGTTAAAATTCTTGTACCCTTTGGATATAAGTATCAAAGAGAAGATAGAAGCTTATTGCAAGATCATATGGTGCTAGTGGCGTTGAATACTCAGAAACAGGCGGAGAAACAGATTGAGATGTATACCAAACAAGGTTTCTCGGGTCTTCCAATCTGGTATGGCGAAAACCCAATACTCGTTTTCTGATAACGCCTCAGCGAAGGTGCTCCTACAGGATNTTGTGTTGCCAATTAGGGACGTTAGGGAAGN
>Contig1185
GGTAACTAACAGCTCGGATGGCAGATCATTAGCTAAGCCCTGCAAGTAGAAAGTATAGAACCAGCTTAAAGGGAAACACTAGCTGTTGTAGCTTGACTTGACCATATACTCCAGCAAATATCCCCAGTGCCCCCAGTGACTGCGAGATATGTTGTCTTCTGTTGTGATGTATGCGCCTTGAGCTGATATTTGGCCGTAATCGCCCAAGTGGAAAGCTGTATATGGCTTCGTATCTGTCGCCTTTTACTTCTGGCATGTTTTTGATCAAAATGCCATATTCCAGCTGTGATTCCTAGTCTTGTTTTGAGATCAGCGCTGTATATCTTATTGGTTAAAGGGTACAAGATCACCAAGTGAATTAACAGGTTTCTCACCCAACCGTAGGTAAGCAGGGATGCNCACGAN
>Contig1190
TCATTTAAGTTTCAGCCCATTAAGGAATCTATTGTGGCTCGTGAAATGATCAGGAGGTACNATGACTGATATGATTACTTATGCTGATACTGATGTGGTTATTTGTGGTGCTGGTTCTGCTGGTTTGTCTTGTGCTTATGAGCTCAGTAAGAACCCCAATGTTCAGGTTGCGATTATTGAGCAATCTGTGAGCCCAGGAGGTGGTGCGTGGCTAGGAGGACAACTCTTCTCTGCCATGGTTGTCCGCAAGCCAGCACACCACTTCCTTGACGAGCTAGAAATCGAGTACGATGAGCAAGAAGACTACGTCGTCATCAAACACGCCGCCTTATTCACATCCACCATCATGAGCAAGCTCTTAGCCCGTCCCAACGTTAAGCTCTTCAACGCAGTAGCTGCTGAGGACTTCATCATACAAAGAAGGAAGAGTAGCTGGTGCTAGGAGGACAACTCTTCTCTGCCATGGTTGTCCGCAAGCCAGCACACCACTTCCTTGACGAGCTAGAAATCGAGTACGATGAGCAAGAAGACTACGTCGTCATCAAACACGCCGCCTTATTCACATCCACCATCATGAGCAAGCTCTTAGCCCGTCCCAACGTTAAGCTCTTCAACGCAGTAGCTGCTGAGGACTTGATCATCAAAGAAGGAAGAGTAGCTGGTGTGGTGACTAACTGGGCTCTTGTGACAATGAACCACGACACACAATCGTGTATGGACCCTAATGTGATGGAAGCTAAGGTTGTTGTGAGTTCATGTGGGCATGATGGTCCTATGGGTGGCAACTGGTGTCAAGAGGCCTTAGGAGCGTTGGTATGATTGAGAGTGTTCCTGGAATGGAAGGCGCTTGACATGAACACTGCAGAAGACGCAATTGTTAGGCTTACAAGAGAGATTGTTN
>Contig1193
NAGCTAACTCTGTTGCAAGAGCCTTAGNTAAGACCGAGAAGAGCAGTCTTTGTGACGCCGTACATAGCCAAGCCAGCTGGAGGATCAAAAAGCACTGATTGAAGAAATGAAAACAATAGAGGACCCTTTTGTCAAGTGAGGGGATGCATCCTGAAGAAGTAGTATGGAGGTTTTAACATTGATTTCCCAAAGCTTGTCAAGGGCTGATTCTTTAGTTTGGAGAATGGTGTCAACTGACGGGATTAGCAGCAGCATTTGACACTACCACATCAATTTTCCCATATTTCTGAATTGTCTGGTCAATGAGATTCTTTCGCCTGTTGTGCATTAGAAACATGGCATACCAATCCCAACACTTCAATTCCTTGGTCCTTGAGCTTTTTTAACCGCCTCATCAACGTTTTTCTGTCTACGAGATGAGATGACAACAGAAGCACCTTCTAAACCCAATCTTTGAGCAATACTAAAACCAATTCCTTGAGTTGAAGCTGTTACTATTGCTACTTTTTCCTTCAAATCTTCTTCCCATCTTTGATTTATCCATTTTTGTTGTTTGTTATTGACTTTTTGTGTTCCN
>Contig1194
TGGCAACACGTACACTTCCTTCTTGTACTTTCCTACTGTTCCTCTCGTTCCATAGCTCGANGCTGGGCAATCACTTGGTTGGTGAATGAGCACGACATCACAAAACTGGGGTGACCGGTGGCACAAGCCCAAGTTCATGAGACGACCCTCAGCCAAGATGATGATGCCGGTCTTGGTTTCTGGGAAATACCCACCTGTCGGTTTGGGGTTTGATGGTGATTCTTTTGACACCTGGGTAGTTCTCAAGTCCAAGCATGTCGATTTCATTGTCGAAGTGACCAATGTTGCAGACGATAGCGTTGTTCTTCATCTTGACCATGTCGGAAACCATGATGATGTCTTTGTTTCCAGTGGTGGTGACAAAGATGTCGGCTTCTGAGACAACGTCTTCCAAGGTGAGGAACTTGAAGACCTTCCATGGTGGCCTGAAGGGCACA
>Contig1200
NAACGAAATCCCACATTACTATCACGAAAATGTTTCAATGCAAAACCTTTGTAGCNCTTCACGGATGGAAAACCCGTGAGTTTCCAAGACGGGTTTTTGATGCCGTTTTGTTTAGTNAATGAAGTTGATCTTTTGAAAATAAAGATGGCACGAATTATACCCTTACGTTACAGAAATTCATACTACTGGAATCAAACTCAACATTCACTGGAGTCCCTAAACCACTTGTCTTTTTCGGTTCACCGTGATGAGTTCAAATTTGTGGACTCGAGGCTGACTTACGGGGNTAATTCCGGGTCGTTTTAAAAAGGGGGAAAACCCGTTTGTGGAAGAGGCGTATCAAAGACNTAGCATTGGATTATCTAATAAGAAANAGCGGGAATTGAAGATGATGATTTATTAATAATGTNCGGATGTTGATGAGATCCCGAGTAGNACACACGATCAAN
>Contig1208
NCGCGGGGGTTGGCCTATTNGATTTTGAGAGGAAAAGAGGGCATTCATTGCTGGTATAGCAGATGATAACGGATATGGTTNGGGCAATAGCAAAGTCTCTAGCTGCTGCTGGTGCTGNAGATTCTTGTTGGAACGTGGGTTCNCAGCACTCAACATATTTGAGACCAGTCTTCGAAGGGNGAAAGTTTGACGAATCGCGTGTGTTGCCAGATGGGTCTTTAATGGAAATTACTAAAGTGTNACCCGTTAGATGCCGTTTATGATACACCTGAAGATGTACCTGAGGATATTN
>Contig1209
GGGATCAGATCCTTGAGTGTTGTGATGGGTAGCAGCAATTGATGAAAGATACTGGCCTAGNCAATCCTTCTAAAAATCTCTTAGGATTTCTAAGCGGAAATTTTGGATCCTTCAAGAACAGNCCTCACGTAGATACCTCCAACCTGAGGCTCGTCTCTCATTTCTTGTTGGCTGGATGCCTGNTTCCGGCACATCCCAATCAAAAACACGACCTTTCATTTGCTCCTGGTAAACATCTGACGCNCATTGTTGCGTAN
>Contig1212
CTGGCTATTGGGAGTAAAGGTAACATAGTGAAAGAGTACAACTGTATAATTAGACCTTAANCTGTGACTGAGCTCATTTATATAGAACTACAAAGGTTTTATAGAATACAGTTATTCTGTANCCTGTCGTCCAATGTCTTCAGCGGTAGGGCTGCTTCCATCGATGTGAAGAAGCAACGAAGATTTAAGCTGATTTTGAGCACGAATAACATCATCCTCTCCGACTTTGTAACAGAGTTTGCTCATCTCTTGCATTATCGCAAAAGACAAATCATCCAAGCAATCGGGCTTAGCAACAGCATAGACACCAAATAGCCCAG
>Contig1214
NTGGAAACTTATATNACAGCAGTGCCTTCTCATCTCGCACTCTGGGTGGAAGCCGCCCTGGCCCTCCAACCGGGAGGGCTACTTCCTATAACTCTTGGTCAGGTATTTCAACGTATTGATATCTTGAGCAAAGATTTTTGATAATATAGTCGAGCTTGAACTTGGTGCTCCATGGCCTCTTCAACCGGTAGAAGTGACCCGCTACTTTAGCCCATAAATTTGAGATCATAGGATCTTCTACAATCAAAATCATATTCGAGAAAACANACAGTAAAGACAACTGGAAACTTATCACAGTTGCCACCATTGGAGATACCTCAGCTACCAGAAACAATTTAGGCCAACAACTAATAGAGGAAGTGGTGAATTCGAAGTAACTTACCTCGATTCTNGATCTTCGCATTACAAGAGGAGATAGAGGAGAGCTTAGAGTGTTTGTGGTCTCATAAAACCTGTAATTCGAAACCTCACTGCTGCATATATATGTTCATTTATACAATATGNATCTACAGGTTCATAAATAAGATGAATTTTTGGTCAGATAATGCAAATATGAAGTTGTTATT
>Contig1219
NATGGTCTGGAGAGGCTTANCTTATCTTATAGTTTAGCGGCTATATCTGTCTTTGGTTTCATTGCTTGTTGTTTTGTCTGNGTTCAATATACGGCCTATCCTAGTGAGTTTTACGGACCCACTGGACCAGAAGCTTCTCAANGCCCAAGCATTTACTTTTCTAGTTAGAGACCAACGTCTTGGAGCTAATGTGGGATCCGCTNCAAGGGCCTACTGGTTAGGTAAATAATTTAATGCGTTCTCCGACCGGAGAAGTCTATTTT
>Contig1226
GGTAAATGGTAATGTTCAAGACCATCATGATGAGGATGCGGATCAAAGAACGAGTGGGGANCAATGGTAATAATAACAGCGACGATGGATATAATTGGAGGAAATATGGGCAAAAACAAGTNGAAGGGTAGTGAGTATCCAAGAAGCTATTACAAATGCACTCATGCAAATTGTCCCGTTAAGNAAAAAGGTGGAGCGATCTCACGAGGGTCACATTACTGAGATTATTTACAAGGGGGCTCACNAATCATN
>Contig1229
NCAGATAAGTTGGGACATCTTTCATNGGAATGGACAGCAATGTCGATATCACTATTTAGAAGAGCCTCGTCTATTTCTTTAGTAAANCAAACCTTTCCCACCAATATCCGCAAGAGGTTGTAGTCAATATTTTATCACCCGTTGTTTTAAATTATTATAATCTCGATAGCCCCCTCTTCTGCCAACTCGCTACTAGTTTTCCATGAGTTTAATCTCGTGTCTGATAAGCTTGTGCAAGTGCTAACGGACTTCCCCTAGTACCAATTCTAAG
>Contig1230
TAACATCTCGATGTATAACTCCAAGGTTTATTACCCGTGCCAGTGTGTAAGTAATCTAAGCCCACGAGCGGCCCCTATGCATATTTTGAGTCTTCTAACCCAAGTCAGATTTTGATATTTATTGGAGACGATCTGCAAGAGTTCCATTAGGCATATACTCGTAAACGAGGATCATCTCTTGGCCCATCATTGCAGTAACCAATCAAAGACACCAAGTGGCAGTGCCTTAACTTCGACAGCATCTCAACTTCAGCCCAAAACTCANACAGN
>Contig1240
AACTCCTAGCGACGTTGGGAAGCTGAACAGGTTGGTTATACCTAAGCAACATGCTGAGAAAACATTTTCCATTGCAAAGTGGAAGTACTTCAAAAGGTGTACTTTTACATTTTGAAGATGTTCGGTATGAAAGTGTGGCGTTTTCGTTACTCGTATTGGAATAGTAGCCAGAGTTATGTTCTTGACTAAAGGGTGGAGTAGATTTGTGAAGGAAAAGAATTTGAAAGCTGGTGACATTGTGAGNTTTTCAAAGATCAACCGGTCCAGATAAGCAGCTTTAN
>Contig1253
GGCAAGATTGACCAGACTCGCATGTGGAGGTAGGTGAGCGTGTTCGTGCTGTCCGACCCGNCAGGTGATTTAGGCCCATTATATCCATTCACTGCTGGTGTCTATGTCGCACTTATGATGGCCCAGATTGAGGTTTTGAGGAAGAAGGGACATTCTTATTCCGAGATCATTAATGAAAGTTTGATCGAGTCTGTGGATTCATTGAACCCATTCATGCATGCTCGAGGTGTATCATTTATGGTGGACAACTGTTCAACAACCGCAAGGTTGGGATCAAGGAAATGGGCTCCACGTTTCGATTATATTCTTACCCAACAGGCGTTAGTTGCTGTAGACAACGGGGCCCCACTTAACCAGGAACCTCATCAGCAACTTCTTTGAAGATCCAGTGCACGAAGCTGTCAAAGTTTGTGCAGAGGTTGAGACCTACTGTTGACATTTCGGTGCCTGTTGATGCTGATTTTGTCAGACCTGAGTTGGCGTCAAAGCAACTAGAGATGATGGTTCATATGAGGTATGGCTTTAACTTCTTTTTCAGAAGCAACCCAGGCTCGGGTCTAGTTTGCCATGATGTTTTGGGAAAGGTTTTTATGTAGGGATNGTGTTTGTTATCGATGTTGTGATGAGACTTN
>Contig1255
AGCCAAATCCATCGACGGGTATTTCACATTGTCGGGTTCTTTAGAACGTCAGCGAGCCTANGCTTGCAAAGATCGNAGCCGAGGCCATGTAATCTCAGAGCAGGGTATTCTATCCGGCCAAGACAATGTGTAAAGAAATTGGCAAACGCATGTCGGGCCATCCTAATTGTGCTATAACCGAAGNAGTCCTGTGCCTCAANCCATCGAGTGTATGATAGATTGAGGGTGAATCACAATTTCAATATTATCATAATCTGATCNCATAGAGATAATGAGCTTCAATAACTTCAAGACCCTTGTTGAAAAGTGTAGCCGAATCAAN
>Contig1263
TTGCTTAGACGCATGGAATTGGCTAAGCATTTTATTCGAACAAATATAGAACCAAAATGGATGGTTTTGCGTCTATTACCAGTTCTTCCTCCTGAGTTGAGACCAATCTATCATATAGATGAGGATAAACTAGTGACCTCGGATATTAATGAAATCTATAGAAGAATTATCTATCGGAATAATACTCTTACAGATCTATTAACAACAAGTATAGCTACGCCAGAAGAATTAATAATATCTCAGGAAAAATTGCTGCAAGAAGCCGTGGATGCACTTCTTGATAATGGAATCTGCGGACAACCGATGAGGGATGATCATAATAGAGTTTACAAGTCTCTTTCAGATGTAATTGAAGGCAAAGAAGGAAGAGTTCGCGAGACTTTGCTTGGTAAACGGGTTGATTATTCAGGGCGGTCAGTGATTGTCGTGGGCCCTTCACTTTCATTACATCGATGTGGATTGCCTCGCGAAATAGCAATAGAACTTTTCCAGGCATTTGTAATTCGTGACCTAATTAGAAAACATCTTGCTTCGAACATCGGAGTTGCTAAAAGTCAAATTCGAAAAAAAAACCGAATTGTAGGGGAAATACTTCAAGAAATTCTGGATGACCATCCTGTNATTGCTGAATAGAGCGCCTACTCTGCATAGAATTAAGGCATACAGGCATTCCTGCCCATT
>Contig1280
AATTGGTTCAATCTGCACAGCACTTCGAGCATGGTTATTTTCTTCTGCAAGTGAAAGGATNTGTTGCTGCCTTGAGAAAGAATCTGTTCACCCATCTCGTTAATCAAGAAATAGCTTTCTTNTGATGTTACACGAACAGGGGAGCTGCTAGGCAGGCTTTCCGAGGATACACAGATCATTAANAAACGCTGCAACATCAAATGTTTCTGAGATTCTTAGAAATCTTTCTACTGCNATTTATCGGCCTTGGGTTCATGTTTGCTACATCATGGAAGCTAACACTACTGGCTTGGTTNGTTGTTCCGGCCATTTCAATTACTGTACGTCAAGTTGGACGTTATCTTCGTGATGTTTCCNCANAAGN
>Contig1283
GACCAATGTGCAGGGAGAAGAGCAGAAGAAATTGGATGTACTTTCAAATGAAGTTTTCGTNTGAAAGCTTTGGTCANGCAGTGGCAGAACATGCATTCTTGTTTCTGAAGAGGATGAAGAAGCAATAATTGTGGAACCCATCTAAGCGTGGAAAGTATTGTGTTGTGTTTGATCCGCTAGATGGATCCTCCAACATTGNACTGTGGCGTTTCCATTGGAACTATTTTTGGGATCTACATGATAANAAGACGGTGAN
>Contig1285
CTTGCGATTGTGGGGGACGGCCATCTCTTTTCTTTCAAGTGAACCAATATATCTTCCATCNATGTACTCTCTTTGCCAGTTTCCAAGTACTGCAAACTTCTTTGGTTCCACCACTCCGGTTNTCATGGTTGACACAGGTCATGTTGACACGAGAATGGAAACGAACAGTAGGAGGCTTCTCTGGAATAATCTTTGTCACAAAATAGCTTCAACTGGTAGATACGACCCTCATGTACAGAATTGTGANGGGCCAATGATGGTTCCTGTCCATGATCGCATATAAATGTCATCACCATCATCCATTCCANTAACTCACAGTCCCATCTCCAATTACCCTTTTCTCCACGTTCAAGCTN
>Contig1289
GAGGGGCGGCCTCTGAAGAACACACACACACACACACAAAAACACCATCTGTATCTGCAACAATGGTGAAATACTCAAAGGAACCAGAAAACCCCACCAAATCTTGGCAAGGCAAGAGGATCTGATCTCAGGTGTCATTTCAAGAACACCCGTGAAACCGCCCATGCTCTCCGTAAGATGCCCTCTAATCAAGGCTAAAAGGTACTTGGAAGATGTTTTGGCTCNACAAACAAGCAATTCCATTCACCCGTTTCTGTCGTGGAGTTGGACGTACCGCACAAGCAANAGAACCGTCATTCCAATGGGCAAGGACGTTGGCCTGCTAAGTCTGCCAAGTTTATCTTGG
>Contig1292
CTAAACATATAACAGTTGTTGTATCACTTATAAGTGTATTGGAATCAGGGTTACCACCTTNTTGGTGGTGAAGCTGCACCACCAAATACACTTGTTAACCTTCTCATAAAAGTGCTTTTCCCACAACCAGAATCGGCTGCTAGTCCAATTACTATTGTGTCTCCTGAGCATGTGATCACACCNACTTCTAAACTTGCAAGTATTAGTCTTTTTGCCACTAGTTGTGTATAGAAAAACATGGTTTTGATTGAATCCATATTGTTTTGTTGGTGTTGAGATTGAGTTCATTGAGTTTGG
>Contig1294
NACTGTTGGCACTAGAGGTCCAAATCCTTCTTGAGGATTACCATTTGGTGGAGAAACTAAGCCAACTTCGATCGTGAGCGTATCCCCTGAACGTGTTGTCCATGCTAGAGGTGCCAGTGCAAAGGGATTTTTCGAGGTCACGCATTGACATTAGTGGCCTCACCTGTGCTGATTTTCTCCGTGCCCCTGGTGTCCAAACTCCTGGTTATTGTTCGTTTCTCTACTGTTATCCACGAGCGTGGAAGTCCTGAAACTCTTAGAGACCCTAGAGGTTTTGCTGNTCAAGTTCTACACTAGAGAGGGTAACTTTGATTTGGTGGGAAACAATTCCCCGTGTTCTTNTATTCGTGATGGGATGAAATTTCCTGATATGGTTCATGCTTTGAAACCGAACCCTAAGTCNAN
>Contig1301
GAGGCTTATCTGTGATAGCAAACCTCATCCACACTTGTTTTAACACTATAACCTTACAAANCACCCCCGAAAGCAAAGAACCATACCATATCATGGCTTCTGCAGCCTTCACCATGGCTAATTCTTCTCTTCAGGTGAATGGTAAAGGTCTTTCTGAATTTTCTGGACTTCGTAGCTCATCTGCATCTCTTCCTTTCGGAAGGAAAGTTAGCTCTGATGACTTCGTCTCAATGGTTTCCTTCCAGACATCTTTTGTTGGTACAAGCAAGGGTTCAAAGGGACCGGTGGAAGCAAAACTGAAGGTAGCCATCAATGGGTTTGGACGCATTGGAAGGAATTTCTTGAGGTGCTGGCATGGAAGGAAAGATTCTCCACTCGATGTCATTGCCATCAATGACACCGGCGGTGTCAAACAAGCTTCCCACCTTCTCAAATACGACTCTACTCTCGGCATTTTTGACGCTGATGTCAAACCTTCCGGCGACAGTGCCATTTCTGTTGACGGCAAGATCATCAAAGTCGTATCTGATCGTAACCCTTCCAACCTTCCATGGGGGGAAATGGGGATTGATTTGGTGATAGAAGGGACAGGAAGTTTTTGTGGACAGAGACGGAAGCTGGTAAGCACATTCAAGCAGGAGCAAAAAGGTTCTCATCACTGCACCTGGAAAAGGTGANCATTCCTACTTATGTTGTTGTGTCAATGCCGAACTTACN
>Contig1302
TGTTGGCGACTTGGACAGGACAATAAAATTCTACACTGAGTGTTTAGGGATGAAGCTATTGCGAAAGAGAGACATACCAGAGGAGAAATACCACCAATGCATTTCTTGGATATGGACCAGAAAGATTCTCACTTCGTGATTGAACTCACATACAATTATGGAGGTTGACAAATACGACATTGGAACTGCATTTGGTCATTTTGGCATCGCAGTTGATGATGTTGCTAAAGACTGTCGATCTCATAAAAGCTAAGGGTGGTACTGTAACTAGGNGAACCTGGTCCAGTCAAAGGTGGAAAGTCAGTATTGCATTTATTGAAGATCCTGATGGTTNACAAGTTTGAACTTATAGAAAGAGGTCCCACACCTGAACCACTTTGTCAAGTAATGCTCCNGN
>Contig1307
TAACGGACGTTTCCAAGTCCCTCTTCAATACGCAGAAGCTGGTTATACTTGGCCAATCGCTTCACTTCGGCAAGGAGCACCAGTCTTGATCTGTCCGCTAGCCAAACCAACTGAAAGATCAGGCAATAAAGTTGTCCTCTGTTTCACCACTACGGTGGCTAACCATAACGCCCCATCCAGCAGGCTTTTGAGTCAAGAGCTGCTTGAATAGATTCAGTTACTGTACCTATCTGGTTAACCTTTAAACAGCAGAGCAN
>Contig1310
NCCACCATATNATTAGCAGCAGCTATAGCAAAGGACAATGACCAACAAGACACACACCCATAAACTTACTTNGACAGCATGCTTCATATTCTTGTCCAGCTTTTCAGCCTTCACCACAGGGTTAGCTTTGGCTATGGCATCTTTTGCAGTCGCACGGTAGTCGAATTGGCAGTCATGCTTGTCAGAGTAACGGGTGAATAGAACAAAAGACATTCCCACACCGACAATTGAAGCCTGTTAAACNCGACCTTTTTCCTGCATGTGGTGCATCTAGAGGGACCTGAAGCGGGAACCGGACCCTCGATGGGGCTTCTCACTGCTCTCGGCTTGCGCTTGTGATGCAGAAGATGGTTGGGTCGATAAGACCAACCTCGGACCCGACTGCTGAAACGGGTGTGCCACGGAAGGCTGAGAGGAAACAGCAGAAGNAGTCTTTGCTGATGAGATTTGCCGTACCTCCATTTACGATACTCTCAATTGATGACGCAGNCTAAGN
>Contig1312
AACAAGGGAATACAAAAAAGTAAATAAGAGAGGCGCACAGACCAATCAAGCGTATCAGTCNGTATTCTTGAATTTGGAATGAAAAGAAGAATAATGCTTCCTAGCACGGGACACAGAATAAGACCACTTAGATCAAAATAAGCATTCACAGAAATGTTCTAACATAGAGTAGAATCTAACATTGAAGAGATTAGTTGACAACAGTCAAAAGATGGGCGCCTAATTCCAATACAATAGGGGTCTATCAGTGCAAGTCAGCTGAACACCGTGATTGATGAGTGGGTAGGTGGGTTAGGTGCACCTCTCGCCCAGTGGGAAGTAATGAGGCTAGTCCTCCCCCCCCCCCTGAATGAAGAAGTAGTAAGGCCCCCTTCCCGCGTA
>Contig1331
AGTGTGTTTCATCGGCATCTGGTCTGTAAAGCTTCACCAATCGATCATTCAATGCTTGAANGCGGTCTTGCATTAGCACCAGTCTCATCTTGGATTGCTTCACGTATTAAAAGCACCTGTTCTAGCGAAGCTGTTCTTATCTTATTAACAATGGTCCAGGTAACATTTTCGCTGCATGGAGGAGTAGTAAGTGAACCATTATATCGATAGTATTCTATACTCCCAAAATCCTATTTGTCGTGGATCAATTATTCCAACACTTAATTCGACTCCCTTTGTAGGAGCCCACTGCTCTCAAATATGGTTCTATCATTAATAAAAAAGAATCAGGGCTACCAATTTCGTATAGGATTCCAACCACTGCGATTTTTTCATCTGCGCTTTNGATGAACTACGTGTAGCTCTAGATCGAATCTTTGTCCGTTGATGGCGTGTTCAGTAGGCGNTGTGCCAATGAACTTGATTAAGTTGATACTCGGTTCCATTTTATACGGATACTTCCTCCTCCCCCTATCCA
>Contig1332
CGACGAGCAATGACACGAAATGCACGTCGCGGTGGAAAAATATGGGTTCGTATATTTCCAAGATAAACCAGTTACAGTAAGACCCGCAGAAACACGTATGGGTTCAGGTAAAGGCTCTCCCCGAATATTGGGTAGCTGTTGTTAAGCCTGGTCGAATTCTTTATGAAATGGGCGGCGTAACAGGAAAATATAGCCCGAAGGGCTATTTCAATAGCAGCGTCCAAAATGCCTATACGAGCTCAATTTTATAATTTCGGGCTAAAAAAGAAATAGGCCCTAATTAAAAATAGCGGATGCAGGTTTCNTTTTTTTGGACAAATAATATTTCTTTTTTTCTTTGACCTTTGTATTGTN
>Contig1333
NTGCCATCGTAGTATCCGGGGAGCGATGGTNGCTCACGGTAGACGAAACCGTGCTCCAATTCGAATTTCCAAGCAAGGAACCCACTTGTTGCGAAGAAGGTAGTCGACTTCCTTAGCCAATTGGGTTTCCGGTCAATGGTGGTAGGTATGAAAGGGTCTCGTACTTCTTCAAACCCAATGGTGGCCACACCTTCATTGCATTGTACTCTTCCACCGTTGCTGGGGAGGGATGAGAAGTCGTTAGACTTCTTGGTGACTGGGGAAAGCTACGTTGGACTTAAGCCCGGTGAATGGAGCCACCATGCTAGCTTGAGCAGAGGGTGGTCCTGTTGACTGTTGCGACAGCGGAGGAAGAGATTGAGGCCATTTTAGTAAGTTTCCCTTACTTAGATTCTTTGGAGGAATGGACTTCTATGAATCCAATGAGTCCCCGCGTACTN
>Contig1338
ATGTTGTTGCCGGAAATGCCCGGAAGCGCCTCCAGTGCCGCCTGTTCCTTCAGCTCCTGCNTGGAACTCCAGTCATTTCTCCACTTAATATTTCTCAACGACCACGACGTAATCGCAGATCNACCAGTCTTTAGGTCTGCTTTCCAGGAAACAGCTTGTCCCCTGCAAACTTTGTGTACCCTNCTTTTTATTCATGAAGGTGAAGAAGACACTCCAATTGGCGCCATGCCTGGTTGCTATTAGGCTTGGATGGAGGCATGGGCTGCTTGAAGAGGTCGCAAAGGCCCGTGATGTAGGGGTCCAATAGTATTGTGCTCTTCCCAAAAGTTCCAGATGCATTAAAGACTCCCACTGGAGATGAAAGCATACAATGATTCTGGACTAGTACCTCGAACAATTCGGCTGCTCAAAAGACAAGTATN
>Contig1339
AAAAGGGTAAGCTCCCACGAGTATGACGTACAATTGTTAACACCACATGACCACACATCTNGCAGTCTTGCCATCATATTCTTTTTTAAGTTAAGACTTCTGGAGCAATATACGCAGGGGTTCCAAACGGTGAATTTGGTTTGTGAATGCAGCACCGAGGACTTCGAATATCCAAAATCGCAAATCTTCAGCCTAGGAGCTTTGGCTACCATCTAGAAGTGTATTTTCCAATTTCAAGTCACGNATGN
>Contig1343
ATAAGTTCAAGTCAAAGCCACGTGGCTGTACTATGAGCCGATGAGCTAGTTTTCTCCCAACGTAGTGACACCACTAGCTGCCGGACCGGAGTTGTTGCCACCGTCGTAGTGACGTCTCTTGTGACCACCAAGTGCTTGGCCGGTTGGAAAAAGTTCGGTGGCATATGGAGCATTCATGGATTCTTCCACTTGGTTTTAATACTGATGATGATGCTGAGGTGGTGGTGGTGTTGGAGGTGGTGGGGTGGTGGTGCTGGTCATCGGAAGTGTTCTTCCGATGACTAGCTTTGTGTCCACCTAGTGCTTGGTAAGAACCAAACCCCTTGTTGCATACTGTACATTTGTGTAACAACAAGGGTGGGCGGGGTGGGGACTGGGCTGGCGTGGGCTTCTGTGAGCCCACGCCAGTAACCACCACGGGAGAGGAGCACAAGACAAAAAGCCAGATACTCCTCTTCCGTGGGGTGCTGCCGGTTCTGACACAGTACTAGAAATGTCAGAATCCGCGTTGCTAGTGGTTCGCGGTCTTTTTAGACCGCTTACCTTTGTTCCATGTATCTTGAATTAAGGTTGTGGTAGGAAAATTTATGNTCTTTGTAATGAAATGATGGTGGTGGTGCTGTGGTGGTTN
>Contig1344
NTAGCAACTACTTTGACTTGGTTCCTTCACATTCTTTGCAAACATCCTGAAATTNCAAGATAAGATTGCTCAAGATATCAAAGAAGCAATGAACATAACCGAAGATATCACAACTGTTACGGATTTTGAGGCCCTTATGAGTGAGGGATATGCTTGAAAAGATGCACTATCTTCATGCAGCAATTGCTGAAATCATAAGGCTCTATCCCGCGTTGCCACTGGATCCAAAGGTATGCTTTTCAGATGATGTTCTACCAGATGGTTGTATTGTGAAGAAGGGGGATGTGATAGCTTACTTGCCATATGCAATGGGAAGGATGAAGTACATATGGGGTGAAGACGCACTTGATTATAAACCAGAAAGATGGCTTGATAACAATGGTTGCTTCCGTTCAGAAAGCCCCTTCAAATTTACTGCTTTTCAGGCTGGACCACGGACTTGTTTGGGTCGAGAATTCGCGTATAGACAGACAAAGATCTTCTCAGCTATCTTGATGGGTTTGCTTTACATTCAAGCTTAGCGATGAAAACAAAGTCCCAAGATACAGAACCACGATTAATTATCCAACTTGATGGTCCGTTGGACATTTATGTTTTTCCAAGGTCCGGTTTACATCACAGCCCTTAAAATTTAAGTTGTAATGCACTTTCATGTGTATCGTATCATCACATGGAACACAACCTATANCTGCATTTGCTAGNTTTATGTAATAGTGTTCCTCATAAATAATTTCCTGAGTTTATAAACTAAGACATTACTTANAATACAAAGATTACACAAAAAGCATGATATAGAATGTTCTGTTTCCTTGGTGN
>Contig1349
ATAATGAGTGTATCTTTCTAAGGAATTTTTGTCCATCTCTCGCCGCTTTTCCGTGTCGTCAATACACTCCCTCTTGTTTTGCTGCCTCGTAACGATTGCATGCATAAAAACCACCTGTTCTTTTCACCGTGATCTGACCACGCACCAAGGCAGAGCCAGCAAAACTCAAATTTACAAGGTGGNTGTN
>Contig1351
TGAGGCCACCAAAGAAAGGGTCTGCAGCTTCAGAGACCCCGATCCCGAACACTTACTGCTNGTGCATGGGGCCATGCTTGAAGACATCGTCCATCCTGCTGAGATCGTTGGAAAACCGAATTCGATACAGACTCGATGGCTCCAAAATCATCAAGGTCTACTTGAACCCAAAGGCCCGCAAACGACACCGAATACAAACTGGAGACATTTGCTGGAGTTTACAGGAAGCTTTCTGGGAAAGATGTTGTCTTTGAATACCCCATCGCCGAAGCTTGAGTGCTCTAAAATCACTTTGTTATTTTAATATTTAAATATGATGATGATATTAGTTTTCTATTACTGGTAACTCTTGAGTTTCTGAAATTTTGACCTTCTATCTGGAGACAAAAAATNTACCTTGCTATGTTGTTTATGTATCTAAAGGN
>Contig1357
NTTCATCTTGGTNACCAAAAACTGTGACTTCCAAATGGAACGTTACATCTTCAAACGCCGCCAAGATGGAATTNTACCTTTTCAACCTTGGAAAGACATTGGAAAAGCTTGAGATGGCTGCTAGGGTGATTGCCCGCAATTGAGAATCCTCAAGACATCATTGTTCAATCCGCCAGACCTTATGGACAGAGGGCTTGTGTTGAAGTTTGCTCAGTACACTGGTGCTCATGCTATTGCTGGTCGTCACACTCCCGGTACCTTCACCAATCAACTTCCAGACTTCTTTCAGTGAGCCTCGTCTTCTCATCTTGACTGACCCAAGAACTGACCACCAGCCAAATCAAGGAGGCTGCACTTGGAAACATCCCCACCATTGCTTTCTGTGACACCGATTCTCCCCATGAGATACGTTGATATCGGTATCCCTGCCAACAACAAGGGGAAGCACAGCATTGGATGTTTGTTCTGGGCTTCTTGCTAGAATGGTCCTTCAAATGCGAGGTGTCATTCCACAAGGACACCACTGGGAAGTCCCGGTTGATCTCTTTTTCTACAGGGAGCCAGAAGAGGCAAAGGAACAAGAAGAAGATGATGTTGCTGTCGCAGACTATACAGATTATACAGCTGGTGCTATGGGTGACCAATGGTCTTCCCAAATTCCTGATGGCCAATGGGGTGGTGAGGCTGCTGCACCAATTTCTGGTGCGCCTGTTGCAAGTGGCTGGAATGGCGCTGATGCTCCCAGTGTCTGGTGCTGATGCAGGATGGGAAAATGTTGAAGCACCTGTAGCAGCTGCTCCNTGGAGCTGCTGCTGCTTCTGGCN
>Contig1364
CTGATCCGTTGCTATAGAAAATAAATCCTCGCCTATGGCAGCCAAAGTTGTCTGCTGATCNTGGTGATTGATTCAGCAAATNTGTCCAAAAAGAACTGAACGGATCGCCTAACCGGTGACATNGTCTCCAGTAGGTTGAAGGGNCTTCAAGACTAACCAAACTGTTCATAACCTTTTTGCATCTNTTTTCATAAACCGCATAAAAAAGATCCATCAATCTTTCTCTGGTGAAGGACTTAATCTCCCCCATCATGCCAAAATCATAGTAGATTAGTGATTCATCCACGTCAATAGCAAGATTTCCGGGATGAGGATCAGCATGAAAGAAACCTGTTTTCAGGATCTGAATCAAGTATGATTCAATGGCACGTGAAGAGATCCGGGATCGACTGTAACTACCCCCGA
>Contig1368
NCCCCTCTNCGCATAGAACAGCTCTGGAATCTCCTATATTTGCCACCCATAGATCTCTGCCATCGATGANCAATTGCAGTAACTGCAGTTGAGCCACCAGGACCCAATTGCATGGCATTCTCAAGGATAANACTTGTCAGTANGAACGATATGCGTTTCTTATTGCCCTCTCTGTATCTTTCCAAAAACTTGNGCTCGCCAAGTATGTTGTTAAAAGATTGTCCTTCAAATAACTTGGTACACGATCACCCAA
>Contig1372
CATGCAACCCAAGCTTAAGCGCCTTCTTCCCCACTTACCAAGACAAGTGCAGCAGCACCATCAATTTATGCCAGATGAATTGCCGGCAGTAACACTGCCACCATCTTCCTTGAAAGCTGGCCGCAAGCTTTCTCAACTTTGCAGCATCAAACTTCCCCAAATCATCATCTTTGTCAACAATCGTTGGATGGTCTTCCTCTTGGTCCAGGAACTTCAACAGGGGCAATTTCCCATGCAAATGCACCACTATTTTCGGGCAGCTATACCACGTTCAAAGCTCTGAATCGCATAATCATCCTGTTGTTCTCTTGTGAAACCATGTGTATCTGCACATATTTCAGCAGCGTTTCCCATCTTAAAATCATTGAAAACATCCCACAACCCGTCTTTCATGATCCCATCAACAAGAGTGTCATGTCCAAATTTAGACCCCTTCCTTGCTTCTGCAATATATTTGGGGACATTAGACATGCTTTCCATACCACCAGCGACAACTANTATCATTTTGACCCAATTGGATACTCTGTGCCGCCAACATGGTTGCTTTCATCCCCGAAGNCGN
>Contig1380
NTACCGTAAAATAGATTTTCGACGGAATGAAAANAGACATATATGGTAGAATCGTAACCATAGAATACGACCCGAATCGAAATGCATACATTTGNTCTCATACACTATAGGGATGGTGAGAGGAGATATATTTTACATCCCAGGGGGGCTATAATNTGGAGATACCATTGTTTCTGGTACAGAAGTTCCTATAAAATGGGAAATGCCCTACCTTTGNACCGATATGCCCTTAGGCACGGCCATAACAAATAACATAGAATCACACTTGGAAAGGGTG
>Contig1381
CCATCAAGTTTAGAAACTCTGGGAAGTCGATTTGTTTCCTATTACCATCAGCGTCAACTTNCGTTGATCATGTCATGAAGTTCAACTTCTGTTGGGTTTTGCCCAAGAGATCGCATCACAGTTTCCAAGTTCCTTTGTTGTGATGCAACCATCGCCATCCTTGTCGAATAGGCTGAAAGCCTCCCTTAAACTCAGAGATCTGGTCATCGGTTAGCTGATCTGCCATTTGATCTGAAAAGAAATAAAAGAAAATAGGGTTTCTTTGTGTTTTGGTTTTTCAAAGTGAAAGAACAAGGGAGGAATAAAANGGTGTGTGTGTTTTGGTTCCCCCGCGTACTN
>Contig1383
NCTTNTGGGTCATTTGTGACACGTGANAATTGGTCAGACTTGTATTGGAGTTGCAAATGAGTCTAGCACTTTGCATCAGAAATTCAANGATTCCAAGATCCCTTCCGGTGGAGCTTGTCGTCACCAATGTATTACTGTTGGCGACACCNTTTAGATGCTATGGCAGAGACCTGTGAAACCGAGCAGTCTTTTATTTAGCATGAACATGCCTTTGCTACTACTNTGTTGCTCTAATTGGTGCTACTGTTGGAGGACTGTTAGCTCGGCAAAGAAAAGGAGAGCTNGCAACGACTGAACGAACAGCTGCGACAAATCAATACAGCTTTGAAAAGACAAGCGAAGATNCGAGTCATACGCACCCACTTTAACTTATGCTCCTGTCGGTTCTAAAAN
>Contig1395
NCTTGTCCCACCCTTGTGGGAAGGCATCAAAGCTAATTTGNGCCACCAATGGAAAACGTAAGGTTGAGATGGGCAAATTTTTCTCGAGGGATTTCCACCATNTTTTGGGCGAATATTGTGAACCTTATCATATCTCTCAAACTCATCTCTTTCTTCTTGACTTGCAGTTTCGCCCAATTGGCGAAACATTGATTCATTCCACTTCGGAACTCAATGAAAGTTCCCCTTTTTATTGGGATGTCTAAGTCAGCTAAAGTAATGAAGGGTGAAATTGACAAACTCCTTGATATTGGCATCCCCTAGATGTGTCTTCAGGGCTCTGTGTTCCAACTAGCTTTCCATCCTTGTAGGCCACAAGGCCGTTCTCAGCAAACACNATAATCATAGTCN
>Contig1396
CTAAACACTTGGCTTGGAACACAACTCCGAATGATCCATGCCCAACAACGCGTTCAGCCANTGTAACTAATCGTCTGTTTTGGTTGGCCATTTTTACCACCAATGGTTGTCACAATTATATNGTCCCGTTTCTGCCCCATTTCCATCAACTATTGCGGGCTCCATTTCCCTGTCATCCCTGATTCTCATGTCGTTCATTTCTTCGGGGCAACCTTTCAGCAGCATGTGTAGTTCCACTATTTTCTCTTACTCCAGACGGAGGTACAACCACTTACAGAAGCCATCAATGTGGTCGCCAATATAACGCCAATTTTATTAACCTTTACGCNTCTTATCAGATAAGTTTATTATGTGTGTGTGGATTATGGTGTATAGAAAAATAAGATAATNACTAGTAGTAAN
>Contig1397
NGGTGTTCGGGGTGTTCACTCTTTTCAATACATGCAAAAAATAATAGCCAATTGTATTAAAGATTTCTTGGAGGAAACATCAGTATAAACAAGAAAGATGGAGGTAACCAATGTCTCCGAGTATCAGGCAAATCGCTAAAGAAAAGTTGCCTAAGATGATCTACGACTACTATGCGTCAGGTGCCGAAGACCCAATGGACTCTCGAGGAGAACAGAAATGCCTTTGCAAGAATCCTGTTTAGGCCCCGTATTCTTATTGATGTGAGCAAGATAGACATGACTGCAACTATTTTGGGGTTCAAGTTATCGATGCCTATTATGATTGCCCCCAACTGCCATGCAGAAAATGGCGCATCCAGATGGTGAGTATGCTACAGCAAGAGCTGCATC
>Contig1404
NTTCCAAAATCTCGATTGCATCTTCCACTCTCCCCANAAGCATTATATGTTGCTGCAAGATTGCTGTAGACTCCAAGAGTATCTTGATGACAGACCANCACTCCTGTTCCAGGATTTCCCTTGCTTCCTCAAACAACTCAGCAGCCTCGTCTATCTTGAAAGAGTTGTACACAAGCCAACCCCATCTGGTTCAAAACAACCCCAAAGAATGCTGATTTCCTTTTCTCCGCTAGCCCTAAGTTTGGCGACTGCGCTTTCAAATGACCCTCTTGCTTCTTCATAACCTTCCCACCATGTAGAACATGACACCCATACGCGCTTCTACTCCTGCAATTGTACTCTGCTGCCCTGGCTTGTCCTCCAAAAGTTTCATTGATNTTCTGCAACAACCTCAATGCCTCGTCGGGTTCATTGAAAGATTCATATATCGCTGAAATTNTCTGTCATTN
>Contig1405
NTGACNGTTATTATGCGCTCCTTGGACTGGTACCATCATTGGTCCTCACAATTCTGTACATGAAGGTCGGATCTATCAGTTGAAGCTGTTTTGTGACAAAGATTACCCTGAGAAGCCTCCTACTGTTCGTTTTCATTCTCGGGTTAACATGACTTGTGTCAACCACGAGACTGGAGTGGTGGACCCAAAGAAGTTTGGGATACTAGCGAATTGGCAAAGAGAGTACACGATGGAAGATATACTGACACAGCTGAAGAGAGAAATGGGGCNCACACACAACCGAAAAN
>Contig1421
NCCAATTCCCACCAACANAGAGATATGCTGCTGCCAAAATCTTTAGCAACCGTGAAGTTGAGAAGGAAGTTCCATGGTNACGGGCTTGAGCAAGAGTACACCTTGTTGCAGAAAGACATCAACTGGCCTTTGGGCTGGCNCTCAAGGAGGCTTCCCTGGACCCCAGGGGCCATACTACTGTGGTATTGGAGCTGATAAGGNCTTTTGGACGTGACATCGTTGATGCCCACTATAAAGCTTGTCTTTATGCTGGTGTCAACATTAGTGGAATTAACGNGTGAGGTCATGCCTGGTCAGTGGGAGTTTCAAGTAGGACCATCAGTGGGCATTGCTTCTGGTGATGAGTTGTGGGCTGCTCGTTACATTCTTGAGAGGATAACTGAAATTGCTGGAGTCGTGGTATCTTTTGACCCCAAGCCTATTCCCGGAGATTGGAATGGCGCTGGAGCTCACACCAACTACAGCACAAAATCCATGAGGGAAAAGGGAGAGGATACGGAATCATCAAGAAGGCTATTGAAAAGTTGGGTTTGAGGCACANAGGAACACATTGCTGCTTATGGTGAAGGAAATGAACGTAGGCTCACTGGTCGCCATGAGANCTGCCAACATCCAN
>Contig1423
AGAAACATCTTATTATCAGTTTATGGAAATAAAGAGTCTGTCGATGATGATCTTGTCGAGNATCATCAGGGAGCCAGCACTTGCTGAAGGAGCACTGGATGCCTTTGTCTCGATCGTGACTNGGACCACCAGGCCGAACCCCGTTCAATTGATGCCACAAATAAAAATACCCGTCCTAATACTTGTGGGGAGATGAAGACCCCTTTACACCTATAGATGGACCCGTTGGTAAATACTTCTCATCACTACCGTCTCAGGTTCCAAATATTAGCCTTTCTATGTTACAAGGTGTTGGACACTGTCCTCATGATGATAGACCAAACTTGGTTCATGACAAATTGGTTCCCATGGCTTTCCGCTCTTCCTTCATCATGAAAATGTTCTTTTGCATCCTCGTTTTACTGTTGGAGGGGCTTTGATACTGCTGCTGGTTGATATAATTGTATAAATCTCACAGTTCATACATAGGTCATGAAACTTCTGCACATATTTTGTATTGTTTCGTCTGCAGAACAATTGCTTACATAACNATTCTACGTTCTGTATTGTTTN
>Contig1424
TTGTGATCGGGTCATGCATGACTCCAGCCGACTCGATATTTAACGAATGTGATGAGAATTNTAGAGAGTGTGTTATCCGAAATCAGAATCAATTTAACNGACTCGTGAATCAACTAAACGAGNCAATTCTTCAGGAATCTGATCAAGTCAATCTTGAAGCNTGGTATGGTGAACCGCAACATGCNTCGGTCGGAAAACACAGTATGCATATTTGGCGATCGCNGGAACCATGGCCTAAAGTATCGGGGTTTGCAAAAGTTGACTTGGTTACGGGAGAGACTAAGAAGTTTTTCTACGGTGATGAGAGGTATGGTGGTGAGCCATTTTTTCTACCGAGTGATTCGAGCTCAGATCGAGAAGATGATGTTATGTTTGCATTTGTTC
>Contig1426
AGAAAATGTCGATCTTGTGGTTGAGATTTCTCTACAGCCATGGAAAGTCTTTAAACCTGANTGGGGTTATATTGTTTTCAGACATTCTTACACCGCTACCGGGAATGAACATACCCTTTGANCATTGTTAAAGGAAAGGGTCCCATCATATTTGATCCAATAAGCACAGCTGATGATGTTGCNTCAAGTGAAGGAATTCACTCCGGAAGAATGGGTACCGTATGTTGGGGAGGCATTGACAATNTTTGAGAAAAGAGGTGAATAATGAAGCTGCAGTTCTTGGTTTCGTTGGAGCTCCTTTTACNACTGGCATCATATGTGGTTGAAGGTGGATCATCAAAAGTAATTTTAACCAAAAATTAAGANAGCTTGCTTTCTCACAGTN
>Contig1427
NTCCTTAGTACTCNTAGTTTTGCTTCCTTAAACTTGCTTTATCACTGAATCCTGTTGCAGTCGGTAGATGGGCTTGATCTTGTAAGGAAAATTGATGCCACATTTTCCAGGAAGACTGGCAGCATAGTTTCCACTTAACACCACGATAAGACGAAGAAGCACTCTTCAAACAGTTACAAATGGTCTTACGGTCAGCCAGTGGTTCGTGCTTGGTTTCTAAGACCTCTAACACCATTGCAACACACGGGTGGCGGAGCACCACCGTTCCTTAGGTACCCAAGGCATGGTGCTACAGAGCTCACAACTTGACCNACATGTCACTGN
>Contig1436
NTGAGTTGTGAAGGTTGTGTTAAAATGTCAAGAATAAGTTACAAACAGTTGATGGGANTTAAGAGCGTTGATGTTGATTTGAGCAATCAAGTGGTTCGAATTTTTGGGTTCATCACCGGGTTAAGACGATGACTGAAGCCTTGGAGCAGACAGGCCGGAAAGCCCGACTAATTGGTCAAGGGGTTGCCAGGAGAAGTCATGATATCTGCAGCTGTTGCTGAATTTAAAGGCCCACAAATTTTTTGGAGTAGTTCGCCTAACCCAAGTGAGTATGGAGCTGGCTAGAATCGAGGCCAACTTTAGGTGGGTTGTCGCCTGGAAAGN
>Contig1443
NTAACATGNTTGACCATTCCCGCAAATCTGCCGAACAAGCTGTCAAGGCCATTTTTGCTAGCGAGCAAGGAAAGGATATCGAAACTTATGACTACCTTCCATTCTTCTATTCCCGTTCATTTGATCTATCATGGCAGTTTTATGGCGATAATGTTGGTGATGCTGTTATTTTTGGTGACCATGATCCTTCATCAGCAAAACCAAAGTTCGGATCATACTGGATCAAGGATGGCAAGGTTGTTGGCGCTTTTCTTGAAGGTGGTGCACCTGAAGAGAACCNAAGCAATTGCCTAAAN
>Contig1451
NATTGTCCAACATCCTTANTCAACACTGCACGTGTCCAAGCACAACGCTACACTTTCTCTTACCAAGAGCCAATGCCTGNTAGAACAACTGGTCCAATCCCTCTGTGATACCAAACAAGGCTACACACAGTTTGGTGGGCTTCCGTCCTTTCGGGGTCTCGTTTTTATTCGCTGGATGGGATAAGAACTACGGATTCCAGCTTTACATGAGTGACCCAAGTGGAAACTATGGTGGGTGGAAGGCAGCCGCTATTGGTGCAAACAATCAAGCGGCTCAGTCGATGCTAAAACAGGACTACAAGGATGATATCAGTAGAGAAGAGGCTGTGCAATTGGCTCTTAAGGTTCTTAGCAAGACGATGGACAGTACTAGTCTTACCTCGGAGAAAACTTGAACTTGCTGAAGTTTTCTTGTCATCTACAGGGAAGGTTAAGTACCAGGTCTGCACACCCGATGCTCTCGGTAAGATGTTAGTCAAATATGGTGTCACCCAGCCTGCTGCAGAAAGCTTAAGTAGTTTGCCATATCGTTTGATTTGTCTTTAATTTGCTGGTGTAGACTTTGTTTTGGGATAATGGTTTAAGTTGTATTGTCGGATCTTTAATTTGTAATCATAAACATATGATCAGTTNCTACN
>Contig1452
CCAACAATGAGAACCCCTTCGTCTTTGAGGGGTGGTCTAATGCTTTACCCATGTTGTAGTNGGTAAGTGGCATCATTGTTTGTCTGGACTGATAGTTGACACACTGGAATATCGGCTTCTGNGATACATAAGCATTAGNTGGGACCCATGCACCGTGGTCAAGCCCACGTTTCTTCTCTTCGTNCAACTCTGTCAAACCCNGGAAGACATGAGCAGTTCCTTGACCCTCTTGGCCAATTTTGGAGCTCCGGGTGCAGGGTANCTTGAGCTGGTACATTTTTTTAGGGAAATTATAGAAATCATAGATGGTGTCATTAGGACCNATCAGAAACAACGTTGAN
>Contig1457
NCTTTACACCAATCAATTCAAGATTGAAGNGTGCACTTAAGCTCAGGGTGTGTGACGTGGGCTTTGTTGAACCTCAAACCTGTTGGACGANATAAATCGCTCATACGGTTGGTTTTCTAGTGAAACCCTGACCAACAAACGTCACCTTTGTGATCATTCTCTTCCACTGGCTTGGTTTTCCTTTTACCAGTTCTGATCACTTTGAACATCTCATCTTCAGCCACTGGTCTTCACCTTGGGTAGAGGCACATCCCACTTGCCAGCTTTTTCCTTCCTCTTTTGTTTTACTGTTGTTGCTAAGAATCTTGGCCCGTGTTGTCGCGTCACGATCAAGAAGATAGGCAGGGACCAGCACCGTCTTGAACATCATCATCAACCTTACGTCTGCTTGATGATTCTTCATGCAATAGCCAGCGTTTTCTTCATTAGAGCCTTTTCTTGATATCGTTTCTTAGCAAACATCCTTACCCTTGATACCTAAGGAATTCTGGGCAACTTTGGAGCGCTTGTGAACTTCACGAGCAATCCCTCTTACGCTTTCCTGTCAAAATGATCAAGACGATACCCATTTCGCTTCCTATGAAGGGTCAATGTAATCTCCTTGAGGCATGGTTAATGTCGATGAAGAGGATTGTTTTTATGTGATTAACGTCTGAAAGAANGAAGTAAGATGGAGGAGAAACCACGAAGCTTTTGTTGTGGCCGTGTNGGATAGCGGCTCCCCCGCGTACTN
>Contig1458
TGTTGGTTTTGTATACAATTTGCAAGGTTAACTCTCAGCTCATCAGCAATGTCTGCACAGAATGCCCTTTCTGCAGAGAAGTACTACTATTTTATCCGACTAATGGGTCGGAAGGCGTCTCAATGTAGCCTTGGAATGCACTCTGCAGTCACATCCAAACATGGTTATTCTTGGTGAAGAAGTNTGATGCTTCAAAACTTN
>Contig1464
GTAATTGTGGTGAATGCAGACAAAGTTGCGGTTTCAGGAAAAAAGAGGACCCAAAAACTCCTACAGGAGGCATTCAGGAAGACCAGGCGGGATGAAAGTGGAAACTTTTGATCAGCTTCAACAAAGGATTCCTGAAAGGATTATTGAGCATGCAGTCCGTGGAATGCTTCCTAAGGGAAGGCTTGGAAGAGATCTGTTTACCCACCTTAAGGTGTATGTCGGTGATGAACACCCCACACCAAGCACAAAAGCCCATCGATTTGCCTATTAGGGACAAGAGGATACAGAAAAAAGACCTAGGTCCTTCTTTCCTCGTCTTAAATTATCATTCTATGTTGTACTTTAAA
>Contig1465
NATCACCACGGACCCACTTCCCTATNTCGAACCACAATCCATATTATCCCTCAAAAACATTTAGAATCATCATCATGTATTGGTGCNAAGATCTTTTAAAACGAAAACACNCGCCACAAAAGGTGGCAAAGCTCTCATATCTGAGCCNAGGTATTATGGACGACTTAAGCTTTTATGAGCTTTTGGGTATACCTGAAACAGTTACTTCNAGTTGAAATAAAGCAAGCTTATAAACAACTAGCTTTGAAGTATCATCCAGATGTTTCTCCACCGGATCGAGTTGAGGAGTATACACAAAGGTTTATTCGTATACAAGAAGCTTATGAGACTTTGTCGGATCCTANATAGGAGAGCTTTGTATGATCTAAATATGGCTATGGGAATTGGTATTCATTTTCGTAATANGGGTTTCCAGTGATGAGAAAATGAAGGAGAAAAGTGAATGGAGAGGCCTTTGGCAGAGTCAAATTATCTGAGCTACGAAGACGAAGCATGCATAAAGAATCTGGTAAAAATGCATCATGGGCCAGCACGTATGCGCATGCAAAGANAACGAATCTCCATCATGATTTTAAAAAAAAAGAGTTGAANATTTCGTGTATATATATAGACACTACTACTAATTATGTTCGCTGGCCAGATGAATGCGTTNTAAN
>Contig1470
AGTGTTGTATTTGGCAGTTTAATTTCCGTGAGTTTAATGTGAACGACGATGTTTTTGCTANATGATTCAGTTGAGCTTTTGAGAGAGAGCGGTATAGATTTTAAGAAGAATAACGAGAAAGNGGATCGACGCACGGAAATTTGGAGAGTTGTTGATGTCGTCAGGGATTGTGTTGAATGATAGTGTGTATTGGGTGACTTTTCACAGCCGGGTATGATTTTGGGTATTTGTTGAAGGTGTTGACGTGTAAGAATTTGCCTGATACACAAGCGGGGTTCTTCAGTTTGATTAGTATGTATTTCCCGACCATTTACGACATTAAGCATTTGATGAAGTTTTGTAATAGTCTTCACGGCGGGTTGAACAAGCTAGCNTGAACTGTTGGAAGTAGANGAGAATTGGGATTTGTCATCAGGCGGGTTCAGACAGTTTGCTNTACTTCTTGTACGTTCAGGAAGTTGAAAGAGAACTTCTTTAGTGGTTCAATGGAGAAATANTGCCGGTGTCTTATATN
>Contig1473
GCGACAGATGCAGCGATTTTTGTACTTGTCAAAGTGACAGGTACCATCTTTTCCGGTGTAGGGGNTAATCCGATTCCTTTTGAACTCCACCAGCCTTAAGTATATACTCGAATGCATTGTTCATCCAGCCCACCATTGCAGCCAGCGTCACATGAATTCTTTTCGGCTGGATCACACTCGTGATCAACAATCCACAAGCTGCTGCTCACTGAGACTAACCAACTCCTGTTGAAGAAAGTGAGATCCNCTCCAAAGCTCCAGTAGTGCTAAACGACCAGCACGATCCACATGAACCCTGGTCTTTAAC
>Contig1478
CTAGGCTGCCCACAAAGATTTTGTGGATGAGAAGGATGAGGGTGCTAAGGCGTTTGCTTCNGCAAGTACCGAGAGGCAAAGAAGATCGACAGACACATGTACCATGACATGTACATGAAGGNTGAAGGGTAATGTTTTCAAGAATAAGCGTGTGTTGATGGAGAGTATCCACAAGTCAAAGGCTTGAGAAGGCAAGAGAGAAGACCTTGTCTGACCAGTTCGAGGCTAAGCGTGCAAAGAACAAGNGCTAGCAGGGAAAGGAAGTTGGCTCGTAGGGAGGAGCGTTTTGCTCTGGGCCCACAAGAGAAAAGTTCCAGTTCCAGCAGCCGATGTTCCTGCCGCCGCACAACCCACCCAGGCATCAAAGAAATCNAAAGAAGTGAGATCAATGACAATGTTGGAGATGAAGAAAGCTGATGCCTTTGTTTGTCN
>Contig1482
CCAAAGTATCTTGCAATGTTGAAATCTCGTTTGCATCAAACTCAGGACCTGAACAACATGNATGGCCATGTACCATCATTGTAGTCTGGCCATAGTCCATGGATTGTGAATACTGATGGAGAAATTTTCTCCTCTGCAACAACCATTGGTAGCACAGCATTTAGTCGATTTCGAACAATAAGNTCGGAGGCCATTGAAGAGCCAATGCAAAGTAATCAAACTCCCN
>Contig1483
NATCGTCCGACTGTTACTGATGCTTTTGCTTCTGNTTCAATACATAATGACTGAAGCGAATTTTTGGTTGGTTAATCCGATCAGTTCATCGATGGNTCGGCAAGTATGATGGTCCTAATGATGATCCTACATGTATTTCGTGTATATCTCACCGGTTGGAATTTAAAAAACCTCGTGAATTAACTTGGGTTACAGGTGTGGTTCTGGCTGTATTGACCTGCATCTTTTGGTGTANACTGGTTATTCCTTACCTCGGGACCAAATTGGTTATTGGGCAAGTTAAAATTGTAACAGGTGTACCTGACGCTATTCCTGTAATAGGATCGCCTTTGGTAGAATTTATTGCGCGGAAGTGCTAGTGTGGGACAATCCACTTTGACTCGTTTTTATAGTTTACACACTTTTGTATTGCCGCTTCTTACTGCCGTATTTATGTTAATGCACTTCCCAATGATACGTAAACAAGGTATTTCTGGTCCTTTATAGATAAGATATAGCATAGATATTTTTAATTCATCATTTATCACTTGGGGTAGGAACGATAGTATTTTATTGCTTACAAGTATGGCTTATTGAAAATAATAAGACATGTATTTGGATATTTCCCTTGAACTCTGCAATATTTTTTATTTGTCATCAATAGTTGAAGGGAATTTTCCGAAGAGAAAAATGGNTTATGGGAGTGTGTGACTTCCCCGCGTAN
>Contig1484
NATGCAGTTTTGCCAAAGTAAGCTTGTTTCCCCAAGAAGTAATCAACCTTGGAGAGGAATTCTTCAGGGGGAACCATAATCGGTGATGGAATTTCTTATCGGTAGGTTGTACCAAGACTGAAAGGTTGCTTGTGGTGTCAAAGTTGTCCTCCGTATCTAAGCACTTGACCAGGGAACTCTCTTTCCCTGCTCGGGTTCCATTTCGCTGGAATTGGATAGCTTGAATCCGGGACCTTCATACTGTGAGAATTCTGTTGACTTTGGCTTCCCGAAACACATTAGCAGCTTCACCATAAGCAGCATCAGCAGGTGAAACCTTAGAACCAAACAGCAGCTGCACCAATAAGAACAGTCAAAGCCAACCTACGTGATATCGAAGCATCAGCAAGTCACACCCTCTTCGCGCTTTTGCGACCTGCATACAACCACTTGAGAAGGTTTGACAGTAGGACACTTGCATGCGAGATGATGATGATGATCTAGTTGGTGTTGTGAAGTGCATGGAAACATGAAGTTGCAGCCATTGTGGTTACAATAAGTGTGTGTATGTGAGTATGTNGTTTGGAGTGTGATTGAGGAGGATCAATCCCCGCGTACTN
>Contig1489
GTCATGGAAAAGGAAGAAACATGCCGATTCACTATGGATCGAAGAAACTTAAATACTTTANCCATCTCAGCACCCTTAGCTACGCAACTCCCTCAAGCGGTTGGTGTTGCTTACTCTCTGAAAAACGATAAAAAAGATGCTTGTGTTGTCACCTATTTTGGAGAAGGCAGTACTAGTGAGGGAGATTTTCATGCAAGTATGAACTTAGCTGCGGTTTTGGATGCCCCGATTGTGTTCATATGCCGCAACAATGGATGGGCTATTAGCACTCCTGTCACAGACCAATTTCGAGGCGATGGCATTGTTGTTAAAGGCNCCAGCTTATGGAATTCAAAGTATAAGAGTAGATGGGAACGACGTTCTTGCAGTTTATAATNGN
>Contig1497
TTATGGCGGTGAAGACAGGAGTCAACAATGGCATGTCTATTCTGCATCTGCTAAAGCAGANCGAACAACCAGTTTATACTCTTGAGATGTGTATGACGGGTTTGGATAAGAAGAGTGCAGCNAGTGTTTTTCAAGACTCCATCAAGCTCTGCAGCTGCGATGACTGAAGTTTCTGGTATAAGGAAAGATTTTACCTAAGTCCCAAATTTGCGATTTCGACTTTGACCCATGGTGGGTACTCGATGAATGCTATCGAAGAGGATGCTATTTCAACCATCCACGTTACACCTGAAGATGGATTCAGTTATGNCTAGCTTTGAAGCTGCAGGTTACACATTCCGATCATCCATGGATCTGACCCTTTTGCTGGGAAAGGGTCTTGGCTTGCTTCCAGCCATCTGAGTTTTCTGTATCGGTCCATGGAACCGACTTTGAAGGATCTCAGCAATCTGAATGTTGAGGCATATACTGTGAAAGAATCAAGTN
>Contig1503
AGTGACGATGGAAGAATGATGGTGGGTAATGGTAACGATTGTAGAGGATATGATGGTGAANGAGCTCGATGAAGCCAATAATACAAGAATTCCACTGCACCAACATGCAGCAAAATTACGANTAATAATACCGTCTAACCTCCAAGGGTACGTGCTTTGCACATTCCAAATAGTGATATCCCNACATAAACCAATAATCCATTGAATATTATTTGGTCATCCCAGTTTCTTTCGCGGTCAACTNTGCTCAAACTN
>Contig1509
NAGGTTCAGGTGCCCAGAGGTTCTATTCCAGCCATCCATGATCGGGATGGAATCTNGCTGGCATTCATGNAGACTACATATAACTCCATCATGAAGTGTGATGTGGACATTAGGAAGGACTTGTACGGAAAACATTGTACTTAGTGGTGGTACAACTATGTTCCCTGGAATTGCTGATAGGATGAGCAAAGGAGATAACAGCATTGGCCCCGAGCAGCATGAAGATTAAGGTTGTGGCCCCACCTGANGAGGAAGTACAGTGTCTGGATTGGAGGGTCCATCCTTGCATCTCTCAGCACCTTCCAGCAGATGTGGAATAGCGAAGGCAGAGTATGATGAGTCTGGTCCATCAATCGTGCATAGAAAATGCTTCTGAAGTTATACAAATGGGGATGTCGTATGCTGCTTGCAACATTAATATTTTTCGCTTTTTATTTANTCATTTTGCAATTACATATATGATTTGTTATGTTTGGN
>Contig1511
GATAGAAACTTGTTCGCTGGATGTGGTTCCTGAGCAGGAATATTACATCCAAAATCACTTTAATAGCGGACATACTGGACCCACTAAGTGAGGCAGTGGGTCCCATGTCACACGTCGTTCTTTTCACATCATATGAAAGAATAGATGCCAACTCACGCGCGTTTGCTTGAATTAACATACGNCCGGCCTCCAGAGATATTCTTATTACACCGTAACCATCTTGTAAACAATGTCCAAGTTCCNCGAAGCGCGTCTAN
>Contig1512
TACATCTACACCGTCTGGTGATCTAAATGAGTATGAAGCTATCGTTCGTTGTTTTGGTGANAAATTCTGAGCTGAAGATAAACTCCACAAAATCCATGATAGGCCACTTGCTTGGTGCTTCTGGTGCTGTTGAAGCAGTAGCCACAGTTAAGGCTATACAGACAGGATGGCTCCATCCTAAACATTAATTTGGAAAACCCGGATGTAGGTGTGGATAAAAACTTGTTGGTGGGCGGGAACGAAGGAACGATGTGATATAAAGGTGGCACTATCAAACTCATTTGGCTTTGGAGGACAACAATTCATCTATCTTATTTGCCCCATACAAGGATCAGTAACTTCAATAATGTAATGTAGGTGCAGGAACCAGTGATCCTATATTGTGTAAATGTATAACTTTTAATGCAAGAAGTTATANAGATAATTTGGATTGAGACN
>Contig1515
CCAGAACCACACCTGTAACCCAAGTTAATTCACGTAGGTTTTTTAAATTCCACCGGTGAGNATATACACGAAATACATGTAGGATCATCATTAGGACCATCATACTTGCCGACCATCGATGNAACTGATCGGATTAACCAACCAAAATTCGCTTCAGTCATTATGTATTGAACAGAAGCAAAAAGCATCAGTAACAGTCGGACGATAGTAAAAGGTCATAGCAAAGCCTGTAGCCACTTGTACTANAAAAACAAGTAAGCGTAATTCCCCCTAAACAATAAAAAATGTTTACATGAGGAGGAACATNATTTACTAGTTATATCATCCGCAATCGCCTGAATCTCGAGACGTTCTTCAAACCAATCATNAAACTTTACTCATATTCCAGAAATACAGAAAAN
>Contig1524
GGTGGTCTATAACACATCAAAATCACACCAAAAAATTTCTAATAAAAAAAATGGCAAAAAATGAACGCTAACGTGTTAGCTTTTAACTACGCAGTCTCTGGTGCCGTTGTGTCACAAGACATCAACTCACCAAAGCCTGCGACCGTTGGGTTTAAGCCTTTGGTGATCCGGTCACAGAAGACTCTCTCACAGTCTTCTGAGACCAAGGATCAATCACAACAAGGCAGAAGAGCGGCTCTACTTTGCCTAGGAGCCGCTCTTTTTGCAACTGCCACCTCATCAGCTAATGCTGGTGTCATTGATGAGTATCTTGAGAAATCCAAAGCTAACAAGGAACTTAAATGACCAAAAGAGATTGGCCACAAGTGGAGCAAACTTTGCAAGAGCATACACAGTTCAGTTTGGAACATGCACCTTCCCATACAACTTCACAGGTTGCCAAGATCTTGCTAAGCAAAAGAAAGTGCCATTCATATCAGATGATATTGAGTTGGAGTGCAAAGGAAAGGACAAGTTCAAGTGTGGCTCAAATGTTATTCTGGAAATGGTGATTCATGTAGTCATATGCNAAAGTCTTGTTGTATAATATTTTGGGAAGAAACGAACGCTTATGCGCTTCAAGAAAATGCANGCATTTGTTTTGATGTATAGAACCN
>Contig1530
GTGAAGCACTCCCTCCATTCTTGCCTTGTATCACGTTGTCTAATATTTGATCAAGACGTTCATGTTGCTTCTGCATTTCACGCTTCCTTCCTTGCAGATCAAACCATGATAACATGGGAATGAAATCAGATATATTTGGTGCCCCCAATAATTCAAGCATCTTCAACTCGACTTCTCGAAACCCTTCTAAAAGACTACCTGATTCGTTACGTCCCCATAACATATTTGTCACAACATTAAATTCGGTTTCAAAAGAAATTTC
>Contig1532
CTTGATGAGAACACTGCTGACCATGTTCGCGATGGTCTAACTCCCAAGTGGAGTGATTTGNGATGTCAACCAGCATGTCAACAATGTGAAGTATGTTGGCTGGTTACTTGAGAGTGCTCCACAGCCTGTTGTGGAGAACTATGAGCTTGCAAGCATCACTCTCGAGTATCGTCGTGAGTGCAATGAAGGACAGTGTGCTGCAGTCACTCACTTCCTTATTGGGCAACAACCCGTGTGGATCTTTAACTGATCCTAACAACGATATTGATTGCCAACATTTGCTTCGACTAGAAGGCGGCGGTGGTGAG
>Contig1533
TCGGGGTATACCATACAATCTTATTTGTGACCAAAAAAATTTACAATCTTCATCACCATCNACAGATCAGCAGCAGCAGCCGTCTTCCAAACCAACCACAAAGTTTGTAGGAGAAAGATTCAGAAGTGAAGATGAGTCGTGGAGCAGTAGCAAAAGGGTGGAAAGAAGAAGGTCTCCACCTTCGTGATTGATTGTGGTAAGCCAGTTGAGGANCAAGATCATGGAGATTGCATCACTTGAGAAGTTTCTCCAGGAGAGGATCAAGGTTGGTGGNCAAAGCTGGAAACCTTGGTGATTCAGTTACTATTTCACGTGAGAAGAACAAGATCTCCGTCACTGCTGACAGCAATTTCTCAAAGAGGTACCTAAAATACTTGACAAAGANAGTACTTGAAGAAGCACAACGTGAGAGATTGGCTTCGTGTGACTGCCTCAAACAAGGACCNGCAACGTTTATGAGCTAAGATACTTCAACATTGCTGAGAACGAGGGTGAGGAGGAAGATTNAAGCAGGGGGCGTCTATCTTGTCTTATTTAGTTTTGN
>Contig1535
GAGCATATAGCCGTAGTCAAGGGAGATATCGGAAATGGGCGGTGATGTGTTAGTAAGGGTNTCACTCAGAGTGCTTGACTGGAGACATATTTGGGGTCAGGCCGATGTGATTGTGGCAAACNAATTAGCGTTGGCTATGGAAATGATCGAGGAGTCTGGCAGGGGAGCCCTAATTTATCTTCCGAGGACATGAAGGTAGAGGTATAGGATTAGGACACAAGTTAAGTGCGTACAACTTGCAAGATCTTGGTCATGACAACAGTAGAGGCCAATCTAGAGCTCGGTTTTGCTCCCGACTCACGCGAATATGGAATTGGAAGCCCAGATGCTAAAGAGACATTGGAGTTCAGACAATGAGATTAATGACTAACAATCCGGCGAAGTTTACNTGGACTTTAAGGCTACGGTTTGGCAATAGTTGAACGGGTTCCTGTAATGACACCGATTACNAAATGAGAATAGAAGGTAN
>Contig1549
NTAACAAGTTTCGCAAAAGAGNAATTTAGCACGTGTGAGGAAGATCGTCCGCTGTTTGTCCAATTCGCCGGAAATGATCCAGNATATCTTATTAGAAGCAGCTTACCATGTGGAGTCCTATTGCGATTATGTTGACATCAATCNTCGGGTGTCCTCAACGTATTGCCAGGACTGGTAACTATGGTGCATTCCTTATGGACGATCTTCCCCTCGTTAAATCTCTCGTTGAAAAGCTAGCCACCAACCTTACCGTTCCAGTATCCCGCAAAATCCGCACATTTCCAAAACTAAAAGATACATTAAACTATGTCAAATTATTAGAAGATGCTGGTTGCTCTCTGATAGCCGTCCATGGTAGAACAAGAGATGAAAGAACCCATGAAAGGGCCAACTGGGAAGCTATTAAATCCGTCAAAGATGCAGTTAATATCCCTGTTCTTGCAAACGGGAATATCCGTCACATGGACGATGTTCAAAGCTGCTTAGCAA
>Contig1552
ACATAACTCATGGACTTCCATGGGTCCTTCACCCAACAATGCTTAGGAATCGCAGCTCGAATATCAGCCAATGTGAAGGGTGGTGGTGCACCAGGGTTAAACTCACTAACCTCCAACTCAACCCCATTAACTCTTTTTTCATCTTCCTCAAAAATGTGCACACCAACCGGTGCACTCACTTTAAGTGCCCATTTCTTATCTCTAGAAACCGAATAACTCGACCGCAAAGCTGATGGTTTTACTGCGACTAAATTCGGAAAAGTGGGAGTGGAAACTCTTGTTCTTGGGTTAGGATACACCTTTAGGAAGTGGTCTTAAACCACATTCTGATATGACCCATGTAGCCATTTGAGANTTTTACTCAAATGTTCAAACTGAAAAACTGTGTGTTGTAATGTTTATGTGCGAGTATTTANAGGTTAAAAAGTGGTGTTGTATATGAGCAAAGCCAAGGAGATAGAATGCCCACGTCCACANAGTATTTGAGACTATTTGTACCTGTAGTTTATTTCTCTN
>Contig1573
CGTCTTATGTACAAATGGCGGACATAGAGAAGAAGCAGCAGTTGTTGGTTCAAGAACAAATGGTTTGGCAACAGTATGCTAGGGAAGGTATGCAAGGTCAAGTTAGTTTGGCCAAGATCAATGGTGGTGGATATGTGGCTCCAGGACAACCACCCATGATGCCTTACGGTGTTCCGCCAACAAATGGTGCCGGGTTTGTATTTGCACACTATTGAGATTTCTTTGCATTTTTGTTGTTATGATAGACCACAAGAGTAACTATTTGTAATTATTTGCTACTTAAAA
>Contig1574
NCCATAATGTCACCAGACAACATCACNAACAATGAAAGAAGGTCGTGCCGAAGCCTCAATGGTGATATTCGGGGCACTAGACGAACTNTTTCAAAAAGAACCAAAAATCCGCCCTAAGGACGTAGGAGTACTAGTCGTAAACTGCAGCNATCTTTAACCCGACCCCATCACTATCCGCTATGATTATTAACCATTACAAAAATGAGGGGAAAATATTCTGAGTTTTAATCTAGGAGGAATGGGATGTAGTGCTGGGATTATCTCGATTGATTTGGCTCGTGACATGCTTACAAGCAAACCCGAACAATGTGGCTGTTGTGGTGAGTACCGAGATGGTTGGGTATAACTGGTACCCCGGGAAAGATCGGTCTATGCTTATTCCAAATTGTTATATCAGGATGGGGTGCTCGGGCTGTTTTGCTTTCTAATAGGGGTCGTGATTATCGTCGTGCAAAGTATAGACTTGAACATATCGTTTCGCACTCATAAGGGAGCTGATGACCGATACTTTAGGAGTGTGTATCAAGAGGAAGATGAAACAACGTTTCAAGGGGTTGAGAATCAGCAAGGATCTAGTCGAGATAGGTGGCGATGCCCTCCAAGACAAACATCACTACTTTGGGTCCATTAGTCTTGCCATTATCCGAACAAATACTTTTCTTTGCAACACTTGTGAAGAGGTACCTTTCTGGCTCCAAAGAAAAAGGAAAAGTGCCACTATTGCTACAGAGCAAAAAGTGGCACCTTCTGCTTCAGGGAAACAAACCCTACATCCCTGACTACAAGTTGGCATTTGAACACTTTTGTGTTCATGCTGCTAGCAAGACAGTAGTGAATGAGCTTCAACGCAACCTTGGGCTAAGTGATGCTAATGGTGGAGCCCTCTCGAGCTACCCTCCACCGCTTTGGGAACACCTCAAGCAGTAGCATTTGGTAACGAGCTAGCGTACCTTGAGGCTAAAGGACGAGTCAAAAGGGGTGATCGTGTTTGGCAATTNGTCATTCGGGTCGGGTTTCAAATGCAATAAGTAGCTGTGTGGAAATCAGTTAGTAACATT
>Contig1576
AGGCTCTATCCCAATCTTCTTCCGACAAATTCAATGGATTTTTACAGGACCTCTAATACCNAGCGTTATTAATCAAAGCATCAATCCTCCCAAAAGCCTCCCAACACTTTTAACAGACGCCNTCAATTGTGGCACCATCACCACTAACATCAAGCTCAACTGCAACAGCTCTTACGTCGTTGTTTTGGACTATTAATTTCGTCGCAGAGAGTTTTNGAGACGGTCAGTTCGACGGGCAGCAGCGNATGATTTTCCAACCGGATTTGGCTAAGTCGATNACAGAATTCGTATCCGATGCCGGATGATGCGCCTGTTATTAACACGACTGTGTCTTTTAANGTCTAGTTTTTGCCATGGTTCTTGTGGGTGTGGTTTTTGGTGGTTGTCAGTGAGTGACATNTCTTTGGTTTTGGTTAGN
>Contig1589
ACCAAGTGCGGCTCCAGGACACATCCTTCTCCCAGCTCCAAACGGAAGATACTCGTATTCCTGCACCCATGACAGTTGCAGAACTATTTTCAAATCGTTCAGGGATGAAAGCTTCAGCGTCCTTTCCAATATTCAGGATCCCTATTTATTGCAAAGACGTTGACAATAAGTTTGGTCTTATTGGGGTATGTTGTATCCAGCCAAATTGACTGGTTGGCGGCACTCTCTTGGCAGAACCAAGGGTTAGTGGAGGGTGCAACCTCAATGTTTCCTTGATTACTATGTTCAAGTAGCTTAGTTCTTAGNAATGTCTTCCTCATGGATTTN
>Contig1590
GACCAACAATTAAATCATTCAATTCTCTCAAACAATCCTTCATTCAATTTTCTCAAGATGCCAAATATTCGTTAAGACCCTCACTGGCAAGACCATCACTCTCGAGGTCGAGAGCTCAGACAACCATCGATAACGTTAAGGCCAAGATCCAGGACAAGGAGGGTATTCCTCCGGATCAGCAGAAGGTTGATCTTCGCTGGAAAGCAGCTCGAGGATGGCCGTACTTTGGCCGACTACAACATTC
>Contig1593
CTTCAAGAACCTTCTCTATGTTTTCTTCATTTCGAGCTCAAGGCCCGTTTCTTCATCTGGNTACTGGTTCAACAGCAACAATTTCAGGAATCTTCTCCATCAAACGTCGTTCAATACCCAAATTTCATGGTAGTTACAGAGCTTGGGCATGAAACCACAAGCTCCTTGTAGCTTTAAGCGAACAATGTTTCCATCAATTTCATGCAATGCCACATTACCACCATCCGCAATGAGATACGGTCTAACTTCATCCAGTACACTCTCAATGTTTTCAGCAGTAAGAGGCAACTCTACAGCCGATTCGGGAGTTGCAACAGCCTTTACAACTCCGCGAGTATTCCGCCCGTTGCGTAAATCGAGCTCTAGCCCGAACCCCTAGCAACAGAAAGTCTAGTACCC
>Contig1594
ATTTAGTCTTGGACGGAGAACATTAACAAAGGTTAACGCGTTGATTACTACTATTGATGATGTCTATGATGTGTTTGGTACTATAGATGAACTTGAAAAATTTACTGAAGTTACCAATAGATGGGATATCAATGCGGTTGAGGAACTCCCAGATTACATGCAGATATGTTTCATTGCATTCTATAACTCGATAAATGAGATTGCATATAACACGTTGACAGACACAAAGTTCCTCATTCTTCAATACCTAAAGAAAGGGTGGGTGGATTTATGTAACTCATACCTAAAAGAGGCACAGTGGTAACGAAAGTGGATATGTACCAACACTAAGAGGAATACTTGGAAAATGCATATGTATCGATATCAGCTCCTGTAATACTCATGCACGTTTAACTTTTTAACAACGATTACTTCAAAGGAAGAAATCCTGCAATTTATGGAAACATCTGATAAACATAGTTCACTACTCGTCCCTAATTTTGCGACTTGNCTGATGACTTAGGGACATCCTCGCACGAAATGGCAAGAGGAGATGTTACCAAAATCGATT
>Contig1595
TCGGGGTACACAAGTGGAAGTACCGGCTTGCCTAAGGGTGTAATGATGACACACAGTAATNGTTCTAGCGACCGTTTCTGCTGTCATGACTATTGTGCCTGGACTTGGAAGTAGTGATGTTCTATTTAGCTTACTTACCGCTAGCACATATTCTTGAACTTGCAGCTGAGAATCTGTTTGCAGCTGTAGGAAGCTCAATAGGTTATGGAACTCCTTTAACACTTACAGATACATCAAGCAAAATTAAAAGAGGCACAANAAGGAGATGCATCCGTTTTAAGGCCAACTTTACTGGCGTCTGTTCCTGCTATTCTCGATCGTGTCAGAGATGGTGCCCGTAAAAAGGTGGATTCAGCAGGTTGGAATATCCAAGACATTGTTTGATTTAGCTTATAGTCGGCGGTTATCTGCAATAAATGGAGTTGTTTGGGCATGGGGGTTAGAAA
>Contig1599
NATGGTTGCGANAGAAGAATTCCATCGTTCGCAGCAATCATACCAACCTTGGGTATCTAACCAACAGGGTTGGCCCTCTGCGTGTATGAGACTCATCCATGATATCATCAAGCACAAGAAAGTATGCTTGAAAGCCATTCGATACACCAACCAAGGGCAGATGAAAAGAAAAATCTCGTCATCAGACAATTCCTCCTCCTTTAAGCAGCTGATAACTGTCGACGACAGATAATCCCCGGTTCAGCTTTCCTTCCAGGTACGTTGTAGTCAAGCATCTTTTCAATCCATTGACGGGAATCATCGTCAAACTCGGAAGGCGGGATCGTTAATAAGCTCGGATTTAAGTGTATCATACACTTTCAAAAACTTGGANTTTCAGATCGATGCTACTCTATTTTAGAAAATAACGGAATAACAGAATCTGTTGGAGN
>Contig1601
NCAAAACCATCCAAAAACATATAACATATAACATCNCAACATAGACAATAAAACATAAAAACCTAAGCAGTAAGAACAACAGCACCACCAGCCTCCNTTAATCTTCTTCTCAGCAACTTTACTAATCAACTTAGCTTTCACAACCATAGGATGCTTANACTGGGACACTTCCCTTACCAAGAACCTTAAAATACCCAAGCTGGGTCACATCAACAACANGGCACCTTATCTCCAATAGCNCTTCTCTTTAGCTTCTTGTGGAACCATTGACCAAAGCTTGTCCACGTTGACTATCGGGCAGGAAGAATTTGTTCCTTAGCTTGTGAAAGTAACGCATACCCACTTTACCGAAGTACCCGGGAAGGGTACTTGTCGAATAAGATACGGTGGTGGTGCATGCCTCCGGCGTTTCCTCTACCTCCTGGGATGCTTTCGGTGCTTGCCGATACGCCCGTGTCCTGCTGACACGTGGCCTCTCTTCTTCCTNGTTTTTCCTTAAACTTGTTGTCATTTTTCTTACCTGTGGTGN
>Contig1603
CAACGCCGTCGGTTTAAGCCTGTTGAAATTGTTGTATGAAATTATTCTTCTCGATAGAGANGTGGCGACGACGTCAATTTGAGCTGGAACAGTTGCGAAAAGAATTTCAACAAGCTCAACAANAGAAGTAGCCAAACTGAGGATTTCTGGAGGNAGATGCTAGTGCCAAGATGCAAGATGCAGATAGAAACAAGGATTCAATCGCAGCAAAGGATGCAGAGGTTCAGGAAGCCAAAGCAGCATTATTTGAAAAATTGGAGAAAGTCGGCAATCTCGTTCATGACTCAGTTCCTGTTAGCAAGGATGAGGAAAACAACGCTGTTGTGCGGACATGGGGGGGAGAAAAGAGTAGAGCCAAAACTTAAAAAATCATGTTGATCTTGTGGAACTTCTTGAAATTNGCAGATCTAGAAAAAAGGTGCTAATGTAGCTGGCGGTAGAGGATATTATCTAAAAGGAGTTGGTGTGCGTTTAAATCAAGCGCTTATCAATTTTAGGTCTTGATTTTC
>Contig1604
GATGGTTTCCTTTACGTTACATACAGTGGAGAAAACACATTCGGAAACCAGTAGCCTTTCCTTCACAGGACTTACTGACGCCAAATCATAACTGCATATCGCTTGCGTCTTTCATCAAAAAACTTTGAGACTATTCAAATGTTTGTATATAAACTAAAACCAAAATACCTAGTCCTGTTTNTATCTTTGTTAATAATCATATGCTTTTTTATCTTGN
>Contig1614
NCCTCCAGGGTTACNTCAGGCATCCGTTTTGAGATCTTGGAAGCAATCACCAAGTTCCTCAACAACAATGTTACTNCCTTGTTTACCACTTCGTGGGACCATCACCGCTTCTGGTGACCTGGTCCCATTGTCCTACNATTGCTGGACTTCTCACTGGTAGGCCCAACTCAAAAGCAGTTGGACCCACTGGTGAAAACCCTGACTGCTGAAAAGGCATTTGCCCAAGCTGGTGTCGAGGGAGGGTTCTTTGAANTTGCAGACAAAAGAAGGTCTGGCACTCGTTAATGGAACCGCAGTTGGTTCAGGAATGGCTTTCCATGGTTCTCTTTGAAGCTAACGTACTTGCATTGCTGTCCGAAGTCTTATCAGCCTATTTTTGCCGAAGTCATGCAAGGAAAGCCCGAGTNTTACTGACCACTTGACACATAAGTTGAAGCATCACCCTGGTCAAATTGAGGCTGCAGCCATTTATGGAGTACATTTTGGACGGGAGTGACTATGTGAAAGCCGCTCAAAAGGTGCACGAAAATGGACCCGTTACAGAAGCCCAAACAAGACCGATATGCTCTCCGTACNCTCACCCCAATGGTTGGGGTCCACAAATTGAAGTCATTCGGTCTGCTACTAAAATGATTGAAAAGGGAAATCAACTCAGTTAACGACAACCCATTGATTGATGTTTCACGAAACAAGGCTTTAACATGGTGGTAACTTCCAAGGAACCCCGATCGGTGTTTCCATGGATAACACACGGTTAGCTATTTGCTGCAATCGGGAAACTCATGTTCGCGCAATTCTCTGAGCTAGTGAATGACTTCTACAACCAATGGTTTGCCTTCAAATCTTTCTGGTGGACGTAACCCAAGTTTGGATTATGGATTTAAAAGGTGGTGAAATCGCCATGGCTTCATATTGTTCTGAGCTCCAATTTCTTGCCAACCCCTGTTACAAACCATGTCCAAAGCGCTGAACAACACAACCAAGACGTTAACTCTTTGGGNTTTGATCTCAGCTCGTAAAACAGCTGAAGCAGTTGATATCTNTGAAGCTTATGTCATCAACTTACTTAGTTGCTCTATGCCAATCAGTCGACTTGAGGCATTNTGGAAGAGAACATGAAGTCAACGGTCAAGAACACCGTAAGCCAAGTAGACCAAAAAGGTC
>Contig1618
NATTATTTGCTAGATCATTGACCAATTGTCGTCTTTGCTGCTCTANTATCCATTTCGATATCCCTAGCGTTTAACGAACTCTTTAGCCGACTCCCAGGGAGTTGTAGGCGCGGGCGGTGTTAAATGATTGCTTTGCCACATTGGAGATGTGGGAGGAGACATCGCACCCAAGCGACAACGGGCTCATTGAGCCCATTTCTACTGAAGTGACAGGAACAGACGTTGATTTTGGCGAGGGAAGAGCTGAGCCAGTGGAAGCGTACACTGGTCTCATCTCATCCCTCGTGTGTGCGAAAAAACAACTTTTNCTCGCACACCCAATCTCGTCCTTACATAGACGAGTCTTGTATTGAGCCGGGTN
>Contig1622
GAAGAAGCTTTTTGTACCAATAGCTACATAAACGCATATTACATTTTGGCCTTGTTGATTTTAGAATTGTATCTGTTGCTACTGCTGTTTTACCGGTCTGTCTGTCCCCAATAATTAATTCCTCGCTGACCACGTCCTATGGGAATCATTGAATCAATAGCAATAAGCCCTGTTTGAAGAGGTTTCATATACAGAACGTCGAGAAATAATCCCCGGAGCGGGCGATTCAATTAACCTATATTTAGAAAATGCAATTTCACCTCTACCATTCAATAGGTTTAGCCAGGGCGTTTACAACACGACCCAAATAGGCCTCACTCACAGGTATCTTGAGCAATTTTTCCTGTTGCTTTTACAGAACTCCCCTCTTGTATCAGTAAACCATCACCCAATTAATACAACACCAACATTAGTTGATTCCAAATTAAGAGCAATGCCTATTGTACCCTCTTGAAATTCTACTAATTCACCCGCCATTACTTCATCAAGACCATGAATACGAGCAATGCCATCACCTACTTGAAGTACGGTACCGGTATTTACAATCTTTACTTCTCTATTATATTGCTCAATACGTTCGCGGATAATATTACTAATTTCGTCGGCTTGAATGGTTACCATGAGTATTTCTTAATTCTTTTTTG
>Contig1630
GACGGTCCAAAACATCTAAGATCTCTCTTTCTGCACACGCTCTATGGACCTTGTTACGATNTAATCATGACACCTTTATCCATTGCTTTCATTGCGAAAAACTCACCAGTTCCACATAACTCAACCAAATGAACACTACCAGTGTCGCCGGATCCTAGAGGCTTTACAGGTCTAAAATGCTTCAGTCCTAACGTTTCTCCACTCTCAATAACCTTTAAAATAGCCTTCCAGGCTGATGAATCCCTTCTATGAGGCTTTCCCCTGTACCCT
>Contig1631
NTGAAAAGGGTGGAAGAATGTGTATAAGATGCAACCCGGAGTCCTAACGAGGATCATTGTGAAGTTTGCTTACNATACATACGAATGCATCGTATCCCTTTGATGCAACTGCAGAGCCGGGCTATGTCTACCATNTGCCATATATTGGATCATGAAGATAATGTGATGATGAGGGCCTTTGAAATTGGTGAAATGAGTGAAAAGAGTGCTTAGAGCTTCATAAGAGGCTTATGCCATATNAAAGTTTTAGGCTTTGACAATTGTGGGTGAGGATGTAAAAACAAGCAAAATATGATGTTANAATTAGTTAATGAATAGGN
>Contig1638
TCGGGGTATAATCCTCCCCGCTAAATCAGAACCCATAATCTGCCTGAGCTAAAATTTCTTNGTTTCATTGCTTTTTTGGGGATTGAGGTTAGGTAATTAAAATGGCAAATGAAGTACTAAANTGCACTTGATATAGCAAAANACCCAATGGTACCATTTCACCGCAATTGTGATCGCCGGCATGGGTTTCTTCACAGATGCCNTACGATCTCTTTTGCATCTCTTTAGTGACCAAACTCCTAGGGCGAATTTACTACCACGACNTTTGGGGACGACAAACCGGGGTCACTACCACCAAATGTCTCAGCGGCGGTAAATGGTGTTNGTCN
>Contig1645
TTATTAGAAGCTCCGGATCAAGACTTCGAATTTATCAGGAATACATCTTTCAATCTGCTANCAAGGATGCAGGATGCGCAACACTAAGACAGAATATGTCTCATGCCCATCTTGTGGTAGANACTCTATTTGATCTTCAAGTGATTAGTGCGGAAATTAGAGAAAAAACATCACATTTGCCTGGGTGTCTCGATTGCGATTATGGGTTGCATAGTCAATGGACCAGGGGAGATGGCTGACGCAGATTTTGGATATGTCGGTGGTGCTCCTGGAAAGATTGATCTTTATGTTGGAAAGACGGTGGTACAACGAGGAATTGCAATGGAAGGTGCAACCGATGCATTGATTCAACTAATCAAGGACCATGGCCGCTGGGTCGATCCTCCAGTTGAAGAGTAGAGGAGGAGTGCATGCTCCATGTATAACAAAATAAAAGGTGGGCGGAGCTGCAAATTTGTTATTTAAATGTTATTTGTATTGTTTACTTGAAACTTAGGCGCACAAGAACATTAAGGTAACATTACTGTTGCTATTATTCTGAGATTTATAAGGAAAACCGTCTAGTTAAAGCTGATGGTTTAAAAGGCTTGCTTGAGAGTGGTATTTGCCATTGGNCTATTTATAAAAAGATATGAAAGGAGCCAAGN
>Contig1648
TGACATTCTGAAAGAACAGTGGAGTCCGGCACTTACCATCTCTAAGGTTCTGCTTTCAATNTTGCTCACTGTTGACAGACCCAAACCCTGATGATCCTTTGGTGCCTGAGATTGCTCATATNGTACAAGAACGATAGGGCCAAGTATGAGACAACTGCTCGATCCTGGACCCAGAAAGATGCNCATGGGCTAAGGGTGGTGGAAGCATTATAATAAAATGTTAGTAAGACCTCTCTGTTTTTANTTTTTCAAGTGTTTTAGN
>Contig1652
ATGCTCAATACCAGGATAAGTAGTGGCATCTTCAATAACATGGGGTAAATCGAAATTGATNACCCTTGAGTGAAGTGTGTTTAGAAATGATCATGTTAAGGCTAGCACCAGTGCCACCACCNAACATCAACTAAAGTGGTGGAGACCATTGAAACCATCATATAAATCTACAATCTTATTCATTTGTCATGGTTGAATGACCAAACATTCCACTGTTGAAAACCTTATTAAATCTTTGGTCTTTTCCATGGTATTCAAAAGCCCGACATACCATAAGCCTTGTTGAACGGAATGCCACCATCTACAACGGCATCTTTCAAATAGTACCAGCTCTCCATGAGAATCTTATCTTGGTTCATGAGCAATAGAGGTGCCAGTGAGANCACCACCTTCATTCTTGATCAAGAACTTGCACACGGGGGCTAAACCATAAAACCGCTCACNTACTACCATCTTCACTCTCCTTGAGGGTACAAGTGAGCACTGAGTGGCTAGCAAGAAGACNTACAAATCCTGTCCAGCATCACTGGTGCTTCAGGGTTCTTAACATTTGGGAGCTGAGTCA
>Contig1656
TCGGGGACAAGTAAATGTAGTGAAATATTAGTAAGGAACAACATGAACCATGGAGCGTCGTCGCATTGAGAACTGGCTTTACGACAGTCCAGTCCATTCTGATGTAGAAGCAAAGCTGAGAAAATTTCTTGGCTGAGTTACGAAATGATGATAGAATCCTTGGAATCCAGGTATGTGCATACAAAGACGGGGAAAGTGATCATTGATACTGCAGCTGGCGTGCTAGGAAAAGAAGATCCTCGACCAGTTCAGCCTAATAGCTTTATTTCCAC
>Contig1660
AATGTAATCTTGATTTTAATGATCTTAGTGGCAATCACCCTAGAAAGTGTGACAAGTTTTTATCCTCTTATACCTTTACTTGGATCCACTAATAAAGTAAATGATTACATAAGTATCCCTGTCTTCGCGGTTCAAGTAACGCTTTTTCCGAACCATGGGATCTCTATAGGAATGACAAATCACCATAGTTTATGTGATGCAAGCACAAGGTTTTGTTTCATGAAGGCTTGGACATCCATTGCTCGATCTGGTGGTTTTAAATGATCAANCCACTTTTAGATAATGGAATAACTTTGN
>Contig1665
AATGGAAAATGGAAAGGCATGCTATCACCGATGTTCTTTAATTGTGCTTGTAGAAACATTTNGTATTGTCAAGCTAAACACAAAGTTGTAAATGAAGGGAATGAACCATAGAGATATGTATCNCACCACTTTGGGCTATTGCTTCGTCTTCACCTAAGAGCCTGTATACTTGTGTTCCAAAGANTGAAAATTGGGAGCAGAACTGTCAAAGTAAACAAGTCAACGATCCATGACCGTTGCAAGTAAATTCCCATCATATGGTGTTGCCCCGCACCAAATGCTTGGCCACAAAGAGTTTCAGTTGTACTTGACATTCCCAAGAGTATTCCATTGACAAATCGGACACTTAGGGTTTGGACAAGGGCGTATCCGGCAAGAATCCATCTCACTTATATCACCGACA
>Contig1666
NATAAAGCAAGTAACGCACCAGAGATTGAGACACAGAATGNCTGCAGATGAACCCAATCCTGAGCCCAACGGAAGCTCAGAAGAGACGCTCACCGTTGCTGGTTTTATTCCCTTCGATACAGGTGTATAACCAGAGAAAAGCAATAACTCCAGACACGATTCCAATTTGGGACTCTGGGATTTTATGGTCTTCAACTAGAGTTTTAATGAATTTAATGGTCTCATCGGAACACGTAGTGGGTGAGGATGCGATACTATTGACTGAATCAGGTAATATGTCTTTGATTCTTCCAGTCGGCCATGAGAAATCTAGGCCAACATCCATGAGATGAAGTCTGAGGGTGTCGTCATTATCAGAAGGGTGGTGTAATCTGAGTTCGACNAGAGGTATAAAGGGN
>Contig1673
NCTAATGAAAAAATTACCTCAAGTTCATCCTGCTGCCATTGATCTTATTGAANAAGATGTTGACTTTTGATCCTAGGCAGAGAATCACAGTTGAAGATGCACTTGCACATCCGTATCTAACATCACTGCACGATATCAGCGACGAGCCTGTGTGCATGACTCCTTTTAACTTCGACTTTGAACATCATGCCCCAACCGAGGAACAGATGAAGGAGATAGAATTTATAGGGAGGCTCTTGCTTTAN
>Contig1676
TTGAATATTCTCATTAATAATGCAGGGTATTTATGGCTCCACCATTCACGCTTTCAAAAGNACAACATTGAACTACAGTTTGCAACTAACCATCTAGGTCATTTTCTTTTGACAAAACTTTTGGTGGAGACCATGAAGCGTACATCACATGAACAGAATATTGAAGGAAGAATAGTCAACGNTGTCATCAGAAGCTCATCGATTTGCATACAAAGGAATGTACTTTGATCAACTTAACAATGAATCGAGTTACAACCCTATATACGCGTACCGGTCAGTCTAAACTAGCCAACATACTGCA
>Contig1681
NAACGGACTCGTGAAGGAAATGATCTTTACATGGAAATGAAAGAATCTGGAGTAATTAATGAAAAAAATAATTGCAGAATCAAAAGTGGCTCTAGTTTTACGGTCAGATGAATGAACCGCCGGGANGCTTCGTATGAGAGTTGGTTTGACTGCCCTAACCTATGGCGGAATATTTCCGAGATGTTAATGAACAAGACGTACTTTTATTTATTGACAATATTCTTCCGTTTTGTTCAAGCAGGATCTAGAAGTATCCGCCTTGTTGGGTAGAATGCCTTCC
>Contig1685
ACCAAAGCTGTCTGGTTTACCAGATGCTACAAGTTCCTTGATTGTAAAAAGGAAATGGCACAACGTTCACCTCCTGGAAGCTGAACCGTGACTGCAGCGTAATCAATCCCGTCCTTTTCCTCAGAATTTGACGGTGCCATCGGAAGATACTTCAAATGGCCCTCAATCTCACCAAGGGTGTAGGGTCAAACGGGTCATTAGCTTGGTCTTTTGGAAATCGGGTGCAGAGTTCTTGCTCACACCCTNGGCTTTGACTGTGAAAGATN
>Contig1687
TGTGAACGGTGTAGAAACCAGTTGCTGTTGTCAGCAGCAGGAGCACGACCCACATATTTGNATGTCATCTATAGTACCTCGATCAAGAGCTTTCATGGCAGTAGCAAGGCGTGGGGCAATGGTAGCTGTAGGCTCCCATATTCATTGGCACCTCCTGGCACCAAACAACTTCTGCATTTGGAATAGCGCTTTAGTTCACGCTGGATGAGGTCATACGGGAATGGGCAAAGCTGTTCAACACGNACAAATAGCAATATCTTTACCCTCAACTGACTTCCTTTGTTCATCAAGTTCATAATAACCNTTN
>Contig1689
GAGATTACAACCTGTTTGTTTATTTCTTATAATCTCTTTGCAGTTTAATCATGGCCAAGATTCAAGATCGGAATCAACGGATTTGGAAGAATCGGAAGGTTGGTGGCTAGAGTTGCTCTACAAAAGCGATGATGTTGAACTTGTTGCTGTCAATGATCCTTTCATTACTACCGACTACATGATTTTACATGTTCAAATACGACAGTGTTCACGGCCAATAGGAAAAAGAAATGN
>Contig1691
ACAGTTGAAGAGGAGATGAGTATTTCATTAAAGGAGCTTCTAGAGAGGCACTGTGGTGGTNGTTAGAGGTGGATGGGATNAACCTACTTGCGGTAATTCCCGGCGGTTCATCTGTTCCATTGNCTTCCGAAAGACATATGTGAGGATGTGCTGATGGATTTTGATGCACTCAAGGCTGTCCAGNTCTGGATTAGGGACTGCTGCTGTTATTGTGATGGATAAATCAACCGATGTTGTGGAN
>Contig1697
ATGTCCAAATAAACCTTGCAATGTAGCCGGATACACAGTCCCAAAAGGTGCTAATGTTTANTGTGAATGTTTGGGCTATACACAGAGATCCTCAATATTGGGACAATCCGTTAGAATTCAANTCCAAATAGGTTTCTTAGTGTTGATGATGGTACAACAAAGTTTGATTATTATGGAAACAANTCCCAACTTTATCCCTTTGGGTCGGGTAGAAGAAGGTGTCCTGGAATTCCCTCGGGTGAGAAAATGTTGGTGTACTTTTTGGCTTCGATGTTGCACTCATTTGATTGGACTTTNACCAAATGGCGAGCACGAGCTCTCCGATAAATTTGGCATTGTCCTAAAGAAAAATAGGCCNACTTATGCCATCCCATCTCAGAGGTTACCAGACGAAACCCTCTACAGGTAACGGGAAACTNATTAATGN
>Contig1698
GTCTATGTTGATTATATCACCATCCTTCTAAGTTCACGAGAATCAGGGATTCCATGGCAANATGCATTCATTTACTGAAGTGCATACAACTTTTGGGAAATCCGCCATAACCGAGAGGTGAAGGGATACGCTCCATTATCGATAATCATCTGATGAACTTCTTGGTCAATTTGATCTGTCGTAACACCTGGCTTGACTAATGTTCCAGCATACTGAAGAACCTGTGCAGCAAGCTTCCCAGAAGCTCGCATACATTCTATACCCTTTTCATCATGTACTTCAGGTCCACTAGCAATTCCAGGTGCCTTCTTAGATGCAACNATAAGGAGGCTTTGGTATGTGATCAGGAACAGGACGGCGAGGAGACAATTTGCCTGGTCT
>Contig1699
NTACAATCTAAATCCCTTAACGAGGATCCATTGGAGNGGCAAGTCTGGTGCCAGCAGCCGCGGTAATTCCAGCTCCAATAGCGTATATTTAAGTTGTNTGCAGTTAAAAAGCTCGTAGTTGGACTTTGGGTTGGGTCGGCCGGTCCGCCTTTCGGTGTNGCACCGGTTTACTCGTCCCTTCTGTCGGCGATGCGCTCCTGGCCTTAATTGGCTGGGTCGTGCCTCCGGCGCTGTTACTTTGAAGAAATTAGAGTGCTCAAAGCAAGCCTACGCTCTGTATACATTAGCATGGGATAACATCATAGGATTTTCGGTCCTATTACGTTGGCCTTCGGGATCGGAGTAATGATTAACAGGGACAAGCCGGGGCCGGATTCGTATTTCATAGTCAGAGGTGAAATTCTTGGATTTATGAAAGACGAACAACTGCGAAAGCATTTGCCAAGGAAGGTTTTCATTAATCAAGAACGAAAGTTGGGGCTCGAAGACGATCAGATACCGTCCTAGTCTCAACCATAAACGATGCCGACCAGGGATCAGCGGATGTTGCTTATAGGACTCCGCTGGCACCTTATGAGAAATCAAAGTTTTTGGGTTCCGNGGGGGAGTATGGTCGCAAGGCTGAAAACTTAAAGGAATTGACGGAAGGGCACCACCAGGANGTGGAGCCTGCGGCTTAATTTGACTCAACACGGGGAAACTTACCAGGTCCAGACATAGTA
>Contig1700
TAAGCAGTGGTATCAACGCAGAGTACGTCGGTAAGCAGTGGTATCAACGCAGAGTACGTCNGGTAAGCAGTGGTATCAACGCAGAGTACGTCGGTAAGCAGTGGTATCAACGCAGAGTACGNTCGGTAAGCAGTGGTATCAACGCAGAGTACGCGGTAAGCAGTGGTACCAACGCAGAGTACGCGGGGTATCGAAATCGGCCGTCAACTCCAAACGCTGGTCGGTCATTTCCTTATTTCCGATCAAAACCATTTTCAGGTCATTGAACAATGGGTGCAGGTGGGCGAATGTCCGACCCCGTTCACTGGTGGAAAGAAAACTGAGACAGAAACTATCGAACGGGTCCCATACCAGAAACCCACCATTCACAGTTGGAGATGTCAAGAAAGCCATCCCACCCCATTGTTTCAATCGATCAGTCATTCGCTCTTTCTCTTATCTTGTTTACGACCTCACCATTGCTTCCATCTTCTACTACCTCGNCCAACAATTACATCCTCTCCTCCCCCAGTCACTCGCCTATGTGGCATGGCCAATTTACTG
>Contig1705
GACCACCCGGTGCACTCACCATTGCTAGAGGGCTTCTTGATGCATCTACTGTTGCTGAAGNCAATCAGTGTGATCTCATGTTGGTATGAAGACAAAACTGAATGGGGAAACCGAGTTGGATNGGATTTATGGATCAGTGACCGAAGATGTGGTAACGGGATACCGTATGCACAACGAGGGGTNTGGAGGTCGATTTATTGTGTGACCAAACGAGATGCCTTCCGGTGGGACTCGN
>Contig1707
CCTAGGAAAATTAACCGTAGAAGCTGATAATTCGAAAATAAACTTCTAAGAACGTAAGACNATCTGATTCTTTTAAGGATGTTGACTAGAATGAACTCATTGTGAGACCAAATAGCTGATAAACCCAGAACCCACGATCCATGTTTGTAATCGCTTAAAAGAATGGAGGCAATATAACCCATCGGCCGGGGATACTTGGGTCTTCCTTCCTTACCATCAAACAGCCTCCTGAGACGACTATGCTTAGCCATTGCCCAATTAGTCATGATGGGAAGCAGCAACCACCAGAAAGACATAACCGGCAACCGTCTGAGTTGCAATATTAAAGCCCCAACCACTGATAAATCTCGGTTGTGTAATTTGCACAAGTCACAATATTGAACAAAAACCCTCGAGGGATTTGGTATCCTCCAGGTCCATTGGGGCTGCGGAGATTTCTCAGTAAGATATGGCAATACAAGTTTGCAACTTGCATGATCGCCCCAAATCCAAATCCGATCTTCATCTGGAGATCACTTACGGGTGTGTATAGAGGATGATTAACATAATAAGCAATATAGCAGCCGAAACTCCAGTAATAAGCACAGTTTCTAAAGACATTTGAAAGAGGTGAGGTTTGCATGACTGAAGCGGTGCACAAAGAAGGTCTCCATTATACGTTTGAAATAGTGGAAAACACCAGTAGTATAATGCATATGTCTGAACTGGACGCATTAACATGTTCACCCTTGTATCCAAAAAAACTGGTACACTGGGAAGTAATAGAAGACAGGATAGAGGATCAGTGGACCCAAATACTCAAAAAGAAGAGTGTTTGTATACGAAACTTAGTTGGANCCCGAACGTACCGTTTAAAAACCTTAAACAGTACCCGGN
>Contig1708
TGTTTTTGGTATTCTGCCCACAAGTTTCTTGTTACATAATGAACAAGTTATTAAGTGACTNGTCAATAACAATGGGTTATTTACTGGTGAGCCTGTGATTTTGTTGCACATATCAAGTTCACGGTTCTTCTGATGCCAAATGGAAATGATCGCGTAACCTCGCACACACTTCAAGAGTTGCAACCAACAAAAACTGTTGATGACACTGAAATTAAAGCGTGGTTATCTTTACCTGTAAAGTCCAAAAAGAAAGGCGGTGGCAAAAAGAAGGAAAGGGAAGAAAGCAGATAAAGGTGAAGGACCAATGGAAGAAACATCCAACGATGGTGCCCAAGAATGAGAAGCTTTTGTTAATTTGATAG
>Contig1710
NCTGATTGACTTNCAAGTTGAACCCAACATCCCAATCAAACTCTCAATCCGAAACCCTCTTAATGAAAATATTNAGAACACACAAGTACAAACAATCAGTACTTGCCGTGCTGTTCTATATGTGAATGGGCTTGTCATAAGTCGCCATTGCAGCTTCCTTCACAGCCTCACTTAATGTTGGATGAGCATGGCATGTGCGCGCAATATCCTCACTTGATGCATCATACGTTAATGCTAAGGCAGCCTCGTGGATGAGCTCTCCAGCATTTGAGCACATGATGTGAACACCTAACACCTTGTCTGTCTCTTTTTCTGCTATTATCTTCACCAGTCCTTCTGCATCATCAATCGACTTTGCTCTGCTGTTTCCCAACATGGGAAATTTCCCGACATTGTATGCGATACCAAGCTCCTTGACCTGCTCCTCTGTCTTTCCAACAGATGCCACCTCTGGATGTGTGTAACAGACACCAGGTACCTTATCATAGTCTACATGCCCTTCTTTGCCCGCAATGAATTCCACACACAGCAATACCATCTTCNTTCAGCTTTGTGAGCCAACATGGGCCCAGGAATAACATCACCAATGGCAAAACACCCTTC
>Contig1711
GGTGTTTGGGGTGTTCACTCTTTTCAATACATGCAAAAAATATAGCCAATTGTATTAAAGAATTTCTTGGAGGAAACATCAGTATAAACAAGAAAGATGGAGGTAACCAATGTCTCCGAGTATTCAGGCAATCGCTAAAGAAAAGTTGCCTAAGATGATCTACGACTACTATGCGTCTGGTGCCCGAAGACCAATGGACTCTCGAAGGAGAACAGAAATGCCTTTGCAAGAATCCTGTTTAGGCCCCGTATTCTTATTGATGTGAGCAAGATAGACATGACTACAACTTAGTTTTTGGGGTTCGA
>Contig1712
ATGAGATTGTGTCCATGGTATAAGCATGGCCCCTTATAAAAAATACCTCCAAAAAATAATNCCGCTTAATTCCAAGTTGCAATGCGGTTAAATAAGATATCTGCCCAATATTATAAGATATNCATACGAAGGAGAGAGAGAGAAATGTCTTCAGGCCTATAGTCTTCAATCTCCTTGTTCTCAGAAATCGCCTTGCCAAAACTTGAAGCGATTGCTGATGCAGATAGTCCAATCTTTGAATAATCCAAGCCCCCATAAATATCTCCAACGAGCATGTCTACAGAGCTGTTATCTCCCCTTTGACNTTAACTCAAGTAGCTCATCGAAACTCTTGCACTTAGTCAATAGTCTCCCTAATCCCCAGTNAAGTTCCACCACCTACATTTGTCCCACTTACACGNTGAAACTTTCCATCTCCATCAACCTNTAATCATGCTAACTCCTGATCCTATATTAACAAGAAGATATGGGTACATATCATTATGATNCTATCTGN
>Contig1721
NCGGTGTGGNGAATCAGAGTACTCAAGAACTCGAGCATTNATGCTGCATATAAGGCAGAAGAAACTACAAAGGCTGTGCATAGTGCATTAAAGATTGCTGAGGATATAAGAGAAGGTGCTACTAACACGATGATTACTTTGCATCAACAGGGGGAGCAGATTAATCGAACCCATGCATCTGCAGCCGACATCGAGCAGGATCTCAGTAGGGGTGAAAAGCTTTTGGGAACTCTTGNGTGGAATTTTTTCTAGGACTTGGAAGCCTAAAAAGGGTCAGACAATAAAAGGACCTACTACCNTTCAGAGATGATCCTGATCGGAAGAAAGGTAACCATTTGGAGCAAAGAGAAAAACTTGGAACTTACAGCCCCAAATAAGGGAGCATCACGTTCTAGAACACCACTTCCTGAATCTGCAGATGCAATGCAGAAAGTTGAGTATGAAAAAGCTAAGCAGGATGACGGTCTTTCTGACTTGAGTTGACATATTAGGGGAACTCAAAGAAATGGCTGTTGACATGGGTTCAGAAATAGAGAGGCAAAACAAAGCCCTCAATCCTCTTCAGGATGATGTTTGAGGAGATCAATTTCCGAGTTAAAGGTGCCAATGAACGTACTCGCCGTTTGCTTGGAAAAGTAGTTCGGATCGGCTTACGAATTGTCGCTCCTTGAACAACATCAGTATTTTTCTGGAGGNATCTTTGAATGATAATAGTGTGTGATTGTTAAAAGTTAAAACATTACCTCCTTATTGCTTNGCAGTTATGTTGTGCTGTACAAGTTN
>Contig1723
CATTCATCTGTCAAGAATTAAAGAGGTTGGTATATGGTGCAAAAGCTGAAGCAGCGATTGNCAATTGGTTTCGATGATTTTATTGCTGATGCATTGGGAGGTACTGGTTTCTATCAGAAGGCTTCCATGGAGATCAAAGAAAGCTGATGGTAATGGAGCCATGATTGCTGAACAAGTGTTTGAGAAAAACGAAAGCCAAAGTTTTCTATGTATTGATTTAAATTTGCCACGAAACTTGCTCATATGAATTTCTAACTTTTGTAATTGCTGAACTTCTTGCATTATTGCTACCGAGTAAATGGTATACAATTTTATGTTTCTGCACTACATTTTTGAGTTATTGGTGTTTGATTCTTGGGTTGGAACACAAGAAACCAGAAAGCTGTTTTATTGGTTCTGTAATGATTCATCTAACAGTCCAAAATTTTAATTCTGTTTCGTATGTTTTTAAAAATCGAGCCGAAATTCAAATTTTACTTGCAATATAAATTTTAAAACTAAGAGTAAATTACATGTACCCTT
>Contig1726
TGAATGTGGACAACGTGGTGGATACTTCGTAAATGACAAACATCCCTCCACAGACAGTTGNATGAAATATACAAGGTTGCATCGATATCACTCAGTCCCAATGTTCCTGGGCAGATATTTATGGGATGTATGGTCAGCCCCCCCCAAACCCTGGTGATATCTCATATGAGCAGTTTCTTAGAGAGAGCAAGGGTATTATGGGAATCACTAAGGAAGAGAGCACACATGATGACAGACGGGTTCAACAGTTGCAAAAATGTTGTTGTGTAATTTCACAGAAGGTGCCATGTATTCATTCCCACAAATTTAAATTACCTCCAAAAGCANAN
>Contig1732
GACACCACCAAGTTGTTCAATTCTATGTCTTCTTCAGGTATACTATTAGGTTTGTGGTCGNTTAGACAGTTCTAGTGCTCTGCCTCGTTTCCCTAAACAGCCCGACAGTCGCCAGCATTTGNCAACTACCAACATCCTTCCAAATACAAGAGTGGTCAACGCAGTAGTCCCCGACGAAACAATCAACAGTGCTGTTTTCTGCAAACGCTTGATCAGCTTTCAAGTAAGCATTTCGTATTGANTTTTTTCAAACAGCCGGGAAACTGAGGATCCCCAACTATGAACTTTAAAATGTTCTTTCTNAACATAACAAGCAGCATCAGTCCCACCATGCCCATCAAATACCCCATAAAAAGCTCCAAGNGGAAGGAAAACCTTCCGTTCTGTCAAAATGCTCAAGAAGGCTGTCTATACATA
>Contig1734
TATGTTCTAAAGTTTAAGACTTTTGAAGAAGCAGTTTGTAAATAAACAACTCAGTTCCTCNAAGGATTGTCTAGTTCTATATTCACTCGTTCACCTGAGCTTATCTTCAAATGGATAGGACCCTCAAGGAAGTGATTGTGGTATTGTTAATGCAAATATACCAACCAATGGTGCTGAAATTGGTGGCGCTTTCGGTGGTGAGAAGGGAACTGGGGGTGGGTCGTGAAGCGGGAAGTGATTCTTGGAAACAGTATATGAGACGCTCAACTTGTACAATCAACTATGGGAGTGAACTACCTCTTGCGCAGGGGATCAACTTTGGCTAATCAGTACAGGGAAGGCATGGGAAAGCATAACATTGGTGGTGACAGTTAACTGCTTATAGTTATGTAACATCATAAACGATTAAAATAAATGTACTTCCCATTTGCTCCATTTGGAGCAGGTTATTGATCTATCTAATTATGT
>Contig1739
NTATTCATTTATCCAATAAAATCATGCAAAGGAATTTCTGTTTCTCAAGCTGCCCTTTCTCCTACTGGATTTGGTGTGGGATCGTCATTGGGTGGTTCTGAATTCCAAAGGCAGAGGATACACTCAGCGGGTCCAAACCAAAGCTTGCTCTCATTCAAGTTGAGCTGCCCACTGAGGCTTTTTCTCTTGGTTGGGGTGCCCACAAAGTCTTCTTACATGGTGGTACGTGCTCCTGGGATGGCGGAGCTTAAGGTCTCATTTACTAAACCGTCATTATCGTCTGATGGGGTATCGGTTTGGGAATGGTNCAGGCTCGGCCTTGGATGAGGGAGACGAAGCTGCAAAATGGTTCACCGAATTTCTTGGTAAAACCAAGCCGCTTGGTGCGCTTTAATGAAGAATCAGAGACTAGACCTGTTGACCCTCAGTTATGCTACTGGATATAATGTGAAATTTACAGATGCTTTCCAGTTCCTTTTAATCTCCCAGGCCTCCTTTGGATGCGGTGAATGAACGACTAAAGGAACCAGTTAGCATAAACCGATTTNAGACCCAACATCTTTGTTGATGGTTGN
>Contig1746
NCNAAACACCATCAGGCCGCGTTCACAAGGGAGTCTGTTCAACATGGATGAAGAATGCCGTGCNCTATGACAGAAAGCCAGGATTGCAGTTGGGCCCCAATTTATGTTAGAACATCCAATTTCAGACTTCCTTCTGATCCTAAGGTCCCAGTTATCATGATTGGCCCAGGCACTGGATTGGCTCCATTTAGAGGTTTCCTTCAGGAAAGGTTAGCTCAGAAGGAAGCTGGGACTGAGCTCGGAACAGCCATTTTATTCTTCGGATGCAGGAANTCGCAAAGTGGATTTCATATATGAAGACGAGCTTAATAATTTTGTGGAN
>Contig1747
ACGGGGGCCTTTCACCAATTCATTCCAGTTCGCCGTCTTCCAATCTTCAGAAGTAGCAAAAAAGAAGTCGAGCAGTGGGTGTCAAGGGTGGAAAGAAGAAGACGTCAACATTTGTGATTGATTGGGGGGAAGCCAGTTGAGGACAAGATTATGGAAATTGCTTCCCTTGAGAAGTTTCTCCAGGAGANGGATCAAGGTTGGTGGCAAAGCTGGGAATCTCGGTGACTCTGTTACCATTTCTCGCGANAAAGAACAAGATTTCTGTTACCGCTGATAGCAACTTCTCCAAGAGGTACCTTAAATACCTNTACCAAGAAGTACTGAAGAAACACAATGTGAGGGATTGGCTTAGAGTGATTGCTTCCAACAAGGACCGCAATGTGTATGAGCTACGTTACTTCAACATCGCTGAGAATGAGGGTGAAGAGGAAGACTGAGTGGACAGTTGANCCTTGTTTTATGTTTGTTTTTTGACCTGCTTGCTTTTTAAAAGATGTTATATCAGCTTTTNTCTTCAGGACTGTATTGTAGTAGAGTTTTGAGCTTATTAGGTGCTTTTGCACTCATCTTTNATCTATCCAAGTAN
>Contig1748
GTACCGCTTGCGGAACCTCAATATCCACTGGTTTTATTTAGCTAAATGGCAATTGGCGCANTACAATACGTCCAGTGGCTTCTCGTGGATTTTCATAACCCTGCTGTGCAAAAATGGGATATGCATTTGAAATGGATGTACGAGTTATGATATAATATCATGAGCGATATGGAAATAGATCGAGTAATCTGTTCCTTTATCCAAGAAAAAGTATTTCTAGTTTGCATGGTCCAACCATTGATCCCGAAAATTTCTACAATAAATTGGGGTAGGTCAACTAATGGAGTTTCCTATCCACGATTCTGTTATTTACTGGAATAATAATAATTTGACTGGAATTAATATATAGGAATATAGGATGAATCTCCGGGAN
>Contig1749
GACAGTTTTGTGACCTTCATCAACGAGAAGTGTGGTACCAGTCGTGATGCTAAGGGCCAANCTCACCTCCACTGCGGGTATAATTGCAGAATTGGATAGCTTGGTCAAGGAGTTTGTAAGTGCTGGTAGCGAAGAAAAGAAAGCAGTATATGCCAAGATTGAGGGAGGAAGTTGGAAAGCTCACGGGTTCTTCTGCTAGATACGGCAAGATTTACGTGAAAGCAGCCAAGAGTAGTTTGAGCAAAGGTGCTGATTATGCTAANAAATGAGATCCAACGTCTTGAACGTATCCTTTCTAAGTCGATTAGCCCTGTAAAGGCCGACGAGTTCACCCTCAAGAAGAAACATCTTATCCGCTTTTGCCGTGATAACTGACAGGAATCAGCGGTTACTTCCAGTCACAGAGATGTTTGATGTGCTCTCCTCTCGAGNGTAGTCCAGGTTGGGTGTCGTACTATCTTTACATCCAGTCGTTTTACTTTTCTTTTTTGN
>Contig1753
TAAGCAGTGGTATCAACGCAGAGTACGCGGTAAGCAGTGGTATCAACGCAGAGTCCGCGGNGGACGCTTGTTATTATCTCATTCCCCTGTGTGCCTCCATTGTTAGTTTGCAGCAGCTGGGATCACTTGTTCTTCTTCATCAACAATGGCTGAACAGACTGAGAAGGCTTTTTTGAAGCAACCCAAGGTCTTTCTTTGTTCAAAGAAGAGTGGGAAAGGGAAGAGGCCCAGGAAAGGGAGGAAACAGATTCTGGAAAAGTGTTGGTCTTGGCTTCAAGACCCCAAGAGAGGGCTATTGAAGGAACTTACATCGACAAGAAGTGCCCATTCACTGGTGATGTCTCCATCAGAGGACGTATTCCTTGCTGGTACTTGCCACAGTGCTAAGATGGTGAGGACCATTATTGCTCGCAGGGACTACCCTCCATTATGTCAAGAAATATCAAAGGTACGAGAAGAGGCATTCAAACATTCCAGCTCACAT
>Contig1755
NTTGAAAGTCGACCCCNGAGGAATCGAAGAATTACAGATGAATTTACAAAAAGAATTTAATTCTGTAAATAGAAAACTTTAACATTGCTATCACACGAATTGAAAAGCCTTACGGAAACCCTAATATTCTTGCAGAATTTATAGCCCGCCCAATAAAAAAATAGAGTTTCTTTTCGCAAAGCAATGAAAAAGGCTATAGAATTAACTGAACAAGCAGATACAAAAGGAATTCAAGTGCAAATTGCAGGACGTATCGACGGAAAAGAAATTGCGCGTGTTGAATGGATCAGAGAGGGTAGGGTTCCACTACAAACCATTCGAGCTAAAATTGATTATTGTTCCTATACAGTTCGAACTATCTATGGGGTATTAGGCATCAAAATTTGGATATTTATCGACGGTGAATAATAAAATAAACCTTTATTTCCCTTTGCATTCTATCCGGCGATGGAACAAAAAGAGAAATTTATTTCTTATTTTCTCTTCAATAAAAAAAATGAACAAACAATTATAATTCTATAGGGTTTAATAAAAATTAAATTAATCTTTTGNATAAAATTGCTATGCTTAGTCCCAAAAGAACCAGATTCCGTAAACAACATACAGGAAGAA
>Contig1763
NTTGGTCCAGCGGCTAACAAGNAGTGGTACAGGAGGTGGGATGCAGAAAGCTCCTTACCAGAGTTCTCAAGGAAGTCAGGGAGAAAAGTGACCCGAACAATACAACTATTTTGTTGTGGTTTGGATCCAAGTGTATCTGATGAACGTCTTAAGGCAGGTATTTGGTCAATTTGGTGAGCTTATTCATGTGAAGATACCGGTGGGTAAGCGTTGTGGGTTTGTTCAGTTTGCTAACAGAGCTTGTGCAGAGCAAGCCTTATCAATTCTAAATGGTACTGAATTAGGAGGCCAGAGTGTCCGCCTTTCCTGGGGACGTAGTCCTTCAAGCAAACAGGGTCAGTCAGAACAGGGACAGCAGTATGGTGGTGCTGGTGGTGCATATTACGGTTATGCACCACAGGGATACGAGGCATACGGGTATGCCCCACCACCTCAAGATCCAAATGCTTATTAATGGAGTCTACGGTGCCGCTGGTTATGGGGGTTATCAACCAACCACCACCACAGCAGTGATGTGTGATGGTN
>Contig1764
NAGAATAGCTGTTGAAGCAGTCGATCCAGCATCTCTGTTTTGATTATTCTCTGATNTTCAGAAATTCAGTATCAGTATGACTGTTATGCATCAGATATAGCCGCTTTAGTGTCGGATATGAACTTTGGATGCTTAATGAGATTACTGAAAAGATGTTTCTTAACATATTCAGCAGCACGAGCCCCACCATGACCATCAAACACACCAAACAGACCAATAATTTCACCATCTACACAATCGATTCTTGCCTCATAGAAATCCTCCATTGAAGATCTCTTTCCGGGAGAACTTGCAAACCCATAACTGAACTTTGAATTCTTCGCTCACTCCACCACCACAACCAGGGGAATCAGCATCTGGTTGACCCAAGAAGGCAGCTGATACCNGAATTCAGATAACCCATATTTGCTAATGTTGAATTAAACTTCCAAATATAAGATAACCCTNGCAAACTCTGTTAGATGCAAATCTGAAAAGGGGATCCAAAATTTATGATTGTAAATAAAANATATATATATGTGTGTGTCCCCGCGN
>Contig1771
TAGTGAATAAAAAAGAATAGCTGTACCGGCAATCCGGTATAGCCAATGTTTGCTTGTGGANTTGTCTCAAATGATTACCGCTTGTCAAAAGCGCCTGACGAACTAATCAGGTTTACCCTAATTTTTTTTTTCTGGCAAACATATAAGCTCGTTGTAGTGGAACAGTTTCAAATGCGGACACGNGTCTAGTAGCGGTGGCTACTGCAGTTCGTCACGCTGCTCTAACTAAGTCTTTAAAACCGGNTGTTCACGGCTCGTTAGTTAN
>Contig1782
NATGATCGTCCGACAATAANTGGTAACAAATGACGATGGAATAGAGGCACCTGGTTTACAAGCTTTAGTTCGTCTTCTTGNTTTCTACTAATCGTTATCGTGTTTGGGTCTGTGCCCCTCATTCGGAAAAGTCAGCTGTCAGTCATTCTATCACTTGGAGTCATGATCTCACCGCAAAGCGGACTCAAATTAGTGGAGCAACGGGCTTTTTCTGTTTCTGGAACTCCTGCTGACTGCACTTCGTTGGGAATTTCGAAGGCGTTATTTCCTTCTNGAGCCAGATCTGGTATTAAGTGGCATTAATATGGGCAGCAACTGCGGTCTTCACATTGTCNTATCAGGGACAGTGGCAGGTACTCGAGAGGCCTTTTTGATGGTGTACCATCTATCTCGATNATCAN
>Contig1785
NATTCACCGCCTCAACAGTTGTTTCAGNCAGGTTGTTCATCGTAAACTTGAACAATATCCTTAACAGCGTCTCCAAATTTTTCTTTGAGNTACTCTTTCAATCCCCATCTTCATGGTTGTTGTTGAGCTTGGACAAGTACCACATGCCCCTTGTAGCTTAAGCGAAACGACACCGTTTAGAAACCCCAACAACATCAACATTGCCACCATCAGCAATCAAGTAAGGCCTGACGTCATCANAGAACCTTATCCACGTTTTCTGGGTNTCAGTTCATATTGCTCAGCTGAGTATAGCCCAACAACTTGTCGCGTTGACCGCAGTGATACATCTTTGACTTTGACTTTGACCAAACACTN
>Contig1786
TCGGGGAAGAGTGACAGGGATGACAAGTTTGGCAGTGACGTCTTTCCGAAAAATTTCCAGAAAAATGAAACTCTTGTTGGTGGTGGAACTCTCAATGAGTCTATACCGTTAAGTGAGCAAGAAGACCTAATCGTGTGGATGCGAACTGCGGCTCTTCCAACTTTTAGGAAGTTGTATGGGAAGATAGAAGAAGATATTGAGGCGGGCGAGACAATAAACGTGGTATTAGAGAACAGATACAACACATATAGTTTCAGTGGCAAG
>Contig1798
TGGCGTTTCTCTGTGGCTCATCCCATTTCAAGATACAAGCATGAACTGACGGTATTAACCNCAAAAAGACCCATTGCCATGAAGAGAACAGCACGAAATGAACGATATTTTCCACTAGAGANGTTTTGGTGATAGTANGGGTCATAATGGTAAAAATGCCCATGGTGGTGACCCCGCCTAGGTAGGATGAATTGCCAAAGGGGATTACACTGGAAAATGTAATAGATTGGTGGAAAGAAAGAGGTGATGATCATGACTGCCGATACCGACGTAATCTAATTGAAGTAGTTTAAGGTTTAGGTGGTGTGAGTGGCATCCAAAAAGGTGGCATGTGCTGCTAGAAAGGAGGCAGAACATTGCTCCGGCTAAGAATACAAAGAATGGCCACCGTGTTGCCGCCATTAGTGGCGCGTCTATATCCAAATCCAGAGGTGATCNCGTGCCTCAAGTCTATGAGTTTTGGTGTATCCATTATTGAATAATTTGAAGCGGATGCACCNTTGATTTAATGGAAATGACCATGTTAATATATTGAGGAACTCAGTTACTTGAGGTACATGNCN
>Contig1805
GGTAAGCGTGTATCATATGATTACCAAATGAAGTGGGGTCCAATCTCAGAGACGGCATTTTGCCATCCCGCAGCCCACATTCTTAGGGCCCTCAACAGCAATTGCAAATGGCGTAAGGATTAAAAGTGAAAGCAACGATAAAGCAAGCGTAATAGTTCATTCCGCTAACAGATTTCCCCTTCATGCCCCTTTTAGAAAATATTATTTCTAAACACAAACGCCAAATTTGATATCATGGCCCCCATAAAACCGATCATGTTGAAGTTGAGTTCAGTAAGGGCAGCANAGACCACAACCTCCGATGATTGGTAGAAGAGACAAGTAAACCGACGTTGGGAATGTTTCTTCCCAAAATGAATCTTGAGACCAANCACACTAAAAGCAGGCTCGCCACTCTTGATTATGTGTGTGAAGGAAACAGCAACTTTAGANCATGCTAACAGTTGCTGCTACATGACCAATAGTATGTGCCAAAGCAACAGGGAACAAAGANTTTCCAAAAATCAAGATCAGTATGAGGAGCATCAGCAATTTTAGTACCCCAAGAAACCAANCATAATAAGTGATN
>Contig1806
NAGAAAGATCTCTCAAAGTANTTCATTGTCTATTCACCGCCGAATTGTTCAATACAAAACAGCTTACTACTCATTTTACCTNTCCAGTTGCCTGTGCACTCCTTATGTTTTGGGAGAGGATCTTGACAAGCACGTTGAAGTGAAGAAACGTGCTCGTTGAAATGGGTACCTATTTTCAAGTTCAGGACGATTATCTAGACTGTTTTNGGTTGCTCCCGAGGTGATTGGAAAGATTGGAACTGATATTGAAGACTTTAAGTGCTCCTGGGTTAGTTGTCAAAGCATTGGAACTCGCCAATGAAGAACAAAAGAAAGTCCTACATGAGAACTATGGGAAAAAAGACCCCGCGTCTGTTGCTAAAGTGAAGGAAGTATACCACACTCTCAATCTTCAGGCTGTATTCGAAGATTACGAGGCAACAAGTTACAAGAAGCTGATCACCTCGATTGAAAATCACCCAAGCAAAGCAGTCCAAGCGGTGTTGAAATCCTTCTTGGGTAAAATTTACAAGAGGCAAAAGTAGATGGTATTGTACTAACTGATTTCTGATTTTGAGTCTCGCGAGTGGAAAATCATTTGCATTCTCTTGAATAAGCGGCAAGGCGATGTTGTCTGTATGTTTTGTCATTTGTATTATTGCATTCTTCCAAGTGATATCTCTGTGTCTTTAGTATGTGTAATAAAACNCTTCATTATTGTTTGC
>Contig1825
AGCTCCCAAAGTGTGGCCACCAGATAAGGTTACAATGTCAATGTCCTCAAGACCCATGGTGGGGAACAAACACCTCTCTCAGATGGTCGTTTCCCTTAGTTGCATCAGGAAGACGGCCTTCNAACTGGTGGCTCTTCTTTGTCCTCCCTTCCGGGTGGANGGAACATCGGGTCCTCCAGTGANCTTCAACAGCAACAACACCAGCCAACTGATAGAAGTCACCGTATGAGAGGATGGGGAATTNGTTCCTTGATAGGTTCCAATAGTCTGACAGCAATGTCAAGACCGTTGTTGGCACCATGGCTTAGCTCAGCCTTGTGCCTCATGGTACCGAAAGGTCCACCAGTTTTGGTCTTCACATCGTTAAGTACCAGCAGAGTGCCATGCGAGACGGAGCATCAAAGGAGCACATTTCTTATCAGCGATGAATCCTCGGAGCTTCCTCTTGGCTTTGTCAACAGCCTTGGCGTACTCGGCACTAACGGTTGGGTAGCACTTTCCCATGGTATCAAAAGCCTTTTTTTTAGATGAAAAATGTGTGAAACCCTAGGAAGGATGAAGAGAGTGATGAATGAATGAGTCCCCGA
>Contig1826
GAGCTATACATATTCCGACGCATAGGATAATTGCGTTAAAGAAGATTAATATCTTTGAGANAGGAGAAAAGGCAGCAGCTTTTGACTGAGATAAGGACGTTGTGTGAGGCGCCTTGTTATCNAAGGTCTTGTGGAATTTTATGGAGCGTTTTATACTCCTGATTCGGGGCAAATTAGTATCGNCTTTAGAGTATATGGATGGGGGTTCGTTAGCTGATGTTATCAAACGACAAAGATGTATACCTGAAGCAGTTCTTTCAAGATGGTTCAAAAACTATTACAAGGACTAAGCTACTTGCATGG
>Contig1828
TTCCGACGGCATAAGCAACCTGACTAACATTTGTCACCGGTTGCCTCACATAGAGCTGACNATGGCATTAACAGAAGAGATCCTCTGTGCCAAGAAGGCATTGGCGGCAAGTTTTGATAGCTCAGCAGACCATAAGTTGGTTGTGATGATGTTTTCTTCAGGAACCCAATTAGCGTAAACTGCTTTCAATGCTTCGATTGCTTTCTGACCTCCTGGTGTTTCCCGCCCACCAATGAGAACTCTGTCGGGTTTGAAAAGGTCTTCAATGGCAGTTCCCTCAGCAAGGAACTCGGGGTTCGAAAGANATCTGGAAGTTAATTCCCTTGCTGTTATGGGTCAGGATCTTCTCAATCGCCTCAGCTGTCTTAACAGGCACAGTTGACTTCTCAACTACGATCTTGTCTGATTTCGAAACATCAGCAATCATACGGGCAGCACTTTCCCAGTAAGTGAGATCAGCAGCTTTACCAGCACCAAGACCGCGTGTCTTCGTTGGGGTATTAACCGAAACAAAGACAATATCAGCCTCACATACGTGCTTCTCCACATCAGTTGCTGAAGAAGAGGTTCTTGCCACGGCACTGCTTCACAACCTCATCAAGGCCTGGTTCGTAAGATGGGGAGCTGGTCACTGTTCCAGGCTGTGATACGCGGTACAGAAATATCAACAACCGCCAACTTCAATGTCAGGGCACTTAAGTGCTATGACAGCCATAGTTGGGCCACCAACATAACCNAGCTAN
>Contig1833
ACTCCATTCACAGAAGCAGCTCCATCAGACTTTCTAGAGCGTGATGCATCATTATAGCAGNTTTGAACAGACTCTAACAAGCGAGTGAATACCAAATTGCGGTAAGGCCATTCGATCTGATNGAATGTTCCGCACACAAGGTTCTGCCACAACAGCGACAATGATGCCTTCTTCTAAAAGTGTTGAAACTGCATTTACAAACATCACATCTTGCTGATTCTTGAAATTGTGGAGGCTCCATTGACATTTTTTTTTTTTTT
>Contig1838
NTTTGAGAGTTGCGGNCTGTGAGTTTCAGACCAAATTCGCCGTAAAAAATTTAACCGCAATCATGGCTCGAGGTTTNGAAGAAGCATATGAAGAGGCTCAATGCCCAAGCGCCTGGAATCTTGACAAGCTCGGTGGTNGCTTTTGCTCCTAAGCCATCATCAGGACCACACAAATCCAGGGAGTGCTTGCCCTTGGTTCCTAATCCTCCGTAACAGGTTGAAGTACGCTTTGACCTACCGTGAGGTTCAATCTATCTTGATGCAAACGTCATGTCCTTGTTGACAACAAGGTCAGGACCGACAAGACTTACCCAACTGGGTTCATGGGATGTTGTTTCCATCCCCAAGACCAATGAGAGCTTCCGTCTTCTTTATGACACCAAAGGTAGATTCAGGTTGCACTCACTCAGAGACGAGGAAGGCAAAGTTCAAGCTGTGCAAGGTTCGTTCAGTTCAGTTCGGCTCAAAGGGCATTCCTTACATCAACACCTATGATGGCCGTACCATCCGCTACCCAGACCCACTCATCAAGGCCAACGACACCATCAAGCTAGACCTTGAAAACAACAAGATTGTTGATTTCATCAAGTTTGATGTCGGGAATGTCGTCATGGTTACTGGAGGAAGAAACACAGGCCGTGTTGGTATCCTCAAGAACAGAGAAAAGCATAAGGGAAGCTTCGAGACTGTCCACATCCAAAGATGCTGCTGGCCATGAGTTTGCTACCCGTTTGGGCAATGTGTTCACCATTGGAAAGGGTTCAAAGCCGTGGTTGTCACTTCCCAAGGGTAAGGGGTATCAAGTTATCCATCATTGAGGAGGCTAGGAAAGAGGCGTGCTGCTGCAGAAGCTACTGCCTAGATCGTGTGTTATGGTAGCTTGCTTTTCATGATTTCGTTCTGGTATAATTTTGAGTTTATGTGGTTCTGTTATGGTAAACTAGACTTTTTGNACTGTTGGTTTATGGTAAACTTTTGTTAGATGCACTTTTTCCCTAAAGATTGTCTGGTTANAAATCTTTGTTATAATATAGGTTN
>Contig1839
AGGTGGTATCAGGGAATTGCTTATCGGAAAAGAATGATGAGCTTCTTCAAACTGAAACCAAAACTGTTGCCAGACCAGATGTCGCTGAAGTTTGTGTTAAGGCACTGCAAATTGAGGAGGCCGAAATTCAAGGCATTTGATCTTGCCTCCAAACCTGAGGGAACTGGAACGCCAACAAAAGGATTTCAAGGCCTTATTTTCTCAAATCACAACTCGGTTTTGAGGTACAACATCTTTAAAAATTGGTGTTCCGTTAAGGGACTTATCAATATACACTAAGCATTGCAAGATATGGATGAGCTGTAAAAAATTTCGGATATTTTCTTATTCTAGCCGAAATACATGTTCTGTATGAGGATGTATTCAGTATNTTTTTGTATTAGTATATGTCCTTGCATTATCCN
>Contig1851
GGAATGAAAAGAACTTGTTTACGGGTTGCGTTGATGTGCCATTAACTAAAAAAGGAGTGGGAAGAAGCAGTTGAAGCCGGCAAAAGAATAAAGCAATATACCTATTGACATGATATATACATCTGCACTTATTCGTGCACAAATGACAGCTATGCTTGCCATGACTCAACATCGCCGCAAGAAAGGTACCTATTGTATTGCATAATGAAAGTGAACAAGCTCAATCATGGAGTCAAATTTTTAGTCAAGACACTNGAAATGCAATGTATTCCAGTTGTTACAGCTTGGCAACTAAATGAACGAATGTATGGGGAANTTGCAGGGTTTAAACAAGN
>Contig1855
GAAATTGTTTGGGAGAAGATGAGGGATCCTAGAAGCATTGGGGAGATACTGAAGCAAGTTNTATGCAGACCATTCTACAAATATAGATAAAGTCTTTTCTCGTATACTTGAAGTAACAGAANCACCCAGCAGCCCTTGCATCATTTGCGTCAATAATGTTGGCTCCTCAAGGAAAAGTATCTTTTGGGGGAGGCCTTATCTAGATGTAAGAGTCTTGACATACCCATATGCCTCATGGTACGGAAAAGAAGACCCATGGGTACGACCTATTTGGGGTCTACAAGTGAAGAAGCAGCTGGCCTGAAGCTCCATATTATCAAATTAGCCCTGCAGGTCATTGTCCTCATGATGAAGTTCCTGAGGTTGTGAATTATCTACTACGAGGGTGGATAAAGAACTTGGAATCACAAGGTTTTGTTGCATTACCATTGCTCGATGATGAAAGTGGTCGGCATGATGTTGCTAAGGATTTGGAATTGTGAGAGACGGAGCAAAAAGAATCGGTGAGNGGTACTATTTCACGGATCAGAGTCGGCAATCTGGAGCAGGTTGCGTTATTTTTTCN
>Contig1857
GTCGCGGGGACTCATTCATTCATCACTCTCTTCATCCTTCCCTAGGGTTTCACACATTTTTCATCTCGTTTTCATCTAAAAAAAGCTTTTGATACCATGGGAAAGTGCTACCCAACCGTTAGTGCCGAGTACGCCAAGGCTGTTGACAAAGCCAAGAGGAAGCTCCGAGGATTCATCGCTGATAAGAAATGTGCTCCTTTGATGCTCCGTCTCGCATGGCACTCTGCTGGTACTTACGATGTGAAGACCAAAACTGGTGGACCTTTCGGTACCATGAGGCACAAGGCTGAGCCTAAGCCATGGTGCCAACAACGGTCTTGACATTGCTGTCAGACTATTGGAACCTATCAAGGNAACAATTCCCCATCCTCTCATACGGTGNACTTCTATCAGTTGGCTGGTGTTGTTGCTGTAGNAAGTCACTGGAGGACCCGATGTTCCATTCCACCCCGGAAGGGAGGACAAAGACAGCCACC
>Contig1861
CACCAGATACAGTGCCTCCGCTACCAATCCCCATCACAAAGATATCAACTTTACCCATTGTGTCGTCCCAGATCTCTGGACCAGTCGTCTCAAAGTGCACCTTAGTGTTTGCGGGGTTAGAGAATTGTTGAAGCATAAAAGCATCGGGTGTATTTTCCCAAAAGATCATATGCTTTCTTAACGGTACCTCCCATCCCTTTAGTTGGGTCAGTGAGGATCAAATCAGCTCCAAATGACAGCATTGTCACCCTCCTTTCTAAGCTTGTGTATGAAGGGCATTGTCAACACCATCTTGTACCCTTTCAAAGCGGCCATGAATGCCATACTGATCCCNCATGTTCCCAGAAGTTGGCTCAATCAACACCGTCTTTCCGGGTGTGATCAGN
>Contig1864
GGATGTCACATCCTCCAATATCACTATAAGTAACATCAGGCTTCTCAGACTGACTCAAAANGCGAAATACTCGAATCGACCTCAGGCGGCAACACATCAACAAGCGCATTACTATGCCTATNGAAGCGCCACACTAGCAGAAGGCTTCAAAAGCTCCCTATTAATCGTACTCAATATCCTCGNTCACCATTCACCTTATTATGATCATGATCACATTCCCATACACTCACGTAN
>Contig1866
GTCTTTACTGCCCAAAGACGATGCAGATTGGAAAGGGATTGCATTTTGGAAGTTAGAGCAGGGAACCGGAGGGGAAGAGGCATCTCTGTTTGCAATGGACGTCTTTAAAATGTATGAGAGATAATTCGCAGAAAAAGGGTTGGAGGTTTGAAGTGGTAGATATCACAGATTCAAATCTGAAAGGGTTCAAGGAAGCCAGTGCTGCTATATCTGGGGCAGATGTATATGGAAACTTAAATTTGAGAGTGGAGTTCATAGAGTGCAGCGAGTTCCCATCACAGAAAAATCTGGACGCGTTCACACAAGTGCTGTTTCTGTTGCTATTCT
>Contig1871
GGATTCTTAATACATGGGAGGAATCACACAAGGCCCCTTTGTTTGAAGACTTCAAGCATTNGCAGATCCGATCTTTGCTGGTGATTCTACAACTGTCACACCTGCTTTCCTTCAGGGTCTTGATTTTGTCTTGTGCTGTTCCCTTTCCGCCTGATACTATAGCTCCAGCCATGACCCATACGTCTACCAGGTGGAGCAGTAAGTCCAGCAATAAAACCAACGATAGGCTTTATCAGTCCCGCTTTCCTTAATGAGGGCAGCAGCATCTTCTTCTGCAGTACCACCAATCCTCACCAATCAGAACAATANCCTTCTGTCTGAGGATCAGCAAGGAACTTCGTCACGCAGNTCAACAAAGTTGGTCCCGTTGNAAAGGATCACCACCAATACCTACACAGGTAGATTGGCCTAGGCCAACTTGTGTGGTTTGANTAAACCGCTTCATACN
>Contig1875
NTTGACGGTTTGAAGTCNAACCACAACATCGTCTTCTAAGGCTTCATCACTTGTTGTGTCTTCTTCGCCTTTTAGAAANTGTCTCACTTCGTGCTTTGGTTGTTAAAGCTGCTACTACTGTTGCTCCTAAGTACACTTCCATTAAAACCATTGGGCGATAGAGTGTTGATAAAAATCAAGGCTGCAGAGGAGAAGAGTATAGGCGGTATATTACTGCCATCCACAGCACAAACTAAACCACAAGGTGGTGAGGTTGTTGCTGTTGGTGAAGGTAGGACTATTGGAGACAAAAAGATCGATATTGGTGTTAAGACTGGTACCCAAGTTGTCTACTCCAAGTATTCAGGGACTGAAGTCGAGTTTAATGGGTCCAACCATCTTATATTGAAGGAGGACGACATTGTTGGTATCCTTGAGACAGATGAAATTAAGGATTTGAAGCCTCTTAGTGATAGAGTTCTCATCAAGATTGAGGAAGCCGAGGAAACGACTGCCGGTGGCTTATTGCTTACACAAGCAAGCAAGGAGAAACCCTCCATTGGCACGGTGATTGCAGTTGGGCCTGGTCCTCTAAATGAGGAAGGAGTCAGAACAGGCTTGCCATTGCAACCAGGAAACACTGTTCTTTACTCCAAATACGCAGGAAATGACTTCAAAGGGGACCGATGGTACAGAGTACATTGCTCTTCGTGCTTCTGATGTCATGGCTGTTCTTTCTTAGTTTGTAGTCTTGCAATAAATTCATGCTCGTGTAAGCACCAGCATATTTGAGAAAGGATAAAGTAGCATCGCAGTGTTGTACTCAAGTCTTTTAAAGACAACATTTTTCCAACTTCTTTTATAAAAAGGTTTCATTTTAACAAAGT
>Contig1878
ATTTGGCCTAACTCGAATAAGGATGATGTGATCGTTCTTCATGGAAGGTATGGACATTGANCCACTCCGGTTGAACTGATCAAGTGCTTCAGGTCCATTAAGGCTCATGCCTTCAATGCATCTGAGTACCCTGTTGTAATCACCCTTGAAGATCACCTCACTACAGATCTTCAAGCTAAAGTGGCTAAGGTGAGTTACTATGATTCGGTGGAGGTTGGATGTGCATTTTATATTAATAGAANTCAAATAATTGGCGGTAGTAAATGGATTGTAAGGGATGGTATTTGAATGTGTTTCCGTTGNTTTGAAGTTTTAATN
>Contig1883
GGTTGATAGTGGTAAAGCCTCCATCCACTGTTAGATTATGCCCACTTATATACTTAGATTCATTACTTGCAAGGAAAAGAGTAGCATCGGCTACATCGTCGACTTGAAGAACCATTCCTTTTAAGGTTTGAGTAAGTGTTAGATAACAGGTCTGGACGATTCTTGGATACAGATATTCCCATTAGATGTTGGGATAAAGTAGGGTGATATGCAATTGACACGAATTCCAAACACTCCGAGCTCAGCAGCAACATTCCTTAGTAAGGCCAACAATTGCGTGTTTGGAACATGTATATGCATGATCAGCAACACCACCTTATGGTCGAAGAAACACTTCCAATCGAAATAATGCTACCACTACACGCTGGAATCATGACAACGAGCCGCATGTTTGGTTCCGAGGAAAACACCCAGTTACGTTGACACTCATCACTCGTTCGAAAACAGATTTTTCCATTTTCAAGAATACTAAGCTTTGGCTGACCAGTAATAGCAGCATTGTTGATCATAACATCTAACTTACCGTGCTCTTTTACTGCAAAGTTGATTGCATTTTCGATATCCAATTCAAACGCTCACATCACAATGGATGTAAGAAGCCATTTCGTGACCAATAGCTTCACAAACATTTTGACCTAGCTCATCAAGGATGTCACCGACCCTTGTCGCAACGGAGCCC
>Contig1892
AGCAAAGTTGAGAAATTCAAAGTTGGGGACAAAGTGGGGGTTGGATGTTTGGTGGGATCANTGCGGATCATGTCAAAGCTGTGCTGACGATCCTGAAAACTACTGTCCAAAACAAATTCTCNACATACGGGTTCCCCTACTATGATGGCACACGCACTTATGGTGGGTACTCAGATCATATGGGTTGCAGAAGAGCATTTTGTGCTTCGTTGGCCAGAAAACTTACCTCTTGATTCCGGTGCACCCNTTGCTATGTGCTGGGATCACAACTTACAGCCCCCTCAGATN
>Contig1893
CAAATTCTTTCTTGAAGATTCCAATGGAACCGGGGCCACAAACATCATGTGTCATCAGAANTGTCAATGTTGACCCACACGTTTTCACCTGGGATCAACTGAGATTTCTCAGAAGCCCTAGNAGAAAATCTTCTCTGTCATTGTCATTCCGGTCTTTACTGAGCCAGTGGTAGAAGGTTTTCTTTCGGATTGCTGAGGCGTCATAACAGAAACAATCTTTTTGGATACTTTTTCGGCATAACTTTAAATCGAACTCGAAGATTGTGCTGATAATGATGACACACCTCCATCTTTCGGAAGGAAGAAAGGGAGATGAGATTGCAGATGATGCCGCCATTGATGACATAGCCATAGGTTGAGGTTGGGGGNTTGGTGGTGTAAGTGTTTGTGTGGAAATTGTTTTTGTCAAGTAGTGGN
>Contig1901
CTTTTGATGAAATTCAAAGCAAGACATATATGGAAGTAAAAGGAACCGGAACTGCTAACCAAAGCCCCAACCATCGAAGGTGGAGTTGACGGGTTTGCAGTCAAGCCAGGCAAATACAATGGCCAAGAAATTCTGCTTAGAACCCACTTCTTTCACAGTCAAAGCCGAGGGTGTAAGCAAAAACTCAGCACCCGACTTCCAAAAGACCAAAACTTATGACCCGTTTGACCTACACCCTTGACGAAATTCGAGGGTCCTTTGGAAGTATTCCCTGACGGAACCCTCAAATTTGAAGGAAAAAGATGGAATCGACTACGCAGCTGTAACTGTTCCAGCTTCCAGGAGGCGAGCGTGTACCATTCTTGTTCACAGTTAAAGAACTTGTGGCATCTGGTAAACCCGAGAGCTTTGGTGGAGACTTTCTAGTACCATCTTACAGAGGGTCCGTCATTTCTTGACCCAAAGGGCAGAGGTGGATCCACCGGGTATGATAATGCTGTTGCTTTGCCAAGCTGGCGGTAGAGGAGACGAAGAGGAGCTATCTAAAGAGAATGTAAAGAACGTTGCAGCGTCAAAAGGGAAGATTACTTTGAGTGTTACTTCAAGCAAACCTGATACCGGAGAGTTGATTGGGTGTGTTTGAGAGTATTCAGCCTTCTGATACTGATCTTGGTGCTAAGGTTCCTAAGGATGTGAAAAACCCAAGGTGTATGGTATGCTCAGTTGGAGTAATAGATGTTCGGTTTTTAGTACCAGTGTATTNCGTGTTTGTTACAACTGATAACCGAGN
>Contig1905
NATCTTCNTCTCTCATGTCCAGGGATGAAGCACGCCATGCTGGATTTCTGAACAAGGGATTGTCGGATTTTAACTTGGCATTGGACTTGGGGATTCTTGACCAAAGCACGAAAGTACACCTTTTTCAAGCCAAAATTCATATTCTACGCCACATATTTGTCTGAAAAGATTGGATACTGGAGATACATCACCATATACAGACACCTAAAGGCAAAACCCTGAGTACCAATGCTACCCAATTTTCAAGTACTTTGAGAACTGGTGCCAAGACGAGAACAAGACATGGTGACTTTTTCTCTGCACTCATGAGGCAACAGCCACAGTTCCTCAATGACTGGAAGNGCTAAGCTTTGGGCTCGTTTCTTCTGCTTATCTGTGTACGTCACTATGTATCTGAAN
>Contig1911
TCGGGCTCCCTAATTTGACAAACTTGTCCCTTAACAAAAAGAAAAGAAAAGAAAAAAAAGNTTACATGGATCAAGAAATCGATCACCATCATTCCAAAAGACTAAAGATAACAAACCCATCAATCGGAGTTTCTCAGAGGTCAAACAATCGGCCATGGAAGCTTCGCAAAAGTCAGTTTAGCAAAAAACTGCTAGCAGCAAGAATTCATGCAAATTTACCATCAATAGTAGCGGTTAAGTCATGTGGGGTGTCACACATGGCTTCTTTAGCTAAAGAGCGTATGGGTTTACGAAGAGCTTAAAGACTGTCCAGAGATTGTTACGTGTTATGGCGATAGTTACACGGTCGAAAAAGGCGAAAAGCTGTATAATGTTGTGTTGGAGTATGCTTGTGGAGGATCTTTGGCTGAGAGAGTTAAGAATGGACTAAAGATGGTGGAATGTGATGTGAGAAAGTATTTAAAGTCGGTGTTGAAAGGGGTTAAGTTTGTACATGATAAAGGGGTTTGTGCATTGTGATGTTAAGTTACAGAATGTGTTGTTATTTGACGGGGGGTGTGGTGAAAG
>Contig1912
TTTTCAATGTCGAGAAACATGAAACCGCAGTTTCAAGATGGGCCAGGGCTCGAACCAGAGNCTGCTAAGGTCGGAAAGGGGTTGTCAAAGAATGAAAAGGCTCGACAACTTGCATTGCAACNATTGGCTTGAAGCTATCGACCCACGACATCGTTATGGCCACAACTTGCACATGTACTATGATTTATGGTTCGAAAGTGAAAGCAGCCAACCTTTCTTCTACTGGTTGGACGTCGGCGATGGCAAAGAAATAAACCTCGAGAAGTGCTCGNAGACAGCATCTAAACCGTCAATGCATCAAATACTTAGCACCCAACGAAAGGGAACAATATNGAAGTGATTGTAGAAGACGGGAAATTAGTATTTCGCCAAAGTGGCGTN
>Contig1913
ACGGGGACACGAAACCCTAACCATTCACAGCAGCCGCCATAATCAGAAATGGTGTCGTTGAAGCTGCAAAAGCGTTTAGCCCGCCAGCGTGCTAAAGTGCGGGAGAGGCAAAGTGTGGCTTGATCCTAATGAAGGCAATGAAATCTCCATGGCTAATTCTCGCCAGAACATCAGGAAATTGGTCAAGGATGGTTTTATCATCAGGAAGCCAACCAAGATCCACTCCCGATCACGTGCTCGTCGCATGAAGGAAGCTAAGAGGNAAGGGACGTCATTCTGGATATGGTAAGCGTAAGGGTACCAGGGAGGCCAAGGTTGCCAACTAAGATCCTTTGGATGAGAAGGATGAGGGTGTTGAGACGTTTGCNTCCGTAAGTACCGTGAGGCTAAGAAGATTGACAAGCACATGTACCATGACATGTACATGAAGGTTAAGGGTAATGTTTTTAAGAACAAGCGTGTGTTGATGGAGAGTATTCACAAATCAAAGGCTGGAAAAGGCCCGTGAGAAGACCTTGTCCGACCAGTTTGAGGCCAAACGTGCAAAGAACAAGGGCAAGCAGAGAAAGGAAGTTGGCCCGAAGAGAGGAACGATTGGCCCAGGGTCCACAAGAAAAGAGCACCAGCAGCCCCAGCTGCCGAAGCTCCTGCTGCACAACCTACACAGGCATCAAAGNAAATCCAAGAAATGAGGTCATN
>Contig1919
CCCTCATTGTGTATCTTGATTAATTGGATTGTTTCTTTGTGAATTCCTATACGAAGGTTTNTGTAGATGTGTCTCCGAGTATTCCTTGATCATTTCCTCTAAGAGGAGGAGTTCCTTTAATNTCTTTGAATTTTTCTTAGAATACTATTTTCTTCAATATCATTCAAAAAAGTTTCGGATTGCCTAGTATTCCACCAATTTGTAATCCATGATTCCAGACTTTTTTTGAAATGAGAGCGAAATCCACCAAGGCAAAAAATACTATAGATGCAAGATAGAAAATAGGAGTTAATGCTTTCTTTTTGCCATTTTTTCATCTGTGAATTGTTAA
>Contig1921
NCGCCATGTAGCCGGCCTTATGCCAACTCCCACCACAACCATCTTTCCCTCTAGCCTCAAGTCTACGACGCCACTCAGCCTTCATCCTTGGGCTTGCACTCAATCACAACGAGCCTGCAACCATCAAAAAGAACCAGCTAGGTCAACTAGTCGGTCCAAGTGAGTCTTGCTAGAAAGAGGCGAGTCAAGGACGACACTAAGGCCAAGACCTAATTGGGTCTTGGCCATTCGCCACAGGACTTCATAAGAAAGGTCATTTAGGAATTTTGTAACAGTGTGCGACTCAACTTGTGCTTCAAGTGCATAAGTTGAGTCGCGCACATCGTCTTTGTCAAGGAGTGGGCAGTTTAGTGATGCGGCTATGAAGCGAGCGAGCGTAGTCTTGCCCGTGCCAGGGTGTCCTTTCATTGCTATTATAAAACTTGGTGGTTGAGCTTCTTCTCGTTCCATTGAGGACTTAATTTAGAGNTGATAAGAATTCCGAGTGATATTTTTATCAACGATACTTGTAACTGTTTTTATAGGAGTC
>Contig1922
TCCAAAGTGATGGTTTTACCAGTGAGAGTCTTGACGAAGATTTGCATTCCTCCCCTCAACCCTGAGAACAAGGTGAAGAGTGGATTCCTTTTGGATGTTGTAATCAGCCAAGGTACGGCCCATCTTCAAGTTGCTTCCCCGCAAAGATGAGTCTCTGCTGGTCTGGGGGAATACCCTCCTTGGTCCTGGATCTTAGCCTTGACATTGTCAATGGTGTCAGAGCTCTCGACTTCGAGAGTGATCCGTCTTTCCGGTGAGAGTCTTAACAAAGATTTGCATCTTGAATGAATTGATGGAAATNTAGGGTTTGAAGAAAAGN
>Contig1927
AAACCCAAACCAAAACACACACACATAAAAGAAAGAAAGAAAGAAACCAATTTGACTTGTNGCAAGTTCTTACTTAATCATCAATTCATCATCATCACAGCAATCAATATCTTTGTCGTAAAAAATGTCGTATGATTATCTTTTCAAGTACATCATCATCGGTGACACAGGTGTTGGGAAATCGTGTTTGTTGTNTGCAGTTTACGGACAAAAGGTTTCAACCAGTTCATGATTTGACTATTGGTGTTGAGTTTGNGTGCTCGTATGGTTACTGTTAATTCCAGGCCTATTAAGCTTCAGATTTGGGACACTGCTG
>Contig1928
AATCATCACTTGGTAGTTTATAGGATATCAGCCAAACGTATTAGAGGAAGACGGCATTCANGAAGTCCTGAAAACAATAATTCGGGAACCAGAACCGTCCGGGAGGTTATTGTCTAGTAAAACCGTGGATTGAAGAGAGTAGTGTTGAGCCACACGATGTGCTGCTAAACGCAGATAAGAAGTAGGAAGCTGCTGAAACTCCATTTGTTGCTGTGATGGATCTCTAACAAACTTCTCTACATCCTGCTCTATCCGTAACAACTGAAAGGCGTTCTCTTGGGTTTTGCAAAGCTTTCGCGTAAAAACTGATCGACAGAAGAATTGACGTCATCTTCAGAAGACGACAAATCAGGCGATGAGGATGAGGAGGAGGAGTTCTTATTATTATTATTATTGCTTTCGAGTTTCGATGATGATGATGACGTCATCATCAGCCTGCTCATTGCTGCGTCCACGTCAGCCACCTCCCATGACTCCGGCGGACCGCCTTCGTCTACTGATCCGGCCATGGCTGTCAGTTGTGGTNTATGGTTATTGTTATGGTGACGTCATCAGGTTAGGGTTTGATCGGAGATTCGATTGAGCGNTCN
>Contig1933
NTCATCATGCCCCTTATGCNCCTGGGCGACACACGTGCTACAATGGCCGGGACAAAGGGTCGCGATCCCGCGAGGGTGAGNCTAACTCCAAAAACCCGTCCTTCAGTTCGGATTGCAGGCTGCCAACTCGCCTGCATGAAGCCCGGAATCGCTAGTAATCGCCGGTCAGCCATACGGCGGTGAATCCCGTTCCCGGGCCTTGTACACACCGCCCGTCACACTATGGGAGCTGGCCATGCCCGAAGTCCGTTACCTTAACCGCAAGGAGGGGGATGCCGAAGGCAGGGCTAGTGACTGGAGTGAAGTCGTAACAAGGTAGCCGTACTGGAAGGTGCGGCTGGATCACCTCCTTTTCAGGGAGAGCTAATGCTTGTTGGGTATTTTGGTTTGACACTGCTTCACACCCAAAAAGAAGGGAGCTACGTCTGAGTTAAACTTGGAGATGGAAGTCTTCTTTCGTTTCTCGACAGTGAAGTAAGACCAAGCTCATGAGCTTATTATCTCAGGTCGGAACAAGTTGATAGGATCCCCCTTTTTACGTCCCCATGCCCCTTGTGTGGCGACATGGGGGCGAAAAAAGGAAAGAGAGGGATGGGGTTTCTCTCGCTTTTGGCATAGTGGGCCCCCAGTGGGGGCCCCGCACGACGGGCTATTAGCTCAGTGGTAGAGCGCGCCCCTGATAATTGCGTCGTTGTGCCCTGGGCTGTGAGGGCTCTCAGCCACATGGATAGTTCAATGTGCTCATCGGCGCCTGACCCTNGAGATGTGGATCATCCAAGGCACATTAGCATGGCGTACCCCTCTGTTCGAACCGGGTTTNNAAACCAAACTTCTCCTCTACCTTAAAAAAACACACAACACAN
>Contig1936
GATGAAGCAAATGAGATAGTTCGTGGAAATTGGCTTAATGCGATTGAGCTACATCATCAANCAGTATTCAGGAAACCTGAAAATAAGAGACATTCTTGATATTGGATGCTCTGTAGGTGTCNAGCACAAGATATCTTGCTGATAAATTTCCTTCTGCTAAACTGACTGGTTTGGATCTATCACCTTACTTCCTAGCGGTTGCTAAATATAAGGAAAAGAAAAGTCCTAAGGGAACAAACTCATTCCAGTGGATACATGCAAATGGTGAAAATACAGGCCTGGATTCACAATCATTCGACATTGTTTCAATTGCTTACGTGCTTCATGAATGTCCGGCAAGAGCTACAATAAATTTGGNTTAAGGAAGCATTTCGGTTGCTTCGACCTAGGAGGAACATTTTGTTATCACTGATAACTC
>Contig1937
NTCAACAGTTTGAGCAACTCNGGTGTATCATCCACTGCACTTACTTGTGTACCGTCCAAAGCATCACAACCTACTCCTAAAAAGCAGTGCCTACTATCTTCAGAAGTACCTCTCAGCACTCCGAGATGAAGCAATTGCACGTNAATCAACAGAAAAATGATCAGATGACTATTATGGATACTACTGATGATATGATATTGATG
>Contig1940
NTTGACACGCTCAATGCAAAGCCGTCAACGATGCCTTNATGAGAAAGAGGAATTGCTAAACGCTGCTGTTTGTCGTGTTGATGCTTTAGAAGCAGAACNTTATTGCTACCAAGAAGGCCCTGCATGAAGCTTTGATGAGGCAAGAGGAACTACTAGCTTNACATTGATGGTCAAGAGGAAGAAAAGTTCAGGAAGAAGAAATCTTGCTGGTTTTAGAGTG
>Contig1946
CTCAACTGCAGTTACCGCAATTGTCTATTCGATGGCAGAGATCTATGGGTGGCAAATATANGGAGATTCCAGAGCTGTTCTATGCGAGAGGGGATCTGCCAATCAGCTTACAGTGGACCATNGAACCACTTGAGAAAGGAGTAGGATTGAGAAACAGGGTGGATTTGTGACTAAACTTCCAGGGTGATGTTCCTCGAGTCAATGGTCAACTTGCTGTTGCTCGTGCATTTGGAGACCAAAGCCTTAAAGCGCATCTAAGTTCAGAACCTGACATAAGACATGTACCTATCGATGCCTCAATAGAGCTTGTGATACTGGCAAGTGATGGCTTATGGAAGGTGATGAGCAACCATGAGGCGATTGAGATGGTGAAATCCATTAAAGATCCATTGGCCGCAGCCAAGCGACTAACCTCCGAGGCAGTTAGCAAGGAAAAGCAAAGAT
>Contig1947
TCCCAATTGCAACAAAGCACACTGGAATTGGTTACAACTGCAAGTGCATTGGATGCAGATNGGTGTTTTGGAAATTGACACTACCATTTCCTTGGAGACCACATGGCATGCTATGGAAGAAAACTGTCTCCATGGGCTTGGTTCGCAGCATCGGGATTCAGCAACTATGACATTTTCTTGACCCGAGATTGCTTAGCCTACTCAAAAATTAAGCCTGCTTGTAAACCAGATTGAAACACATCCTTACTTCCAACGTGAGTCTCTTGTTAAGTTCTGTCAAGAAGCATGGTATTGCTATCACCGCCCACACACCGCTGGGAGGTTCGGTGGCTAACACAGAGTGGTTTGGCTCAGTTTCTTGCTTGGATGATCCTGAATTCAAATCCTTAGCTGAGAAGTACAAGAAGACCGTTGCACAAGTGATTCTAAGATGGGGCATACAACGAAACACCATCATTATCCCCAAATCATCAAAACAAGAGCGACTTGAAGAGAATTTTAAAGTGTTTGACTTTGAGTTGTCCAACGAGGATATGGAGTTCATCAAGAGCAAGGACCGGAAATACCGTACCAATAACCCTNGCCAAGTTTTGGGGCTTGGATCTTTATGCTTAAATGTCTCAATCTATTTCTTTTGGTAAATGTAAGCTCGTTTGTTTGAGACTGTAAACGTATGATGGCCTTTCTGAAGGCAAACTATATANATAATGCACCTTTACN
>Contig1950
GAAAGAAAGAATCGACAACTGACTTGTTTGACGTTGTTTCTGATGACCTCCTAACATTGANACAAAAATCTACAATCTATTGTTGGTGCGGAAAACCCGGTTTTGATGTCTGCGGCTGAGCNAGATTTTAGTGCTGGTGGGAAGAGAATGAGACCCGCCTTGGTTTTCTTGGTGTCAAGAGCNCACATTAGGGATTACTGGTTTAGAGGAACTCACGAGAGAACATAGGCGTTTGGCAGAGATCATTGAAATGATTCATACTGCATGCTTAATACATGATGATGTGTTGGATGAAAGTGACATGAGAAGAGGCCAAGAAACCGTCCATCAGCTATACGGTACACGAGTGGCTGTTCTAGCCGGTGATTTTATGTTTGCACAATCATCATGGTACCTCGCAAATCTNTGAAAATCTTGAGGTCATTAAGCTTATTAGCCAGGTTATTAAAGATTTTGCAAGCGGTGANAATCAAGCAGGCATCAAGTTTTATTTGATTGTGATGTTGAACTTGATN
>Contig1951
NGATAGCTTTCTTCTCTTACATTCTCAAATATTTTCGGGTTTTCGGATATACATTTCGAACCATGATTCGACAAGCCCCTTACCTTCGTCGTTTGATCCAGACTTCGTTATCAAAGGTTAGTTACGAGATGCTTGACAGCACAGGCTGCTTCTGCGCTTCGAGATAGTGAACCCATGTTCAGATATGAAGAATATGCTGATATTGACTGGAACAACCTTGGATTTGGTCTTACACGTACCGATTACATGTACACGGCTAAATGCACACAGAACGAAACTTTTCAACAAGGCCGATTAAGCGATTATGGCAACGTTGAATTAAGCCCGGCTGCTGGAGTCTTAAACTATGGCCAGGGGACTTTTCGAAGGTACAAAGGCGTTTAGGGGAGAAGAAGGTAGAATTTTCCTATTTCGGCCCGATCAAAATGCAATCCGTATGCAAATTGGAGCCGAGAGAATGTGCATGCAGTCCCCATCGGTACAGCAATTTGTCGATGCAGTGAANACAAACCGCTATGGCTAACAAACGTTGGATTCCACCACCAGGAAAAGGATCACTTTACATTAAGCCCTTTGCTCATTGGAACTGGGCCCN
>Contig1953
GGGAGAAGACGAGGAGTAGCCTTGTGGGGTCGGCATTTGCCTTGGCGCAGATTTTGAATTNATGATCAGCTGGTCTTGGCTGTGTACAGTTGCGCATATTGCAAGTTGTCCGAAAAGAGAAAATTGACATTCCCACAGCTAGGACAGGTCCAGTCATCTTCTCTACGACCACCATCGGTTCCTGGCACGTTTGACGGCAGAGGAGTTCCTGTTATCAATCTGAGACATGATGACGGGGTGNTTTGGATGGGAGGATTTGATTTTTGAGGATCGATCCGGTGAGGGAGGGGAGGTGTTTGGGNAGTGTGN
>Contig1957
CAAAGTGGACTCGTGAAGGAATGGCCACGCTTGCTGCTTTAAATGTTCTGGGGAAAAATTAAAGGGTATCCAACTTGGTCTAACCCAAACCAAGTGGAAGCTTTCCTGGACGAGAACTCGCCCACCCCCAGCAGCATCCCCGAGCATTGTCAATGCAAAAGCGCTAGGATTGCCGGTTTCAAAGCTCTAAAGGTGGTTTAGTCTTGGATAACAATGTTGTATTCATTTGATTCTCTACATGTATATCGTTTATGCTCGCTACTCTATGTATGTTTACAATGTGCAAGTAAAATTGTATTCTGCTTGTGTTGCGCTTGTGATTCACATGGAAAAAGTACAATTAAATGGTTTGGCCN
>Contig1963
NAACTTTCACTNCTTAAGAAATCTGAAGAAGCTTTTAATGCTGCTAAGGAGTTGACGCCAGGAGGTGTTAATNTCGCCCGTCCGTGCTTTCAAATCTGTTGGTGGTCAGCCTATGTGATTGATTCAGTTAAGGNGTTCTCGCATGTGGGACATTGATGGGAATGAGTATATTGATTATGTCGGTTCATGGGGACNCGGCTATCATTGGNCCATGCAGACGACGAGGTACTTGCAGCCTTAGCCGAAACAATGAAGN
>Contig1980
NCAAATCATGCTTGAGACCTTCAATGTTCCTGCTATGTATGTTGCTATTCCAGGCCGTGCTTTCTCTTTATGCCAGTGGTCGTACANACCGGTATTGTGCTCGATTCCGGTNGATGGTGTGTCCCATACAGTGCCCATCTATGAAGGTTATGCGCTTCCTCATGCCATCCTTNCGTCTTGATCTTGCTGGACGTGATCTTACTGATTCATNTGATGAAGATCTTGACTGAAAGAGGTTACATGTTN
>Contig1983
AAGTCCCACACACGGGTTTTGGGTGGAGGTGTCTTATCTGCAATTGGTGCAACTAAACCGGGGCTTCCCATCATCGATTACCTCATCAACCAATCCATATGCTTTTGCCTCCCAGGCGTTCCATAAAGTAATCACGGTCTGTGTCAGCTTCAACCTTCTCGTAAGGAGTTCCTGATACTCTCGAGATAATCTTGTTGACTTTGACCTTGTGGTACACCATTTCTCTTATTCTTATACTCATGTCTGTTGCATTTCCTCCGGCCTGTCCAAGTGGTTGATGGATCATAACCTTAGAATTAGGCATACAAAATCTCTTCCCCTTGGTACCCACAAGCAAGAAGAAACGCACCCATAGATGCAGCAAGCCCAACACAGATGGTGGGAAATATCCGCCTTGCACAGCTTCATGGCATCGTATATCCCCATTCCAGCAGTAATAGNAACCACCAGGAGAATTAATGAACAATTTTATATTCTTTTTTATCGTCTTCTGCATCAAGGNAATAACACTGGCTGATTATN
>Contig1992
TAGATTTTAACCATGAAGCTGAAAATACTAGAAGAGTATCTAAAAACCTAAGGCTGCAAANAGTGAACGTCTTGAACAAAAACCTGAACACGTGGAAGTATTGATACCCGAAGTTATTCAGNTCTGCTGAAAAAGTGCTCATTCTTGAATATATGGACGGGGTACGCTTAAATGATTCTCGTGCACTTGAAGAACTTGGTGTTGACAAACAAAAGCTTGTTGAAGAATTACGCGTGCATATGCACATCAAATCTATGTTGATGGATTTTTTAACGGATGATCCTCATCCGGNGTAATTTTCTTGTGAGTAGAGAACCTCCACATCATCCAATTTTGCTCGATTTTGGCCTTANCAAAGTTGCTTTCAAGCTCTGTAAAACATGCCTTAGCAAAAATGTTTCTGGCCGCTGCAGNAGGGTGATCATGN
>Contig1995
GCCCATCCGGATAAGGAATTGGCAGGGTTACTTCATAAGTTGCAGCCAAACGTGTATAAANGATGCAAACCATAAGCCTGAAATGGCTTTGGCGTTAACCGAGTTTGAGGCCTTATGTGGGNTTTATTAGTTCAGAGGAACTTGACGCTGTGCTTGAAACTGTTCCTGAGATTAAGGAAGTTGGTGGGTGATGCGTATGCGGACCAAATCGTAACTTTCAACAACCACAATGGGGAGGTAAAAGAAGAANCAAGTTCTTCGGTCAGTTTTCACTAAACTCATGTCAGTTGACCGTAATGTGATTTCCAAAGCACTCTCGAGATTAATTAATCGTTTGAACAGCGAAAAAGAGACAAGGCAGTTAACTCGTAAAGAAGAATTAGTGTTGAAACTCGAGATGCAGTACCCTGATGATGTTGGGGTCTTAGCTGTCCTCCTCCTTAACCTCGTGAGGCTCGAACCAGGTGATGGTCTGTACATAGGAGCAAACGAGCCCCATGCAN
>Contig1999
CGTTGCTAACAATATCGGCAACGTCATGGCTGTAGTCCCCCTCGTTAACACCAACAACATNATGTTGGAATATCAGCACCTTTTTGCTGGAGCAGTGATGATAACTTTCTTAGCACCGGCCNTTGGAGGATGCTTGCCTGCACCTGGCCCGTCAACGAACACTCCAGTTCCCTCAATAACAAATGTCAATGCCTAGTTCAGCCCATGGAAGCTTTAGAGGATCACGGCTGGAAACAACCTTGAATATTCTTTCCGTCCACACTGATGTCTCGTTGTCAACAATCTTAACGTCGGCTTTGAAGNGTACCCAACATAGAGTCGTACTTGAGCAAGTGAGAAGCATTCTTGACACCACCACTGTCGNTTGACAACCACAACCTCAAGTGGGGAGTTTTCACGTCCGTGCCAGCATCGGAGAAAGTTGNCGACCAATACGCCCGAAAN
>Contig2000
NCGGTGAACCCATATAATCCGATATCAAAAGTTTGNTAAATTGTCACAACTCACGACGGATTTAGTGACAGTTTACTCAACGAATGGTCGCAACCCNAACGTGGGGTGCGAGATTTCCGTTTGAACGGAGATGGTGATATCATGTGCACCTAAAAATNATATTACCATCTTTTCCTAATGATGTTCATGGAGTCGTGGCTTTTTCGTGGTCCGCGTTGGCTTTTCCTAAACAAATCAAAGATCCTGATGTGGCTGATAAGTTTGCGCTTTGTTTAGCGACGACTTCGTCCGCTGTCGGTGTGTCTTTTTTAGGCGACGGGCCTTTTTACTTTACGAATTTACCGAAAGTTGATCTTAGAAGCTTTCTTTCTTACACTCCAATGATTAGAAAGGATTCTAAATCGCTTGGGTTTTATATTCATTTGAACCAAATTTTAGTCAAAGGGGCGCCAGTTGCTTTACCGAACACTAAAAAGCCAGTCAGTAAAACTTAGTACTATTGTGCCTTACACTTCACTAAGAAGTGATATCTATAAAGCATTTGTGACAAGTTTTTCAAAGGCTGCAGCAAACATTCCTAACGTAAATGCGGTTAAGCCCTTTAGTCTATGTTTTAAATCTAGCGCGATTTCATCTGTTCCTAAGATTGATCTAGAAACCGAAAGTGGGAAAATCTGGACGATTTCTAAAGAAAATTCGGTGAAGGACGTTGGGAATGGGGTCTCATGTCTTGCATTTGTCGATGGTGGTTCGAAAGTTAAGGATCCTATTGTT
>Contig2012
CGTCTCAGTCTCAGTTATCAGTGTCTATATATATCCTATTCCTTACATCAGTCGGGTTAGNGGGGTACACGTCCTTGTGTTGTTGCATTTGCTGCAGATCAACTTGACATTTTGAAAATGANAAACTCAAGTGAAAAGCTGGAATTTCTCAATGTGTACTATTTTTGTTGTCGTTAGCAAGTNCTATCTGCACTAACGCTGGTTGTGTATATCCAAGATAACGTGAGTTGGGGTTGGGGTCTTNGGGATTCCAACAATTGCTATGGTTGTTGCATTTGTAGTATTTTTTAGTAGGCTCTCCATTNATACCAAAAAACGAAACCAGAAGGAAGTCCATTTGTTAGACTTGCTCAAGTGATCGTTGCNTGCAGTCAAGAAGCGGTAAGGTTGTTGTACCAGN
>Contig2014
NTAATTCACCATGTTCTTGTTCTGGAACCGTTANAGTTTGCACACAGAGATTGTGTACAAAGATGGTGTGATGAAAAAGGAAACACTATTTGTGNAAATATGTCTTCAGAATTTCGAACCGGGATATATAACCCCACCTCCCAAAAAACCCACTCAACCCCATGCTAGACACTCGAGCTACCGTTCGAAGAAGTTTGGAAGTTCCAAGAACAAATGAAAGATGAAGAAGACACAGTTGGAGAGGAAGAAAGCTTGGTCGAAAGAGAATATGAAGAGTGTTCATCGGCTGCCGATACAACTGCTTCTATGTGCAGGTCCTTGGCTTTCCATTTTCACCATCCTTCTACTGATCAGACATTTCATTGGGGTGCTAATCGGCGAAACACAGGATTACCCATTTACTCTTTTAACATTGCTACTTATTAAGGCTTGTGGGATATTTGCTTCCGATGTACATAATAATGAGGATGATCGATGTGGTCCATAACAGCATCAGGCGTCAACATCAGGTTTGTCCCGGATTCTTAATTGTGTAATGATACATTGTATAACTTGTGCTAAGATTTTATGTTGTTTCTATGCAGGATTCTAACAATGGTGCATTGGAGGAGCATGAACATATAGTTGATATACATGACCGATAG
>Contig2022
GGAAGTGTACGGGTGAACTATTTTATCGAAACTTCGTAAAGGGATCAACTTTGCAAACAGCATATCCTTCTAATATTTCTGAAAATATTTTCAGAATGGGAACAACCGGTGAAACGAAGTATGGTTCTTACACCTACGAGGCCCTTGAAAGAGAACCTTATTGGCCAACAGAGAAGCTTCGTGTTTCCATAACAGGGGCTGGAGGATTCATTGCTTCGCACATTGCTCGTCGTTTGAAAACCGAGGGTCATTACATCANTTGCTTCTGACTGGAGGAAAAATGAGCATATGACCAGAAGACATTGTTTTGTCATGAGTT
>Contig2023
TTTTCTGTCATTCCCCTGAGCTGCATGCCCATCTTGTGAAAAATAAGCCAAAAGCAGGTTTTGCAATAAAAGCACCAATATCGAATCCCATTGGCCCGTAAAAAGCAAACTCTGGATCAATTAACTTGAGTTGATTCATGAGTAACCATGACCGAACCAGTATGAAGATCACCATGTATTAGGAGCTTGTTGTTTTTTCACAAAACTTAGACTTCAGCTCAGCAACTTCAAGCTTTAATATGTTAATCATTACGAAN
>Contig2024
NAGAAAAAGAGCAGAGTTAACTGCTGCTGTTACGGAGCTTGANGCGTCCGTGGGAAGTTGTTGAGAAAGCACCCAAGCTGTTTTCCGTCACTGCTGATGAACANGTTGAAGGTTTTAGCTGACCGGTTTCAGAAACCGGGTGGGTTTGATTTATGGTCTGAAAAAAGATGGGCCGCAGTTGTTTGAATCGGTTGAGGGTATTCCGTCAGCTAGGTTTTTCCCTAAAGGGGTTGTTCATAGCATTAAACCGTATGGTAGAATCAGCGACGGGTATTCGGATCAAGAAGAAGAAGATATAGGCAACATTGAGAAAAATGATCCGAGTGTCAGGTACCAGCTTCCAAGTCAAGAAACGGGTGTTCAGGAAAATGCGTATGATGAGAATTTAAGAAATGCTAATGCAAAATATATGAAAAA
>Contig2026
CTCAATGTCGATTTCAATTTCTTTCCCTGTAAGGGTCTTGACCTTGATCATAGTTCCTCCNTCTCAATCTCAGAACAAGATGAAGAGTCGACTCTTTCTGGATGTTGTAATCTGCAAGTGTNTCGCCCATCCTCTAGCTGCTTCCAGCAAAAATCAATCTTTGTTGGTCTGGAGGAATACCCTTCTTTGTCCTGGATCTTGGCCTTGACATTGTCGATAGTATCGCTACTTTCGACTTCAAGAGNTTATTGTTTTN
>Contig2027
AAGTTAAAGGATTACTTCGTTCTTGATAGTTATTTACTTAATCGGTGAATAGAAGTATACNTCTGGATCGGAATCGTGGGAAGTACTCCTTGATCATTTCTACCAATTTAAAGCCCCAATTTATAATTCTTTTTATTTATACACAGAAAAATACACTTACATAATCTCTATTACGAATCCTTTGTGTACCTTAGTGTTCCTAGCTATCCACTTATTTTTATCAATCTACTTTTGGGTAATACATATGCTAATAGATAGTAAAAACCTCATAAAGTAGATCTTTTGAACCCGCTTCAAGTCATCATGATTAATCAATCAATCTTGGGGTAAAACAGTCTCTAATACTTAATGTTTACTTTTATTAACTTCTTGTACATAGGAAATGAGGATTCAATCTTTTACTGCAATTTTATAAGCCGTTTCTTTCACTCATATAACTATCNTGGTTTCCTTCATCAACCCCCCN
>Contig2034
GATAACATCACATAACAACACAAATACACACAAGACACCTTTTCATAGTGCATGATCAATAATGACATCGATTTCTAATAAGATTGTTATCTTTCTTCTCCTAATTGTGTCAACATCTTTGGGTTGCTGACGCCAAGCCCGCTACATTCCTCCAGGATTTTCGTATTACATGGTCCGATTCCCATATCAAGCAACTTGATGGTGGTAGAGGCCATTCAGCTTATTCTTGACCAAAACTCAGGATGCGGGTTCGCTTCCAAAAGCCAATANCTTATTTGGACGTGTGAGCATGAAGATTAAGCTTATTCCAGGAGACTCTGCTGGCACTGT
>Contig2045
NCTGGCNGTTTCCCTGCAGCAGCCCACACATAGCTGTATGGACTCGTCTTNAAACTTTTCTGCAAACTGATAGTAGCGTCTCTAAATACTTGTTCCTTCCCTCTGCCTTGGAAGTCCAAAATGTCAGGGAGGAAGGCAACAAAGCAGATGGCTGCTGAACCACATTTCTCTTCCAGTACATCTGGGCTAGTCAACTCTGTCACTTCAGGAGGAGCGACATTTGTTTCTAGCATAACGAGTCCAAACGATTCGATTGCTGAGGCGGTTCTTGCACCTTCANTAAGTGAGTGGAGATCCTTTGTCTGCGCCAAACACCAAAATAGTGGGGAAACCTTCCACCNTTATACCTACTCATTAAAGACTTCTCATCGTCACAGTTCACATGACCAAGCTTCACCTTC
>Contig2049
CCACAAATTGGCGAACACTTTCAAGAGAAGAAAGGTACAAGATGCATAACGGTGTAGTTTTCTTTAGTAATCCCAACCGACTTAGCAGCCTTTTCGGGCCTTCAAGAAGTTCCTACAAGCCANTGATTACGTGCCATTTCCCAGTGTCGGCCAAAGCCNTTTGCTGTGGCTAGACCGAGACCAGATGAGGCTCCTGTAATTATCACATTTCCTTTCCTTNAGTGTTTTCTTCCTTCTGGTGCCGCTTCATTGACTGATGGAGACACAGTTGCAGTTTGTG
>Contig2061
NAGAAGACAACTTGAAGATGTTGACTATGTCTCCGCAGAATTNTGAAGGAAAAAAACTCAGTTGGCAAGAAGTCGCTGCTTACAAGCCTCCTGAAGACGCTCCTTTTCGCTCACCCAAGGCTTTTCCGTGCATGTGTACCACCAGGGATGCATAGATTTAGAGGGAAATATATGGGATTATGATGCTAGACCTCAAGTTATGAATACATTAGGATATCCGTTAAAAGTCAAAGATAGAATCCCAGAAATTACTAATGCCAGAAATATAGAGCTTGGCCTTGGGTTACAGCTTGCTTTCTTGCACCCATCAAAGCACAAGTTTGAGCATCCACGGTTTTGTTTTGAACGGTTAGAATATGTTGGCCAGAAGATCCAGGATCTTGTAATGGGCTGAAAGGCTGCTTATAAAGCATATAGATGCTCCAGGAAAATGGTTGCAGGAGAAACACAGACGAATTCTNTCTGAACAAGTTTTGTGGCAAATACTTGAGGGAAAAACACCTTCACCGTTTCATTATTTACAGTGAGGAAGTTCAAGATTCTTATGAGCAAAACCGTAAGGCG
>Contig2064
NAGAGCTCANGCCCAGTTGACTTTGAGGAATTCAGTCTCCCTTACTTGAAGCAAATTGTTGACACAGTTANAACAAACTCATCCTACTCTCCCTTTGATACTATATGCGAGTGGGTCAGGAGGGTTGCTCGNAGAGACTACCTTTGACTGGTGTTGATGTGGTGAGCTTGGATTGGACCGTGGATATGGNCTGAAGGCAGGAAGCGGTTAGGAACTGATATAGCGGTTCAGGGGAATGTGGACCCTGGTGNTGCTGTTTGGGTCAAAAGAATTTATCACTAATAGGATTAATGATACCGTGAAGAAAGCAGNGGAAAGGTAAGCATATTTTGAATCTTGGTCATGGTATTAAAGTAGGTACACCCGAGGAAANATGTTGCTCATTTTTTTGAGGGTTGCCAAAAGGACTTTAGGTACCGAAAGTAGAGTTTTGTAGTGTAGAAGACTATAATTCATTGTAT
>Contig2065
CTCTAGTTTACGGTCAGATGAATGAACCGCCGGGAGCTCGTATGAGAGTTGGTTTGACTGNCCCTAACTATGGCGGAATATTTCCGAGATGTTAATGANACAAGACGTACTTTTATTTATTGNACAATATCTTCCGTTTTGTTCAAGCAGGATCTGAAGTNATCCGCCTTGTTGGGTAGAATGCNCTTCCGCTGTGGGTTATCAACCTACCCTTAGTACCGAAATGGGTACTTTACAAGAAAGAATTTACTTCTACTAAAGAAGGGTCCATAACTTCTATTCAAGCTGTTTATGTACCTGCAGATGATTTGNACCGACCCTGCTCCTGCTACGACATTTGCACATTTAGACGCTACTACCGTACTTTCAAGAGGGATTAGCCGCCAAAGGTATCTATCCAGCAGTAGATCCTTTAGAN
>Contig2073
NGAAATGATTGATAAGATGGGCTACAAAGTCAAGCTTGTTCGAGTTAACAAAGAGGATACATGAGGCATATTTTGCTCGGTTATATCTCACAAAGGTGGATGATGAAACCGAGTTGTCTTAGCTTTGACCTTCGCCCAATCAGATGCCATCAATATTGCTGTTAGGTGCAAGGTACCAATACAGGTCAACAAGTTCTTGGCATATAGCGATGGAATGAAGATTGTTGAATCTGCAAAGCCGTCACTTCAAGGACCTGCTACAGATGGGTTGATTATTTAAGGAACTTGACAGACCAAGTGGCCAGCCATGTGTTGAAACCAAGGAGTTTAATCTTTGTTCGGAACATGCTTATTGCTGCTGTCGAGGAACGCTACAGAGATGCTGCACAATGGAGGGATAAGCTCACTCAACTTCGATCCAAGAGGAACTGGGCTTAACAGGAAGATGCATCTGTNACATAATCTGGATCTCAAAAGTAATTATTACGNCGGCTGGTTTCTTTAGTTGAAAATATGTATGTATTAAGACTTGTAAATATGTGTTGTATGNTTGTAAACTGTAGCATGATATAGCTTCCGTAGACATTTTATTTTTCATGCTTCN
>Contig2077
NTATGTTTAGGAGGAGACATGGAAATCTGGACATAACTCACTNCGAAACAGTAGCATTGACATCAATGACTGATGAGCTTGAGAGAGGAACAGGACCTAAAAGNATTTTCTTTCAGAGATCTTGCTTTGGCTACGAAATAACTTCTCTGATGATTTGAAGTTGGGTGAGGGGGGTTTCGGGTGTGTCTATAAAGGTTACTTATCGCATGAAGGCATGGTGGTCGCTGTAAAAAAAATTTCACAAGGTTCTAAACAAGGAAAGAAAGAGTACATAACCGAAGTGAAGATCATAAGCAGTTTAAGGCACCGAAACTTGGTGCAACTCATAGGTTGGTGCCATGATCAAACACAATTCTTGNCTTGTCTATGAGTATTTGCCAAATGCCAGCCTTGACTATTACCTN
>Contig2078
AGAAAGAAAACGCATAGACTGATGTTTATTAAGCACTTGTTAGGAATCAAGATAGAATTGNAAAGTTTAACTTTACAAGCCGACATCTCAAGTACTCGTTCATATGTGAACTTTTGATAATNACTCATTCTTGTGCTCTTACCATAATTTCAGGGGTGGTGCAATTCCGTTTTATGGGCACAAAAGCGCCATCATGATAAATGGTACAAGCCAACTGAGACTTATGAAGTTAAAGGTTGCTTTGCAATGACTGAGTTAGGTCATGGAAGTAATGTTCGAGGNCATCGAAACAATCACTAGATATGATGCAAGCACTCAGGAATTTGTCATATTAACTCCTTGNTGAATCTGCTCAGAAGTATTGGATTGGAN
>Contig2086
AAGTTTCAAACCCTCCTCGCCAGCATCTGTCCTTCCTTAGTAACTCTTTTAACTCTTCTTNGGTTCACAAATTTGATAGCTGCCACCTCGTCTGGGTTTGGGTTCACAGCAACATCACGCANCGATGAAGAGCAGGTAGTCAAGTTCATGTTCTCCCACTTTCCATCAGATGGAGCCTTGTAACAGCATGCGACTTACGGGGGTAAACTGATCAACTGGAACATCTTCGGCAGGGATACCGANGTTCATCCAAGAGCTTCCTCTGTGCAGCATTTCTCACCCCAAGGACGTCTTCAGAAATAANGCTCAGATTCCCTGTATAATGGATGGCTGCAACAGGTGTTGGTCCATACCAAAGGAAATGNCCACCTTGGTTCCAGAGCGTTGCTGAAGGAGTAATTCGTATTTTGAATTGAACAAGAATANCACTGAATGN
>Contig2094
GGTTTACGGAGACCCTCTTGTGCATCCTCAAGATGAAAGCTACTGGGGAAATGTCAACCCNTATCGGAGTCAGGAGTNTGTTATGACGAGGGAAAGCGAGTTACCGAGACTTTGATGTTTGACTATCATAGGCAGCACGGAATAGAAATACGGATTGCTAGGATCTTTAATACATATGGACCTAGAATGAACATTGATGATGGTCGTGTGGTCAGCAATTTCATAGCTCAAGCAATCCGCAATGAGCCCTTAACTGTTCAATCACCTGGAACTCAGACTAGGAGCCTTTGTTATGTCTCTGACATGGTTGATGGTCTTATTCGGCTTATGGAAGGAAACAGTACAGGCCCAATAAATATTGGAAATCCAGGTGAATTCACCA
>Contig2113
NAGTACGCGGGGAACCGGGGAGTTACAANGAAACTCTTCAATCCCAAACAACTCATCTCCGGANAAGGAGGATGCAGCCAATAACTTCGCNAAGAGGACACTACACGGTTGGGAGAGAAGTTATTTGATCATTGTGTTAATCGTGTGAGATTATTAGCGGATGATTGCAGTAATTTGCAAGGATTTTATGGTTTTTAACGCTGTGGGTGGTGGCACTGGCTCTGGGTTAGGATCATTGCTCTTAGAAACGTTTGTCAGCCGAATATGGGAAAACGTTGAAACTCGGTTTTACAATATTCCCATCCCCCTAAGGTCTCGACTGCAGTTGTGGAGCCTTACAATGCTGTGTTATCGACTCAGACAATGAATCGAACACACAGACATCGTGGTACAGCTAGACAACGAAGCTATATATGATATATGCA
>Contig2114
AACGGCAACCAGACAACACGTTCCAACAGCAGCTAATTGCGGTTTCACCGTCCATTGTTTNAGCCACAATAGATAAAAATCCCTCTTCTGTAGCGTGATACGCTTTACGGATCACATCCATNAGACATTGCATTTTGTTCTGTAGTAAATCTTTAGGTCTGAAACAGATGATCATTAACATANTCGCGATGTTTCAGGCCCACCATGACCATCATAAACTCCAACAAACGTCCCATACGGACCGGAATCAAGAAAACTCAACGAGCCCGACTCAATCTGGCTCTGATCCTCAAGCAACATATTCGCTTGAACCACAGCCATAGAATACTCACCATTCAAATGTTTCCCAATATCTTTATACCAAAGCAGCCCCTCCTGCCTGCCAACGCCATCCGAACCGTTATTATCATAACGGTTCGA
>Contig2115
NTAACTCTCAATGACCGCCCTTCTAGCTCCGCTCNCATTAAGAACCTGAAGGGCTGTTTCCATTTCAGATTGTGTGGAGTAACTCACAAAGCCATNAACCACGAGACCTTCCGGTTCTCCGTCATATAGAACCCGTGCTCCAACTACATTACCATGNTGCACTAAACATTTCTGTTAGACTCTCGGATGTGGTCGACCACGAAAGATTTCCAACAAANTAGCTTGTACTTGGTTTCTGGATACAAAGGTTCTTTCGGTTTTGGCTTGTCTGAAAAATTNCACCCTTAATGTTCTACCACCATATTCCCTTCCGTCAAGGTTCTCAATAACTGCTTTGGCAATCTTCAATACTACTCATAGTCACGAACGCAAAGCCTCTGCTTTTACCGGTTTCCCTATTGTAGAGTACCTCAACAAGTTCAGGGCTACCATAATCTTGAATGATACCAGCAAGCTGGGCACTATCGCATAAATACGGCAAATTTCCAAAATACAGCTTTGTATGTACAGAACTCTTTTCCTCAGCTTGATCACTTCCTCCATCACCAGAAACTTCTTCTTGTTTTTCTTCCTCCTGGTCCTCAGTAACAGATACCGCTGTCTCTTCTTGAGCCACGGAAGCAGATACNCTTCATAACAGGCCATTTTCCTGATATGGGTATTGCTCAAGTCTCACAAAAGAGTGACATNAATGATGATGACACTTGTAACATGGGTACATTAGATGN
>Contig2126
GTAAGATTCTTGTATTCTTTGTTTGTTTGATTCATTTCCTTACTACAACAACAATGGCAGAAACGTTGGTCTCAAAATGCTCATCTCAATTCACTAAACTTTCTTCATTTTCGTTAACTTCGTCGTCTTCGAATTTGTATCAACGTCAGTTTGTCACATTTAAACCTCGCTCGTCTTTCTCTGCTTCTGTTTCTTCTTCAACGACAATCTTGACTGATGCTGATTCCAACATGGATGCAGTCCAGAGGCGTCTAATGTTCGAAGACGAATGCATACTTGTTGATGCC
>Contig2130
GGGAAGGTTCCAGACCAACCGCTTTCAGAACAATAAGGATGATGTCGGTAACTCTGTGACNTCTGGGTGTTGCAGATGAACACATAGGGCTTGTTGTGGGCCGTGGTGGTAGGAACATCATGGAGATTGGTCAGGTTAGTGGAGCTAGGATCAAGATTTCCGAAAGAGGTGATTTCATTTCCGGGACAAGTGACAGGAAAGTAACAATCACAGGATCACAAAGAGCAATCCGTGTAGCAGAGGCTATGATAATGCACAAGGTTTCAAATGCTTCGGCTCCACCTCAAGATCTAAATCCTGACCATCTTCCCGTTGAAAATCTGTCACTTGAGTAAAACCACACAATTATTTAAACCNCACAATTCTAGTGGTTTTCTTAGTTTCCATGTCATATGTGGTAGAGTGTGGAATGAA
>Contig2134
ATCTGGTCACCTTTTTTTGGTTTGCAACAATAGTCAACAACACCAACATGATGTTCCTAGGAAAATGGAGACAATCATTTTCGAGGAACTAGATTAGGGTTCAATATGGAAGAATCTTCGAAGAAAGAGGCCATTTTTTAGCTCACTCGACGACATGTTGGAAGAAGAATACTACGACGAACAATTGGACGGAAAAGAAAAGGCGTCTAAGCCCCGAACAGGTACACATGCTAGAGAGGAGTTTTGAGGAAGAGAACAAGCTGGAGCCCGAGAGGAAGACAGAGCTAGACAAAAAAAGGACTAGGATTGCAGCCAAGACAGGTGGCTGTTTGGTTCCAGAACCGTCGTGCTCGGTGGAAGACCAAGACCCTGGAAAGGGGATTACGATCGTCTTAAGTCTTCTTATGATATCCTCACATCCGATTTTGACTCCATAGTCAAGGAAAACGAAAAGCTTAAAGCTGAGGTGCTTTCCTTGACTGAGAAGGCTGCAGCCCAAAGAGGTGCACGAAAATTCTGGGACCGGTCAAGATTCTGCCGCAGATGCCCAATGAAGGTGGAGATGTTCTAGCTCCCCAAGAAAATGTGAAATTGGAGAATCACTTTAAGTACAGGTAGCGGTGGGAGCGCAGTCGTTGATGATCTTGATGGTCCACAGCTTGTGGACCAGCGGTGATTCGTATTTCCCAGATGAAGACTACCCTCATGAATATGTAGCACCAGTGGATCAGTCAGAAGAGGATGACGGCAGTGATGACGGGCATAACCATTTCCCTTATATGTTCGCAACTGCGGATCACCATCATCACGAGGAAAGCGACTCTCTGGGACTGGTGGGTTTGGTCTTAATTAGACAATTATCTATAC
>Contig2143
NTTCATTCAGANGGNGAAAAAACCGACCATCCAAACGTTAATTCAGCTAGGGGTTTTGAAGTGATCAATGATNATCTAGTCACACGTTGAAAGGCTTTGCCCTGGTGTTGTCTCGTGTGCTGATATATTAGCTNATTGCTGCTCTTGAATCTGNTCCTTGCCTTAGGTGGGCCGTATTGGAGAGTGAACTTAGGTAGAAGAGACTCCATATCCGNCGAGCTTTGATGCAGCCAACGGCAATGCTATTCCACCTCCAACATCCTCCCTCNGACAACCTCGTGAGGACATTCCAAGCTGTGGGTCTCACAGCCGACGACATGGTGGCACTAGGCCGGTGCACACACAATTGGACAAGCAAGATGCACAAGTTTCAGACCACATGTTTACAATGGACACCAATGTAGACCCTTTATTTGCCTCATTACGACGAACAAACTGTCCTATCCCAAATGGGGTTGGGTGACAACAATCTTGCACCACTTGATGCTAGGACCTCTAACCATTTCGATAACAGTTTATTATAACAACTTGCTCATCAACCAGGGTTTGCTCCATTCAGACATGCAGTTGCATAGTGGTGGCTTTACTGATCGGTTGGTGGAAGAATATGGTAGAGACCCGATCAAGTTCAACGTTGATTTTTCGGCTGCTATGATCAAGATGGGTGATATTAGTCCACTTATGGGTAATGATGGCGAGATCCGGCGTAACTGCAGGGTTCCTAACTGATTAGAAAATGTTATTGCTGTTGTTACTGTTGTTGTTTGTCTTGTGTTTTTGAAG
>Contig2151
NCAAGCCCATGAGCTGCACCCCACGTATCTGGTCCCATGCCATCGGTACATCAANAGGACACATGGCGTGATCAGATGCACCTGCCCTTCCTCCAGCTATTACTGCTTGGACAACTGGATCAAGGAGATCATATGGTATTGTTTCTTGGCCGATATGTTTGTTTATGAATAAAGCAGCCCATAAAAATCCAGCACGTCCATGTAGAAGATCGTATGACATTCCAAAACCGCCTTCCTCTGGGCCTGCGGGGAGGGCTTTCTCTTGCGCCAACTCCANAAAATTCGGCAAGATAGAAATCACGCTTATGATGGTCACCACAATAGTTTGCGATCACTGNCACCCAAAGN
>Contig2156
GGATCAAAAGCCCTTCCGTATTTTTAAAGATGACAATGTTAAGCAGCCTTGTAAGATTTGNGTAGAAGACAGCTTCACACAATTGTCTCTAGAGAAATCATCAAACCTTCTTCTCCGACACCTTCTCATCTAAAAACTCATAATCTTTCATTGCATGATCAATTGGCACCTGACGCATACGCACCACTGGTTATCTTCTACCCGAACTACTCCAACATTGATCTTGATTCACGTTTGAAATTATTGGATATGAAGAANGTCCTTATCTCAAACCTTAACACAATACTACCCATTCGCTGGTAGGGTAGACCAAAAAAANACACCATCATTTGTGGATTGCAACGATGATGGAATTGAGTTCCTTGAAGCAACAAAACGA
>Contig2158
NCNCGTGTTCACGGGTGATACACTGTTTGTTGCTGGTTGTGGCAAGTTTTTCGAGGGCACAGCAGAGCAGATGTACGAGTCTTTGTGTGTGACTTTGGCTTCTTTGCCAAAACCAACTCAAGTTTACTGTGGCCATGAGTATACAGTGAAGAATTTGCAGTTTGCTCAAACAGTTGAACCAGACAACGCTAAGATATCTCAGAAGTTATCATGGGCTCAGCAGCAGAGGCAATCAGGACTGCCAACTATTCCATCTACCATCGAAACAGAATTAGAGATTAATCCGTTCATGCGAGCTGATCTGCCCGAAGTTCAGGAAAAGGTTGGTTGCAAGTCCCCTGTTGAGGCATTGCGCGAGATAAGGCAGCGGAAGGATAATTGGAAAGGGTAATCACCAGCTAAATTTCCTCTAGTNTTTCATGTACACAAGTGTGTAATAATGCATGTCATCGAAGGAGGCATATCTTGTTCTCTTATAATAGTACCCTTTTTCAACTTAAATGTTCGATATGCAAAAG
>Contig2170
CTTATGCTCTTCTTAAGTCGGTGGTGCCTCGTAGATGCTGGTGTGGTGAAGAAGTTGAGANGAATCAGGGGCGATTATACTTGGGAAAGCTAGCTTGAGTGAATGGGCTTACTTTAGAAGCNTCATCAGCACCTAGTGGTTGGAATGNCTAGAACTAAACAAGCAGTTAACCCATACGTAGCANACAATGAGTCCACATGGTTCGAGCANCGGGATCAGCTATATCAGTTGCAACAAACATGGTTACTGCATCGCTGGGTACAGAAACAGATGGATCAATCCTAAGTCCTTCGAGTGCCAACTCAATTGTCGGGATCAAACCCACTGTAGGTCTCACAAGCCGATCAGGAGNTCATTCCCATTACCCCTAGACAAGACACGGTTGGACCAATGTGTAGGACTGTAACAGATGNCTGTGTATCTTCTTAATGCCATTGTGGGTTGATAAATTTGATGAAGTGGCAACTAAAAAANGGTTCAAAATATATTCCAAAGGATGGTTATTTGAAACATCTAAGACCCGGTGGACTAAAANGGAAAGAGGTTAGGATTAATGAGGACTTATCCCAGN
>Contig2172
TTGTTTCAAGAAAGTATTCCAAAACGTGGGAGCTCAAAATGGCTTGGAACTTCATTCTCTNCGAGCATCTATAGATAATAAGGACGGAAACAATTATGCCCGTCACTATTGGAATTATGCANTTTATAAAATTTCTGAAGAAATTAATCAGTATGGTACTTTTCTAAGCTTCCAAGAGACATNCAGTCAACAAATTTTTAACGAATTAGTTTATTCTCAACGTCTTACCAAAGCTTCACCTTGNAAGCGTTTCGAGATTGTGCTCTTN
>Contig2173
GACAACATAATTCAATGGCGTCTTTGCAGCTAACACCTCTGTCAACTCGCACAGACTACCTCTCCTTACCTGCAGACATCAAAGTATTCCGGTGCCGGAAGCCGTTGAACAGTGAGATGCTCCGGGGGTGACACGTCATCGTCAACGCAATTTGATGCGAAGGTGTTTCAGGCATAATCTGACAAGAAGCGAGAATTATAATCGGAAAGGATTTGGTCATAAGAAGGGAGACTCTTGAGCTCATGAGTCAGGAGTATTTTAGCGACATCATAAAGACTTTGAAGGAGANACAACTACGAATATACNATGGGGAAATGTCACTGTAAAGCTTGCAGAAGCTTTTGGTTTTTGTTGGGGTGTTGAGCCGTGCCGTCCAGATTGCTTATGAAGCTAGGAAACAGTTCCCTGATGACAAGATATGGATCACAAATCAAATTATTCACAACCCTACTGTTAATAAGAGGCTAGAAGAGATGGAAGTTACGGATATCCCCATTGACGGCGGAGAGAAACAGTTTGATGTTGTTGACAAGGGCGATGTTGTAATTCTGCCTGCCTTTGGAGCTGCAGTAGACGAGATGCGGATTTTGAGTGACAAAGAAGTACAAATAGTCGATACAACATGCCCATGGGTGACTAAGGTGTGGAATGTTGTTGAAAAGCATAAGAAGGGGGACTATACGTCAGTANATTCATGGTAAACATAACCATGAGGAGACTGTAGCAACAGCATCTTTTGCAGGAAAGTTTTATCGTTGTGAAGAACATGGATGAGGCGACATATGTGTGTGATTACATTCTTGGTGGTAAACTCAATGGATCTAGCTCAACCAAAGAAGCTTTCATGGAGAAATTCAAATATGCAGTTTCTGAGGGTTTTGATCCTGACAAGGATCTTGTCAAAGCTGGTATTGCAAACCAAACTACAATGTTGAAGGGAGAAACAGAGGAGATAGGAAAATTATTAGAAAGAACTATGATGCAAAAGTATGGAGTAGAAAATGTCAACAATCATTTCTTAAGTTTTAACACCATCTGTGACGCCACTCAGGAGCGACAAGATGCTATGTATAAGTTGGTAGATGACAAAGTTGATCTTATGTTGGTAATTGGTGGGTTCAACTCGAGCAACACCTCACACTTACAAGAGATTGCTGAGGAGCGTAAAATTCCATCTTATTGGATTGACAGTGAGAAAAGAATAGGCCCTGGAAACCGAATAGCTTACAAGTTATTGCACGGTGAATTGGTTGAGCAAGAAAACTGGCTACCAAAGGGGCCTATCACAATTGGTGTTACATCTGGTGCTTCTACCCCTGACAAGGTTGTTGAAGATGCTCTTCTTAAGGTATTTGAGATCAAACGTGAGGAAGCCCTGCAATTGGTGTAGATTAGGCATGTACCTAGCAAGAGAGTCGAACAGTATAGATNAAATCAAGTCTGAGCACCGAAACATGATGTCATCCATTGCAACTTGCAGCTCCATGTACTNTTTCTATCTGAAATGTATTGTATGTATACTACAAAACCATGGGTTCAGTATCGACATTN
>Contig2175
CAAGAGGATCCTCGTGAGGTTGCAGCTGCAAAAGCAGATTTGAACTACATTGGTTTGGATNGGTGAAATCGGATGCATGGTAAATGGTGCAGGATTGGCAATGGCCACCATGGATATTATCAAGTTACATGGAGGAACTCCCGCCAATTTCTTGGATGTTGGTGGTAATGCTTCTGAATCACAGGTTGTGGAGGCCTTCAAGATCTTGACTTCAGATGACAAAGTGAAAGCTATTTTGGTAAATATTTTGGGAGGGATTATGAAATGTGACGTCATTGCTAGTGGGATTGTTAACGCTGCTAAACATGTTTCATTGAAAGTTCCTGTTGTCGTTCGTCTTGAAGGTACAAACGTTGACCAAGGAAAGAGG
>Contig2176
CGTCGTGTTCTGAAGTCCTGGTCTCAGTATTAGAACCGTTCTTCCAAAGCGGTCACGGAANATTCGCTCTGAACATTTTCCCAGTTTCACTTTCAACCGCAACCTCATTCCAGCGTATTTCNTTCTGGCTTGTAGGTTGCTCTCCACTCAAGGGTCTCTTCGAGCATTCTTTTTTGCTTTCTNCAACATTCCAGTTTCGAGCTTCCAAATATCTTTTCAAGCATGCATCGGTGCAATATTGTANAACCGCAACCAGAAAGGGGACCAAGAGN
>Contig2178
AACCTCCACCGCCACCACCACCAAGAAGCACCTGTTAGATGAGCCTCTCGAAGATCCCTGNCTCAAAAGGGAAAGTGCCTGACTGTTTGGGACAGCTACTCTACGCAGTCTACGACGTCTTTGCCAATTTAAATAAGTGTCCATGCTGCAGAGTGATATGGCTTAACATATCTCTTGATACCTTGGACAGAGCAAACTGGACATATAGTAGCTCTGGATTCACATGAGTGTTCATCTTCAAGATGGNGAACATAAAGAAGCAATATCAAAATCCTCATAACAATATGGGCATGGAAAATCGGGTCGGN
>Contig2181
AAGCATCCAGTCACCATCCTTATCCTCGTATGTCAGCACATACTCTGACCCATGCAAAAGGATCCCTTAACTTGCTCTCGCTAAGACTTTCCCTTCCTGGACCTCCTTGTGATCCACACTGACCCGATTGTGAAACAGCTAAACATCTTCTCAAGAGCTGAAGAAAGTTGCTGATAAGTAGAGTAAACCTCTCAAATCAACCTTCCTCAAATAAGGAGCACCGTCCATGCTAACCTTGACAAACAACGCAACCAGGACCAGGCTTCCCATCTACTTCATCATTGTTCTTTGAACTTGTTGCTAGAATGTTCCTTGCGAAACGACCTCACTGGAGGCCAACCAACCACTTGTGCTTTAGCAGCAGCAGGATTNTGAGCTGTTAACTTTGTTAAGATTAGTTCCACTTGTGCATGACCCATTTTCAACGCTTCTNGATAATACAATCCCGTTTACGTTCAAATTACTTGAAAATTTCCCTTGACCCAAAGATTTCNAAACTATCCGATTCCATCCCAGAACCACCAAACAN
>Contig2191
NAAATAGGCTAGTAAAGGGTCGACCATTNGGACAACCTGGAATTTCTACAATGGTTGAAACGCTACTGTGACTCTGTAAATGGTGGCATNCATGAATGAGAATTATAATCCTCNTAGAACGTAGAAATAAGGGAGGTAAGGAACGTAATATNCATGACATCTCAAAAGAGTTCAANAGTCGCTGCAAACAAACAACTCCCAGAATCGTGCTTCNAGGGGACAAAATGAACCTTCCCAAAAATAAATGGGACGAAGCAAAAACCAAAAACAGTGGCAGTNCGAGTCTGATTCTTCAGAGGAAATTCAAGCTTTATCCAATGAGATTACAGAGCTGAAGGTNGTCTGTCGATCTTTTGGAGAAAGAGAGAGACTACTATTTCGCAAAATTACGAGATATTGANGATACTTTGTCAGGGTCCTGAATTGGAACATATTCCGATGGTCGTGGCAGTTAAAN
>Contig2197
NACTTGATTGATNCGGTATATGTGGCGTACAAAGAACAAAGCAGCACGGAAACCGACTGTCCCAAGCATTAGANAAGAAACCATAACAGATGCAAGCCATGTAACCAAAGAAGAACGNAGGTTTGCATGAATCCGGANCATGTCAGAACGTTCATAATAGTAATACAAGCAATAACCGAAGATGAAAACTCCAGTTGAGCCACCACAGAGGAAAGACCTCCACCACCATTCATGGTCTTCAGCAGCAAGTTGGAAATATGTCAATGCCACGNGTGATAAAGGCGGTAACAATCAGGAGAATGATAAAAACGATAAATAAGATACTGANAN
>Contig2204
TGTCATTCCAGATGACAGGTGTCTACCGACATTCTTGTGGGCCCTGGTCATCCCAATACCNCTTCATCCAGATGCAGATTGGCTTGAAAAAACTCTGCGCGAAACCAAACCGACACCAAAGCCTAGTTACAGTTGTTAATCCCGGGAACCCATCTGGTACTTACATCCCAGAGCCTCTACTGAAAGAAAATATCAGATATCTGCAAAAATGCTGGATGTTGGCTTGTGGTAGATAACACATATGGAGTACTTCATGTATNGATGGTTTGAAGCATTCATGTATTGAGGGAGATCACATTGTCAACANTCTTCTCCTTCTCANAAAGCTTACGGGATGATGGGTTGGCGAGTTGGATATATAGCATTTNCCTTCAGGGTTGATGGTTTTGCACAGCAACTTCTTAAAATCCAAGACAACATACCGATATGGTGCTTCAATAATCTCACAAAGACTAGCTCTTCACTCAATGGAAGTGGGTTCACAATGGGTCACGGATCAAGTCCAAGATCTAGTCAAGAATCGTGAAACTTCTTGTTGACGCATTATCACCATTAGGCGAGGGTGCGGTCAAAGGTGGAGAAGGGGCTATTTACCTTTGGGCCAAGTTACCTGAGAAGTTTATCGATGACTTTGCAGTGGTTCGTTGGCTCGCTAATAAGCA
>Contig2205
TGACTGACCCGAACCCAGATGACCCTTTGGTGCCTGAGATTGCTCACATGTACAAGACAGGACAGGAGCAAGTACGAGACAACGGCTAGGAGCTGGACTCAAAAGTATGCCATGGGTTAGTCTCTGTGGTGTATGACCCCAGGAAGGAACAAAGGGCTCCTTTCCCTATTGTCGTTGTTTCTTACTTTATTGTTTTATAAAAAATGTATGAATGAAAAATCTGCTAATTAAGTTAATTGACTGTTGTAAGATAGACTTTAAATATGGGAAAGNGTAACAAAGTTCCCTCCN
>Contig2207
GGTTGTGGTGGTGGTGGTGGAGAAGGGAAGGTTTCGGGTGGTGGTGGTAATGGGAATGAATCATGATGATGATGGTGATAATACGGATGTTTATTATCGGAGTATGATTGAAGCTAACCCTGGGAATTCCATGCTTCTTAGTAATTATGCCAAGTACTTGAAAGAGGTTCGAGGTGAATTTTGTTAAAGCTGAAGAGTACTGCAGCAGAGCAATACTTATGAACCCCGGGTGATGGTAATATGTTGTCTATGTATGCTGATTTAATTTGGGAGACCCAAAAGGATGCTTCTCGTGCACAAAGTTATCATGATCAAGCCGTTCAAGCTTCCCCAGATGACTGTTATGTTATGGCCTCATATGCTCGGTTTCTTTGGGATGCTGATGATGGACGATGATGAAGAGGAAGAGAATGAAGTTGATAAGCGAGATGATTGCGGTATGAATGTAT
>Contig2210
GTTGCTAAAAGTAGCAGGAGTTAAGCTCGGGGTTCCATATTTTGTACCGAGTTGGCAGATNAGGCTCTTTTGGTACAATAATACGTATTCTAAACATTGTACCAAACCGTGAGACTCTCCTNTAAGATTGCAGCAGCAGGGNCCTTTAGCGGGATATTCATTAGGCCTTTTTCTTTTACTCTTNGGGATTTTACTTGCCACCANAGCGATGGTATAGGGATCATTGTTGATGCTTCTGTGTTTCACGAATCATTTCTTGCTGGTNGGGATAGCAAAGCTGCTCCTTGGTGATGTTCTAAAAGAAGGAGCAACATTATCAGTCAACCCCTTGGTGATATGGGCCTGGGCGGGACTACTGATTAATGCTATCAACAGCATCCCTGCCAGGAGAGTTAGATGGTGGAAGAATTTCCTTTGCATTATGGGGACGAAAGGCTGCATCTCGTTTTTTCAGCTGCTTCTATTGCGCTACTAGGGCTATCTTCCTTACTAGACGACGTGGCATTTTATTGGGTAGTCCTAATATTCTTCTTACAACGAGGGCCGATAGCTCCACTGGCAGAAGAAATTAGCGATCCTGATAACAAGTATGTTGCATTGGGAGTTATAAGTTTTAGTAATGAGTTTACTAGTTTGTTTGCCATACCCCTTCGCTTTCAGTGAAGTAATTACAAGTCTTTAGAGCTGCATATACAATCATACATCAAGTCTTTTAGTGTAGTGGAATAATGAAAGATGTATGTGCACACTTGCACAATCTGTTGTTTGTTTATGGAGGTGTTGAGGTGAATGAATATTTTCATTATTTTTTGAAATATGCAGCACTNATCN
>Contig2213
GGAGTTTATATTCATCACACACTACAGCCGCAGACACACCTTCTTCTCCGAAAATGCCGTTCAAGAGGTACGTTGAGATCGGGAGAATCGCACTTGTCAACTACGGACCTGATTATGGAAAGCTTGTCGTCATCGTTGATGTCATCGACCAAAACAGGGCTCTTGTTGATGCACCAGACATGGGTGAGGGGTCAGATGAACTTCAAAAGGCTAACCCTCACAGN
>Contig2219
AATCATTCATTAAAAAATTACTCACCAGAAAAAAGACTCTCAACTTAACAATCTTTTTGTNTCTAAATTGTTGATAAAAATAGGCTGATCTTCAAAATGAAGTCGAAGTTCCTAGGTTTTTNCTTTATGCCCAATTTCACTAGAGATCATGAAAGATCCTGTAACACCTCTCCACGGGGATCACATATGATCGCGATAGCATAGAGAGATGGTTGTTTACTCAAAAGAATGAAGTTTGTCCCATGACGAAACAAGTTGTTACTGATATCGAGCTCACACCAAACCATACTCTTCGCCGAGTAATCCAATCTTGGTGCACAATTAATGCCTCATCTGGAGTCGAAAGGTTCCCAACACCTAGACCTCCAATCTCCAAAACTCAAATAATTA
>Contig2220
ACAAATATGGTTGGGGTGTGGCTGCCAAAATTTACTACCTACCGTCCTGCTTCTAACTGGNTGTTGGGTTCTTCTCGTTGATCTTGTTCGGTGATCCTCTTGGACCAGGTCTAATGAAGTTCGGAATCACTCCACTCTTAGCAGCAGTGTATGTTGGTGCAATGCAAAATATATTCAGTAAAAGTGCAAAATATAGTTTGTTCGATCCTTGCAAGGAAATGGCATATATTCCGTTGGATGAAGATACCAAAGGTTAAAGGTAAGGCGGCCATTGATGTCGTGTGCAACCCGCTAGGGAAATCGGGTGGTGNCTCTAATCCAACAATTCANTGATCTTAACATTCGGTTCACTTGCAAATTCGACACCATACCTTGGTGGAATACTTCTAGNTGATCGTGGTGGCATN
>Contig2223
GATCCACAACACTACATAATCCTCTCCGGATAACCAAAAACATTTACAAACAACCCCTCAAACAATCAAACCCTGTCAATTCTGGCTAACCCTCATCCAGTTCTGGAGGATACTACTGAACNCCATAAAGAGCGTGGTGCTCCGACCTCTACCATGCCCTAAGCATCCGTGACGTCACCACAGTTCACAAGCTCTTAGCACCTGACCTTGAATGGTGGTTCCATGGCCCACCTTCACACCAGTTTATGATGCGTTTGTTAACCGGCTCTGAACAACAACCCAACGAATTCAATTTGTTTTTGTTCCTCTTTCTGTCGACGTGTTTGGGCAACACGGTTATAGTTGAAGGGTGTGATTGGGAAAAAGATATCGCGTGGATTCACGCGTGGACAGTTGGCGCGTGTGGGGTGATTACGCAAGTGAGAGAGTATTTTAATACTTCACTTACTGTTACTAGGTTTGGAGATAGTAAGACCAAGATTAAGGCGCTTCATTGTCCTTCTGTTTGGGAGAGTAGTTTGTCGGGTCGGGTTGGGAAGTCGGTCCCGGGTTTGGTTCTTGCTATATAATAATATAAATCCGGGTCGGGTTTGGTTTTGTGTGTTGAATGTTCTTGCTATATAATAAAATAAATCCGGGTCGGGTTTGGTTTGTGTGTTGAATAAAAAAAAGTCAAAGTTGGTGGGTTGAACTAGCGATGTAAGATGTGTGGTTGAACTGTTTGGTTACACCTTTTTGACTTTGGTCTTGTTTGGTTTTTTGGTTTGTTTCTGTTTGTTTGTGTGTTTGGTTTTTAAGTTTGATTGTAATAAGTGTGGTCCAAGATGGGAGTGTGTTCTCATTCTTGGTTGTTTTCAGTTGTGGTAATGAAAATGCTTTATATTGAAGTTGTTATGTTTTANGTN
>Contig2224
TTCTGCATAAAAATGCATATTACGGAAGGGGAAAGGCTTTCTTTGCGTCACTGCCTATGGGTTTTTGGATCATAGTGAACAATCTCGACTGGTAAACCTGCTGCTTTAGCACAGAGTTTAGGCCATTCCATCTAGAGTCACAGCTCGATCACTGACACAGTTGAAGATAATACCACTTGCAGGCGGTTGGATTCTCGACTGCTTTTGTAGCATAGATGATAAATCCTTAAN
>Contig2225
TATCATCGACTGTCCTGTTCAGATGACGAGTGATGGAATACCTATTTGTTTAGGTTCTATNAAACCTCTTCGAAAGAACATCAGTCGCCCAATCAAATTTCACTACTCTTACTTCAATCATTCCTGAACTCCAATCTGGTAGTGGAGTATTTACCTTCAGTCTCAGGNTGGGATCAGATTAAANAGCTTGCAACCTGTAATGTTCAATCCGTTTTCAAACTACTCGTTANTCAAGAAATCCATGGTTCGAAAAAGCTGGAAACTTTATGCGACTAACTGACTTTTTGGACNCTTGCGAGTAATGCTACTTCAGTTTCTGGTGTCTTGATTAACATTAAGAATGCAGCTTACNCTAGCTGGCAAAAGAAGGATTGAGTGN
>Contig2230
CCCAAGCGGCGTCGATGTGTCGAAAATTTCCTATGGGTGAAGAGGATTATTTGAATGCAGGAGGTGAAACATATGCAGTTACATTGACTGAAAAAGGGGACTTACAGTTTCTACTGTGCACCACACCAAGGTGCTGGTATGGCTGGCAAAGTTAACTGTTGAATAAGAGCTGAGGTTGTTTGATTCATTTTCGACTTCTAAATAAATATTAATAATGAAAACTTTTGGTTTTGTAAAGAGTTGAATAGATCCAATCTATGTTGTATTATAACTTGGGTGTGTGTGACTGTGTTGGTGTAAGTTTGCACATTTACATNACAATGCAATATCAACTAATCTATGGATCTTAGTATAGTTTTCGAATATGAGACATCGTANATTACCTGTTTAGN
>Contig2234
GATATTAATCCAGCATCTGGTAGGCCTAGCCGAGCAGCCGATATTCCAAAACCAGTAGTANAAACAATACTGAAACCCGGCTCGTTCAATAAGCTTAGCACTAAGAGCATTAAAAGCAGCANGGACCCTGATGAACACCAGGTGTCTCAAGTATCTCCCTCAGCTTCTTCGCCGGAGAACAANCCCTCCAAACCACCACCACCAGACACTGCCCN
>Contig2236
AGCCATGGGAGCATACCAACCATACCATCTAGCCACCCGTGAACCAGCACGTGGTCAAGTNCCATGGTTTCCGTATGGCACTCTGGTATGAACACCTTNGGCATGCTTGACGACACCTTCCANACACCCTGAATCCACGGAATGCGTGAAAAAAGTTAACCAAATCGCAGACAGGTACTGGGATTTTGTATGCTAGTGAGAATCTTGAACAAGATCTTCCCGGTCACTTGCTTCGGTACCCCATTGGGGTTGCTAGCGAAGGTAATGTTACTGAACTACCCGGGAACTGAGTTTTTCCCTGATACAAAAGCTCGCGTTCTTGGTGCCAAATCTGATTATCTTCCTCCAATTCTTACCTCTTAGGAGATCCATGTTTGGTGGTTGTGTGACTAGTGTTTGTGTTTTGATGTAATAAGCCATGTATGCATTGTTACTTTGAGAGAAGTGTTTGAAGTATCATATGTATCTAGTTTATAAAACTTTCTAGCATTTGTGTACTTGATTCTGTGTTTGTGGTATGACTTATGAGTACTCCTTGTTTTNAACCGN
>Contig2240
CCTTATCTTAAACTCCTCATACTCCCTCTGTCTATTTCAAATAGTCATGTTAAGCCACTTNTAAAGCTTCATAGACGAAAAAGATCTAACCTTTGACTACAAAAGTCAAAGTCACCTTCATNAGCACGTCGTTCCCGGACAAATGCAGGGTGAACCTTGTCTTTCAGATAATCAACCTTTTCNAGAAAAGTACCACTCGGGAGCACGTGGTTCAATGCTAAACTTCTTACAAAACGGGACCCANCTTCCTTGCAAATTCAGATGTCTCTGACAGAGCTTCAAATGTAAGCATGGCAGCACCATCNATCAGAGACATAGCAANGCAACTTTATCCACTGGATAATCTACCGCAAGGATTGATAACACCGTGTTTGCAGTAATGNAGTGGCGGTTCTTTCAGTGGGCCCACTGTACTCACGAAAACATCTACAGGAGCCAACTCTNGAAGGCTTCCTTCTTTTTCGTATCTCAGTGATAAACGGTCCAAGTATGTTTCTCGTTCGA
>Contig2247
AAAGGTTTGTTTACTGAAGAAATAGACGAGGCTCTTTCTTAAATAGTGATATCGACATTGNCTGTCCATTCCATGAAAGATGTCCCAACTTATCTGCCTGNACAAAACAATTTTACCTTGCANATCTTCCTCGTGAGGATGTTCGTGATGCATTCATTTGCCNTGAGTGCAAGTTCAATAGCTGNATCTTCCAGCTGGAAGCGTTGTTGGTACTGCGTCACTAANGAAGGAAGTCTCAACTACTTCACCGACATCCTCATCTCACTGTACAAGATAACTTTCGAGGCAATGTGCAGACAAGGTTAAAGAAACTTAAAGAAGGGAATGTCAATGCTACTTTATTAGCTTTAGCTGGACTGAAGCGCTTAAGTATGACTGAACATGTGACTGCGATTCTTTCTATTGATGACATGCTTCCGGCTGTTGCACAAGGTGCAATTGGAATCGCTTGTAGAAGCGACGATGACAGGATGGCTGATTACATAGCCAAGCTAAATCACGAAGAAACAAGATTGGCGGTTGCATGTGAGCGGTGCTTTTCTATTGACACTTGATGGATCTTGTAGAACACCCATTGCCGGATACGCTTCCAGGGGACGAGGATGGTAATTGCCTCTTTAGAGGGTTAGTGGCCTCACCGGN
>Contig2249
CCGTTGACGAGAATTGCTGTAACTGCAGTGGACCCACCTCGCCCAAGAATCCGGATTGTGNTGACAGAATCGCTTGGTCAGTTCTTTCATAGGCTTTTGTAATTGACCTGCCTGGATCAGTNCCAAAACTCCTTCTCCTTAACGATATTGGAGAATAGATGCTTTTGCAGATACGCAGGCACNACTGTGGCCTAGATGCCCATCATAAATAGCAAAGAGTCCGAGCTCACGTCCATGACAAGGANATAAATTTTGCAACANGGTAGTCTTCCATAGGATGATTAGCCTTCCCTTTCACTAGGGTGNTACCCATATTTAACCGAGCCTTGTTGGACCACGCCTTTGCCTGAGCCACTCGAAGATTGCNCCACCTGAAAGCTTGCTAGTAGAATTTCCCAAAAATTGCCCATTTTATTAATTCAGCTTCNCAATTTTCACTAACCGGTTTTTTTTAGANAAAGAN
>Contig2259
ATCAACAACCTTGGCAGCATCTTCTATTCTTGTAATTCCTTTGAAGACGTCAATAGGCACNCTTTATAATCATGTCAGGATATTTCTCTGCAAGGTCTTCAATGCTGGTTCCTCCTTCTCGNGCAGGCGATTATGAGAGGGCCAGCAGTTGTACGATCAAGAGTGATTGCGAAGTACATCTCNATTCACAAGTGAAACCTTTTCACATAAGTAAACCTTGCTGACAACTTTTCCTTGTGGACCCGTTTGCTTAGTTACAAGAGTTTGTCCAAGCATCTTCCCAGCTATCTCTTCGNGCCTGTTCAGCTTTAACGATGTGAACTCCGCCCTGAAGACCACTTGTGAACTTCCCTAGANCCCCTTCCACCAGCAAGGATTTGGCTCTTCACNCACCAACTCCTTGTCATTTGGAAAAGTTGNTTTGTATAGCCTTTCTGACTTCCTCAACAGANTGAAACAGCAACCCCTTTTGGAACGTTAANTACCAAACTTGCTCATCAATCAGCTCCCTGANTATTCATGAATATTGAGACGACGGAGCTGCTGTTGTTGCCATTTTGAGGAGACTGATTTANGATGCAACTTTN
>Contig2265
CCATAGTAAAATAAGTGTCTGCATTGTCATGCCTCCGATCAAGCCTGACCATATTCCCTTNAGCACCAAAGTCAAACTTGAAAGCTAATAAAACACCTAATGGAACTCCAACCACATAATANACACCCAATATTCACATATGCAACAAATGTTTGCCATCCACATCCAACAGCGACCCCTGANAAGGACGGGTTGAATGCCATTAAAGATGATTGAAACTGCAAGGAGAGGGTAAGTTNCTGATACAGCATTTGCAACTATTTCACCATCAGTAAAAGCGTAGCTAATGACATTTCGTANGAGCTAAAAGAATGATAGCACATNTTGAAGAGATCACAAATGAGCTGAGAGTAACCATCANCGACAGAAAGGCTGCTGTATTTAGGATN
>Contig2270
TGCTGGTGCTGTTTCTATTGTTGTTGTTTGTTTATGTACTCAACTACTACTACTAGGGGANCGTCTCAAATCACCATGGTCACGTAGGAAGAGAAAACACGCCCTCACTCCTCAACAGTGGNGCAACATTGTTTACGCCAGATGGGAAACTTCGAGATGGTGTTAAATTCCTCAAAAAAAGTNTCGCAGTGGGGGAGTTGATGCAAGTATCCGGTCAGAGGTGTGGCCCTTCTTACTTGGAGTTTATGAGTTGAATAGTTGCAAAGAAGAAAGAGATAAAGTAAGAACCCAGGGGAGAAAGAAATACGAAAAGTTGAGGAGGCAATGC
>Contig2272
CCTTCAATTGCAATACCGTCATCTGTTGAGTATTCCACATTCCCTGGCTATGGCTTTCGTCNAGTAGTTATGTTGTCTCCTGTAACCATACGCACAGTTATACCGGACTAGATCTACAAAGAGCCCACTGACTCCCTGACACCTGGACGGACAGGATCTTTAATACCAACAATCCCAATACAAGGAATACCCCGAAGATGGAATGGGAGTTTCAGCTGAGACACCACTTTCCAGGTCTATGTATACANAGACAN
>Contig2277
AAAACTAATGCACTGGCTGCTGAAATACGTGATCAAATGTCCAAGCTGGAGGCTGATTCANCTGGCTGCATCAATAAAAGCCCAAACCTTTGAACAAGCTCAATTTGAGTTCCGTTTAGGCNCAGAAAGTGAGGCACAAAAAAGTTTTGGATATAGAGGGGTAATTTGTGGAATGGATCCGGNTGTGCTGTGAAACAAGCTCGTGGATGGAAAATGCAAATGTTAACCAGTTGACTCGTGGTTCTGATCAGCCGTATTATCAGGTTTTAGTTGATTTACATGAAGACCCTAATCTATTGGTCACATATGTTCCAGAAGAAAGTTTACTGGCTCCAGAAGAACCGGATAAAGCTAGGTTTGAGCACCCATACACGTCCTTCTTATTCTTAGGTATGGATTCAGCTGGAGACTTTATTCCGGTGAAACAGTTACGTGAGAAGTACAATAGGCCTTAGACACGAGGTGCCATATGATCCAAANAGATGACAAGACCGGAAATGATGCGTAAACTGATGTAACTCAAGTCGTTGATGTGATCTTACAGTCATACTGTGAAACCTCATGGCTTGTATAGATAGAGTGTATATATCTTTGTACTTCAGTTGAGGATGCGTTCTTGTTGTCTTTGAAGATTAACGAGTTAAATGTTGGAATATTCAAAATCTGAATTTATATCTTTGTACTTCAAGGTTCATNATCGGGGATTGATTCATTTGTATGCGTCTCATGTACACAAACTATTCTTGGAATGTCTCCNCAGTCGGN
>Contig2294
TCGGGGTAAACAACCACACCGCCGTCCACCGGAAGTACTCCATTTCAGGTAAGGAGCTTATTCGCNATTTGAACCATGTCGCTNTGTTGCAAATGAAGACTTCCAGCACATTCTTCGTGTTCAGAACAACGAATGTTGATGGAAAGGCAAAAGATCATGTTTGCTATGACATCCATCAAGGGTATTGGACGTCGTTTTGCAAACATTGTTTGCAAGAAGGCTGATGTTGACATGAACAAGAGAGCTGGTGAACTCTCCAATGCTGAGATCGACAATCTGATGACTATTGTTGCTAATCCTCGCCAGTTCAAAATCCCAGACTGGTTTCTTAACAGAAAGAAAGATTACAAGGATGGCAAGTACTNCCCAGGTTACCTCTAACGCACTTGACATGAAGTTGAGGGATGACTTGGAACGTCTCAAGAAGATCAGGAATCACCGTGGGCTTCGTCACTACTGGGGTCTCCGAGTTCGTGGACAGCACACAAAGACCACTGGTCGCAGGGGAAAGACTGTTGGTGTGTCCAAGAAGCGATAAGCTCGTCTCTTTTACTTGTTTTTTACTATGCAGTTTTGAACTTGTATTCTCAGCAGTCTGAAAAGTATGGGGTAGTTTAATAGTAGTTCGTATCGTTGTTTAAACTTTAGCAAGTTTTAAGTGTTTTTCTATCAAGAGATTTCTGCTCAAATTGTTTGG
>Contig2296
GCAGCTGCCTTCCACCCACCATAGTTTCCACTTGGGTCACTCATGTAAAGCTGGAATCCGTAGTTCTTATCCCATCCAGCAAATAAAAACGAGACACCAAAAGGACGGAGCCCACCAAACTGTGTGTAGCCTTGTTTGGTATCACAGAGGGATTGGACCAGTTGTTCTACGGGCATTGGTTCCTTGGTAAGAGAAAGTGTACCGTTGCGCTTGGACACGTGCAGTGTTGATGAGGATGTTGGCATCTGACATGATACCAGCTACAGCACATGCTACATGATCGTCGATTTTGTACATCTTCTCTGTTGAGGTTGATGTTTGGAGGAGCTTTGAAGTTACTTTCTTTCTACNCAACCAAGACGACTCCATCTTTTGTATAGGATTCCAATGGCN
>Contig2298
ATCAAATACAATGAAATTATTGTGGACAACTGCTGCATGCAACTTGTTTCAAAACCCGAGNCAATTTGATGTCATGGTGACACCGAACCTATACGGCAACCTAATTTCAAACACCGCTGCTNGGTATCGCTGGTGGCACAGGTGTAATGCCAGGAGGAAATGTTGGGACAGAGTACGCTATAATTTGAGCAAGGTGCATCAGCTGGGAATGTTGGGAAACCGAAAATGGTTGAGAAGAAGATTAGCAAACCCTGTGGCTTTGCTTCTTTCATCAGCAATGATGCTTAGATACCTTCAGCTTCCCTGATTATGCAGATCGCTTAGAGACTGCTGTGAAACGCGTTATCTATGAGGGAAAATACCTCAACAAAAGACCTTGGAGGAAGTAGCACAACCCAAGAGGTTGCTGATGCTGTCATATCTGCACTTGAGTACTAC
>Contig2299
TAATGTGTCCACCAGGCGAAGGTGGAAGCTTGGGCGATTCATCTGCAAAATTCATCCCCCCCATAAAACTATCCATCGACACACTTNCTATAATGCCTCGTTGTTGGAGCAATATCTCCACCNAGCACTCCTTTTAATCCCTTCTCTTTTACCACCTNATTCACACTGCTTGTAGCTTCGTTANTCACTACTATCACACCCGTTTGTTTTTGTACCACTAGCTCTACTATCCAAATCCTCATGANTTATCAGTTCCTTN
>Contig2302
AAGTTGCTGTAAATCGTGTCAAGAGGACGAGTATTGTAATCCGCTGGTGTGCAGATAGCANGCTAGATTTACTGTCAGATCGGAGCATTTGATGAGACCTNTCAAGCCTGGAATCATTCTTANATATTCAAGCGATGAAACTGAATCCTACCATTCCAAGGCNAAGGAATCAGGCTCAAGCAAANTGCTTAATCTTATCACTATAAACATCAACTGCTAAAACCGTATGATCTGTCTCGTTCATCAGCTTCNCACATAATGTN
>Contig2304
NTGGGAGGCCATTTTGGAAGCTTGTTGNTTTCTGAAGCCACTGGTTGTGCCAATAACGATTACTTTGAAGAAGTTTACGAGTACTATGNCCAATGGCGATGCTTGGCACCTTCCAACCGGAGCGTATGAAACTATGCTAATTCTAAAACGAGGCCGGAGTTAAACTGGCTGTTGTGTCCAACTTTGACACCCGCTTGAGGAAGTTGTTACGGGACCTTAACGTTCTAGATATGTTTGATGCTGTCATAATCTCGTCAGAGGTCGGGTATGAAAAAGCCAGATTCAAAAATATTTGAAACCGCTCTGGATCAGATTAATGTGGAAGCTGCTACAGCTGTACATGTAGGAGATGATGAAAAGGCTGATAAGTTGGGAGCAAATGCTGTCGGTATCAACTGCTGGTTATGGGGAACAGAAGTGAAGACATTTTCGGATATCCANGGATCGCGTTCTTGTCCCTGAGTTTTAGCTTTTACAAGTATAAGTGCCTGCATTTATAGGNGGGTAGTGTCTGGAAATTTAN
>Contig2305
CACAAGGATCGGCATTGTGGTGATTGTCTGAAGCCACTTCACATCCTTCCAGCTCAAAGTNGCGGTCAATCTGACCAGCGACATACGAAGCTAATCCAGAGTCGTTAGCTTCATCCATCTTGGCCAAGATCCAGACCCTCAAAGTTTTTCAGTGTCAAAAACGGGGGTAGAGTAAACCTGTTTTTTGATGTCAGCTTCTCGACGTCCTAGTCTTGGTGTGTCAACTGTAAGAGCTATGGCTTTGGAACCCAGCTCTTTCAGCTCTCCTCACAAGTTGAGCAACAACGTTGCGGTCCTTGTACACAATAAAGCTGGAAGAAGCGGATTCCAGGTCCTGTTGAAGCAACCTCCTCAACGCTAGACGTTTGCCCATGATGAGAGTGTCATAATAGTTCCAGCTGCAGATGCTGCTCTAGCTGTTGCATATTCACCATCAGGGTGAAGCCATCTTTTGCATAGCGGTTGGGGCGATCATGATGGGCATAGATAACTTGAATCCCATAAATCGTTGTAGTCATGTCAATCTTGCTCACATCAATAAGAATACGGGGCCTAAAAAAAAATTCTTGTGAAAGCATTTCTGTTACTCTTCTAGAGTCCACTGGTCCTCGGCAC
>Contig2307
TTGAGACCGGGAGGTGGTTGTGGCATGAGGAAGCTTGTATCATGATCGACATAGTTATGCTTGTTCCCATTGCACGTTTTCTGTAATTGTCTTATCTTTCTCCTTCTCCTTGATTTTCTTTGTCAAAGTAGTGTTCTGCTCCTGTATGGCCTTTCCCTTTTTCTGAAGCTCGGAGATTGATTCATGCAGGAGTTGGTTCTTTCTTGTGCGAATATTCTTGAGACCAGTATCAAGCTGTTGCTCCAAATTCTGGATTTCTTTCAAGCTCAATGACTCTATATCTTCCACCCATATAGTGCCTGTGATTTCTTTGCAATAGCTCAGCCCTTGATTTTAGTTTGTTGTACTCTAGGGTCCAGCTTCTCGGTGTAGCATCTGTTGCAACAAGCTGTCTCTCAGTGTAAGAA
>Contig2312
GGAACAGGATTTGTCATTCTTGATGATTATGGAGTTCCTTATCCGGATGATCAACCGTGTNGTTGGTGAAGTGGGCTTGTTTCCTTTATACTTTGGAGCATCTGAAAAATTACTTAATGCGGATCATGACGAGATTTACTTCAAGGGAATGCCAATTTACAAAGGAAGGCAATTAAGGAGANCATGGAGACATCGTCAAGAGAACTATTGGAGGCTTATTTTTATGTTCAAGGCGN
>Contig2315
NATCCAAAACTGCTCCATGAACTTGNATTTGTCCGAGTACGCTAAGAAAGGAAAATATAGGATCGATTCCACTCCCTCACTCAGGTNTCTTGAACAAAGCGTGTGTTAAACAGAAGCAACTTCTGCTCCATGGATGTTATGTACAGTAAACCGAGGTTGAGGAAACTAAACAAATACTAAGAATGTTACCTATCTTGATAGCAACCTTCCGTCCCAAGCACAATGATCGCCACAGATTAGTACACTTTTTGTTAAGCAAGGAACTACTCTTGAGAGGCATATCGGAAGCTTTGAAAATTCCACCAGCCAGCTTAGCCGGATTTGTGACCCTATCCATGCTTATAAGTGTTGTACTTTACGATCGTTATTTTGTGAAAATAATGGCAAAATGGACCAAGAACCCAAGAGGGATCAGNCCTGCTCCAAAGAATGGGGACAGGCATGGTTATTCATATCATAATAATGGTGGTAGCATCCTTAACAGACAGATATAGGCTAAGCGTTGCTAAANGACCATGGTGTGGTTGAGAGCGGGAAACAGNATACCTTTGTCAATCTTCGTTATCCTTCCTNCAGTTTGTATTAATGGGAATGGCGGACGCATTTCTAGAGGTAGCCAAGATTGAGTTTTTCNTACGATCAAGCACCCGAAAGCATGAAGAGTCTTGGGACATCTTAN
>Contig2317
CCCAAGAGATGCTCGATTTCGCTGCAAAACATGGTGTAACTGCGGATATTGAGATTATACCGATCGACTATGTGAACACTGCCATGGATCGGATATTGAAGTCCCGATGTAAGGTACCGGTTTGTGATTGATGTTGCCAATTCATTAAGTGCTTCTTTGAGCTCTTGATATATGTTTTCATACACATGTTTCATATGTTTGTGACCATCTAATAAGGTTGCGTGTATTTGTTGGTTCGTATATATACATGCATGTAATCTCATTTTAGAATAAATTAAGTTGTAACTTTAAGGCCCAAAAGNAN
>Contig2318
CGAAATGGCAAAGAGAAACCTCAAGGGAATCTGGAACTTTACCAACCCAGGTGTCGTGAGNCCATAACGAGGTCCTGGAGTTGTACAAACAATACATCAACCCAGAATTCAAATGGAAAAACTTCACACTCGAAGAACAAGCCCAAGTGATAGTTGCCCCACGAAGCAACAACGAGTTGGATACATCCAAGTTGAAGAAAGAGTTCCCTGAATTGCTATCGATTAAAGAATCATTGGTTAAGTACGTATTTGCCCCCAACAAAAAGCTTAGTGAGTGTCNGAAATCCCCATTGGCGTGTTATATAGGTTTGGATATTATTACGCGTGTGATATGTTTAATNCACCAAATTTACTTGTGATGTTTGTTCCTAGTAGTAAGN
>Contig2322
TTGAGGTTGTCAGGATCCTATGGGATGTCTTGATGGATGCTGTTCAATGGTCAGGGAAGANACCAACAACAGAATGCTAACTTGGCTCTCCGCCAGGTGAAAACATGGGCAGAGTTACTGAACACATTCTGCACCAGTGGAAAGCTTGAGCTAGAACTTCTTTACAAAGTCCAAGTTCAATGGTTATGAAGACACCAAGCTAATGAAGCTGTTTCCTGAAATCGTGAGAAACCTTTATGACCAAGATGTTCTTGCTGAAGATACTATACTTCACTGGTTTCGTAAAGGAACCAACCCAAAGGGANAGGCAAAGCTTTGTGAAGGCATTGGAGCCGTTTGTTAAGTGGCTGGAGAGGCAGAAGAGGNAAGAATAGATTTATACTCTCCAN
>Contig2331
NAAGATGAATATGCCAGAATAGAGGCAGCAGGGGGAAAGGTTATACAATGGAATGGGCACCGTGTGTTTGGTGTTCTTGCAATGTCGAGATCCATTGGTGATAGGTATTTGAAACCCTGGATGATATCGGAGCCAGAGGTGACATTCACAGCCCGAGCGAGAGAAGACGAGTGCCTTATACTAGCAAGTGACGGTTTATGGGACGTCATGTCAAACGAAGAAGCGTGTGATGTGGCAAGAAAACGCATCCTAATCTGGCACAAAAGATGGTGGAAAC
>Contig2339
ATTCTAAAAGTACGGGCACATTCCGAGGGTAGACTCCCTATCCATAGAATTTAAGAAGAGCCTATGTCTTCCTCAACATTCAGTGATTCGATGTAGTCGACTGTCTCGGGACTGAATGGCTTGGCGAGCTTGAGGCCAGTAAAGCCAATCAAATGTGCAATCTTCAAAACTAGTAGGAAGACAAGTAGCCATGGTCGATAGGAATCAGTACCACCTTGCCATCTTTCCCTTCAAATCCATACAGN
>Contig2341
GTGCTTGTGGTGTTATTAATACTTGCAGGAATGTATGCATTACGTCTGAGAGGACGAGCTTGAGAGAGCCACCCAACAAAGCAAACCTTTTGCACTCTGGGATTCAAAGAGTGGACACGGTTGGTGTTCCTGAATTGAAAGGAGCGAGATCCTTCACCATTGAAGAACTGAGCAAATATACAAAACAATTTTTCAGAGATTAACAAGATAGGAGCAGGCGGATATGGGATTGTGTATAAAGGAAGTCTTCCTAAAGGACAGCTACTTGCTA
>Contig2352
ACGTTTCTTATGACTTCCTAAAGACAATTTGTGAAGGCAGAAGCTTTATGAGGAGGAAAANGAGTTAATTTGACATGACTTAAGTTCTTGCCAAAGAAGGCAGGTACACCAAAGAAAAATANGAGATCGTGTTCACTGCACCAACCGGGGAAGAGATTACCACCAGGAACAGTTAACTCAGTNACCTGAAATCACACCCTGGTGGACCCAAAATTTCAGAATTCGACTGGGGAACAGGTGAAANCTCCAAGGAGGTCTTCACGAATTGTTGAGAAAGTAAAACTGGCCCCATCACNCACCACCAGAAACCGAACCAGTCAAGAAACGGGCCAAAAGATCGGCTTCAAAGAAAGATANAAGAACCTGAAGAAACCCCAGAGAAAGAAAAAGCTGAAGGAGAAGATGCTGAAATGCAGGAAGCAGAGAAAACTGATGATGACAAGCAAAAAGATGAGGCTCCTGAAAAGATCATAGTGGAAAGATACCCACAAACAAGAAGAGAAGGACGAAAATGCCCCTGTGGAAACCGAAGAAAAACCAGAGAATGATGATGCCCCTGTGAAAGAGGTTCAGGCCGTGTCTGAAGATCCAAAAGTGCCCCCACCAGAAGAAGCTAAGTCTGTGAATGAGCTCAACATAGTAGATGAGTACAAAAGAAGAAAGTTGCTGATGTCAGTGAAT
>Contig2354
AGCGGGTCATCTGACCCGCTTGTCCCCGGATGGGCTATTAGCCATAATTCTTCAACTGCTTTTGGTCCATGGATGATCAGACTCCGACCCCATCCTATCTTTCCCCCAAAAATACGGGTGGAGNCAATATAATACCCTCAAGATTCAAACTTTCACCAGAAACCCGACCCAAATTTTCTGAACCNAACCCTGATTGCCATATGGTGAGCCAGATTACCACCCGCGCTATCTCCAGCGAAAAACACATTGCTAAAATCCGTGTAATCGTTTAGCCANTGTATTGGGTCCATTTCCATTAACATGTTGTGCGACCCACTTGACTGCTTCCCACGAATCATCAAAACAGCGGGACAGGATGCTCGGGCGCAGTCCTATAATCCACGGACACTACAACAACGTTAGATTCGGATGATACGAGGTTAAGGAAGTTATGGTACGTGGGTGAGGTGGCTGTTTCAATAATGAAAGCGCCACCATGGAAGTAAACAAAAAGTGGGAGTTTTTTCACGTTCGAATTTGCAGTCTTAGGAATGTAAATCCTAACAAAAGCATTTGTTTCGGGCGAGATAACGACGTCTTTAGATTGAACGCCCGTGTTCGGATCAATACCGGCTGAGACCACACTGGTGNCCAGCGATTTTAACAACCCGACCGTCNTTTGTAGACTCTAACGAAATACGGGATTTCTATAAGGATTTCATCTGGTGAN
>Contig2359
GTAGTGGATATCTTGCGTAAGAAAGGATTGCCTGTTCGTGTATTGGTCAGAAACGAAGAGNAAAGCAAGAAAAATGCTAGGCGCAGATGTTGACTTGGTTGTTGGAGATATAACGAAAGCTAGCACTCTATCACCTGACTACTTTAAAGGAGTTAAGAAAGTGATTAATGCGGTTTCAGTCATCGTTGGTCCAAAAGAAGGAGATACCCCTGATCGGGCCAAATACAGTCAAGGGATCAAATTCTTTGAACCAGAGATTAAGGGTGATTCACCTGAAATGGTTGAGTACATTGGTATGCAAAATCTGATTAAGGCATTAGGACCAAGTGTTGGAGTTAAAAGTGGAAAGTTAGTCTTTGGATTCGAAGATGGTTCATCCAGAGACCTACCTTGGGGNTGCTTTAGATGATGTTGTGATGGGAGGAGTAAGTCAAAGTTCATTCCAAATAGACCCAAANGGGTAGTGAAAATGGTGGACCAACAGGTCTTTTTAAAGGTATTGTTTCCACTACAAACAANCGGGGGTTTTACAAGTATCAGGACAAAGAACTTTGATGTTGCAGAAAATTTGTN
>Contig2363
GTCATCAAACCTTCAACAATACCAAACTCCTCATGCACCACCTTGGCCAAAGGAGCCAAGGCAGTTAGTCGTGCAGCTCGCATTGGATACAATATCCATGTTTGATTTGTAAGTGGTCTCAATTTACTCCTACAACAAACATAGGTGCATCAGCTGATGGAGCTGAGATCACTACCTTCTTCNGCACCACCCTTTTTGTGTGCTGAAGN
>Contig2377
NTTTGTTGGAAAATAGAGGGTGCAAGTGTGACATGTGAACCTCAATATGGTTTCTTGNCCATGCACAAGTGAGCTTTGGGGACATCTTTTCTTGATCGTGGTTTATCAATACTTGATGNTCTATAGGACAAAGCTATATCTCGAATGGTTCGGATAAATTCTTCGGCCTTATCGGACCAGGGCATATTTGGTGCTAGTTTGTTTCACATTCTTGCAAACTTTCCTATGCTTTTCCTTATCCTTGAAATGGGATTATCAAATGATGAGCAGGGTGCCTCTTTTAGTGCTGCAATGGGAATGAATGTGCTAGCAGGATCAGCCGTAATGAGCCTAACGCTCATTTGGCCCTCGGTCATTGCCTTTTGGAAGTTATGATCTTGCGGATGATGATGATAGCCTCGACTTACCACAACTCTTNTGGAGAAGAACCTCCATTCTTACAGAAATTAACAGCATATGGTGTTACAACTGATAGTGANAACAAGTTACACTGCACGAATCATGCTTGTGTCATTGACTTCCCCTTTTGTCATTCTTAN
>Contig2384
ACTACAACATCCAGAAGGAATCGACCCTCCAATTTGGTTCTTCGTCTAAGAGGTGGTATGCCAGATTTTTGTTCAAGACCTTGACTGGCAAAACAATCACCCTTGAGGTGGAAAGCTCAGACAACGATTGACAATGTGAAGGCGAAGATCCAGGATAAGGAAGGCATCCCTCCAGACCAGCAGAGGGCTTATCTTTGCAGGGAAGCAGCTCGAGGATGGACGTACCCTTGCTGACTACAACATTCAGAAAGGAGTCCACTCTCCACCTTGTCCTCCGTCTTCGTGGTGGTAACTGAATTGAAGCTCTTGGTCTTGTTCGTGGATGTTTCTTTCATTTTATGTGTTTGTTTTCAAGTGTTGATGAACAATGNCTGTACTTACTTTTGATTTGAAGTAATAATAATTCTGTTTAGGTTN
>Contig2385
NTCNCGTGCCTTGCAGAGGACCATGCCATCAGCGGTTCCAGCTGTTGTTCTTCTTGTCTGGCGGTCAAAGTGAGGAAGAGGCCACTGTCAACCTTAATGCCATGAACCCAGTACAAGGGAAAGAAGCCATGGAGCTTGTCTTTCTCATTTGGAAGGGCCCTTCAACAAAAGCACACTCAAGGCATGGTCTGGAAAAGAAGAGAATGTGAAGAAGGCTCAAGCTGCGTTCCCTTGCTAGGTGCAAGGCTAATTCTGAAGCCACTCTTGGAAAGTATGTTGGTGGTTCTGGGTTTGAGTGAAGGTGCATCTGAGAGCCTTCAACGTTAAGGACTACAAGTACTAGGCTAGTGGNTTTGTAATTGN
>Contig2386
NTATCACAACCCGCGGCACTCTTAGAACCTTCGTCATTGTCACTATAATTTTCAGGGTCTNGGCATGATCACTTCCACCACCACCACCTTACCGCACTCTGGCAGTGCTGCCCAACAGTTCNTTTAAGAGCTTGATGCAATAGTTGTCGCCCCAGTCATGAAGTATCCACTTCATGAAAATANACATCTCCTTTAGGAACACTAGCGAACATATCTCCTCCAACATGCTCCACACCTGGATAA
>Contig2387
NCACTATTACATTTAAATCCACTCCCAAACCCTATNTTGCCAAACCCTTCTCCTTTTTTCATCCTCCCTTTTGCTTCAATATAACCTAATTCATACNCACAATGAAGACGATGATGTGTTACCGAACCGGTGCAAAGTCATCCTTGACGCTTCCACATTCTTCCTCCGACAACCTCAAATTCTTCTCAAGCTTGTCAATAACAGCACGTCCACCTGCATGTATACNAAAAATGATTGAACGCCTTTTTGAAGTCGGAGTGTAGGGTTTCCTATCAAGCTTAAGGAGNCTTTCTCTCCAAAAGATTTAAAGCAAACAAGAGN
>Contig2391
ATGGGCAAAACACCTTATGGAAGCGAGCCGAGCTTCTTCACAAGGCCGCAGCTATTCTGANAAAAGCACAAGGCCCCCATTGCCGAATGCCTGGTCAAGGAAATTGCGAAACCAGCCAAGGNATTCGGTCACTGAGGTCGTTCGATCAGGAGATCTCATATCATATTGTGCTGAAGAAGGGGTTTAGGATTCTAGGAGAAGGCAAGTTCTTGGTTTCCGACAGTTTTCCAGGCAATGAGAGGACCTAAATACTGCCTCACTTCAAAGATTCCGCTTGGAGTTGTCTTGGCCATACCTCCCTTCAACCTATCCAGTCAACCTTGCTGTTTCTAAAATTGGTCCTGCACTTATTGCCGGAAACTCCCTTTGTCCTGAAGCCTCCAACTCAGGGTGN
>Contig2402
ATCCGTTATACCATCCACAGGAGGTTCTCCTAAGTCTTGGAAACCGCAAAATATGCCAACNACTTGATCAGCATCAACAAGACCTTTACTTTGAAANCCACGGCTCCAGCATCCCATTCTAGGAAAAAAACCAAATCGTTCCATCGGGACTGAGGAGTGGAGTCAAGAACACCATCAAGATCATCATTCCTGGTACATACCAATATTGGTCCAGGGAAATCTAAAGGAACAGGTTCTCCTCTCTTAACTAGCAAATCTTTGCCGTTGCCCATGTCTAGTAATGCTCTTCCAACACGACCACCTCCTATTATTATTGATGGTATCACTTCTGTAGCAACTGCCATTGAAGTAGTAGTTATTGTTCTTGTTCTTTTTGGTGTTGTTGTAAATGGTTGGAGTTTGAGTTTAAGGTTAGAAAGTGTGTTTTTGTAGTACNCAAGTGGTGGTGGTGGATGTCAATGAGAGTGTTGAGTTAGCCATGATGATGATGACGATC
>Contig2405
NTAAAAAAGTTCATGAGTATAGAGGGAANTTCTATGGCCCTTTGCCTCCATTTAGCAGTTACTTCACACAACACAAAGTGAAAAAATTGNGAGCTTCTCAACGTACATGTACACCCCTCAAAAATCAGGAGAAGCATTCTCGAAATATTCNCAAATAAAACCAGTCAGCCTTTTGAAATCGTTTCGTCGTAACATCAAGCAGTTGCAGCCANAAGGTACCGACCTATAGCATACTCTCTTAGCGGCACGAACAATATCTTCAATCTGAGGAAAAAGCCATTCTCTCAAGGTTGGCAGCATAAGGTGTGGGAACATCAGCACCAGCAATCCTCTCCACTGGGGGCATCAAGATAGCCAAAGCTATCTTCAACAACCGATGCGCAGATTTCAGCACCAATTCCCATGTTGAGGAAACCCTTCCTCCACAGTGACTAGCCTGTTAGTTTTCCTCACTGAAGCGTTGATTGTAGCTCTATCTAGGGGTCTGATGGAGCGCAGGTTGATAATCTN
>Contig2409
NTTCTACGACTACATCTATGGCACAGTGGACAAATCTTCGGACACATNTATATGAAAAGTCGCTCATCCGAAGGAGGAATCACCAAATGTTGTGCATTTAACGCATTTNAACAACACCTGAGTCTATCTATCACACGAGGCTCGGGTTTGCCTCCTTGGCTTCTAAACCNACACACTTCTTACAAATGGTACTTGTGGATTCTATGGCCCATCACGGTTTGGTCCACGTTAATCACTCGGATTTATGGGAAACCGTTTGTTGTCGAAAGAAATGTCTTCAAAAACCTCAAGCTGCAAACTTGGGCCATACCAAAATACCAAGATACAATACCATTTGGAATGGCAAAGACAGAGCATTAATGGGTTAATTGAGGAAGCTATACTAGAAGCTGAGGCAAAGGGGGTGAAGGTGTTTACCCTTGGTCTACTCAATCAGGGGGATNGAATTGAATAGAAGTGGGGAACTATTCATAAGAAGAAACCCAAAACTAAAAGTAAAATTGNGTGGATGGAAGTAGTN
>Contig2412
GACCCTGTCGAGAGGATCAAAACTAGGATTCGCCAAGGTCCAAAACAGAGAAATATTTAACAAACCCAGCCTTGTACGATGAACTCTCCAAAGGCCAGGAGCCCAAAGTTCATGGTGTTTGCATGCTCGGACTCTCGAGTTTGCCCATCACATGTGCTCCGATTTCCAACCTGGTGAGGCGTTTGTGGTCCGTAATGTAGCCAACATGGTCCCTCCCTTTTGATAAGGTCAAGTATGCTGGAGTAGGAGCTGCAGTTGAGTATGCAGTTCTACATCTCAAGGTTAGAGCAGATTATTGTGATTGGGCATAGCCGTTGTGGTGGGATCAAGGGTCTCATGAN
>Contig2423
TCGGGGAAGTACATACATACACTTCTTTCTTCTGTTTATTCGACTTCGAGTAAACGTTCCTAATGGCGACCGCTGTTTCGACCTTTGGAGCCGCTGTCAACCGTGCCCCGTTGAGCTTGAATGGGAAGCAGTGGTGTAGCTGCAGTCCCAAGCTCAAACTTTTTGGGCAGCAGCTTGAAGAAAATTCTCAAACTCAAGACTCGTCAACAACAACAAGTCTGCATCTTTCAAGATCTTGGCAGCTGAGAAAGAGATCGAGGAGACTCAACAAACCGACAAGGACAGATGGAAGGGACTTGCATACGACATCTCTGATGATCAACAAGACATCACCAGAGGAAAGGGTATGGTTGATTCTCTCTTCCAGGCTCCACAAGACGTTGGTACCCACTTTGCTGTCATGAGTTCCTACGAGTACATCAGCACTGGGCTTAAAACGTACAATTTGGACAACACCATGGATGGATTCTACATTGCCCCCGCTTTCATGGACAAGCTTGTTGTTCACATCACCAAGAACTTCATGACTTTGCCTAACATCAAAGTTCCTCTAATTCTTGGTGTGTGGGGGAGGAAAGGGTCAAGGAAAATCTTTCCAATGTGAACTTGTTTTTGCCAAGATGGGAATCACTCCTATCATGATGAGTGCCGGAGAATTAGAAAGTGGAAACGCTGGAGAGCCAGCTAAGCTCATCAGACAGCGTTACCGTGAGGCAGCCGATATCATCAAGAAGGGTAAAATGTGCTGCTTGTTCATCAACGATCTTGATGCTGGTGCAGGTAGAATGGGTGGAACTACACAATACACAGTCAACAACCAGATGGTTAATGCTACACTCATGAACATTGCTGATAACCCAACCAATGTCCAACTCCCTGGAATGTACAACAAGGAGGAGAACCCCCGTGTGCCCATCATCGTCACAGGAAACGATTTCTCAACACTATATGCTCCCCTTATCCGTGATGGTCGTATGGAAAAGTTCTACTGGGCTCCTACTAGAGAAGACCGTATTGGTGTGTGTATTGGTATTTTCAAAACTGACAAGATTCCTGATGAGGACATTGTCAAACTTGTCGACACTTTCCCCGGTCAATCCATTGATTTCTTCGGCGCCTTGAGGGCAAGAGTGTACGATGATGAAGTGAGGAAGTGGATTGGAGAAATTGGAGTTCAGGGCATTGGAAAGAGGCTTGTGAACTCGAGGGATGGACCTCCAGAATTCGAGCAACCCAAGATGACAATCGAGAAGCTACTAGAGTACGGAAACATGCTTGTGCAAGAGCAAGACAATGTTAAGAGAGTCCAATTGGCTGACACTTACTTGGCATCCGCGGCTCTTGGAGATGCTAACAAGGACGCCATTCAGAGCGGAAAGTTCTTTGGTGGTGACAAAAAGGAATAGAGCTCGCATATTCGGGTGTACGAAGGTTAGCCCGGCTCGTTCTTTGTAACTCTTAATGGAAGCTGTATTTAATATATCCTAAGACCTTTTAAGGGAAGAATAGTATTTTTTTTTCCCAAGGATGTGAGGATGTCAAATATTATGTGTTTTACTATCTGTTTTCCTATGGATAATTTTTTTTA
>Contig2427
NCCTCCCGCTGATGCATTAACGACGATCTTTCCTTTAGTTTTCATGAGGTGTGGGATTGCGAAAATGAGTTGGATAAACTGATCCCCAAAAGTTTATGCCCATAACAGGTTTCGAATCTGGTGACTTTCAGTTTTAAATGAGTAAAGGGGTCCGATTCCTGCATTACAAACAAGATGATCCAAGCGACCAAAATGTTTAATGGTTTGATCCACGAACATCCTACACTCCTCAACGTTCGACACATCAGCAAACGCGNAAAAGAACATCAGGGGACCCAAGTTGACGAGCTCTATCAGNCTACTTGCTCAAGTCGACTANTCTGGTTCTTTANAGCTATTATCGAN
>Contig2428
AATCACTTGCTCCTACACAGTCTCGGAACTTAAAATCCTTAGTAAGACACAAACGGACTTNCCTCCAAAGCACCGTTTAAGCATATTATTTGTGGGGTTGCGTGGAAAGCATTTTCAAGAGNCAGAAATGATGCCACCTCCTGGATACTTCTCTGAGTTTGAAGGAACATATCCCGCTTCAAAAAAAAACTCCAGTGACATTGTACGTAAAATACNAAATTGATGGTTGTTATGAAGTAGTTGTATTCGTCTCCTGTTACTGGAGCAGCACATGTCNCCATGTTTCTCCCACTCATGAGCCCAAAACACTCTTTTNTATGGCATGTTGATGATTTACNTGCAACTTAGTGTTGGCCAATACTTGTCCAAAGTATCTTGCAATGTTGAAATCTCGTTAGNCATCAAACTCAGGAACCCGGN
>Contig2431
GCCGAACCCCGATATAGTCTACACCGATAGATTCCGGTCCGAAGAAACCCCGAGTACATCCCCTTTAGGTTGTGACTCGGTGCCAGTTCTCCGTGGAAGAACGCCCATTCAAGCCTATTCAAGATTACATGAGAAGTTTCCAACAAAAATTCAAGGATTACTTAGGAAGTGTTATTGTGGAAAATACAAGTGGGCATGGGACCTTGTGGGGAGCTGAGGTATCCATCTTATCCAGAAAGTAATTGGGACATGGAGGTTTCCAGGAATTGGTGAATTCCAATGTTATGATAAGTATATGAAAGCNATCACTAGAAGCAGCAGN
>Contig2436
TAAGTTTCATGATGACATTTTTCGCATTGGAATGAAGGAAGAATAGTTCAACTTGGCCAGNGAAAATCAAAGAGAAAATAGTGATCTTTCAAAAGAGGTTTCAATTTAGATTCCAGCCAGTNCGATATTTTTCTCCAAGTAATCCATACAATAAATAAGACCTCCATTAGGACCAAGAGAGTNGTTCATTCATCACATCACTGAGTTTTATAAGATCCTCGATGTTGATAN
>Contig2441
GGATCACGAGCTTAATTCCAAGCATACCTTTATAAGTGTAACGAACTATTTTTCAGGCAANTGGGAGATTAAAGTAAACGCGGATAAGTGACAAAATGAACCCGAATGGAAGCCAGACGAAAGTGATTAGAGCATTAAGCGGGTCAGGACGCTGGACTAATCGACCATCGTGGAAGATCAATCGAGTTTTAAGANCGATCGCGCGATACTATAGTTGCTGATTCGTCTTTTGGCACCATAAAACCTTCCATCCATATGTCTCAATTTGGGAGTCCGCTACCAGTACCATCTGCACGTAGAATGGTTCATACTGCCACAGGTTCAAATCT
>Contig2444
NCGCTTGCANGCTTTGGGACACAGCAGGGCAAGAAAGGTTCAGGAGTCTCATTCCAAGTTATATTAGGGAATTCCTCTGTTGCAGTCATTGTGTTTGATGTTGCAAGTCGACAATCATTTATGAACACGGCAAAAATGGATTGAGGAGGTTCGAACTGAGCGAGGCAGTGATGTTATCATTGTCCTTGTTGGAAACAAAACTGACCTTGTGGATAAGAGACAAGTTTCCATTGAGGAAGGAGAAGCTAAAGCTCGTGACTTTAATGTAATGTTCATTGAAACCAGTGCCAAAGGCAGGCTTCAATATAAAGCCATTGTTTCGGAAAATAGCTTCTGCATTACCAGGGATNGGAAACTTTATCTTCAACAAAGCAGGAAGACATGGTCGATGTAAATCTGAAGTCCAGCAANTGCAAGTGGATCTCAGCAGCAAGN
>Contig2445
ATGACAGCGCACAGCTTTTTGGTTCCTTCTTTGTATAGCCACCTTTAGGTTTTCCAGTGTNCTCTTGATGAAATGCAGCATCACCCCACGAAAAATCAAACCGTGCCACTGACATGCCAGCNATTAAGGCAGCTGGAAATAATCTCAACCGAACGCGATTTCGGCCCTAGAGTCCCTACTATNCTTGGTCATTGCAGGGAAAAAGCTAGGTTTAGAAGGTTCGAGGATTGAAGCCATTCGGATNGGGTTCTTCCAAAAGCAAN
>Contig2450
TGCAGAATCATGCCATACCATCTTCCATCTCGCCTATGATGACCGTATCACCTTCCTTCACCACCACGTTTAATTAAAGACTTGTTAACGCCGCATGCCTCTAGCACGTGCTGAAACCTTACCGTCAGAGTCCATATATTTCCAGTGGTCATTTGAACAAATCGTTGCAAACCCGCTCCTTCGGATATGCCATGTATCAGAAGAGCTATCATGAGAGATCTCAANCTCGTTAATGGGGCAGTTCGCTGTCTTTTCACCATTTCTGCCACATGAACTAAATTGTAC
>Contig2459
NAGGACATTTGTACTGTTTGGTGTGTTCAGCCCTTGCAGGAGNTAATCTTCACGCACTTTCCATGGAACCACCTCTCACATATATCACAGCAGACCCAGAATTCNTTCTGAACCTAGTTTTCTCCACATGCTCCACATAACGTATCCCCATGCTCATCCTCATCANTCTTCTTCCTCCAATTCATN
>Contig2460
GGTGGGATGAAAGAATACCTAACTCCAATGGGACCTACTCCTCTTCATGTTAATCCTATANTTTGAGATCGGACCAGTAGAGCCGAGATTCTCAGAATGGTTGGTGTTTGAGGGAATCAGTTGTTGATGAGACTGGAAGACAGCATTACCTTGATGCTAGTGTTGCTTACAAGCGTGCAGTGGCTTAACGCTATTGACTACTTGTCAAAATTTGGATATTCCAAGGAACAGGTGTATCTTTTAATTGTCATGCTGTCCTTGTGAAGGGAGGATTTCAGGAATAGTCGATGCTCCAAATGCTGNTTGCCACACTTGCAATTN
>Contig2464
NTAGGCCTTGAACCGACCCATCAGCATGACTCCACCCGTNTGTTTCCGGATCCGGGCTGCCCATGACATCCCCTGTAGCCCGACCCGCTTTATTCGGGTTTCACTTTATTTCGCCTTATCAGCTCAGATATTTGCACTTGCCACATCTCCTTCCATCGGAATCTTATCCGCCGAATCCGGGTCAAACCGGGTCGGTCTCTTAACCCGAAAAGCCATGTGTAANTCCTTTGGACATACAACTATCATACATATATCTAGCTTCCGGGTCGGATAAAGTTTCATAAAGCTTCTTGTACCCGAATAAACCTCGTGGTATATTCGTCCATCCTGTCGGGTGGTGACACGTCAGGATGGTACTTTAAAGCCATTTTCTTGTATGCTTGTTTTATATCCGAGAGCGTACAGCTCTCGGATATACCTAGTAACTCGTATAATGTCTCATTTTCTGTCGCTGGTTTTGTTAAACCAGCGGCGGAAAATGAGGCTTGTGCAGTTACTTTAGGTGTTTGGAACGAAATTTGTGGTATTTTAACGTTAGTTTTCTTGTTGAGTTTAAATTGGAGATTAGGTTTAAGTGGTGATATTGGTAATTTGTTTGATGAGTTTAAGAAAGATTGAGTTACGGAAGGAAGTGTTTTAGAATTCATTATTTTGTTGTTTGAGAATGTAAGGTGTACGTGTGTTTTTGTGTTTGTTTGTAGTTCCGGATC
>Contig2466
NAGTCTCATCCGCATCCATTGCTGCTAACACATCAGCAAACATNCTTCTTTCTATTACATGCATACACATGCCCATCCAATTCCTCATCACCAACTCCTCCGCANTATTTCACCGCGGCCTCTACCGTCTCCTCAGCGTTATCATGCACCGAATAAATAACCCCCTTCGCCACGGCCACCTCAGCCGTGACCTTATCACCTCTCATCATAACATCACGCAATGCAAGGTATCCAATCTTATTCTTCAACATCCTCACAAAGCAATCAGGCACAACGATCTTGATATCCATCTCACTCATGTACAGAAATCCTCTATCCTTACGCATCATAACGTAGTCATGCGCTTGTGCAAGAACAAATCCAGCACCAGAGGCGTGCCCAGTGACTGCAGCAATGGTAGGCATGGGGAGACATATTAGTTCACGAACGAGTACTCGGAGCTTAGCGTCCATATATTTATAGGCGTTTTGGTA
>Contig2467
TAGGAACCGTTGAGGTGAATTAGTAAATGGTGCTTCAAGAGCAAAGGCAATGGTGCATACNTATGAAGGGCACATGTTCCCTTTACTGGTCAAGGAAGAACTTGATCAATGGCCCGAAAAANGCCATTCGCCAAAGACATTGGGTAAGTGCATCAAAGCTAAAGAATCTTGCCAATACAGTTNGGATGAGAGAAGCACTTGACTTACTAGTAACTCGACTCGAGTCAACTCCACCAAAGTTGGACGATCTAACTCTTTGATAAAAGGACCCTAACANTGTAAATAGGAAGATATTTGAAGATGGAGTGCTGAAAAAAAAAATATACACTTTTTGATCAAAAGATGGACCTAAGAGCACCTTTGGTTCAAAGCTTTTGATTATGATCACAAGAGCACTTGCAATTTCAGGAAACCAATGAAGATACAAAA
>Contig2468
NCCGTACAATAGCGCCTTAAAGATTGCNGAAAACATACGAGAAGATGCCNCAAAANACACTGATTACACTGCATCAGCAGGGTGAGCAGATCACCAGAACCCATATGACTGCAGCTNGATATCGAGCAGGATCTTAGCAGGGGTGAANAAGCTATTGGGAAGTCTCGGGGGCATATTCTCAAGGACCTGGAAGCCTAAGAAGGGTCGTGCAATAACAGGGCCAGTGATCATGAGAGATGACCCAGCACTACGAAAGGGTTCCCATTTGGGAACAAAGAGAAAAACTGGGACTTACAACAACCCCAACTAAGGGACCACATCATTCAAGAACGCCACCACCTGAACCCACAAATNGCAATGCAGAAAGCCCAAAAGATGGTAAAATAGCAAGAAAATCGAGACCAGAACCTTACANAAAAACAATCN
>Contig2469
ATCAGCGATTTCCTTGACTTCGAGTTTCGTTAACTGTCTGAACACGATCATCTCGTCTAANTCTGTTCAAGAATTCAGGCCTGAAATATTGTTTCAATTCCTCTGTGACTAGACTCTTGATNTCTGTTGTAGCTGCTGTCCTTTCGTCGTAGTCAAGGTCAAACCCGATTCTGCGTCCACCTTTTTTCAATTACACTACTTCCGACATTTGAAGTCATGATAAGAAGCGTGTTCTTGAAGTCAACNAGTTCTACCTTTAN
>Contig2472
AGAAGCTAGCAATGGTGGGGCATTCTTCTGGTAAACTGTGGCGATGGAAAAGGAGTCATCNATCAATGGATAACGCAATTCAAATGGAAATGGCAAAAACCATGGAGACTCTCGGAACTTANTTAAGCACAGTGATGAAACTATCATGAGATCAAAACCTCGTTCACTGCCGCCACCTGTATNCAGACGTCATGTATCATAGACATTAACTTTATATATGTATATTCATTCGTATTTCACTN
>Contig2476
CAATGACAAAACCATTGTATTCCATCTACCGTGTCATCTGGTCTTGTGTTCTCCTTGCTCCTCGAATTCCATGGTGTAAGACATGCCAGAGCATCCACCTTGCTTAACACCAATTCTCAAAGCATAAATCTTCGCTCTTTCAGACCTCATCTTGTTTAAGTGCTTCAACGCATCATCCGTCAAATGCAACCGCGGGAGCAACTCCTCCAGATGCAGGTGCAGCTTGTTGGGTTGAAACAGCTTGAANTTAGAAAAGTCTTGTTGTTGCGAAGAAGATTTGGATAAACAACACTTTTGTTGAGAAAGANAGATCTAACTGAAACCTGCCAACAAGGATTAATAACACTGTTCTTCTTGTTGATGATGATNGAAATTGAGTTTGGTAGAAGACAGTTAATGGAATTCATCCCTGTTGTGGTTGTTGAACAANGAGAACAACGCCATTTTGGTTTGTTGN
>Contig2478
NCTTAATGTTATTGCTATCAAGGGTTTCCCTGGAACCCACGAGTTCCTTCTCCTAGACGAAAGGGAAATGGCAACATGTGAAGGAAACAACCGAAATTTCAGAAGGAAAAATGTTTTCCCCTTGGAAACCTTAGAGCCACTTTTGACAACCCGGATTATGACAAGTTGATCAACTACTACGTAAAAAGAAAAGTACACTTTGAGATACACTGGTGGAATGGTGCCCGATGTTAACCAGATTATCCGTAAAAGAAAAGGGTGTATTCACAAATGTGATTTCACCAACAACAAAAGCCAAGCTAAGGCTTCTTTTTGAGGTAGCTCCATTGGGACTATTTGATCGAGAATGCTGGAGGTTACAGCAGTGACGGGACACAGTCAGTGTTAGATAAGGTTATCGTGAATCTTGATGACCGGACTCAAGTAGCTTACGGATCCAAAAATGAAATCATCAGNGTN
>Contig2480
GACAGCAAGCATCAACACATACTTTCAAATTAAACTACATACATAAATAATATCAAGATCNAGGAAGATGGCCGCGAATCTTCGTCTCGGGGAAATGAGCGTGAGGGTTGGACCATGGAAGNTGATGCACGGTAGGACTGTAATGGCAGGTGGGACCCATGGTTACCTCGCACCAGAGTTTGNTCTACAGAAACGAGCAAACGACAAAGAGTGATGCCTACAGCTTCGGGGTTCTACTACTAGAAATAATAAGTGGTCGCAGACCCGCTTCTCAAGCTGTTGATTCAGTGGGATGGCAAAGTATATTTGAGTGGACCTACCCCA
>Contig2483
AGATATTGACCATCTTAAAGGGGAAACGAAAATAGTGGCATACATTCTTAACTTGCAGCANAGATGGTGACATTGCTTATTGGGGAATAGATTTCGAGTCCATACTCAAAAGATGTAAACANAATTGGAATACGCCACATGCGAAGGCCTGCACGAGATTTTGATGGGGATTCGTTAAGGAGCATGCTACCNAAAAGCTGTTTCTTCGTTAGAATGGGCAGTTTCAGGAGGAAAGAAGAGTGTATGTACATTNGCACTGCAGGTTTAGGCCGGGCTCCTGCTGTTGCAATTGCTTACATGTTCCGGTTCTGTGNACATGGATTTGAATACAGCATACGACACACTCACAGCAATAAGACCGTGTGGGCCAAATA
>Contig2492
TTGCACCCATGACAATAACATGAGCACGAGATTTTAAGCCGTCCATGAGAGTCAAAAGCTGGTGACACAATCCTCCTTTCAACTTCACCGTTTGTTTTCTCACGCTTGGGAGCAATTGAGTCGATTTCATCAATAAAGATGATGGATGGAGCATTCTNTCTCGGCTTCCTCAAAAGCTTTTCTGAGATTGCTCTCACTCTCACCAGCCAACTTTGACANTGATTTCTGGACCGTTGATGCAGAAAAAGAAAGCACCAGTCTCGTTAGCAAN
>Contig2495
GGATACTACAAGGGTAGCAGCTACTTTAAACATCTTTGGAGAGAGAATTCCTTTGATATANATAAGCAAGAGCAACCACATGGATAACAATGAAAACCAAGAACGATGCAAAATGTTCAGANTGTCATGACCGCATTAAAACCAACAACAGGCACCAACGCTGCCAATAAAGTTCCCAGGACANACAAGTGGAGCATACGCAATGTATAGACGAGACGAATATCGACCAGTCACAATGCAAAGAAGCACATGCATCGGAATGAGATTGATGATAAAGGTGTACCCTCCCCAAGAGCAG
>Contig2498
TGATTTTGTATCTATTTTTAATTCTAAGCTCAACAGCAACAGCTGGTTCCTGTAGTTCCTNCTACCAAATCGGTCAGAACTTTGCTGCCACCGGTTTGACCCGAAGCTCTAGCCGATGCAANGTTTGTTTAATAGCTTGACCATGAGATATGCACCATCATCAAGCCAGTGATTCTTCCTTTGTTTGCTCCGTGACCACTGGTCTCAATCGCCAANATGTGACTCCTCGCCAACAGAGTTCAGACGAATTGCTTCATCGATAACATTTTTATATCCNTCGTTTGAACCTATGGTGCTTTCCTCCTAGTTTTTTCTCAATGAAGGTTGTAAGCCCGTCNCGAAGTAACACTGTCTGTGACAATAGTTGTTCCAGGGTGCTCCTCTAAAATGATAGCAGANCATTAAAGCAATN
>Contig2500
NTCATCCTACGGCTGNGATTGAGTGCGTCGGTATAGCAGATAGATCTGCATACGACTTGCGTGCACACACGGAGAAAAAGTGGCGTTGCACTTGTTGCTCAAGAGAAATTTTCAGAACCTAAAGAAGTGGAGAAATTTGGTTATAACTCCTAATAAGAAGGAGCTTGGCCTTGCATTTAAGGGTGACCAGAAGCTGGTTGATTGAATCACTCGAGGCAATGAACGAAAAAAAGGCCATGGAAATGAAGGCTACTTTAGAANTCCAAAGGAGAGATAGAGTTTGAAGTCTGCAAACTTCAGAAGATGGTTN
>Contig2501
TTTGTGGTTGAAAAGGAGACGGTTCAATGTTCACCCCACAATCTGGTGGTGTGCCAAGAAAAAACTGCCACAATCCAGGTTGTACTGGATGGATATTCGGCACCNATTAACAACAGGAAATTNTTGCAAAACTAGTAGTTGACGGGACGTATGACGGGATGAAGCTAANAATGCACTGACCAAGCCTATTCTCTCAGACAGCGGGATCGACAAAAGCATAGGTTATAGTGTTCCACTAGAGATAATGCCAATCTGGACAGTTTGAACCACTCTATAAAACAGCTTTAAGCATACAGGATGGTGAGCTGCCCCGTACTTCCGTTATCTGTTTATGGTGCAGTTGCTATGGCTCATGATGATGTCTCTGAGGAATACTCGTCCCCTAATCACGTTCTTCTTCTATCTTTATGATAAAAGCTATTCTGGCTTAGGAGGTTTATCTTTTGATGAG
>Contig2503
CTTGCTCTAAGTCCAGTTGTGAGGGCACTTGTTGACCCAGATGGAGCCATGACCCAAACACGAAACCTTGANTAATGTCAGCTTCTCTGAATGGTTTATGTCCAGAGGGGGAACACGAGCGAGTATTCAGAGNAATGTGGGACCCTGTTGCTTATGCTCTTGGATTTATTGACTGTGATAACATCAGTGCACGNCTGTATGCTCACCATTTTCTCATTTATTTGCCACTAAGACGGAGGCCTTCTTTGTTGCGC
>Contig2504
NGGTTCTAGTAATTATTCCTAAAAAGACTATANACTTCTGCAACAAACCACTCNTACCCGGTAATGCAAGCGAAGCCATGGAAAAGCTTACTTNGAACATCGTAAATATTTTTGGCATGGGGATAGCTACTCCGCCCATTTCATCGAGATAAACAAGGACGTATTCTATCATAACTCGTTCCTGCCAAGAAAAAAAGTGCAGCACCAATAAATCCATGAAGAGATTATTTGTAAAATAGCTCCATTGAGTCCCGTATCGGTTATAGAAGCAATTCCTATAAAGTATAAAACCCATATGAGATACCGAGGAATAGGCTATTCTTTTTTTAAATTACGTTGGCCGGGAGATGTTGAAGCTGCATAGATTATTTGTATTGTACCTACTATCATCAACCAAGGAGAAAATATAGAATGAGCGTGTGGTAATAATTCCATATTAATCCGAATCAATCCATACGCTCCCATTTTTAATAAAATTCCGGCTAGAAGCATACAAGTACTGTAATGTGCCTCTCCGTGGGTATCTGGTAACCATGTATGTAGGGGTAGAATCGGTAATTTGACAGCAAAAGCGATAAAAAATCCAATATAGAATATTATTTCCAAAGCCACAGGATACGATTGATTAACTGATGTTTCAAAATTTAATGTTGGTTCATTAGAACCATATAAAACCGATACCCAGAACTCCCATTAAGGAGAAAAATGGAACCCCCCGCCGTGTACAAAATAAAATTTTGTGGCTGAATAGAGACGTTTCTTTTCCTCCCCACATGGATAGAAGTAGATAAACCGGGAATTAATTCTAATTCCCACATGAATAAAAAAAGTAAAAGGTCCCGAGAAGAAAATGAT
>Contig2505
NCGGGACACATAGTTTTGTGTGCAACCCAAAAAAATGGCAGCCAGAAGAATCTCTAGTGTTATTTCCTCGTTCCATATCTCTTCGTCCTCTTTCATCTTCAATTGTTTCACAAGGAAACAGAACCAGTTTGGGAAGTGAGGTACAAAGATTTAGTACTGCCGCAGCACTTGAAGAACCAATTATTCCATCTGTTAAAGTTAACTACACTAAGCTTCTAATTGATGGGAAATTTGTTGATTCAGCATCCGGGAAGACATCTTCCAGCCTTGGATCCAAGGACAGGTGAAGTGATAGCCGATGTAGCCGAAGGTGATGCAGAAGGATATCAATCGTGCAGTTTCTGCTGCTCGAAAGGCCTTTGATGAAGGCCCGTGGCCTAGAATGACTGCTTATGAAAGGTCGTGTATATTACTGAGATTTGCTGATTTGGTGGAAAAACACAATGATGAGATTGCAGCTCTTGAGTCNATGGAACAGTGGGAAGCCTTATGAACAGTCTGCCAAGACTGAAGTACCAGGGN
>Contig2506
ATCACTACACCTACCAACCCCTGAAGTCGAGCACGTGCTATCATGCCTTAATTTGTTATTNTGTTGCTATTTTACGTTCCGTGTTCTAGTTTCTTCGCTGCAGTAACCAATCTAGTTTCATNGCTAGAACATAGATGACTATGGCTCTAGTTTGAATGGGATTATATGTTAATGTATTTTGTTTGTGGCCGTTTCTATGTAGGTTTATTCGTTGCGTATGTGTGCTTAAATTCAGCTTTGTAAGGGTTATATATATCCCAAGTACTTTGTTATTCTTGATGAGTAATTTAACTCTTATTTTAAGAATGAATTTAGTCTTATTCACCGTCCN
>Contig2508
AATGATCAGAAGCTTTGTGCTGGTACTGTTATCAGCTGGCACTGATACTTCGGCTGGAACCTATGGAATGGGCCATGTCACTTTTGCTAAACCACCCGCAAGTACTAAAAAAGGCAACAAAATGAAATCGATAGAGTTGTTGGAAATGATCGTCTTGTTGATGAGTCGGACGTAGTCAATCTTACCTTACCTTCGATGTATTATAAATGAGACATTACGCATATGCCCCCCGGGCCCCTTTGCTAGTTCCTCACGAGTCATCAGAAGATTGTGTTATTGGGGGTTATAACATACCACGTGGGACCATGTTGCTTGTTAATCAGTGGGCTATACATCATGACCCCAAGTTGTGGACTGACCCCGAAATGTTCAAGCCCGAAAGGTTTGAAGGACTAGAAGGCACGAGGGATGGGTTTAAGTTAATGCCATTTGGCCGTGGG
>Contig2516
NTTAATCCATTGTATTTACATGNCTAATGATAATTCTAATGTGTCTTTGGTTAGCATTAAGTTGACTGGTTCTGAGAATTATANAATTGTGGTCTACTGCTATGAAATTGCTCTTAAGGGTAAAAATAAAATGGGATGTGTTGANTGGTTCTTGTGTTAAACCTGTTACTAGTATTCCTCTTTCTCAGCAATGGGAAAGATGCAATGCTGTTGTGTTAGGATGGATTCTTGGATCTCTTTCCCAAGAATTATACCTAGGGCAAGTCTTTTCTGAGATTGCTTCTGAGGTTTGGGATGAGTTAAAAGAAACCTATGATAAAATGGATGGTTCTGTTATTTTTAATCTTGCACATAAGATACATGAGTTAAAACAAGGTGAATTGTCTGTTCCTGAATATTATCACAAACTCAACTCCCTTTTGGAGAGAGTTTGACATCTTGACCTTATTGCCTGCATGCACTTGTGCTGCTCAAGAGGATNACTCTTAAGCACAATCAACTTGTTAGACTTATGCAATTTCTTATGGGTTTAAATGGTGTGTATCAAAATGTTAGGAGCAATTTGCTTACTAGAGATCCTTTACCTAATGTCAAGGATGCTTTTGCTGTGGTATCTAGAGAGGAGTCT
>Contig2520
NCGCGGGGAATACCAACAATTAAATCATTCNAATTCTCTCAAACAATCCTTCATTCAATTTTCTCAAGATGCAAATCTTCGTTAAAACCCTNTACTGGCAAGACCATCACTCTCGAGGTCGAGAGCTCAGACACCATCGATAACGTTAAGGCNTAAGATCCAGGACAAGGAGGGAATTCCTCCGGACCAGCAAAGGTTGATCTTCGCTGGAAAAGCAGCTCGAGGATGGCCGTACTTTGGCCGACTACAACATTCAAAAGGAATCAACCCTCCATCTCGTTCTCAGGTTGAGGGGGAGGAATGCAAATCTTCGTCAAGACCCTTACTGGAAAGACAATTACTTTGGAAGTCGAAAGCTCGGACACCATTGACAATGTCAAGGCGAAGATCCAGGACAAGGAAGGAATTCCTCCGGGATCAGCAGAGGTTGATCTTCGCTGGAAAGCAGCTCGAGGACGGTCGTACTCTGGCCGATTTACAATATCCAGAAGGAATCAACCCTCCATCTTGTGCTCAGGCTCAGAGGAGGTATGCAGATTCTTCGTCAAGACTTTGACCGGGAAGACGATCACTTTGGAAGTTGAGAGCTCCGACACGAATTGATAATGTCAAGGCCAAGATCCAAGACAAGGAGGGGATCCCACCAGACCAGCAGAGGTTGATTTTTGCCGGTAAGCAATTGGAGGATGGGCGTACCCTTGCGGATTACAATATCCAGAAGGAATTCCACCCTCCATTTGGTTCTTCGTTTAAGAGGTGGTATGCAGATTTTTGTGAAGACCTTGACTGGCAAGACAATCACCCTCGAAGTGGAAAGCTCTGATACTATTGACAACGTCAAGGCGAAGATCCAGGACAAGGAAGGCATCCCTCCAGACCAGCAGAGGCTCATCTTTGCAGGGAAACAGCTCGAGGATGGACGTACCCTTGCTGACTACAACATTCAGAAGGAGTCCACTCTCCACCTTGTCCTCCGTCTTCGTGGTGGCAATTGAATTGAAGCTCTTTTCTTGTTGCCTGGAAAGACAATCACCCTCGAAGTGGAAAGCTCTGATACTATTGACAACGTCAAGGCGAAGATCCAGGACAAGGAAGGCATCCCTCCAGACCAGCAGAGGCTCATCTTTGCAGGGAAACAGCTCGAGGATGGACGTACCCTTGCTGACTACAACATTCAGAAGGAGTCCACTCTCCACCTTGTCCTCCGTCTTCGTGGTGGCAATTGAATTGAAGCTCTTTTCTTGTTCCTGGATATGGCTTTGTGAAATGTTTTATGTGAACGTTGTGGTACTCAGTTTGATATGAAGTAATAATAACTCTTTGATNTACTTAAAAAAAN
>Contig2521
GTGTTGGTGCATAATGGAAAGCCCATCAATGAGTCACTAGTGATTATTGAGTACATTGATNGAAGTTTGGAAAGGTGTTCCACTTTTGCCACAAGATGCTTATCAAAAAGCTGTTGCTACGTTTTTGGGCCAAATTCATTGATGATAAGTGCATTCCTGCCATATTCAAGGTTTTTTGGAAGCAACGGAGATAAGCAAGCTATCGCAGAAGCTTGTGAGCAACTGCAGATACTAGAAAATGAACTCAAAGTTAAGGGTACAAAGTTCTTTGGAGGTGAAAACATNTAACATTGTTGACATCGCTGCTGACTTCATTGCTTATTGGCTTGGAATTATCGAAGAAGCNTACAGAAATAAAGTTTGTCACGAAAGAAAAGTTTCCAAAAATACATGAATGGGCTGATAACTTCATCAACTCCCAAGCTGTCAAGGAAA
>Contig2530
GACACACTAAAAACACACACACACTAACCATGGCGGTCCCCGTCGACACCGTCACCAAACNAACCACAACCGCCGCCGCCGTCTCCGTCGTCTCTCCGTTTCGCATTCGGCAACGTCCTCGCGTTCTTCATTCTGCTGCTGATCGGAGTTCTCGCATTCTCGATCCGTTTGTTTTCGGTTATTAAGTATGAGAGTGTTATTCATGAATTTGATCCGTATTTCAATTATCGCGTCACTCAGTTCCTCACAAAGAACGGAATATATGACTTCTGGAATTGGTTTGATGATCGTACCTGGTATCCTCTTGGACGAGTCATTGGTGGA
>Contig2535
AAGATTGTATAATGTAGCCTTGGAGTATGCTTCGGGTGGCGATTTGTCTACAAAAAGTTAAGAATTCGGGGAGTTTAAAGATGGTCCGAAAACGAAGTTAAGAAGTACACGAATTCGATATTAAAAGGAGTTGAGTTTATTCACAAGAATGGATTTGTACACTGTGATATCAAGATGCAAAATATATTGTTAGCTAGTGAAAATGGTAAAGAAGTAGCTAAAATAGCTGATTTCGGCCTTGCGAAAAGGGTAGTAGACACTGAAGAAGTAAATTCGAAATACGAAATTCGGGGTACGCCTATGTATATGGCGCCCGAGACAGTTATTACCGGGGAGCAAGAATTTGCTTCGGATATTTGGGCAGTTGGATGTTTGGTTACAGAAATGATTACCGGGAATCCAGTCTGGAATTGTTCTGACGTCAGCGCGCCTTTTAATGAAAATTGGCGCTGGGTCAGAAATTCCAGAGATTCCCGGGAAATTATCTGACGCGGGGAAAGATTTCCTCGCGAAATGTTTTATTAAAGATTCTAAAAAAAGATGN
>Contig2540
NACTGAGATGAAGAATAGATTCCTTNAGTTTTAAAAAGAAAAGTACTTGGAAAACTTGGATTGCTATCGAGAACTTGCCGAAGCACNAATCCCCTAAGTTCATGNGTGACTTCTTGTGCAGATTCAAGAGTATGCCCCTCTTATATCTTAGGATTCCAACCTGGCGAAGCTTTTGTGGTCCGTAATATTGCCAAATCTTGTCCCACCATTTGAGAATGGACCTTGTGAAACAAATGCTGCACTTGAATTTTCAGGTGAATACTCTTCAAGTTGAAAATATACTGGTGACTGGCCATAGCTGTTGTGGCGGCATCCCGTGCTCTCATGAGCATGGAGGATGAAGATAATTCAAGTAGCTTTATCAAGAACTGGGTCGTGGTAGGAAAGGCAGCAAGATCAAGCACAAAGGCCACCACTTCTAACCTCAGCTTCGACCAGCAGTGCAAACACTGTGAAAAGGAATCAATAAATAATTCATTGTTGAACCTGCCTAACTACCCATGGGTCGAAGAACGAGTGGCGAAAGGTCTGCTTTCACTCCATGGTNGGTTACTATAATTTCGTAGATTGTACATACGAGAAATGGACTCTTGATTACCAAAGGAGCNAGCCCAAAGCN
>Contig2543
TCGGGGGTAGTCTGAGAAGATGGTGTCACTGAAGCTACAGAAGAGGCTTGCAGCTAGTGTCCCTCAAGTGTGGAAGGGGCAAGGTTTGGCTTGACCCAAACGAAGGCAATGAAATCTCCATGGCCCAATTCTCGCCAGAACATCAGGAAGTTGGTTAAGGATGGTTTCATCATCAGGAAACCTAACAAAGATCCATTCACGATCCCGTGCTCGTCGTATGAAGGAAGCAAAAGAGGAAGGGGTCGGTCATTCTGGATATGGTAAGAGAAAGGGTACCAGGGAAGGCAAGGTTGCCAACTAAGATTCTCTGGATGAGGAGGATGAGGGTGTTGAGACGATTGCTCNCGTAAGTACCGTGAGGCCAAGAAGATTGACAAACATANGTACCATGATATGTACATGAAGNGTCAAGGGTAACGTCTTCAAGAACAAGCGTGTTTTAATGGAAAGN
>Contig2548
AAAACTGGTTTTGATAAAACTGGCCCTTATCGCGCTTTCCTTTTTGATAGAAAGTGTTAGNTAACTTAAGGAAGAATTTGCAAGCGCGTGGTTCGGATTTAGTAGTTAGGATAGGGAAGGTTGGAGAGTGTTTTGAGTGAGTTAGTTAAGGCGGTTGGGGCGGAAGTTGTGTATGCGCATAGGGAAGTGTCGCATGATGAGGTTAAATGTGAGGAGAAGATTGAGACTAGGTTGAAAGATGAAGGCGTTGAGGTTAAGTACTTTTGGGGGAGTACGTTGTATCATATTGATGATTTTGCCGTTTAAGTTGGATGAAATGCCGACGAATTACGGAGGGTTTAGGGAGAAAGTTAAGGGGTTGAAGATTAGGAAGGTGGTTGAGGTTGTTGATCAGTTTAGAAGGGTTGCCGGTTGCTGGTGATGTGGAAGTTGGTGAGATTCCGTCTTTGAGTGATTTGGGACCTTACCCCCGACTCCTACGATGAATCAGGCTAAAGCAACTGCTAAATGCTTCACTCGTTGGAGGTGAAACCGAAGCATTAGAAAGGCTTAAAAAGTTTGCAGCTGAAATGTCAAGCCAAACCTCATAAGGATGGAAGTAATGATACCAACTTATATGGTGCTAATTTCTCGTGCAAAATCTCACCATGGCTNTGCAATGGGATGCCTTNTCTCCTCGTTCCATGTTTGATGAACTAAAGAAGTCTGCTTCTAGGACTATTTCTGCTGCANCTAAACAAGAAGGATGGTGGTGATACTGGAATGAACTGGCTGATGTATGAGCTCCTATN
>Contig2553
ACGGCCAGCTGCGAATGATATGCTGTTAATAGTTCTGGTGGAAACGTTCTTCTGCAAATCNTTCCACGAAGAAGCTCCTCCATAAAATCTGCCATTGATGAGTTTCTTGTGGCAGATAGCTCGCGACACCAATATGCCCGTGAAGCTGCAAGAATCTCGACAGACAGAACAGCACCAGCAAGAGCACCTATACCAGCGCCACGTAGGATACCACTCTCAGAAGCTCTACCAGCTAAAGCACCAGTGATGGCACCCGTGATTGCCCCAACGATTGCGAAAAGCCCGGTAAGAAGACCAGAAAGTACACTGGATATAAGTCTTGGAATTAAATGACCATCTTGATCTTN
>Contig2585
NAATGTATANTACAAGAACAGATTGAAGTACACATCTGAAAAGAACCTTGAAGCACATGTTACAGTTCATNAGCTTAATTAGGCAGTTGCTTCGGCTTTCTCTCGTATTCTTGTGGTGGTTGAAGGGTGCANGATGAGGTTACGGTCACCATACACATTGTCTACACGACATGTAGTTGGCCAGAACTTTGCCTTGACGAAGCCAAGGAGCAGGGTAAGCTGCGTATTCTCGAGAGTATGGTTTTGTCCACTTATCGGCCATGAGTACTTGTGGTGGATGAGGTGCTCCCTTAATGACATTGTTGTTGATATCAACATTTCCTTTCTCAATNCTCTGCGATTTCTTGTCTAANTGGAGATTAAAGCATCACAAAACCTGTCCATCTCCGCCTTGCTTTCACTTTCAGTGGNGTTCAATCATGAGTGTTCCAGGAACTGGCCAGGACATTGTTGGNACCATGAAATCCGTAATNCAATAAGACGTTTGGCAACATCTTCTGGTTCTATTCCAGCAGTAGTCTTCAAGGGTCTCANAATCAACAATGAATTCATGGGCAACGGTTCCATTCACACCACGGAAAAGAATGGGATAGTNGACTCTCTAGTACGN
>Contig2586
CGGTGTCTACGTGGCCCTAATGATGGCCCAAGTATTGAAGTACTGAGGCAGAAAGGACACTCTTACTCTGAAATCATCAACGAAAGTTTAATAGAATCTGTAGATTCCTTAAACCCATTCATGCACGCTCGAGGCGTTTCCTTCATGGTTGACAACTGTTCAACGACTGCAAGGTTGGGATCAAGGAAATGGGCCCCACGTTTTGACTACAACCTTACACAACAAGCTTTGGTTGATGTAGACAATGGCGCACCAATCAACCAGGATCTCGTGAAAAAGTTCTTTGAAGATCCAGTGCATGAAGCTGTTAGAGTGTGTGCTGA
>Contig2589
ACACGTACGGCTCAATTAAAAAGAATGGCAAGCTTCTATTTATAATGCATTACTAGAATCNAGGAAATGGTCCGGATAATGGTTTCACTGTGGAACACATTGAAGGCACAAAGATTGGTGGGTTCGACATTTGATGATTCAGGGATACGACATGGAGCAGTGGAGCTTCTTAACAATGCCAAATATTGAAAATTTACATGTGTTGGTTCATGCGACAGTTGATCGGATTCTCTTCTCCACCACTGAACCTTTAGCCGCTGCTGGAGTTACATATCATGATTCTAAAGGACAGCATTATGAAGTCCGTGTAAAAAGTGGTGGAGAAGTGATTTTGAGTNGCGGGAGCTCTTGGAAGCCCGCAACTTTTGTTATGAGTGGAATCGGACCAGAATCGGATCNTATCATCTCTGAAAATTCCAGTTGTTCGTGACCATTCCTTTTN
>Contig2595
CGGGAAGTATGATGGATATGGGATGGAAACGTGGGCGAGAGGTAGTAGGTATAGAGGGCAGTATCGGAATGGTTGAGACATGGATTTGGTGTGTATAGGTTTTATACGGGTGATGTTTANCGCTGGTGAATGGTCGAATGGTCAGAGTCATGGATGCGGGATTCATACTTGTGAGGATGGNTAGTCGTTATGTTGGAGAGTTTAAATGGGGTGTTAAACACGGTCTTGGTCAN
>Contig2599
NTGGATCCCTTAGGGATATAATACCCGTCGNACCTTACAACTCTCGGATGATATTCTTGGTAAGGAGAGTGGTGTTGAAGGGTGGAGCCTANAACACCTCTTTCACAAGAGCTTGGAAGTATGTTAGTTGGCTCAAGTCTAATTCTGTTACANAGCCGGTCTTGACCAACTACAGCATCTATTTCTTCTCGGGCTTGTTTTAATATTTGTGGANTGACGAATGAGTTCGGCTATTGCCCATTCCACGGTACTAGAGGATGTGTCTGTTCCCGCAGTGAAATAAGTTCAGAAGCAAAGCTTTGATTTCAGTATCTGTAAGCTTTCCN
>Contig2614
TCGGGGAACCCTAATATCAGTATTCTTGTGTTTTTGCGGCTGTTCTTCCTCTTTCAGTAGCCCATGGTGAACGTTCCCAAGACTAAGAAGACTTTCTGCAAAAACAAGGCCTGCGGAAAGCACACTTTGCATAAGGTGACACAATACAAGAAGGGTAAGGATAGTTTGGCTGCACAAGGAAAGCGTCGTTATGACAGGAAACAGTCCGGAAAATGGTGGACAGACCAAGCCCGTCTTTCACAAGAAGGCTAAGACCACCAAGAAGATTGTGCT
>Contig2618
AATAAGGCTCTGTCATGGACATCCTGATGCATATCAGCGAGACCGGCAGCTAATGCAGAANCCCAAGGCTTTTTGAGTCTCTGGTGGTCTTCTGAAGAAACATTTCATTACTGCTGTAAGANAGATGCAAACGTACCTCAGGAGAAGTCTCATCCTCCCAGTCCTCAATCAGACCTTACCAAAAACATAAGGAGCATCCTGCATGTCTTGAGCATACTCACCTAACATACCAAAATAAGGN
>Contig2619
NGATCAAAACATCTCTTAATATTTCCTCTACCCATCAAGCAGAGTGGCAAGAGGAGAAATGGTTGGAAAGGTTGCTATGGTCGTAGCCATGTACTTCCTTGTGATGGCTGGGCTACATGCAGTAGAAGGCGAGGTGACGTGCGATCAGGTGGTGAGCAACATGACTCCGTGTAAGAATTACCTAACAAGTAATGAGGAGTCCGTACCCTCAGATTGTTGTAGCGGTATTAACTCACTAAACGATGCCGCTACAACCAGTGCTGACAAACAAGCTGCTTGCAAGTGCCTTGAACAGAGCGCCTCTAAGTTCCCAGATATCGACCTTGAAAAAAGCTAAAAAGCCTTCCGGGGGAAAATGCGGAGTCAACTTGCCTTACGACATCAGCCCCACAACTGACTGCTCNAACGATACAATGATAAATGGATATGGCTGATGGAGAAGTATTTTCAATTTTACAAGCAAGNCTAGATGATAAAATAAAGACTTGGTTGAGTTTCATATACTAAATAAATTGTAGACCAATANAGATCGATTAGTTTGAGAAATAATGTATCTGATAAATAAATTTACTTGATGAAACAAAAA
>Contig2623
GAAACCATATCTCTCAGCTACCTTCAATTCTTCTCTTTTAGAGAGAGTTCTTCAATGGCTNAACACTCCTGGATTTCTCACTGATTGGCCATGGAAACCACTTGGAAACTTTAAGTATGTGTTATTGGCGCCATTTGCGGTGAAGAGTACTTATGACTTCATAGTTGCGGATGCGAATGAGCGAGATTATGGTTTAATGTTAGTATTTCCATTTCTCCTGGCTCGGATGCTCCACAATCAACTTTGGATTTCATTATCTCGCTACATGACGGCCAAAGGCAAAACAGGATAGTTGACAAAACCAT
>Contig2633
CAAATCTTGCAGCCTATGCTTCAAGAGCTTGGAAAGCAAAATCCTCACTTGGTGAGACTTNATCCAGGAGCATCAAGCTGATTTTCTTCGTTTGATCAATGAACCTGTTGAAGGCGGAGAGNAATGTACTTGGAGATCTTGGTGCAGCAATGCCACAGGCTGTGACTGTTACACCTGAGGAGCCGTGAAGCCATTGAACGCCTCGAAGCAATGGGATTTGATAGAGCACTAGTATTAGAGGTGTTTTTCGCTTGCAACAAGAATGAAGAGCTGGCAGCCAATTACTTATTAGATCACATGCACGAGTTTGAAGACTAGAAGTAGTGTCGATAAATGGTGGTGGACTAATCAACCCCCGTGCCCCTTCTTTCGTTTTTCTG
>Contig2634
CCCACAGCCAGTACTTGCCGTGTTATTTCTTTGTTACCCTATCACACCAGAGAGCGAACAAAGAAAGATTACAGCAGAGCAATATCAAACAGGATCCTTGTGAGGGGGTTTACTTCATGAGAACAAACAGTGGGAAATGCATGTGGAACGATTGGACTTCTCCATGCCATTGGAAATATCAAANTCAGAGATAAAACTTGTTGAGGACTCGTTTCTGGATAGGTTCTACAAATCTACAGCAAGCATGGATCCAATGGAGCGTGCTCTTTATCTTGAGAATGANTAGAGAAATGGAAGTCGCACATTCAGATGCAGTAGCTGCTGGTGAGACCCGAGGCTTCTGNACAATGTGAATGATCATTTTATCTGCTATGCATGCGTTAATGGACAACTNATATGAGCTTGATGGGAGAAAAACTGCTACCTGTTTCCCATGGCCCATCTTCACCAACCA
>Contig2636
TCGGGGATAGAACATTAACATTTTACTATCTTTTACAAGAAAAAAATAAAATTAGAAAAGAAGGNAACATGAAAATGTCGAAGAGCAAGATTCTTGTTGTGGGTGGTACAGGGTACATTGGCAAGNAGGATTGTCAAAGCTAGTTTGGCTCAAGGCCACCCGACTTACGTTCTTATGCGTCGAGAGNCTGGGGTTTTTGAAATCGAAAAGCTTCAAATGCTATTGTCGTTTAAGAAACAAGGAGCCCNATTTAATTGAGGGTTCTAN
>Contig2645
NTAAATCACTCCAAACCGTAAATCGGTTTGGAGTAATGTATGCATCATTATNTCGATATCGATATTCGAATATTTGTAAAGGGAGAATAGCCCCCGGGAATAGTACTAAAGGNGAGTGGAATAAAGGAAGCTCAACGACGTCGTTCTGGTTTTGGTTTGTTTATTAGTGTTTGNAGCTGTTTTCATTTGAGGAGCAATTGAGGGTAAAGCTAGGGTAACGGTGACGGACATGGGGTATGAATGTGGTGACTGTGACCGTGACGGGGAAATGGTAGGGCGGGTGAGGTGAGATTTNATTTTTGAGAATGAGAGTTTGTAGTTGGGGTTTATGAGTGGCCGGTTAGNGGACTGATTGGGAATGTATATGAATGAGAAGTTTGTGTCTGAGATATTTATGTAAATCCTNACTTATTATACTN
>Contig2646
TTAATTCATGTTTTGAAATGCATCAGTTTGTTTAGCTAGAGCTGGTTCAGTTGAAAAGGTNTTTAACCGCGGTTAAAGATATGAAACCGGTTATTTTTACTTTGGTTGAAGAGGAAGCTAANTCATAATGGACCGGTTTTTCTGGACCGGTTTACTGAGGCTTTGCATTACTATTCGACTCTNATTTGACTCACTCGAGAGTAGTGGTAATAACGGTAACGGTGAAGTTGACGGCGTTAGTAANTCAAGATAAGATTATGTCGGAGGTTTATTTAGGGAAACAGATATGTAATGTGGTGGCATGTGAAGGAGTNGGACCGGGATGAGAGGCATATGACATCGGGTCAATGGAAAACCCGGTTTGAGAATAGTGGNGTTTGAACCGGTTAATTTGGGGTCTAATGCTTATAAGCAGGCTAGATGTTGTTGGCTTTGNTTTGCTGGTGGTGATGGTTATCGAGTTGAGGAGAATAATN
>Contig2652
NCTGCAANATAATATAGCTGGATTTCCGAAGGTACAATGGCGTGCTCTTGATGAGATAAATGCTGGTGNTTTTTGACGGTATGACATACGAAGAAATAAAGAAAAATATGCCCGATGAATACGAGTCAANGAAAGAGAGATAAACTCCGATATCGATATCCTCGTGGAGAGTCGTATCTCGATGTGATACAAAAAATTGGAGCCGGTTATCATCGAGCTAGAACGGCAACGTGCACCTGTGGTGGTTGTATCTCACNCAGGCCGTTTTGAGAGCCTTATATGCATATTTTGCTGATAGGCCGTTGCATGAAATTCCACACATAGAGATGCCACTTCATACAATTATAGAGATACAAATGGGCGTGACGGGTGTGCAAGAGAAACGATAAAAACTCATGGATTGATGGTGCATTGCTAGCGAGGGAGATTCAGAAATGGATTTTTTG
>Contig2653
NTAGGCTGATACGTCTCCAGCTTTGTGTTTCAATGACGGGTAAGGCGGTCAAGCTACCTGCGCCTGTCTGGTCCGATCGTTTAAGCGGCTCTTTCTAAGAGACGGGAATGTAAATAGAAAACATCCCCTGGGAAAGCCTCACGGGCCTGGTGGTCGGCGTAACAATAATGACATTTGTCGATATGCCACTGCCTGTTTACTAAGAATCATCATAGATTATTAATGCGTGCATTCCATTATCGCGGAAATATTCCCCCATGGCACAGCCCAGAATATGGGGCAATAAATTGCAGAGGAGCAGGATCCGAAGCGGTGGCTGCTACAAGAAATGGAATATTCCATAGCATTCGCTTCTGAAAGAATTTGAACTAATTGTGCCACAGTTGAGCCGTTTCTGTCCAATCGCTACATAGACACAATACAATGTCTCACTCTCAGAGGTGCTCCTTGAAGTTCATTTGCTTTTGGTTTAATATGGTATCGATAGCAATAGCTGTTTTTCCAGTTTGTCGGTCCCCCGATTATAAGTTCTCGTTGACCACGGCCTATAGGAACCAGGCTATCTATCGCTTTTANACCCAGTTTGCATAGGN
>Contig2655
TCGGGGAAATAAGAAAACAACAAACACTATGTCAACGATGTACAGCTGTTCGATCCCCTCATTCTCATTTTCCAATTCCACTATTCCTCGTCCTAATCGCATCATCTGTTCTGCCGGAGTATCCGTTGCTGAACGAAAAGCTGTCAATACAAGTGAACCGCTATTACTTAATGCCGTTCGTGGGGAAGANTGTAGAAAGACCCCCGGTTTGGCTTATGAGACAAGCTGGGAGGTACATGAAGAGTTATCAAACCCTTTGTGAGAAGCATCCTTCGTNTCCGTGAAAGATCAGAAAATGTCGACCTTGTGGTTGAGATTTCTCTACAGCCATGGAAAGNTCCTTAAACCTGATGGGGTTATATTGTTTTCAGACATTCTTACACCACTACCAGGAATGANACATTCCCTTTGACATTGTTAAAGGAAAGGGTCCCATCATATTTGATCCAATAAGCACAGNCTGATGATGTTGCTCAAN
>Contig2656
GCTCTCTTCCTTAGCTCCTCCATGATGGAATTCTCAGGGTTGATCTCCATGGTCTTCTTGNCTCGACATGTAACCAGCCATGGCTTGAATCCCTCAAAGCTTGTGCCTTCATGATTCTTTCCAATGTTGGCGGTCCACCCGTACTCACCAGTAACCAAACAGCAGGGCGAGTCAACCACACGGTTCAGAAACAACAACCTTCTCGACCTTGTCACCCAAAACATCCTTCATCACCTTGCACAGACCCTCAAACTTCTCCTTCAAANGCCTCTTGTTTGGN
>Contig2663
NCTGGGTTAGCCGAAANCAAAGTTTATCAGANAGCTTGGTCTAAAATTCCTGAAAAATTAAGCCTTTTATGATTACATCGGAAATAATCCGGCAAAAAGGGGGATTATTTAGGGCGGGCTCGATGGATAACGGGGATGGAATAGCGGTTGGATGGTTAGGACATCCTGTCTTTAGAGATAAAGAAGGGCGTGAACTTTTTGTACGTCGTATGCCTACCTTTTTTGAAACATTTCCGGTCGTTTTGGTAGACGGAGACGGGATTGTTAGAGCCGATGTTCCTTTTCGAAGGGCAGAATCCAAGTATAGTGTCGAACAAGTAGGTGTAACTGTTGAGTTCTACGGTGGTGAACTCAATGGAGTCACTTATAGCGATCCTGTTACTGTCAAAAAATATGCTAGACGCGCTCAATTGGGGGAAATTTTTGAATTAGATCGTGCTACTTTGAAATCCGATGGTGTTTTTCGTAGCAGTCCGAGGGGTTGGTTTACTTTTGGACATGCTTCATTTGCTTTACTCTTCTTCTTCGGACACATTTGGCATGGTGCTCGAACTTTGTTTAGAGATGTTTTTGCTGGTATTGACCCAGATTTGGATGCTCAAGTAGAATTTGGAGCATTCCAAAAACTTGGAGATCCAACTACAAAAAGACAAGCAGTCTGATCCAACAGTTTATTTTTGGACATGCTTCATTTGCTTTACTCTTCTTCTTCGGACACATTTGGCATGGTGCTCGAACTTTGTTTAGAGATGTTTTTGCTGGTATTGACCCAGATTTGGATGCTCAAGTAGAATTTGGAGCATTCCAAAAACTTGGAGATCCAACTACAAAAAGACAAGCAGTCTGATCCAACATTTCTTTGATTTCTTTCGAATCTATTTTCTTTTTATGATTTGATATAGGGATAGGGTACCCGAGAAATCTTGATTTGAATCTTCATTTTTTTTTTACTCTTGCTCTTTCTTTATCCGGGATACGATCCCCCCAAAAAAAAAAAAAATAGGGAACCCAAAAAAGCAAAATTTGAANTCTTCTATTTTTTTTACTCTTGCTCTTTCTTTATCCGGGATGCGACTACCCCCAAAAAATTTGTTTAGAAGATGTTTTGCTGGTATTGACCCAGATTTGGATGCTCAAGTAGAATTTGGAGCATTCCAAAAACTTGGAGATCCAACTACAAAAAGACAAGCAGTCTGATCCAACATTTCTTTGATTTCTTTCGAATCTATTTTCTTTTTATGATTTGATATAGGGATAGGGTACCCGAGAAATCTTGATTTGAATCTTCATTTTTTTTTACTTCTTGCTCTTTCTTTATCCGGGATACGATCCCCCCAAAAAATAAACAGGTATGGAAGCTATAATTGTAAACCACGATCGAATCTATGGAAGCATTGGTTTATACATTCCTCTTAGTCTCGACTCTAGGAATTAATTTTTTTCGCTATAAAAGACAAGCAGTCTGATCCAACATTTCTTTGATTTCTTTCGAATCTATTTTCTTTTTTATGATTTGATATAGGGATAGGGTACCCGAGAAATCTTGATTTGAATCTTCATTTTTTTTTACTCTTGCTCTTTCTTTATCCGGGATACGATCCCCCCAAAAAAATAAACAGGTAATGGAAGCTATAATTGTAAACCACGATCGAATCTATGGAAGCATTGGTTTATACATTCCTCTTAGTCTCGACTCTAGGAATAATTTTTTTCGCTATCTTTTTTAGAGAACCGCCAACAATTTGATCCAACATTTCTTTTATTTCTTTCGAATCTATTTTCTTTTTATGATTTGATATAGGGATAGGGTACCCGAGAAATCTTGATTTGAATCTTCATTTTTTTTTACTCTTGCTCTTTCTTTATCCGGGATACGATCCCCCCAAAAAAAAAACAGGTATGGAAGCTATAATTGTAAACCACGATCGAATCTATGGAAGCATTGGTTTATACATTCCTCTTAGTCTCGACTCTAGGAATAATTTTTTTCGCTATCTTTTTTAGAGAACCGCCAACAATTCAAACTAAAAATAAAAAAAAATAGAAATGATTTTTCTATTATCGCAATTGAAGN
>Contig2666
GGTATCGGACCTGGTGTCTACGACATCCACTTCCCCTAAGAATTCCATCAATGGAGGAAANTCCACGACAGAGTCAGCAAAATGCTTGCAGTTTTGGAGACCAACATCTTGTGGGTGAACCNCCGACTGTGGTCTAAAGACCCGTAAGTACCATGAGGTCAAGCCTGCACTCGAGAACATGGNTTACAGCTGCCAAGAAGCTCCGTGCTGCACTTGCCAGTGCCAAGTGAAGAANATTTCGTTGGTTGACGCGATACTGAGAATATTTTTTTCTATGTTTACAGTGATGGAATAANCTGTGGTTTATGGTTAGATTCTGTATTTGGCCCATCTTCTTAAGGATGGCGTTGTTTTTGNGGGGTTTTTTGTTTTCTTGTTGTGTACTATGAGTACTTTATGATGTTGACATTCTGGAGGNAGGAAN
>Contig2670
NCGGTGTTTCGTTGCTNTAAGATGAATAGCTTTGTTGAGGTTACGGTGGATAGTTTTTTGAAGTATTATGAGAGTACNGCAGACTAGACCGATCTTTAGTAATGTGGAGGATATGCTTAAGTNGGGCAGGGTTATATGATTTGACAACTAAGACATTAGAGGATGAATTAGTTGGTCTTAATTTTTCACCTCTGCTAATTCAAGAGCTTATCACTGTGATAACACGAATCAACTATGGACAGAGTGCTAGTATGAGTGGACTTGCTGGTGCAGTTTCTCTAGCTGGATCGGGAGGAGACTTATGGGCAGTTGANAGGAGGAAACTGGCAAATGGCTGCGGGATTACTCAACCGTTCAGACGTTACTTTACACCCTCCAAGAAGAAATATCAACAGTAACAAATCTTGATGGTCTTTATGAGCTTAACTCCACCNAATGGAAATAGTATTACATGTCAAGTGGCGGTGGTTGCTACCCCCTTAGAGAGCTGAACANTTCAGTTTACCCCTCAAATTTCTATACCAGAAAAGAAAATTACNGCATACATATACAACCNTTTAN
>Contig2674
NCGTTTTTTGTTAATTCAATTAAGTACNATGCTTTAAGGGAGTTACATAGCTGANGTTTTCTTTACACTCTGTAGATGAATAAGAACTNCTTATGGTTTCAAAGGCATTGCTAATCCATTCTGTTAAAATACTTGTTACAGTTTATAATNGTAGTTTATCTTCCATTGCAATTACAGGCCCAGAAAATTGGTCTTGAGTATATGGATGTTTGAGAGCTTGAAGAAGCTGAACAAGAATAAGAAGTTGGTGAAGAAGCTTGCTAAGAAGCACCAGGGCTTTTTTGGCTTCTGAGTCTGTCATTAAGCAGATCCCCCGTTTGTTGGGTCCCGGTCTTTAACAAGGCTGGTAAGTTCCCTACCCTTGTTTCCCACCAGGAATCTCTTGAGGCCAAAGGTTAATGAGACCAAAGCCACTGTGAAGTTTCAACTGAAGAAGGTTCTTTGCATGGGTGTTGCTGGTTGGAAACTGCAGCATGGAGGAGAAACAGATCTTACCAAAANTGTGCAAATGAGTGTCAACTTCTTGGTTTCTTTGTTAGN
>Contig2679
NCCCCTTTTGCNGTGTCTCAGAATACGGACAAATCTAGTGTTTATATACATAATAATACCTCTACAAGAACTTTCTCTATGGAGGTGCAAAGCGTTGATCTAGGAACTGCACCAATAACTGCATCTTTCTTCTCCTCCACCTTTAAAGATCAGGATGGTCGGGATGCTTCTTATACCATATTTGGTTGCGATTGAAGGGAGACTCATCAGTATTTACCTTGTAGCACGTGAGCTTGCCTGTGTATTCTTTCGCGAGGTCGTCAACGACAGGGTGGATAACGCGACATGGCCCACACCATGGAGCCCAGAATTCGACTAGTACAGGAAGAGCAGAGTCGAGGACTAGAGATTGCCATGTTTCATCAGTCACGGGAAGTACTTGAACAGATGTTGCCTCCTGAGCTTCACACACAATTCGGTTGAATCTCCTCGACCTTAAACTAACGGACCCATATGATCTGAATGACCTGATGTTTAGTTTGGAAGAGGTCGGGATAAAGCTCCGGCGAATAGAGACCGGAGGAGTTAAGGAAGCCGTTGGAAATCCGGTTGTTAAGGTGGTGCCAGCCATGTGAACAATGTAAAATGTGTGTGTGTTTGTTTGTTTATGAGTTTGTTGGAGAAAAGATTGGGATTGGATTAGATTC
>Contig2683
GAGATCCTACAAATCGCCTCGAAGTGGCTGTGAAACAGCTAGGCAGAACTGGATTACAGGNGGCACAAAGAGTGGGTGACGGAAGTGAACGTTCTTGGAGTGGTTGAGCATCCAAACCTCGTTAAAATTAGTTGGTTATTGTGCAGAAGACGATGAAAGAGGAATACAACGACTTCTAGTCTNATGAATATATGCCAAATAGAAGTGTGGAAGATCATTTATCTTCAAGATCAGGTGAAACTCNTCTCATGGAN
>Contig2688
NCCGAGGCGGGACCAGATGCCCATCTCTCAGCTCACGAGATAGTGTCTCGTTTGTCGATCACAAAACACAGATGCTCCGGACAAGCTTGACCGAATGCTTAGGCTGCTAGCAAGCCATTCAATTGGTCACTTGTACTCAAGGGGACTACAAGTCAAGAAAGGTTCGAGTGTATGGGCTCGCTCCGGTTGCAAAATACTTAATTCCCGAATGAAGATGGTGCGTCCCTAGGTGTGTGGATGGAGTTGATGACAGACAAAGTGTTTCGTTGATAGTTGGTTTAAACTTAAAGATTCGGTTGTTGAAGGAGGTGTTCCCTTTGACAAGGTTCATGGAACACACGCATTTGCATATCCCGCATTAGATGCACGATTCAATGAGTTATTTAACAATGCGATGGTAAACCATACTACCATCGTAATGAAGAAAATTCTCGAGTGCTACCATGGTTTTGGACAACCTTAAAAGTTTGGTCGATGTGGGGAGGTGGTCTAGGAATGACTATCAAATATGATCGTATCCAAACATCCCACTATTAAGGGGATTTGCTTTGATCAGCCTCATGTAACNTCGTCATGGACCACCCTATCCTGGTATAGAACATGTCGGAGGAGATATGTTTCAAGAGGTNACCACAAGCTGATGCCATTTTGATAGAAGTAGGGTTACTACATGATTGGAGCGATGAACA
>Contig2689
CAGCGAGATACCATAAGGATTTTGAGTTCATCTTCACCACCATTTTGTTATATATGTACAAAAAGAAATCGCACATCGTCTGTAGCTGCACGCACCATCAGTTCAGATAATGGCCTATATTTTCCAGAAGTTGGGATCCTGTCTGAGAGGAACTCTAACTTCTTCCTTTTCCAGATAAGACATAACCGCAGTAACGTGGATCCGCAAGAAGACCAACAAATGATATGTAATCATCTGGCACTTTTTGTCCCGCCTTCTTGCTCCTCGATTAAACTGTAAGCAATCTGAGTATCAAAAACGTTGTGCAACTTGATGTTGAATTGGAAATACAATGCCTCGCTATCTCGTTTGCAATCATGAATNTACTTTAGTGATGTAACTAGATTCCGGTGCAGGCTTACAGGCTTCCACAAGTGCCCTTCCNACCCTCTAAN
>Contig2693
AAGTACCCGAATGGTAACCGGTCAAACCGGGCCACACTCTCCGGGTACTGGAAAGCAACCGGGTTAGATAAGCAGATTGTGTCTTCTTCTTCTTATAAGACTAGTAACAACAATCAACAAGAAGTTGTTGTTGGAATGAAGAAAACACTTGTGTTCTATAAAGGAAAGCCTCCAAGTGGGGCTAGAACTGATTGGGTCATGCACGAGTATCGCCTTGCTAGCCAACCCAAAAGCCAGACAACTCAGGGTGCTGAAAATTGGGTTCTTTGTAGGATCTTCCTGAAAAAAAGAGGCAACAAAAAAGAGGAAGAAAAGGAGTACAAAGAGACAATTATTGAAGTTGGAGGAAATGTTGTTACTAATAATAATGTGGAAATGAAACCAAAGNATGAAGCCTGTGTTTTATGATTTTTTGGCAACAATTAGN
>Contig2696
NAACAACTTGGAAAACTCTTGATNTTACATTAAGAAAACATACGAAGTCACCAAGGATATAATGATCACGGAGAATGGAAGTCCNTGAACAGAACAAAACAGGAAAAAACTTATGCAGAAGTGCGGGATGATACATTTCGTACCAAATATATCAAAGAGCATATTAAAAGCCATTAAAACTGCCCGAGATAACCAAGTGAGTGTGACGGGATACTTTGCATGGTCGTTCATGGATAGTTTTGAATGGCCTGCCGGATATAGTGAAAGATTTGGTATGATCTATGTTGACTTTGTGAATGACCTACAAAGGTACCCAAAAAACTCTGCCATTTGGTTTAAAAAGTTTCTTTCCGAAGACAAAGAGATACTTAAACGGAGCATCACCGAAAGTGAACAAGCAAGTGCAGTGAGCAAGAAGCTCAAGAAGGCTAGAACATGAATGATATGTACACTTAAGAGTCTGGGGGTTTCATTTGTACTTTCATAAGGTCTAAGGACCATTTATGTAGTTTCTTATTTCTATTGCAATTACCCAAACTCATGTAGTATAAAAGGGGGAAGATCCCAGATACTATTCATGATCTGGTATTCTCATTTCAATTGTGAAATAAGAGTTCTAATCAGTTGAGGCCTTCTCACTGATTGACTGTGATATATATTGTTATCAGACTTN
>Contig2697
GGCTTCCCAAGAAGGCTGTGGAATAAATAAAAACACTCGCACTTTTAATTTAATTTATTTAACCAAACACACAATCGCCAAATCGAACAGAGAAAGAGAGATCTATCTATTATTAATCCAACCAACAAGATGTTTCTAACAAGGACTGAGTATGATAGGGGTGTCAACACCTTCTCTCCAGAAGGTCGTTTGTTTCAGGTTGAATATGCTATTGAGGCCATTAAGTTGGGTTCGACAGCCATCGGGTTGAAGACCAAGGAAGGCGTTGTTCTTGCTGTTGAAAAGCGTATCACCTCCCACTCCTTGGAGCCTAGTAGTGTGGAGAAGATTATGGAAATCGACGAGCACATTGGCTGTGCCATGAAGTGGATTAATTGCAGATGCACGTACACTCGTTGAGCATGCACGAGTTGAGACTCAGAAT
>Contig2698
NTGACATCAATTGCTGTAATTGCAGCACTTGCCAAGTATGGTGGCAGNAGATGCAGAGAAGACATAACCGGAGCTGCTGAGCGTTGGTGATCGATGACTCTATTACTTCCAGTGCAGAATCCACCTTCTGAGGCTAATGCAATGTCCCATGGCAGCAGTTATAATATCTACCTTTTCGATGGGAACTTTGTAGTGTTCAGTTTAGACCTCTACCAGATTCACCAAGTACACCAAAAGAGTTGCTTTCATCTAATAGAACACGGGAACCTGTACTTCTCCTTCAGTCTGATAATCTCATCCAGTGGGGCAATTTGGCCAGAATTCNTGGTACAN
>Contig2707
GGTGGGGGTATTTAGACGCAAGTTCCTCCAGTTCTTCCTTTAAGGTAGGATGTCATCATANCGTGACATTAGCATAGATGAGATCAATCGTGGTCTGACTCTCATCTGATTCTCCTTCCAGGAACATATCTGGCAACCTGAAACATTGGAGTGATACCGGATCCCCCAGCAAGCATTCCGTATGCTCTCACATCGCCAAATCGATACTTGAACCGCCCCTTAGGGCCCTTCACAGACAAGTAGTCACCTTCTTTCATCTCTCGGAAGTGGTGTGACATTCTACCTTGTGGATACATCTTGATAACCAACTCAAAATNATCCAAGN
>Contig2719
TCGGGGATATACAGGAAGAACAAGCCGCCGCCGCCGACCCTCCGTCCGTCGTCATGCCGTCCCCACAAGTCATTTATGATCAAGAAGAAGCTTGCCAAGAAGATGAGGCAGAACAGGCCCATTCCCTCACTGGATTCGCATGAGGACTGACAACACCATCAGGTACAATGCCAAGCGCAGGCACTGGCGCAGAACCAAGCTCGGATTTTAAGGTGCTTTTGCAGTTTATCAGATTCAGTTCAAGATTTGGTGTTTTGTTTGTATTTTGTTATTTAGTATGAAATAGATGTTGAATCTAATTTTTATGTCTTTTGGGTACTTGAAAATGCTTATGTTTGATCACATCGTATTTGTCATGTAACTTGTTATGTTCTAATATATTTGATGTTATGATCC
>Contig2720
NCTCCCTCATCGATCATTCCGTCTTAATCATCATCAATCTGAAAAAAGGCAAACAAAGAAGAGCGTGAGCAGCTTGAAAGAAGCAGATCTAAAGGGAAAGAGAGTATTCGTGCGNTGTCGATCTGAACGTACCCTTGGATGACAGCTTCAAGATCACAGATGACACTCGTATCCGNTGCTGCCGTTCCCACTATTAAATACTTGATGTCTAATGGCGCCAGAGTCATCTTATCTTC
>Contig2729
GAGTATTTGGATAAGATAACATCCCAACTTATTAATGGATCTTGGATGCCGGAAAGAAGGNCGGGACATGCTATATGTGGTGGCTACATTAGTGGTATGTTCGGGTTCTTTTTCACCGATGNGTCCAGTCTACAATTTCGAAGATGCTAAAAAGAGTGACACCGCTAAGTTTGCTAAGTTTTATAGAGGAATGTTGGAAGAAGGTGTGTATCTTGCTCCTTCTCANGTTTGAGGCTGGGTTTACTGGGTTGAAACATACACCCGAAGATATTCAACGAACAATTGANTGCTGCTGAGAGGGTTTTCAAACAGCTTTAGATCTGGTTGAGTGGTAGATTTATCATTTCNTCGCTTGTTTTCTTGTGGGTGAGCGAGTTTCCGN
>Contig2745
ACCTGCTCTTCATCGTGCGTGATGTTGCTGTGAACCCAAACCCAGACGAGGTGGCAGCTATCAAATTTGGTGAACCAAGAAGAGTTAAAAGAGTTACTAAGGAAGGCAGATGCTGGCGAGGAGGGTTTGAAAACTTTCCCCTTGGTTTAGGTTAGTCGTCGACAACTTCTTGTACAATGGTGGGATCATGTNTCAAAAGGGTTCTCTCTCTGAAGCAATTGATATGAAAACCATCCATAAGTTN
>Contig2746
NAGNCAACCGGAGCGGATAAACCAATCAAGTCAAAATCTGACCCGAAAGTGACAGTTGGGATTAAAGAAAGCATTAGTTTTCTACGCGGGAAAAGGGACTAAAGGAATCAAGACAAATTGGATCATGCATGAATATCGACATCCTGCCTCCTTCTAAGTTGGACGATTGGGTTTTGTGTCGTCTGTACAACAAGAAGAACAATCCGAAAAGAGATGATCATACCACCACAAGATAATAATACTTTCACCACTAGATGAGTTACAAAGCGAGCAAAGTTATAGCGACAACATCAGTGGCAGTTTGGATTCTTTTGAGCATTCAGATGGTGACTATGGGGGTAAAATCGATAGTGACTTTATGTTTCTAGGCGACTTGGAGCCTGAACCTTCGACTAAAACTAAAGACATTAGTGACCAATGCGACATGGGACTAATCGATAGTTTGATGCAAAAAGAGGAACTTGATGATGGGAATAATTGGCTTGATGGTTTAAGTTTGGAGGATTTGCACCACTGTTTGGAAGCAATGCCTACGAGTTATGACATTGTATGGGATGCCAATGACTCAAATCAGCAAAAGAATTACTTCGAGTATTNAGGGATTGTCAGTTTTCGN
>Contig2748
NACATCGTCCACTTCCATATTAGTTATAACACATGAAGTCTCAGTCANTACCATAACCTTCGATCACATAGCAACCAAAGCCCAAAGCAGAGAAGAAGCTGCCAGCAANAGGACACGTCAGGAGACAAGAAGAAGAAGAGACACAAGAAGTCAGTTGAGACATACAAGATCTACATCTTCAAGGTTTTGAAACAAGTCCATCCTGATATTGGTATTTCAAGCAAGGCTATGGGAATTATGAATTCCTTCATTAATGATATCTTTGAGAAATTGGCTGCTGAGAGTTCTAAGCTTGTTAGGTATAACAAAAAGAACACTCTTTCGAGCAGGGAGATTCAGACTGCTGTCAGATTGGTCTTGCCTGGTGAGCTGGCTAAACACGCTGTTTCTGAAGGCACCAAGGCTGTCACCAAGTTCACTAGCGGTTGNATTAGATTGTTTAGATCTGGGGTTGTTTGGATGGTTGGGTTAGGGTTAGGTTTTGCGTGGNTTTN
>Contig2763
NAATAAGTGCATGATCTGGTTTGTTGCGAAGAAGCTTGATCCTCGCAATGTTNCCCATAAAGAGAAAACAAGTTAAACAGCTTGTCCTCATCGATCATATCCGGATTCAGACTNAGATGCAAGAAGAGTGCATCTATCGTTCGTCCCACTAATACCAGGAGGCAACCCCCCGCCCAAAAGCAGCAGCAATTGCAGCAGCGTTATTCATCTGTGGATATCCAACTCCTGCAATCTCCATATCCAGGTTGAGAGGGTCTGCCCTTCTGCTCCGAAGGTAGCGATGGGTTTGTAAAAATCCCTAGACCGCTCATTATTGTAGTTCACTTGCAGCTCTTCAAGATTTGAGAACTGAATATCTAGTTGACAGCAACCATCATATATATTACGCCCCTGAAGGGCATTTCTTGCAGCTATGGCATTCTGGNCGTGATTGAAACTGAATAAGTGCTTGGAAACCAGCTGACTTCTGAAAGGTGACGACTTTTNTCGACATATCCATGTGGAGAGAAGACTTGATGCAGAACTTCAACAGTAATAGGGTAAAN
>Contig2764
NCAGGGCTATTGGGTAAACAGGTAGCGCTGGTGCAGCGTTAATTTGATCATAATTACTNAAAAGTTACAGTTTCCATTTGATTCTCGACTAGTACTTGTGATGGAACTGGACTAACTGTGGCTGGAAAGGTAGCCATTGGGAATCCACTAAGAGGAGATATTTGGGGTGATGCAGCCTTATTGGTGGTATCTTCACTCACTTGTTCTTCCATAGGGATAGCGCCAACCGAATCAGTAGTCATATCAAAGAGACTAGACCTCCTCCNTGCGACGATTAAGGTTACACGGN
>Contig2768
TCGGGGAGAGAAATGGTGATTAATGTTGAATACAATCAACTTGATCCTCTGCTTAGAGCAACAGGGTCATCCTGATGGTGATGTGAATTGTGAAACAGGTTATTCTCCATACCTGGAAACATTAAACCAATTAATTCTTGAACTAGGTCCTTACATCGACGAGCTCTCAAAAACTGGAGGTTCTATTTAAGGAGTTTATTAACCCCAAATACAAAGGCTCAACGAAAACTGAATTCAAATCCTN
>Contig2769
NCACCCTCAATCACATATTCATCTTTNCTTTCTTGTTACAATAATGGAATTNGAAAAAGATGGTACCAATGGTTTCTCGGAGTGGACGNACAATTGCAACGTTACAATAAAGGCCAACAGCGTCAAGTCGTTGGATGTATACCTTACAGAAATCAACAATAATGCATTGGAAGTACTTGTGATCAGTGCACAAAGAAAAGGCAAAGGAATGGTTGTTTCCTAAAGGAGGCTGGGAATGTGATGAGACCATTAAAGAAGCCGCGCTAAGAGAGTTCGATAGAGGAAGCTGGAGTGCATGGAATAGTCGAGGGAGAATTGGGTACATGGTGTTTTTAAAAGCAAAGGAAATGATGGATATTACGAAGGACATATGTTTCCGTTACTTGTGAAAGAGCAACTCGAGTTTTGGCCCGAAAAAGAATATTCGCAGAAGAGCTTGGGTGAGTGTTGCGGAAGCTAAAGAAGTATGTCAATATACTTGGATGAAACAAGCGTTGGATTTGTTAGTAATGAGACTCGAATACGCTCCCTTAAGTAACTTATGAGCTGTGAACATACGCGATGAGATGATGCAATTTACCTCGGATGAGAAGGTCAAATGTTGTATGACAAGATTTGGTCATATCTAAAATGGGAGCTTCAATTGATCCCAATGCAACCAGCATTATGGGTGAGTGTTGCGGAAGCTAAAGAAGTATGTCAATATACTTGGATGAAACAAGCGTTGGATTTGTTAGTAAATGAGACTCGAATACGCTCCCTTAAGTAACTTATGAGCTGTGAACATACGCGATGAGATGATGGCAATTTACCTCGGATGAGAAGGTCAAATGTTGTATGACAAGATTTGGTCATATCTAAAAATGGGAGCTTCAATTGATCCCAATGCAACCAGCATTATGCTTGGCAATGGTTTCTTGTCAATCCTGCAAAGACTTTGGGTTCGGCACGTAAACGGGATCACAGACAAAACATGACTGACCACGCATCTGATCCATT
>Contig2771
GATCTCTTTCTTATCTTTCTCACCAAAAAAACTCTCCCTCAGATTGTTATTACTAAAAAAATAATGTCTTCTCCAAGCAAACGCAGAGAAATGGACTTAATGAAGCTGATGATGAGTGACTACAAAGTGGAGATGATAAATGATGGGATGCAAGAGTTTTATGTTCATTTTAATGGACCTGCTGATAGTCCATACCATGGAGGTGTATGGAA
>Contig2775
CGTTCCGGCATCGTTAGGGCTCTTACTTACGATGTTGATGAGTTTTATGCCACGTATGATNCCAGAGAAGGAAAATTTGTGTTTGTATGGACATNCCAAATGAAACGTGGGAAGTAACACTGNCCGGCAGAGGAAGTCCCTCCGGAACTTCCAGAANCCAGCTTTGGGGATTAATTTTGCAAGGGANTGGGATGCACAGAAAAGATTGGCTGTCGTTGGGTGGCTGTGCATACTGATTCTTGGTTGTTAGCTGTTGCTTTCTACTTTGGTGCTCGTTTGAAACAGGAACGAGAGGAAGCGTCTGTTCAGCTTGATTAATGACCTACCCACAGTGTTTGAAGTTGTAAACAGAACGAAAGCATGTCAAGGACAAGCCCAGCGCTGATAATGGCAACAAATCCAGATCTAAGCAATAAGAGGATGAATGATGGACTGGCAAAAAGTGCACCAAGGGCTTATGACGAAGGTTAATAGCAGAAGAAGACGACGAGCATGGAGAAACCCTTTGTGGGAGCTNTGGAGGGAATTANCAGTGGTGATGAGTTCTGGATCGGCTGTGACATGTGTGAGAGATGGTATCATGGTAAAGGGTGTGAAAATAACACCTGCCAGAGCTGAGACCATCAAGCAGTACAAATGCCCTTCGNTGCAGCACAAAGAAGGGTCGCCCGTAAGGGCAATAACACCATTATCTATCANAACATGTTGGATATCTATTTGCTAGTAGGATGNTCTTTATCTTTTCACCTCCTCCCCCTACNAACATATATATAGGTATATGTGGTTGTTGAAANGTGACGTTGACTTGTTCTTTTAGGATATNGGTTCCTTTTGCAGGATTGTAAGTTTAGTTGTNTGAGCAGGCTATTAGTGATTCAGTGCTTGCTTCCAAGTTTGTTTTGCTTGCACTTTGTTTTTANTTAAGTTAAAAN
>Contig2778
CATGCAAATTGCTCGCTCCCATAAACCTTGAAGATCTAGTTTTTTCTTGAATTCCTGATTNTAGCTAATGACACAATTAGGAGTTTCATCTTGGACAACTTTTTGTATAATAAGGTGTTGCTGGATGATTGTACTGATAATATGGTTGTACTTGTGGTTGTAGGTTGTTGTTGCTGATAATAAGGATATGGTTGATGATTATGGCTGATTAAGATTATTAATATAAGCAGCATATGCCTTTCTAGCTTCTTCTAATTTCTTTTTTTTCTTCTTCTTTCTTTTTCTCCTCTGCTTTCTTTTTCTCTTCTTCTTTTTCTTGTCGGCAGCGCCAGAGCCGGCGTCCTTTTTCTCTGGCTCTTTCGCTGGACCGACAGACACAATTTCTGTGTGACAAATCTTTCTTAACTTTGACACAATTGTCACTGGATCTACATCTCCTGTCACTGTCAGTTTCTTGTCTTTCATGTCCATTACTATTGAATCAACACCTGTAAGACTCGATACNGTTTTTCATGGCTTTTTTGCN
>Contig2780
NAGNCATGAATTTGGTTAAGGTCCAATGCTGTGTCCATTCAAGTTCCGGATACTTTTCACTTGANAAGACCTTCCCGTTGATTTCTACCTCATACGATTCCATAACCTCTTGTATTGCAGCACCTNAAATCGCATAGGCGTACATCTATTCCTGCTTCCTTGATACCAGTATTTGTGGCTTCACGAGAAGCCTCGAGTAATGGATCGAACATAGGATTGAATGCAACTGTGAATGCACAATCCACTATGTGTCCATTAATATGAGTTCCAAAGTNCCAATTTCATCACATCATCATACTGAAGCACAGTTTTATCTCCGGAGTTGGGGGTCCAATGGGCAGCCACCCAGTTTAATGAGCATCCTGTAGGGAATGCAATTCCAGCTTGTAGGACCATTCTCTGATATTAACTTACGAACATATTCTCCAAGGTCTCACACAGGTCAACCATCCAGCATTCCAGGTTTTATAATGCTCCTCATATATCTCCGTACCTGACGATGAACTTCTGCTNGN
>Contig2782
NAGAACGTATTGAATNTCTGTTTGCATAGAGAAAGATGTCGATGGATTCCATCCTTTAAACATTGGTCGGCTAGCTNATGCGGGGAAGGGACCCATTGTTCGTTCCATGCACACCTAAAGGATGCATAGAGTTGTTGCATAGATATGACATCCCGATCAAAGGGAAGAGAGCAGTGGTGATTGGCAGAAGTAACATCGTTGGAATGCCTGCTGCTCTCTTACTTCAAAGAGAAGANTGCTACTGTCAGTATTGTCCACTCAAGAACAAAGAATCCAGAGGAGATAACTAGACAAGCNTGATATCATCATATCAGCAGTGGGGCAAGCAAATATGGTTAGGGGTACGN
>Contig2783
AGCTGGTATTTTTTAAATTACTACCATCCCATCGACTAGTCGGAACTTTCATGGTTGTCCNCCAAAATAAGCATCAATATAAGTGATTTTGCAAGTGTAGAGGATATTGGTGTCATCCCGTNTTTAGAACTGGATCTTGAANGAACATCAATCATAACAAATAGGTCTCCTAGGGGCCCGCCTTNTTCTTCCTGCGTTACCCTNCTGAACGTACCCTTAGACGGCTGCCTGCATCAACTCCAGCTGGGACTTTAAGGCTGATTCNGTTTGGATTTACGTACACGCCCGTCCCCATTACATGTATTACAAGGGGTTGAGATTTCACNCACTCCCATTACAAGACGAGCAGGTCATGAN
>Contig2785
GGTCCATCATTTTCATCAAATCATGCAAGAAATCACCCATCCCTTCTTTGTCGTCAATATNCGTCAAATAAATCAAGCCCTCCGGCGTCATACATTTTCTTCTTACTTTGATCCGATAAAANCTGAATACGCCTCTTGAATCTTTTGAAACCTGCGGTTCGCTTCTCCGGCTAATGAAGACGGCTTATTCGTCCACTTATCCGGGATGCCATTCCAGAGCGAGTTTGCGATAAGCAGATCGAATATCAGAAGAAGAAGCATCTTTAACGAATACCAAGAACAGAGTAATAACAAGATGATCCATCCATAGGTCTTCCCTCCATATTTTTTTTAACAAATTTTCAAGTAAGAGGGATTATCTATGATGGAATAGTTCTTTTTGTTGTTGTTNAATTGTGACGGAAGCCTAAGAATAGN
>Contig2788
NACTTTGTACTCTAAGGTCCGTCCAAATGCAATAGCGTTGGTTGATTCATTTAGCTACACTGATCACTACCTTGGTTCAATTCTTGGCCGTTATGATGGGAACGTGTATCCAAAACTCTACCGAGGCTGCTTGGGAAGATCCTCTTAACGACTCAGATGTTATTGACGGCTTCCATCAATATTGTTCAACCAATCCTTAAGCAAAGGCTACACTCTGCTAAGCTATAGAACGCCCATNGGCTGTATTAAGTGACANCATTACTTGGGGTTCCCTGAGAAGTCTTCAACTATATGTTCGTTTTAGGGTTCATGTTAANAAATTTGGTATGAAGTTGGAAAAGTACATTAAGCCTTTACGGCCTTATATTTGTAGTTTGNCTTTTGACATTACATAATCTGCAAATGTAAAAN
>Contig2789
TGTTGGATTCATCCTCCATTCCGCACTCTTCACCCCTTATTTTTCTTGGAAATATAGTCANTCGAAATCACCATGCTAACACAAACTCACTTGATAACGATGAAGTTTATATTCCTAAGCGNCAAGTCCAAAGTAACGTATTACTCAAAGATTCTTAACAACCCGCCTGGTCGAGTATTCACTTTTGGTTTTTAGGTTGACTCTTGGATTTCCTTTATACCTTTTAACTAACATTTCTGGCAAGAAAATATGGAAGGTTTGCCAATCACTTTGATCCCTTAAGTCCAATTTTCACTGAGCGTGAACCGAATTCAGGTCGTGGTATCGGATATTGGCATTCTTGCCCTTATATATGCAATTAAGCTTCTTGTAGCCGCAAAAAGGAGCAACATGGGTAGCGTGCATGTACGGAGTTCCCGNTGCTAGGTGTACATATTGTTTTTTGTTTTGATCACTTATTTGCATCACACTCATCTATCA
>Contig2790
AAGCATTACTCTTTGATTCTAGCAGATGCGTTCCTTGTACTCACGTGTTTTGCAAAGCATNGCATATCACGCTTCAATGATTGTCCCCTATGTGGAGCTGACATTGAGAAGATAGAAGCTGNATACAAATCTTCAGAGTGTAGTCGATCGCTTTATTGATGGTCATTGCTCGTATCAAGCGAGGTCCAGTTGATACAGATGAAAAGCAAGCAGTCAATGAGAAGAAAAACAGTGATCTATGAAGATGTCTCCTTAGAAAGGGGTGCTTTCCTGGTACAACAATCCATGAGNAGCATTTCGTGCAAATAATATAGAAAGTGCGAAATCAAGACTAAGTATAN
>Contig2794
NACCAGGTTGATNGACGAGGAGCTGCTGGAGCTTGTTGAGCTTGAGGTACGAGAATTGTTGTCTAGTTATGAGGTTTCCTGGTGATGATATTCCTATTATTTCGGGTAGTGCTTTGTTGGCTTTAGAAGCGTTAACTGAGAATCCTAAGATAGCTAAGGGTGATAACAAGTGGGTTGATAAGATTTATGATTTGATGGCTTCTGTTGATGAATACATTCCTATTCCTCAAAGACAGACGGACTTGCCGTTTTTGTGTGCTATTGAGGATGTGTTTTCGATTACCGGTCGTGGTACTGTTGCCACTGGGAGAGTTGAGAGAGGGACTGTTAGGATAGGTGAGAGTGTTGAGATTGTCGGGTTGAAGGATACTAGGACTACTATTN
>Contig2798
AATGGGAACTTGATGAGTCGATCCACCTACACGTCTTGCCTTTACTGCTATACCCGGAGTNTACTCCATGTATTGCTNTGACGTAAAACAGATAGTGGATTTGTTTCTGTCTTTTGTTGAATNCTTTTTCACGGCTCGATAGATAATTTGATAAGCCAATGATTTTTTTCCGTGTTTCAGAATTACGGTTAACCAACATGTTAACTAATCGATTACGATAAATTGGATCGGATTTTGCAGTTTTTTTCTTCTGCAGTACCTCGACGTGACATGAGCGTGAAAGGGGTTCAAGAATCCGTTTTTATTTTTATAAGGGCTAAAATCGCTTATTTTGGCTTTTTTACCCCATATTGTAGGGTGGGATCTCGAAAGATATGAAAGATCTCCCTCCAAGCCGTACATACGACTTTCATCGAATACGGNCTTTCCGCAGAATTCTATATGTATCTATGATACCGAGTATGGAATTCTGTTTACTCACTTNTAAATTGAGTATCCGTTTCCCTCCTTTTCCTGCTAGGATTGGAAATCCTGTATTTTACATNATCCATACGATTGAGTCCTTGGGTTTACCGAAATAGTGTAAAAAGAAGTGCTTCAAATCA
>Contig2802
ATTTCTTGAAAAGCTCGTGGTTGCTGATGTGGCCGGACTTGCTCCTGGCACTGGCTCACTNCACTGTTTTCACAAACGAGAAGGGTGGATCTATTGATGATTCTGTCATCACTAAAGTGACNCGATGATCACATTTACTGGGTGTGAACGCTGGGTGTCGTGATAAGGATTTGGCTCACATTGAAGAACACATGAAGGCCTTTTAAAGCCAAAGGTGGCGATGTCAGCTGGCACATCTATGACGAAAGATCTCTTTTGGCCCCTCCAGGGTCCTCTTTCAGGTTCAACTCTTCAACACTTGACAAAAGAGGACTTGAGTAAAATGGTACTTTGGGGAGTTCCGTATAATAGATATCAATGGTGCCAAATGCTTCTTAACTAGAACTGGNGTATACCGGTGAAGATGGATTTGAGATCTCTGTTCCCTCAGAGAATGCAGTTGATCTTGCNAAAAGCAATCCTTGAAAAATCCGAAGGGAAAGTACGGTTGACTGGTCTTGGTGCTCGTGANTAGTCTTCGTCTCGAAGCTGGACTAN
>Contig2803
NCAGGGTATACTTACGAACGAAACAANAATGTTTAAGATGTGAGACGGTGACTGCAAGGGATGAGACTTTCTTAGATCTGAGTCTGGGATATAGAGCAGAACAGTTCAATTACAAGTTGTCTAAAGAACTTCAGCTCCACCGAGACCTTAAATGCTGAGGATAAGTTTTTCTGTGATAAATGCTGCAGTTTGCAAGAANGCGCAAAAGAGGATGNAAGATCAAGAAACCACCACATATTTTGGTCATACATTTGAAGCGTTTCAAGTACATGGAGNCAGCTTGGGAGGTACAAAAAGCTATCATATCGTGTTGTTTTCCCTCTTGAGN
>Contig2808
GTGGCAAGCTTTGGAGGGTACCTTTTTGTAGCGTGATGTAATTGCAATGTCGTTTGCTCCNAAAAGAATGAGCATGAAGCTCAAGTGCAATTTGCACTCGAAAGAGGTATTCCTGCCATTTNCAGCTGTCATGGGTACCCAAAGATTGCCTTTCCCGAGTAATATTNTTTGATGCCATTCATTNGTGCACGCTGTAGAGTCATGTGGCATATTGAAGGTGGAAAACTTNCTGTTAGAGCTTAACCGTCTTTTACGACCTGGNTGGCTATTTTGTTTGGTCTGCTACCCCGGTCTACCAAAAGAGGATGAAGATGTTGAAATANTGGGAAGCTATGTCTAAATTGACAACGGCCATGTGCTGGGAGCGGGTGGTGATN
>Contig2817
TACCAAAGGACAGAACTCGAGGCTGACACGCTGGAGACCATCTTGGGCAATACCATAACANCAGATTGACGGAGAAGAGCAATGTGGTAATGCAAAAAAGATGCTAGCAGAAATGGTACAAGTGAGTATGGAGCAGAGTTTGCTACATTTGCAGCAACGTGCTCTCGTATGCACTCCATCTGATCTACCGATTGCAGCCGAACCTCTCTTTAAAGTAAATCGTGTCGGTTTGTCAGGTTTTTTCTACTGTTTCTGTGCAGTTTTACTTGTGTGATCAAGATTTTAGATACCAGTCCAGGCCTTATGGTGATGAGGTTTCATNGAGACTGAGAGATGTTTAGAACTTTTCTTTTTCCAAATTTGATAN
>Contig2820
CGGGGGGTAAGTAGTGGGCCCCACGATTCCGGCCAATACAACCAGTTCCCGGAAGACACTNGGCTTCTTCAAGCGTGGCGGTACATGGGACACAGACTACGGCCGTTTCTTCATGGAATGGGTATTCAGGAAAACTAATTGATCACGGGGACAAATTACTAGGAGCAGCTGACAGCATATTCCCGAGGATCTGGAGCAGTACTTTCAGGCAAAATAGCAGGAATCCACTGGCATTACAAANACTAGATCACACGCAGCTGAACTAACCGCAGGATATTACAACACAAGAAATTCAGACGGCNTACN
>Contig2821
AATTGGGCTAAAGGTCATTATACTGAAGGCGCTGAGTTGATTGATTCTGTTTTGGATGTTNGTTAGGAAGGAAGCTGAGAACTGTGATTGTTTGCAAGGTTTCCAGGTGTGCCATTCTCTANGGAGGTGGAACAGGTTCTGGTATGGGTACACTTTGATCTCAAAGATTAGGGAAGAGTATCCCTGACCGCATGATGATGACCTTCTCTGTATTTTCCATCTCCTAAGGTTTCCGACACTGTTGTGGAGCCCTACAATGCCACCCTCTCTGTCCAACCAACTTGTCGAAAATGCCGATGAGTGTATGGTTCTTGATAATGAAGCCTTGTACGATATTCTGCTTCAGAACTCTCAAGTTGACTACCCCAAGCTTTGGTGATCTAAACCATCTCATTTCTACAACAATTGTCTGGAGTGACCTGCTGTTTGAGGTTTCCTGGTCAGNCTCAACTCTGATCTTCGAAAACTTGCTGTGAATTTAATATATAACATGCAACAAAAACCANTAGATTTTAGGTTATCATGTAACCATATGATTTACTTATGTTCAACTCTGATCTTCGAAA
>Contig2833
GTGGATATGGGTGGACGAGCAAAGGGGCGGCTTCATAGGTGGGACTTTGAGACAGAAGAGNGAGTGGGCAACATACAATGAGCAGAAAGAAGCAATGCCCAAAGCTGCATTTCAGTTGGGGGTGAAGATGCAAGATGGTCGCAAGACAAGAAAGCAGAATAAAGACCAAAAGATCACTAACGNAGCTGCACAAGATTAACAAGATACTCGCCAAAAAGAATATGCAAAAGACGGAA
>Contig2837
TTAAAAATAATATCAACTTCATGTTGATGGCAAAAGGTGGAAAGGATTAGAATGTATAAACCTGAGACATGTGATTCAACCTGTTCGCCCAAGAACTCGCTTTCAATAAAATCAGCTAATTGGCACATCATTGTTCTTGTTGGCTACCGCATGAGCGTGTAGAAGTTTCTCATTTGTTAGCTTTCTCCAGTGACAATGCAAGCTCCATTGCATAAAGTGCATCTCCTTTTTCAGCATGATCAAACTNCTGACAATGGCATTAAAATGGATTGCAACTTCACCTTCCCACCACGTTTGTTCTGGTATT
>Contig2839
NAACCTAAACAGCTTGATAATTTCATTAAAGTACCAACAAATCTAAAACATAANCACCAAATTACAAGCCCTAACAACAGATCTAACACCATAAACCAAACACTAAATTCATGANTAAACAACCACAGACATTATCTCCAATTACTTAAGCCCTCTCGCCTCGAATCCTACGCGCCAACTGCATATCCTTCGGCATAAGTCGTAACCCTCTTAGCATGAATCGCACACAAATTCGTATCCTCAAACAACCCAACCAAANTACGCCTCACTCGCCTCCTGCAAAGCCGCAACAGCCGAACTCTGAAACCTCAAATCCGTCNTTGAAATCCTGCGCGATTTCCCTCACTAGGCGCTGGAN
>Contig2846
TTGTCCAGAAAAATACTCTTTTTCCTTTGAACTGTTGTCTGACATGGATCTGTTTGGTTTNGTAGCCAAAAGAGAAGTGTCTCCTTAAGAATGGCTTTGTTGTACTAGTAGAGGTCTTCATNGCTGGAACTTGAGCCCATCCTGGGACCTTTGCCACTCGTAAGGCGGTCAAACAGAACAGAANTCGCCATCCATCACCCGATTCCTTAATTTTTTGCAGAGTTTACCCTTTAAATCCATTTGAGCTCCTAGTGCTTTTTTCTGATAACTTGAGAACCCCTTTTTTTCTCCTAAAGTACAAATGGGGCATGCTGGATCATACTTATTCACCTCAGGTGTCATATTCTCTAAACATTCCGCATGGTAAATATGCCCACAAGTCNAGAACAGAAACAACAGGAAGCCCATTAGTGGCAACGATTTTCTGGCTGCTAAAAGATGATNCTTTCAGTTAGAAGTCTGGAGCAGAAACCACN
>Contig2847
TTGCCACAACCTATCAAGTGCACTGTCAGCATCTCCCTGAGCTCGGACAAAGCCGCAAAGNAGCAAAGGTGGAGAACTGACCGGTGTATCGGCCAGATTCATCCAAATGTCCAACATTGATTTGGAACAGAAGCATGATCCTTTGAAGTGATCAACCTGTTGGTGGCAGAGCACTTCCTGGGGAATGTAGAGATCCATGTTTTGTCCTTCCTCGTTCTGCATGTTGTCAAACTTTTCGAATACCGGCNTAAGCCTGAGAAGATGATGATGATTTGAGTGTTCCGGCAGTGGGCGGN
>Contig2849
AGCCCTGTTGTGGTCTAGCCTTGTCAAACAAGTAATGTTCTTCTCAGGAATGGATGGGGCNGAATTCCTTCAAGATCAAAGCATTGGTANTTTGCTGGGTTGGCAACAACCAAGACCTTGCAAGTTTGGTGCGGCATGCTTCTCAAGAGCAGAAGCTTGGGACTTGTAGATAGAGACATTCTTTTGACATCACGTCTTTCCTTTCCATCCCTTCCTTCCTGGGAAACCCACCAACCATGACTGGCGACATTCACACCAGTGCATGCCTCAACAGCATCGGTGGTGGCAACAACTCCTTTAAGGAGAGGAAAAGCTGCATCANACCAACTCCATCTTAACTCCGTTCAAAGCCTCGGCAGCTGGTGCGATATCGAGCATGTGCNAAAGATCACGGGCTGGTCTGGACCCAAN
>Contig2854
NTGATTGGTGTGCACTTTGAGGATGATCATGTTGCCACTGGATTTGGTAATCACCTTGCNCCGCCCAATACTTCGTGAAGAATGGAGGGATGACTTGACTTTTGAAGAGGGTGTCAAATTNATTGGAGAAATGCATGCGCAACCTTCTATACCGTGACAGGTCTGCTGTCAACAAGGTTCANGATAGCAAAGATTACAGAGGAAGGTATGACCATATCCCAGCCATACTCATTGAAGACTTA
>Contig2861
NAGCGGCTTACAATGCTTTCANAATCAAAGATATTGCACTTGAAAGGTGATAGGAAGGATTATGATTTCGTGAAGACCAGTCTTTGCTGCAGAAGGCTTCGATGTCGTCTATGATATTAATGGGCGTGAGGCGGAAGAGGTGGAGCCCAATATTGGATGCATTGCCAAATCTAGAACAGTATATATACTGCTCATCAGCTGGTGTTTAACCTTAAATCTGATCTTTTGCCACATTGTGAGACGGATGCCGTTGATCCTAAGAGCAGGCANTAAGGGAAGCTTGAGACAGAGGCCTTGTTACAGN
>Contig2870
CGTATCCAACGTATGCCAAGTGAGGCCGATTTGGAGTTTGGTATTCCTTCTCAGTATGGANTATATGGCTGTATGTGCTCCATCATGCCATGATTGTTCTACTTTACGTGCATGGTGGGAAGAAGNATGAAGATAGAAGACGTTCN
>Contig2874
TGGTGTACGAGTTGAGTGATAGCAGTCAAAGCAGTAGTTTCTTGACCACCGCCTTGAGACNCCAGTGCTATAGAAGATACCAGCAGGCTTGCCAGCGAGCTCCTGGGTTCTCCAAAGACCACCCAGTAGAATCAAAGAAGGCTTTGAACTGAGCAGACATCATACCGAATCTAGTGGGGAACCCCGAAAACAAATCCATCCCCTTCAGCGAGGTCGGTTGGTGTGATAATTGGGGCATCACTCTTTAGGTGGTGCACTCATTTTCCCGAGCACATCTTCGTGCAACGTCTCTGGGACCTGCCATAATTTTGGCTTCGACACCTTCAACTGAGGCAGCTCCTTTCTTGATCTCTTCAGCTAGCTTCTCTTACATGTCCATACATAGAGTAGTACACAATATAAACTTTAGTCGCCATTGATGTAGTGTGTGTTGGGCTTATGTGGTGGAGGAGGGTGGTGCACGACTGGAGGTGGGTGGTGCACGACTGGTGGTGGTCTGTG
>Contig2875
TCTGCTTTGGTGTTTAGAAGCCCTAGATTGTGCGGCTGCTGATGCTACATATGGAGGTAACATTCCAAAATACCCTAGAAGCAATGTTTGGGATCCTTACAAACGTCTTTGGTATAACTACTGATGCATCTGAGGAAGAAGTCTGGAGTTCCCGCAACTTTCTTTTAGAAACAGTATGGTGCTCATGAGAGAAGCGCAGAGTCGATAGAAGCAGCTTTTGAGAAGATATTGATGACAAGCTTCCAGAACAGAAAAAAAACCAAAATCAACTTGAAAACGAGGCTAAAGAAGAAAGTTAGAAGAGTCTCCACCATGGATTCAGAACTTGCTCAACTTCGTGGAACTTCCTGAAACAATTCATTATTCTTAGAAGATTGTTTCTATTTTCGTTTATGGCTTTCTGGAGTGTGATGAACTCTGCCGAGGGTGGTCCTGCATTCCAGGTGGCTTTGTCTCTGTTTGCTTGCATATACTTCCTCAATGACAAGTCAAAGAGCGTAGCAAGAGGCATCGGTTCTTGGATTTGGATCCCTAGTGGTTGGGTGGATATGTGGTTCTTGCATAGTACCCATGATTCCTGCAGCCATTTTGCAACCAACTTGGACCCTGGAGCTCCTGACTTCATTGGTAGTATACGTCTTTTTGTTCTGGATGCACCNTTTCTAAGN
>Contig2877
GGGGGACCGAAGAGACTTGCGTATTCATTCACGCTACTAAAATATACCCTCCGTTTATCGTCAAGTCAGCTAAAAGAAACCTTGGATCAATGGCCGAAAAAACTTCTTCTGCTAAAAGATGGCTTCCCCTTGAAGCTAATCCAGAGGTTATGAATCAGTTTCTTTGGGGCCTTGGTCTTCCCCCGGGTGAGGCAGAATGCAATGATGTATACGGATTGGATGATGAACTCTTGGCAATGGTCCCACAGCCAGGTACTTGCCGTGTTATTTCTGTACCCTATCACACCAGAGAGCGAACAAGAAAGAN
>Contig2879
TCGGGGGGTCCGACCAGTGAACCAGCTGCTACAATGGTGAAGTACTCAAAGGAGCCAGAAAAACCCCACCAAATCTTGCAAAGCTAGAGGGTCAGATCTCAGATGTCATTTCAAGAACACTAGGAGAAACTGCACATGCTCTACGCAAGATGCCTTTGATCAAGGCTAAGAGATACTTAGAGGAATGTTCTTGCACATAAACAAGCCATCCCGTTCACACGTTTCTGTCGTGGAGTTGGACGTACTGCTCAAGCTAAGANATCGCCATTCAAATGGACAAGGACGTTGGCCTGCTAAAGTCTGCTAAGTTTATTCTTGATTTGCTCAAGAATGCTGAGAGCAACGCTGAGGTTAAAGGNTTTGGATGTGGATGCTCTTCACATCTCTCACATCCAGGTGAACCAAGCACAAAAACAAAGAACGTCGCACATATCGTGCTCATGGAAGAATTAACCCTTACATGTCTTCTCCTTGCCATATTGAGCTGACCTTGTCTGAAAAGGAAGAACCTGTTAAGAAAGAGCCGGAGACTCAATTGTCTGCAAAGAGCAAGTTGAATCTAGCCTGACTCAAGCGGCAAATCAAAACTTTTGGCAAGTATTAGATCAGTACCAGAAAAGGGTTTTATTTTTGCGTACTTTTGACATTTGGAAGAATTGTTATTCTATCTTTAAGATTATGATCTCATATTCTCATGTTTGCNGGTATGAAATTATTCACTTTTGGN
>Contig2884
NGTCAGAAGCTATTAAAGCAAAGAAAAATAGGAAAGGCTGTTGTTGTCGNGGGGAGGATACATTGGTCTTGAGCTCAGTGCTGTACTCAGACTTAATAACATTGATGTTACAAATGGTTTACCCTGAACCATGGTGCATGCCTCGTCTATTCACTGCTGATATTGCTGCTTTCCTACGAGGCCTATTATCAGAAAAAGGGAGTGACTATCATCAAGGGCACAGTTGCTTCTGGGNTTTACCCAGAATGACGCTGGAGAGGTGAAAGAAGTGAAACTGNAAGGACGGAAGGGTGCTAGAAGCAGATATTGTGGTGGTTGGTGTTGGTGCTAGGCCCCTTNACAAACCTATTCAAAGGN
>Contig2885
CCCGTCCACTTCCGCCGCTAGCCGTGGCCGGAGATTCGTCGTTGATGATGAGGAAGATGANGGTTGAGGTTGAGGATGATGGTGCAATTGATTTGGATGAGTATGAGAGTGATGATTATGAAGTTAGGGTTTGGTGGAGATGAGAAAGATGAGGAGGAGGATGTGGTTGGGAAAGCTTTGGAAGAAGTGTTCGAAGATATCGGCTGAGTTACGGAAGGTATTTTGTAGTGGGTN
>Contig2889
GACACAAAACAATGTCGACTATAGTTTTGTACCCATCCCCGGGCATGGGCCATCTCGTATCAAATGGTCGAGCTCGGAAAACTAATCGTTAAACACCATCCTTCGTACTCGATCATCGTTCTCCACGCTCATACCATCCTTTAACACAGGCACTACAGCTTCTTACGTTCAACAAACCTCAACCNAAGCTTCCCGCTATCAAGTTCCATTACCTGCCCGATATCCCTTTAGACCCTTTACTTTACNCCCTCTATGGAAGCTATCATATTTGAACTTATTCGATTTAGCAACCCAAATGTCGAAAAA
>Contig2891
CTGTAAGTGTTGGAAGATCAACAACTACACCAGGAAGATTGACATTTTTACGTCTCACCTAAACATGGCTGTGTTCTCACAGCGACATCTAACGGTCCCAGACTCTGGATCACATGACAAGAACTGTTAAGGTGATTGTTCCATCAGCACATAAGATGGTGTTGCCTGGTTTTAAGTCAACTGGGTAATTTTTTGTTAGCTCATAGATATGGTCTCCTCATCTCCTTTAATGGTGTAATCAGTNGCTAAN
>Contig2893
NCTTGATGTATCTCAGTNGATGTTGAGAAAGGCGGCGAGACCGTTTTCCCATCAGCAGAGGAAAATTCGCGTCATAAANACACCAAAACCCGATGATTTGTCTGAATGTGCAAAGAAAGGAATTGCAGTGAAGCCAAAANAAGGAGACGCACTACTCTTCTTCAGCCTATACCCAACCGCCGTCCCAGACACTATGAGTCNTTCATGGTGGTTGTCCCGTACTCGAAGGTGAGAAATGGTCAGCAACCAAAATGGANTCCATGTGGACTCGTTTGACAAGATTATCGATAACGGCGGTAGTTGCAAGGACGAGAATGNAAAACTGTGAAAGATGGGCTGCATTGGGAGAATGTACCAAGAACAAAGAGTATATGGTTGNGAACTCCTGAACTTCCTGGTTATTGCCGCAGAAGTTGTAAGTTGTGCTAACCGTCTTTGANTTTCCCACTATATGTTAAGTTTTATAN
>Contig2895
TCCTTTACAACTTGCAGACTTTATTGGACTTGATGTATGTCTGTCAATACTGAAGGTACTNACAAGCGGGCCTAGGGGACATTAAGTATGCACCATGTCCTTTGCTTGTGCAGTACGTTGATGCTGGTCGACTTGGTAAAAAAACGAGGTATTGGTGTTTACAATTATCGTAAATCACCTAAGGCTTTGAACCTCTACTGAGAATAATGTACCTTTACCTTAAGTAAATCTCTTTTCATATTAGCAATAAAGATACAAAAATTCAGCCATTATGTCGAATGTTGATATANCTATTTTATGGCGCTGGTTACTAAAAGACAATAATATTATAATAGTGTATAACCACATTANTGAATGAAATGGATTTACATAGN
>Contig2898
AAGTTGACACATGTGATAAGAAGATTCTAAATTGGTAGCCATTAGCATTGAATACTCTTCNTGCAGTATATTCTACTGTAGGTTTCCTTATGTTCGTCCCAACATTGTTTACTAAAATGTTNAAGCTTCCCATTAAAAACAGACGACACTTTTTCCATCAGCTCTTCCCGTTGAGTACGAGANAGTTGCATCACAAACAGACCCAGTGACAGTAAACCCTTTTAANCGACCATTCTTGCAACCGNTTGGTTAAGCTCAGTTTCGTTGCGAGAGCATGTATGCACAACNAGCCCCTACGCTCAGCTAGCTCCCTCCCACCACAGCGTATCCGATGCCACGTGTACCACCNTGTGACTAGAN
>Contig2901
NTCATCAAAAAGTTACTACCATATCCAACGACACTCTGAGGTGGTGACANGCATGAGTGCTTCAGCCATGCTATCTAGAAACCCTGGCAATTCATCTTCATGCATGTAATNAATCCATAACAACTTCCGGTTTCGTATGTCGAAAAGCCTCTGCTGCTTCGGCTGCTGCCTTTTGGATATCTGCTACATGATTAGACTCTGGGACAGGCAGTCGCCATACTGAGTCAGCAAAGTTCAAACACGCGTACTTTGGCCCTCTCATGGCTAAAACCGCCACGTCGTGAGCCCGGGCTGCCATTTCAGCATTTGGATGAGTCCCTAGCCAAACCCTCGACTGAGTGATCGGATGTCTCACCTCACAAACCCATTTCCCTTTACCCCTACTCCTTACTCCCCTGTAAACCGGATGTCGAGTTTCTTTAAATTTTTTCCTTCCGCCTCTCTTCTTCGGGTTCTCTGAGGCTAGCATAAGTACTTGATCAAGTTCTGGATGAAAAGCTACCACTTCCGTTGGTATACGTTAAAGGTGTTTCAGTGGATGACGACGACCGAAGACGAAAAAGAGTTATAAGATTCGTTGGAGGCGTTCATATCCATGTAAGGTTTTTTTNTTGTGTTCGTACGTGGTACCAAGTTGTAAGTTATCAGTGAAGTAGTGATTGCTTGAGTTTNTAAGTTCN
>Contig2903
TCGGGGTTAGGCCTCGCACAGATGCTGCGTGGTGGAGTAATAATGGACGTAGTAAACGCAGGAACAAGCACGTATAGCAGAAGAAGCGGGTGCATGTGCAGTGATGGCATTAGAGCGAGTACCCAGCAGACATACGTGCACAAGGTGGTGTTGCACGTATGTCAGACCCGCAGCTTATAAAAGAAAATAAAACAAGCTGTGANCTATCCCTGTTATGGCTAAGGCTAGGATTGGTCATTTTGTTGAGGCTCAGATATTGGAAGCTATTGGGGTTGATTATGTGGATGAAAGTGAAGTGCTGACATTGGCTGATGATCAGAACCATATTAATAAACATAATTTCAGGATCCCTTTTGTTTGTGGCTGTAGGAATTTGGGTGAGGCTTTGAGGAGGATTCGTGAAGGTGCTGCTATGATTAGGACTAAAGGAGAAGCTGGCACTGGTAACATCATTGAGGCAGTGAGGCATGTTAGGTCTGTGATGGGTGACATCAGGGTTCTAGCAAACATGGATGATGATGAGGTGTTCACCTTTGCCAAGAAGATCGCAGCCCCATATGATTTGGTGATGCAGACAAAGCAATTGGGACGGCTCCCGGTCGTGCAGTTTGCAGCCGGTGGTGTTGCTACACCAGCTGATGCAGCTCTGATGATGCAGTTGGGATGTGATGGTGTTTTTGTTGGCTCAGGTGTGTTCAAGAGTGGTGATCCAGCTCGTAGGGCACGTGCTATTGTTCAGGCGGTCACACATTTACACCGACCCCGCTATGCTTGCAGATGTGAGCTGTGGGTTGGGCGAAGCCATGGTTGGGTTGAACCTTGACAAGAATGTGGAAAGGTATGCTAACCGATCTGAGTAATCAAGACTGGTTGTGGAAGGGTATAACTTTGGTTTATTTATGTATTGGGATTTTAGTATAAGTTTTTCTTATGTTTTCATCAGAAAAAGAATATACAAACTGTGGGTTGTGCAATCATTTGTATTTCCTTACCATGAAGTTAAATTTATTCTGTTGTGTTGGATATAATGTTGATTTTTGN
>Contig2918
TTTACCGAATAAAACCCATGCAACGCATACTCNCGGAGGTATATAGCCATAGGTTCCAGCCACTCTGCTAGTATTAGCTTCTGTCTCGTATCCATTAAACCTTCTAGCAAGGCCAAAGTCTNGATATCTTCGGGTTCATGTCNCTTATCCAACAAAATGTTGCTAGCTTTCATATCTCTATGGNATGATCCTTAGACGTGAATCNATGATGTAAATAAAGAAGCCCTCTAGCAATTCCATGGATGATACAATAACGACGAGGCCANAN
>Contig2920
CCATGCTTGAGGATATTGTGTACCCTGCTGAGATTGTAGGAAAGCGTGTCAGATACAGAGTCGATGGTTCCAAAATCATCAAGATCTACTTGGACCCAAAGGCAAGAAATGACACTGAGTACAAGCTGGAGACTTTTTCCGGGGTTTACAGGAAGCTTTGTGGGAAGGACGTTGTCTTTGAGTATCCAATTACTGAGCCCTAAATGAACTTATGCGAGGAACTTGTCATTTGATGGTTTCATTTTTGTTGTCATTTTGATATTTGACCTTAAAAGTTTCGGATCATATGCTCATTTTCTTTGTAGGAAAACTTCCATGAGTGTTGGTTGAAAATTTTACTATC
>Contig2922
NGGTTTCAAATCTCTTTATTTTTAGTTTGTAGCATGAATAAAAATATCNCCCCCTGCAACCGAAACATTAAGAGACTTCAAAATCTCCGGACATACGAATGCTTACTAGNCTCAGACACCTCCCGAGCATCTTCTGAAAGACCACTCCCTTCACTCCCCAAAACAAGACANCAATTTGGTACACTTAAGAGAACGGGCAAGCTCATATGATAGATAAGACACTTTTTTTCAAACTCATCCTTGCTCCCTGGATCACCAGCAAGGATTTTCATTTGAAACCCATCAACAAGAGAATTGTAAATCAGACCATGTGCCGGATACCATTGGGAGCTGGAAGGATGCACCTNCGGCTAGCTCTAAGTGCTTTCTCGTTGAACGGGTCACAACATCCCGGAAGTAGAAACACANCCATCCCATCCAAATGCCACGGCTGATCTTAATAAGGTGCCAAGATTACCGGGATCCTGGNATTCCATCAAGAACTAGGATTCGAAAAGCGGATGGGAACCATTTTGAAATATCTTGAGGGNTGATCGCCACAAATAN
>Contig2934
TGGTATGACTGAAACAACTGGGGTTGTTTCAGTAGAGATGCCATTTATGGGGCCGCGACANCTCAGGTTCAGCTGGAAGGCTTATTCCGGGACTTGAGGCCCAAATAGTTAGTGTAGATACNGGGTAAACCTCTTCCTCCGAACCAAATGGGGGAAATATGGGTTCGAGGACCTAATATGATNGCAAGGTTATCTAAACAATCCTCAAGCTACGAATCTTACAATAGACAAACAAGGTTTTGTTGCATACCGGGGATCTTGGGTATATNTGATGATGACGGTCAGTTGTTTGTTGTTGACAGAATCAAAGAACTGATCAAATACAAAGGTTTTCAGGTTGCACCAGCAGAGCTTGAAGCACTTCTGCTTTCACATTCTGAAATATTAGATGCTGCAGTAATCCCATTTCCTGATGCTGAAGCTGGTGAGGTCCCAATTGCATTTGTGGTCAGATCACCAAACAGNTTCATTGACCGAAGAAGATGTTAAGAAATTTATTGCTGAACTGGTTGCCCCTTATAAAAGNATTGAAGCGAGTGAATTTTGTAAACAGCGTTCCAAAGTCTGCTTCAGGGAAACTTCTCAGNGCGTGAACTTATTGCACAAGTTAAATCGAAGATGTAAGATTATTTATAATTTATGAATTGNCTTGACATATTATTTTN
>Contig2942
ACTTTAGTTTGGTAAAAGCTATTTAGAATGAAGATTAAGCCGTATATTCCAGATTTCAAGCTAGCGTTTGAGCATTTTTGCATTCAATGCTGGTGGGAGAGCGGTTCTTGATGAAATTGAAAAGAATTTGCAGCTTACAGACTGGCAATATGGAGCCGTCAAGAATGACACTTAACCGATTTGGTAACACTTCAAGTAGCTCACCATNGGTATGAGTTGGCATATTCAGAAGCTAAAGGGAGAATCAAGAAAGN
>Contig2946
GGTTGTTTTGGTGGTGGCTCAGCCCTTCGTTTGGCTTAAAGTACTTAGCCGAGAACAAAAAAAGGCGCTCGTGTGTTGGTTGTCAGTGCAGAGATAACTGCTGTAACTTTTCGTGGGCCTTAATGAAAACCATATTGATAACCTTATAGGCCAGGCTTTGTTTGCTGACGGTGCAGCAGCTAATCATAGTTGGTTCTGAGCCTCTGCTTGATGTCGAAAAACCTCTATTTGAAATTATTTCTTGCTGCCCAGACTATTGTTCCTGAAAGCGANGGGAGCAATTAATGTTAATTTCGTTGAGGCAGGCCGTTATATTTTATCTCCGCGAAGATGNTTCCTAAACTTAN
>Contig2956
NCTGAACTAACCGCAGGATATNTACAACACAAGAAATTCAGACGGCTACTTACCAATAGCTCGAATGTTGGCTAAATACGACNGTTGTTTTTAATTTCACGTGCATGGAATGAGGGACAGCGAGCAACCACAACACGCAAACTNGTTCTCCTGAAGGGTTAGTTAAACAGGTTAAGCGGGCTGTTAAAGCTGCAGGCATTGAGTTTAGCTGGAGAAAATGCCTTGGAAAGATACGATGGAGGTGCTTATGGACAAGTTCTTGCCACGAGTAGATCGGATTCTGGAAACGGGTTGAGTGCTTTTTACGTTTTTGAGACTGAATAAGAGGCTATTCGAGGCAGAGAACTGGAGACAATTGGTTAAATTTTGTTAGAAGTATGTCAGAAGGTGGTCCGGGTGAAGTTACCAGAGATTGATTCGAGTAGTACTGATCTTTATGTTCGGTTTGTCGATATTTGATATGAAGAAGTTGAAGGAGGATAAAGAGAGATTGTTTTGGTGTAGATATGTTCCATGANTTAATTGTTGGAGTATATAAATTGTAAGNACATAGTAAATTAGAGTAAGAAAACGAACAAGTATGTTTAAGACAGATGAAATN
>Contig2958
NAGAGGTGAAGGTCAGTATAGAGGTCCTATTCAGATACAAAGTAATGCTTTGGCTGCTTTGGAAGCTATNTGATTTAGATGTTGCTGATGAGGTTATGAAAGCTGGTTGTATTACTGGTCAGAGGATTAATGGGTTGGTTGATGGTATTTCTGGTAATTGGTATATCAAGTTTGATACATTCCACTCCAGCAGTTTCAAGAGGTCTTCCAGTTACTAGAGTTATAAGCCGAATGACTTTACAAAAAGATTCTAGCTGATGCTGTAGGGGACGATATTATTTTGTAATGGTAGCAATGTAGTC
>Contig2959
GGGTGAGGTCAGATCAAAGTTGAGTGATAAATTTGTGGAGCTCTTTGCAGAAGTTTTCTGNCCATTTACCTTTAGCTCATGTTATAAATGAGAAGATATTTGTGGTTCATGGTGGACTCTTNTAGCACTGATGGGGTGAAGCTCTCTGACATCAGAGCAATAGATCGGTTTTGTGAACCCCCNGGAGGAAGGGTNTGATGTGTGAGATATTATGGAGTGATCCACAACCTAATCCTGGTAGAGGACCAAGCAAGCNGTGGTGTAGGTCTCTCTTTCGGTGGAGATGTAACAAAAAGNTTTTTGAAGGACAATAATTNTAGATTTAGTTGTTAGATCTCATGAGGTCAAAGATGAAGGCTACGAAATTGATCATGATGGTAAACTCATCACTGTATTTTCTGC
>Contig2971
TCATTGCCCCACCCTGCGGTCCAGTACCTCTGGCAGCTCTTGCAAAAGTGTCGTGGTTGGNTTTACATTGTAATTGTTAAAGTAACAGAATTTTGTGTCCATGCTTGTGCAACGAGGGCAGGGGGATAATCTTATCTGGTTTTTTAAGGGTTTTAGGTTGTTGGTTAGTTGCTTCTTGTTCAGATNTCTTCTGTTCTTGTTTTTTCATTGATAGATGGAGTTTTGGGGCTGCCTGATTCTGGTCTAGGCTCACTTTCATTTACCCTTTAGTAGATCCTTATCAGGCAGGACAATTTTCTTCCCAAACAACTTGATGCCAGGATCNTTCCATCAGTTTTGTTTTTCCAGTGAGAGGTGGCAGATGTCGACGGCAAAAAATGTGGTTAAAGTTAGCCTAAGAAGTGAAAAAGGCTGGCTAGTCTTTGAGAATTAATATTTGGATCN
>Contig2978
TCGGGGGGGAGTTGAGAACATCAACAAGCTAGGTTTTAAACCTCTTTGCTCCCCACCTTTTAGCCTCCATTTCAATGGCGGTTCACACTAAAAACCTGCAACAACAAGAGAGCCATGAGCCATTTGACCCGAGTGCCCCTCCTCCATTTAAGGTGGCTGACATTAGAGCTGCTATTCCTAGCCATTGTTGGGTCAAGAATCCATGGAGGTCATTAAGCTATGTTCTAAGGGACATTTTGGTCGTTTTCATTATTGGTTTTCATCGCTGTTTATTTCCAAACAAGTTCNATGGGTTTGGCCTATTTACTGGGCTGCACAAGGCACAATGTTTTGGGCAATCTTTGTTCTTTGGACATGATTGTGGTCATGGGAGCTTTTCAGAACAACCCTAATCTCAATAGCATAGTGGGCCATATCTTACATTCTTCTATCCTCGTACCCTACCATGGGTGGAGAATAAGCCATAGAACACATCATCAAAACCATGGGTCATGTCGAAAATGATGAATCATGGGTTCCGCTGACCGAAAAGACATACAATACTTTGGAATACCTCTACAAAGCTGCTCAGATTCAAAGTCCCATTTCCCTTATTCGCCTACCCTTTATAN
>Contig2979
NAAGCAGTGGTATCAACGCANGAGTACGCGGGAAGCAGTGGTATCAACGCAGAGTACGCGGTAAGCAGTGGTATCAACGCAGAGTACGCGGGGGACTCATTGGATTCATAGAAGTCCATTCCTCCAAAGAATCTAAGTAAGGAAACTTACTAAAATGGCCTCAATCTCTTCCTCCGCTGTCGCAACAGTCAACAGGACCACCTCTGCTCAAGCTAGCATGGTGGCTCCATTCACCGGGCTTAAGTCCAACGTAGCTTTCCCAGTCACCAAGAAGTCTAACGACTTCTCATCCCTCCCCAGCAACGGTGGAAGAGTACAATGCATGAAGGTGTGGCCACCATTGGGTTTGAAGAAGTACGAGACCCTTTCATACCTACCACCATTGACCGAAACCCAATTGGCCAAGGAAGTCGACTACCTTCTTCGCAACAAGTGGGTTCCTTGCTTGGAATTCGAGTTGGAGCACGGTTTCGTCTACCGTGAGCACCATCGCTCCCCCGGATACTACGATGGCAGATACTGGACAATGTGGAAGTTGCCCATGTTCGGGTGCACTGACTCCGCTCAAGTATTGAAGGAACTCAACGAGTGCAAGAAGGAGTACCCACAGTCCTGGGCACGGTTTCGTCTACCGTGAGCACCATCGCTCCCCCGGATACTATGATGGTTGAAGAAGTACGAGACCCTCTCATACTTACCACCATTGACCGAAACCCAATTGGCCAAGGAAGTCGACTACCTTCTTCGCAACAAATGGGTTCCTTGCTTGGAATTCGAGTTGGAGCACGGTTTCGTCTACCGTGAGCACCATCGCTCCCCCGGATACTACGATGGCAGATACTGGACAATGTGGAAGTTGCCCATGTTCGGGTGCACTGACTCAGCTCAATTGGCTAAGGAAGTCGACTACCTTCTTCGCAACAAGTGGGTTCCTTGCTTTGGAATTCGAGTTGGAGCACGGTTTCGTCTACCGTGAGCACCATCGCTCCCCCGGATACCTACGATGGCCGATACTGGACAATGTGGAAGTTGCCCATGTTCGGGTGCACTGACTCAGCTCAAAGTGTTGAAGGAACTCNCCTACCACCATTGACCGAAACCCAATTGGCCAAAGGAAGTCGACTACCTTCTTCGCAACAAGTGGGTTCCTTGCTTGGAATTCGAGTTGGAGCACGGTTTCGTCTACCGTGAGCACCATCGCTCCCCCGGATACTACGATGGCAGATACTGGACAATGTGGAAGTTGCCCATGTTCGGGTGCACTGACTCCGCTCAAGTATTGAAGGAACTCAACGAGTGCAAGAAGGAGTACCCACAGTCCTGGATCCGTATCATCGGATTCGACAACGTTCGTCAAGTGCAATGTATCAGTTTCATCGCACACAAGCCCGATGGCTACTAAGTTTTTCTATCTACCAAGACTTTCGAATATTAACCTTTTTGGCAGATACTGGACAATGTGGAAGTTGCCCATGTTCGGGTGCACTGACTCCGCTCAAGTATTGAAGGAACTCAACGAGTGCAAGAAGGAGTACCCACAGTCCTGGATCCGTATCATCGGATTCGACAACGTTCGTCAAGTGCAATGTATCAGTTTCATCGCACACAAGCCCGATGGCTACTAAAGTTTTTCTATCTACCAAGACTTTCGAATATTAACCTTCTTATAACGAGTCGGTTAAATTTGTATTGTTTAGGGTTTTGTTATTATTTTTTTGGTCTGTGGAAGTTGCCCATGTTCGGGTGCACTCTGACTCCGCTCAAGTATTGAAGGAACTCAAACGAGTGCAAGAAGGAGTACCCACAGTCCTGGATCCGTATCATCGGATTCGACAACGTTCGTCAAGTGCAATGTATCAGTTTCATCGCACACAAGCCCGATGGCTACTAAGTTTTTCTATCTACCAAGACTTTCGAATATTAAACCTTCTTATAACGAGTCGGTTAAATTTAGTATTGTTTAGGGTTTTGGTAATTTTTTTCTGCTCAAGTATTGAAGGAACTCAACGAGTGCAAGAAGGAGTACCCACAGTCCTGGATCCGTATCATCGGATTCGACAACGTTCGTCAAGTGCAATGTATCAGTTTCATCGCACACAAGCCCGATGGCTACTAAGTTTTTCTATCTACCAAGACTTTCGAATATTAACCTTCTTATAACGAGTCGGTTAAATTTTAGTATTGTTTAGGGTTTTGTTATTATTTTTTTGGTCTCTTTTAATTCGTCATCACTNTTAATTCCCTAATTGTCTGTTCATTTCGTTGTTTGTTTTCCGGATCGATAATGAAATGTANAGAGATATCATATATAAATAATAAATGTCGTTTCGTN
>Contig2980
NCTGCAGCTCATATTTCTCTCTCGAGAATCAATCTAAGCCATCGAGCTATCTTGCCATCANATATCGGTTAAGCGTCGATACACGACCTTTGCTCGTGTGGCCCAAAACCAATCATATTGGNGAGTCGATACAATCTGATATCGACTCCCACTTGAAAAAAGCCAATACCAATCCGTGAGCCTTTTAACTGTCTTTGAGCCGATGCACCATTTAACATTCTCACCACCCAGAACGAGTGCTTCTGCATTATGTGTTGCCGCCTGTGAGTTAGTAGGCGGCAACAGGGCTGACGCTATTGTTGCAGCGTCAGCTATTCATCTCATGCATGCAGATATTTACGTGCATGATAATATGTTGTTAACTGACAGGGTTGAACCCCGACCCACAATCCCACACAAGTTTGAACCGCAAATCGAGCTTATGACTGGTGATGGTATTATGCCATTTGGGGTTTGAGTTACTAGCTGGGTCTATTGACCCAGCCTAGTAACAACGCTGATAAAATATTAAGAGTAATAATTGAGATCTCCAGAGCTATAGGCTCGGGAGGCAATGGTTAGTGATCAAGATTATGAAGCTAATATTGACCAATCGAGTGGTCAACAAATACATCGGCTCCACGAAAGTGGAGCCGCGTGTGGAGCAATACTAGGAGGTGGGAACGAAGAGGAGATCGAAAGGCTAAAAAAGTTCGGACTATATGCAGGCAAAATACAAGGACTACTAAACAAAATGGGTAAAAATTGAAGAGGGTAAAATCGAGTTAAATTGAGAAATGGAGAGCTTTGGCTTTGAAGGAGTTGGAACATTTTGACAGTAAAAAAATCAGNAGGAAATTTCTACAATTGTGACTGGTGATAGTCCTAAAATTTTACTTATGTTGGTAACTAAGTCATAGTTGTGTCATGTCAACAGAATTATTTGTGCATGAAATNGATGTATTGATTATTGAATATTGATATGCTTTTGACN
>Contig2981
NGAACCACCGTATTCACTTTNCATTTGTCACAACATATCATAATGCCTGCTTCATATGTGAAAGAGATTCGTCCACCAGTGTTGGATTCCACTTCTGAACAACCACCTTTGTTTGATGGGACCACTAGGTTATATACGTACTATGAGTGTCCCTTTGCACAGCGTGTTTGGATCACTAGGAATTAGAAAGGGATTACAAGACAAAATCAAGCTTGTTCCTATAGACCTTCCTAA
>Contig2986
TCCTTCTGAAAGCTTTTGTCAGAAGCTCAGGCTGCTGTTCCATAGGAACAACTTCATGAANTTTTGTCCATGAATCCAGACAAGTCACCCATGCCTAAAAGACGGCTGACAAACGATTTAAACATCAAAAGCTTCAAACTCGTCCATATGTTCACCAGTACCAATAAATATGACTGGGCTTTTTTGTTGCCGCGACTGCACTAAGTGCTCCACTCCCTTTGCATGGCCATCCATTTTGGTAANCAATTACAGCTCCAACATCAACACTCTGCCTAAATGCTTGAGCTTGATCAAATGCGGCTTNGACCCCGCGN
>Contig2990
ATGTCCATCAAGTATATACTTCATTTGTCTGCAAGTGTAGCTCCGGCAGCTAAAAGTGCANGCATTCCATGATCCAGGGTTCAGAGATGTTCCATGACAAAAAGTCTTCCCTCCATTTTTAATCTGCTTCGACTAGGGAATCTATATATTCTTGAGTATGGAAAGAGAGTAAGTGGGATATTTGAGACAGGGCTAGAGGAATGCCAGGAAATGAAAGACGAAATGGGGCCACGTTTAAGGATAGAAAACATGTTTCTGATCCTGTCGGGGTTTTCGGGGTGTTTTTCAAGAACATCAAGAAAGCC
>Contig2991
ACTGCATACTCATCAATGGCGTCAACCATGTACAAAACCTCATAACCCTTCTTCTTGAGCNTTCTCAAGGAATGGCGAGTTCTCAACAGCCTTCTTGCTTTCACCAGTGATGTAATAGATGNTCCTGTTGGCCCCTCCTTCATTCTGGTGACATAGTCCTTCAAGCTGGTCATCTCGTCACCAACTCTTGGTGGAGTGGTATCGAAGCAACTCAGCGAGCTTGGTCTTGTTCTGTGAATCCTCGTGGATACCCAACTTAAGGTTCTTAGAGAAAGCTTCGTAGAACTTAGCATAATCTTNCCTTGTTCTCAGCGATTTCCTGGAAAAGCTCAAACACACTTCTTGACCAGATTCTTGCGG
>Contig3004
GAGGCAGTAAGTTGAGGGACTGTGAGTGTTCATTTTGTACCAGTTACTGTAGCTTTTTCANGTTAGAGTATTACCGACTTGAAGATGGGGGTTTGAGAATGAGGCTCTTTTTCTTTGACATNGAGAGTGTTAATCGACTATCTTTTAGCGTTTTGTTTTCCAAGGATTGGCTTGGAAAACACNCCCACTCAGCGGTGTATTGGAACTCTTAAAATATTTTAATTGAAATAATGAGTGGCCTATTNCCAATTN
>Contig3005
AGAAAACAAATGTCTCACCCCACGTCCTCGGTCAACTGACCAATAACACCATCGCACTTAGTTTCCAATCAAAGCAATGATATCTTCAACTGACAATATCGTTTTCTTTCTCTGTACATATTTNCAACACGACAATCTTGTTGCACCAAAAGATAATCCGACGTGTATCAGGCATAGATTTTGTNGCTAACAACTCTATATTTTCCATTAGGATTCCATACCTCAATTGACACTGGTTTTGCCATNAGTTGGACTAAN
>Contig3006
TCTTATGCTATTGGTGTGGCTGAGCCCTTGTCTGTGTTTGTGGACACTTACAAAACTGGANACTATCCCGGATAAGGATATCCTTGCTTTGATAAAGGAGAATTTTGACTTCAGGCCTGGGNATGATGTCGATTAACCTGGACTTGAAAAGAGGTGGTAATTTAGGTATCAGAAGACTGCTGNCTTAATAGGTCATTTCGGCCGAGACGATCCCGATTTCACATGGGAGACTGTCAAGGTTCTTANAGCCTAAGCATGAGCAAACGTACTACGGTACTAGTACAGTTGCACATTCGCCCCTTTGGCNATGAAGCTTTTCTCAATGTTGTGTTATAATTAATAAAGTTTTACTGAGTCCAAATATCGTNTTTAGTTATTGTTCTTTCTTTACTAATGTATCAAATAGAAAAAACCAAAATTAATACTTN
>Contig3009
TCGGGGTATGCTTCATTATTCTATATATGATCACATTCAACTCATTTCAAAGATACAATTTTTCAAACACATTCCTTAAATCATAACAAAAGTTTCTGAAATATCTACAGAGTTTTATAATGATGATGATTAAACAAATTGTTGTTGGTTCTCCAATCTCCTCACTTCCTAGTATATCTCCTCCTCAATGTGTCCCGAACCAAAGATTGCAATTGGTTTCAAATACTAAGGCCTCAGTTGTCGAACCAACGAGGCCGTAGGAATGGTAGTGGCACTGGCACCCGAAAGTTGAACTTTAGTTGGTATGGCTACAGTAGGAGAAAAATGTGAAGCCATCAACACCAGTTACACCTACATCAGTGCCTGGTGCGTGTGGCACATGAGCTTCATCAAGCAGGACATCGTTATTTGGATGTCAGGACTGCTGGAAGAATTTGCCGCTGGACATGCTGTAGGTGCAATCAATGTTCCTTACTTGTTTAAACTTGGATCAGGAATGACCAAGAACCCTGAATTTCTGGAGGAAGTCTTGTCCCATTTCGGAAAAGATGATGAGATTCTAGTTGGATGCCAATTGGGCAAAAGATCACTCATGGCTGCTACCGAGCTTCTTTCTGCTGGTTTTACTGGTGTGACAGACATAGCTGGTGGATATGCTGCGTGGAATCAAAATGGACTTCCGATTGAGTCTTGAAGATAATTAGTATAATGAATAAATAAGTTTTCTGATGTAGCAATGAAGCATCAATGTCAGTTTGTAAATACAGCATGTTCAGATATTTTGCACATATGTAGCTAGCAAACTAAGGGGAGTGCCGGAGTGGTGTGGTTCTTGATCAGTGTAACGACAAGGCAATAGTAACAACCCTTTCCCACTTTGATTAAATTTTATTGGATAACAAAATGGGAAGGAAAAAACATCTTGGTATGATATCGAGTCTTGAAAAGTGCCGCTTTGAATCTTTGGTAAAGATCTTTACTTTGTTGAAAGTAAGTTGATGGCATTTGTTAAAATTCAAACATTGGATNTCCTTAAAACTAAGGGAN
>Contig3022
ACGATAGAATGCCACACCAAGGCTTTGTAAACCTTTCTTGTCCTGCTGTATCCCATATCTNGCAATGTGAAAAGCCTNGTCCTCAAACTGGACTTCCTTAGTTAAGAAATCAGCTCCAATAAGTAGCCTTGTACTGATTAACTAAACTTTCGATTCACATATTGATTCATAAGAGACGTCTTCCCCAACCCCGCTGTCACCGAGAATTATGACTTTGAGCAACATACGACGACGTGACGCCATNTTATTATTCCGATCAAATTCACTNCTCTTTCTAAGATTCGAAACTATTATATTTATTATGAATCTTGAGTTTGAATCTCAATTC
>Contig3026
GTTCTTAACACTTGATGAAGCAATCAAGACTACAAACCGTAGGGTGAATGCTTTAGAGAGTGTGGTCAAACCAAGGTTAGAAAACACCATAAGTTACCATCAAAGGTGAGCTCGATGAATTGGAGAGAGAAGATTTTTTTAGGCTGAAGAAGATTCAAGCGTTCAAGAAGAGGGAGATTGAAAAGCAGATGAAAAATGCTAAACAGTTTGCCGAAGATCAAGTTGTTGAGCATCTTTCTTTAGAAAGAGGGATTTCGATGAATGCTGCACATAACATCTTTGGTGGGTAATCAGAAAGACGAAGACATCATTTTCTGAAATCGAGGTTAGTTTACGTGTACTTANGTGACATACATCCGTGATCTATGCNCTGCTGGAAGAATTTGATTTATTAGATGAATGTGTCTTACTTTTTGAATAAAAGN
>Contig3028
NTNAATGCAATACTAGCTGAGCCTATGTCGATGCGGTTGCGGTTCCGGTTGCAGCTACATGATGGCTTCACGATGACAGCGTGGAGATCCCTTCTTAGCACCCACAACCTTGTCCACCACTTCTCCCATTCTTAGGAAACAGGAATGTTGGCATTGCCTCCACTGAGTACTCAGCAGCAACTTTCTTCGACTTCATCAACATCAACCTTAAGGAAGACGGCACCAGGGAACTTCTTAGCAAACTCAGCAAAGGCTGGTGCAATTACACGGCAAGGACCACACCATGAAGCAGTGAAATCCACAACCACCAGTTTGTTGCCATCCTTGGCTTTCTGAACCTGATTCTTAAACTCAACCTCGTTATGGCAACCAATCACACAACCTTCTTCAACTGTTGCCATGTTTTTTTTTTTATCAAACCCTAATTTTTCAATTTCAATTTAATGACAAACGTGTTTTTGTTTAGCGTC
>Contig3029
AGAATGGAAAACGATATGGGAGGGCGGAAGATTACTAGGCGAGCTTACAGAAAAGGAGATNCATCAGGGCTGAAAGAAATTCTGGAATAGTTAGTGGAAAACTTAGAGAAATCCAAATGCANAAACTACTTAAGGAAGAAGGAACAAAAGGAAACTCGAGAAAGGGAGCTTCGTGAAGGCCTNGCAGCTTTACAAGAGCGGCAAGCATGAAGAGGCCTTGGATAAGTTCGAGTNCTGTTTTGGGGTCAAAACCTGAGACTAATGAGGCTTCTATAGCAAGTTACAATGTTGCATNGCTGCTATTCTAAGCTTAATCAGATACAAGCTGGTCTTTCTGCTCTAAAAGACGCTATGC
>Contig3031
NGGTAAGAAGCATAAATAGATTGCCAGAAACAAGATTACATGTAAGAAATCAAAACAACTTTACAATAACATGTGTACCACAAAGTTTAGGCTTTTCTCTTTTACACAATCGAACCTGAAACACAGTAACTTAGCACATCGAGGTGTGCACTTATTTAAGTTACAGGTTCCTTAAGTATGCGAAAATATTACATAATACTAGTAATAAAAGCAGGTAGTACTCAAGCATTCACACCATTCGTGTAGCACAACAAACTTAGAGACGGACCTTCACCATAGGCCATGAATAGTCGTCCCAAGACCTTTATGTTCAATAGTTTGGTCGCACGTTGAGGCGTGATGCTATCTTCTGGCCCAAAGACTGGTCAGCCTGTGTCCAGTATGAGATCCAGATGCTACGGAGCTCATGGGTGACCTTTGGGTCCGACAACATCTTAACCATTCTGATAATGAATCGTTCTTGCCTATCTGGTGCCCATGACCTGTATCTCTCTCCTGGCTGCTTGAAATCGTTTGCTTTTGGGATAACAGTCCTATCACGGGTTCCATTAACCACTTTAGGATTGATCGGGTATTGCTGAGCATGTTGTGTGCGTTCATACCTCGAAGGGAAGTAATCAACCTCCTCATCTCTGTGCATAAAATTCATTTTTCCATCATAAATGATTGTTACGATGAGCACATTTTGGCGCATTCACAGGGAGCTGAAGGTAATTAGGTCCAAGACGATGCCTTTGAGTATCAGAATACGCAAAAGATACGACCTTGAAGCATCTTATCATCCGAATAATAAATTCCAGGAACAACAAGACCAGGGGTTAAAAGCCAACTGCTCATTCTCATTAAAGAAGTTATCAATATTCTTATTCAACACCATACGCCCAACTGGCTGCAAAGGAATGATGTTCTTCTGGCCAGACCATGGTCCCATCAAGCGGGTCAAAGTCGAGCCTATCCTCATTATCAGGGGTCAATAACTTGAAGGTACAACTTCCATTCAAGGAAAGTTACCAGCTTGAATCGAGTCGTATAAATCTTGTGTGGCGTGACTATGGTTAGCCCCCTCCTATCTTAATCGCTTCTTCGTCCATCAAACACTTCACTCCACAAGTTGGCTTCCATGTTGAACTTCACATAGTGCATTTTTCCATCTTTGTTAACCAAAGTTAAAGTGTTAACACTCGAATCCTTCCATGTGCCTATAATCGGTTGGGATACCAACGTCATCAAGCCAAAATGTCATAGTGTTCAAAGCTCTCGGGATGGTGTGACAAGAAGTCCAGAATCCTCCAGTCTTCTTGGATATGTGAACTTCGGGTTTGGCTTAAAAGCATGGATCACTTCGGGGAACGCCATTGCATCACGAGTAAAGAAGACGGGGAAATTGTTTCCCACGATGTCAAAGTTACCCTCTCTAGTGTAAAACTTTGTAGCAAAACCACGAGGGTCTCTGATAGTTTCAGGACTTCCACGTTCATGGATGACAGTCGAGAAACGAACAATAGTTGGTGTTTGGACCCCTGGTGCACGAAGGAAATCGGCGCAAGTGAGATGAGTGATGTCATGTGTGACCTCAAAGAACCCCTTTGCACTCGCGCCCCTAGCGTGGACTATACGCTCTGGGATCCTCTNCACGAGTGAAGTTGGCAAGTTTCTCAATCAAATGATAGTCCTCAAGAAGGATTGGACCTCNCGTTGCCAACAGTCAATGATGCAGTGTTGTTGTAAACGGGTAAACCAGCATTTGTAGTAGNTGAACGGGGCGTTGTAAGN
>Contig3032
NATTAGAGGNAGGAGGTTTTAAGAACGTTCTTGTAATTGGAACAGATAGTATATCCCGTTATGTTGACTGGACAGACAGAAACACCTGTGTACTTCTTTGGTGACGCTGCTGGTGCTATCTTGGTCCAGGCCTGTGATAGGGATGAGGACGCTTTGTTTGGTTTTGACATGCACACAGATGGTGATGGAAGCAGGTACTTGTCTGCTGCCATAAAACAAATAAAACAAATCATTCTGGTCGTCCAGACTTGGGGATTTCTCCTACAGACACAACTATTTCACATCTTCAAATGAATGGGCAACAGAATTTTCGCTTTGTTACTAACGCCGTACCGCAGTCTATCGAGGCTTCATTGGAAAAGTCTGGTCATAAGCTGTCCGAAATTGATTGGTTACTAGTCCATCAAGCTAACCAGAGGATTATCGATCATGTAGCAAAAAAACTTGACTTCCCCAAAGGATAGAGTCATATCTAATCTTAAGAACTATGGCAACACAAGTGCTGCTTCGATTCCATTGGCACTAGACGAAGCCGTCCGAAGTGGGANAGGTGAAGAAAGGTGAAACCATNTATGACTGCTGGCTTTGGCGCTGGTCTTACATGGGGTTCAGCCATTGTAAGATGGGGCTANACGACACACATGTN
>Contig3036
NCTCCCTTTACCACCCTCTCCAAGTTTCAGATTCTCCAGAAAGTCGCGATTCTTTTGAAAATGTGCGCATTTCATATTGTTCAGCTCCAAATCTTTTCCCTTGCTCACGTCCCTTCCCTATTTATTGATCTAATACCAACCTGTAAAAGGCGGCGAGCATAACCACCCTCCCATGATTCTAGCAAAAGAAGATGCATGTGAATACTTGTTTCCTTCAAAAGCATCATAGATGTCAGGATGTGCATCAAGATGAAGGATATCTACAGGCCCTCCCAGCTTCTCAGACACAGCTCTTACTACTGGATATGATATTGAATGGTCACCCCCTAAAACTAATGGGCGCAATGGACTTTCCTTCCATCACTAGTTTGACAGATTCGCTGACNAATATTCATTAATCGGTCATCATCTACTCCAGAGTCTCGAAGCTCTTGAACAGCAAGATCCACCAACATCTGTTAAGACTCTAGGATCATCAATCTCCTTACCTTCCTCTGTAGATGGATTNTGTGCTGTCACACCACNATGGCCTCTCGTATCCATGGTGGAGCAAATGCAGGACCTTGAAGAANATGATGAATTATGCNCCAAGAGGAACTCCAAGAAGAGCCGTTGTAGCTTTAGTACCACCCANACGCTTGGATTAGCCCACCCTTAAGTTTTGCTCTCACGAATAAGACTAAGAGATGCCTCANACGACTCGACTCTGGCACTTCTCTTTCAAATCTTTAGGAACATTATGN
>Contig3039
CCTCGGCTAATGGAGTCTCTGTTAGCTATTCCCCAAGTGCGGCTGAGTCCAAATAGGTCTTCGGCCAACTGGACTCTCTTGACATTGTCTTGTTCTTGAACCAGCATGTTTCCGTACTCCCAAGAGCTTATCGATGGTAATCTTGGGTTGTTCGAATGTGGGTGGGCCATCCCTTGAGTTCCACAAGTCTCTTCCCAATGCCCTCAACCCCAGTTTCACCAATCCACTTTCTCACTTCATCAATCATACACTCTAGCCCTCAATGCCCCAAAGAAATCGATGGATTGTCCAGGGAAGGTGTCGGACAAGCTTGGCAACCTCCTCAGGCGTGACAACCATCAGTTCTGAAGATACCAATACAGACACCAATACGGTCTTCTCTGGTTGGAGCCCAGTAAAATTTCTCCATACGTCCATCACGAATGGAGGGGGGCATAAAGTGTCGAGAAATCATTACCCGTGACAATGATTGGGACACGGGGGGTTCTCCTCCTTGTTGTACATACCAGGAAGTTGCACATTGGTGGGGTTATCAGCAATGTTTCATGAGGGTTGCGTTAACCATTTGGTTGTTGACAGTGTATTGTGTGGTTCCACCCATTTCTTCCTGCTCCTGCATCGAGATCGTTGATGAAGAGGGCACACATTTTCCCCTTCTTTGATTGATGTCAGCAGCTTCACGGTACCTTTGCCTGATCAACTTTGCTGGTTCTCCCGCGTTTCCAACTTTCCAATTCTCCAGCACTCATCATAATTGGGGTGATTCCCATCTTGGCGAACACGAGTTCACACTGGAAGGAATTTACCCTGACCTTTGCCTCCCCACACACCCAAAATGAAGAGGAACCTTGATGTTAGGCAANTGTCATGAAGTTCTTGGTGATGTGAACAACAGTTGTCCACGAAAGCTGGTGCAATGTAGANATCCATCCATGTTGTTGTCCAAATTGTATGTTCGGATCCAGTACTAATGTACTCATACGANGCTCAN
>Contig3040
ATTAGGTGAATATGAAGTCATTTTTTGTAGCTCTTTATTAGAAGATTTGAGTTCGCAATGNTTTGACATAGTCTAGTGTTGATTTGTACAGAGAGTGATACCTGGGAATATAATCGTAAGANCAAAGAGGCACTCGTTTTCACCCTGGAGATTATGTTGGAATTGGTAAAGATCATACACTCNTACGCCTTGAAAGAAGGCTCTGTGAAGTTTGAACGCCATAAGCTGAGCGGACGCAAGTGGGTCCATGTCGAACCTAAAGAAGGCCACGTGATTCACCCAATTTACTCAAAAGCTGATGCATCTGAGCCAAATCCCTCAGCAGCTTAGATGAGGCTTCATATTCCTCGTATTTTATAGATCTTGTTAAAATATTTCAAGGATTTAAAGAATTCCTAGTTGATTTTGTTGACCAAACCATGAAAGCGTTAGCAGGCGCTTTTGTATGATGAGAACTCCACTGAAATTCATAGAAAGTTTG
>Contig3042
TCGGACACACTGATCACACATATTCCATACAAACACATAACTTACAAACTGTGAGAAAAAAAAAAACCAAGAGAGCAATGGAAACCTTCCCAATTGTGAACATGGAGAAGCTTAACGGCGAGGGAAAGAGCTGCAACATTGAGCTTGATCAACGATGCTTGTGAAAACTGGGGATTCTTTGAGATTGTGAACCATGGCATATCCACTGAGCTTTTGGACACTGTGGAAAAGATGACAAAAGGGCATTACAAGAAGTGTATGGAAGAGAGGTTCAAGGAAATGGTGGCCAGCAAAGGGTTAGAAGCGGTTCAAAGTGAAATCGAAGATTTGGACTGGGAGAGCACTTTCTATCTTCGTCATCTACCCCAATCCAACATCTCTGAGGTCCCAGATCTTGAAGATGAGTACAGGAAGNGTGATGAAGTTGTTTGCTGAAGAGCTTGAAGAAACTAGCTGAGAATTCTTTTAGACATAT
>Contig3051
NAGGGCAATGAANTAAGCTCAAGAAACTCGCTCTGAAAGTGATTGCAGAGAGTATGTCAGAAGAAGAAATTAAGGGTCTTAAAGCGATGTTCGTCAACATGGACACAGATAAAAGTGGTTCAATCACTTACGAGGAACTGAAGACAGGACTTGCTAGGCTTGGTTNCCAAGCTTTCAGAAACCGAAGTTAAGCAACTTATGGAAGCCGCTGATGTGGACGGAAATGNGAACAATCGACTACATCGAATTTATTACTGCTCACGCACAGGCACAAACTTGAAAAAGATNGAGCATCTATACAAAGCCTTCTCCCATTTTGATACAGATAATAGCGGATATATCACCATGNGACGAACTAAN
>Contig3053
ACCCAAGTTCTTGAAGAACGGAGATGCTGGTATGGTTAAGATGCTTCCAACCAAGCCCATGGTTGTTGAGACCTTTGCTGAATACCCACCTCTTGGAAGGTTTGCTGTTAGGGACATGAGGCAGACTGTTGCTGTTGGTGTTATCAAGTCCGTTGATAAGAAGGACCCAACTGGAGCCAAAGGTGACCAAGGCTGCCGTCAAGAAGGGTGCCAAGTGAGGTGTTTGTGATTTGGATCATGGAGTCTATGTTTTGTCTTTTCATTTACTAGTTTTGAACTCATATTTTGTTTGGAGAGTTTTGGTTGTTAATCTACAGACTTTTGTTGTGGTGAATTTTATAGTTGCTACTGCTATGAACTTGTTAGTTGATGGGTAAACANATTGATACCTGTTGTCCAATTGTCATTTTCTTGATATGGTTTGTGCTTGTGTTGGTTGGT
>Contig3054
TCGGGGTATTGACTCCCTCCATTCATATAATAAAATCAACGCAACCACATACTTATTATTATTTAGATCAAACATATCATATCATATCATGGCTGCTGCTGCTGCTGCTGCTGCTTGTTGGTAGCTTAGTTGTTGTTTCAGTATTATTAGTTTTATTTACATCGACAGTCAGTGGTAACTCGGAAGGAGACGCGCTGTACGCGCTAAGGAGGAGCTTAAACGATCCAGAGAAAGTGCTGCAAAGCTGGGATCCAAATCTAGTTAATCCTTGCACCCTGGTTTCACATCACTTGTAATCAAGATAATCGTGTCACTCGTCTGGATCTTGGAAATTCAAAGTTATCTGGTCCATCTTGTGCCTGAACTAGGAAAGCTTGAACATCTACAGTATCTGGAGCTCTAACAAAAATAACATCCAAGGTACGATTCCTGCAGAGATCGGTAACTTGAAGAGCCTCATAAGCTTGGATCTNTTACAACAACAATATAACTGGACAAAATTCCATCCACACTTGGGAAATTAGAAAAATCTA
>Contig3055
TCTTGGGGAAATCAGAGCCAACTGATTGTCAAATGGCCAAGAAGAAACCCATGGGAAGTCNCAAGGATGCTGTTTGGCTTCATGTACGAGAATATTTTTCTCATAATTATCAGCCTGTGCTGNAATCAGATATCAAGAGTAAAACCAAGTCACCCTCAGCAATCGTCTCGTAAATATCTTCCAAGTGTGCCAGACTCTTCAGTGAAGCCAGCAACACGAGCCTCGTTAAATGAGCTTGAAACCCTTTCTTAAACCAATCTTCACTTTGATATCAGATTTTGCCTCTACAAGAGAATCCCTNTAAATTTTGAGCTTGAGCAGGACCCTGAGAACCCCATCCAATAACACCAATCTGCTTGAT
>Contig3067
NAGAATCCCTCTTCTGCTTACGCATGACAAAGAGGTGTGGCTCCNATAACTTCACTCACCATAAACNTCTATTCCTGTCATTTTAGAAAGATGAGAGATATCTAAANGGATGGATTGAGCGCATCCTGAGTTGTTCATTGTTGCATGTGTAATNCATAGAAGGGAGAAAGTGCAAAGTAATCAAAGACANAGGTTCCGGTCCAGAGGATACATGTNTTAACCACAGCTGATCCCTGAAGCATATTCCAGTCATGTCTGTCCCTGGTGGTGGCGGAGNCTGCTGGAGCATTTCCATCATTAGGATTCCCTGGTCCTAAGTTTGGTGGCATCATGGGAGN
>Contig3077
ATAGCATCTTGTCGCTCCTGAGTAGCGTCACAGATGGTGTTAAAACTTAGGAAATGATTGNTTGACATTTTCTACTCCATACTTTTGCATCATAGTTCTTTCTAATAATTTTCCTATCTCCCTCTGTTTCTCCCTTCAACATTGTAGTTTGGTTGCAATACCAGCTTTGACAAGATCTTTGTNCGGGATCAAAACCCTCAGAAACTGCAGATTTGAATTTCTCCATGAAAGCTTN
>Contig3080
NTTGATGACCATCACACTAATGAAGATGTTGCCCTTGCCATTGGAACGGCTTTGCTGAATGNCTCTCGGTGATAGGAAAGGAATTAACCGGTTTGGTGATTTCACAGCTCCACTCGATGAGGCNCCTGATACATGCTACTCTGGATTTATCTGGACGGCCACACTTGAATTATGACTTGCAAATNTCCCACCGAGAGAGTAGGAACATATGACACACAGCTGGTGGAACACTTTTTCCAGTCCGTGGTCAATACATCTGGAATGACACTTCACATCCGGCAGCTTGCTGGGAAAAATTCTCACCATATAATTGAGGCCAACATTCAAGGCATTTGCTAGAGCTCTTAGACAAGCAACAGAGTATGACCCTCGGCCGTCGTGGGACTGTTCCTAGCTCAAAGGGGGTGTTGTCCCGTTCCTAAATCACTTTAAAGAACAAACTCCNAATCACGAATCATGGAAATTGTAATGATGTTGTTTTGGCCCTTGACCCAACCTATTGCACCAGGTAGAACANGAACATTGTTGTACATCACATAAAGAAAATTCATGTTTTGAAGTGTTGCATGGCCTCATGCCTACAAATGTTGATGAAGGCGTCAATCATGGAGGGCTATAAGGAGATCATGCAGATCAGACAAGAAAACATGTATTCTCTGCATGTGTTTGAACCCATTATCTTGTGATGTGAGAAGTTTGTCTAAACTCATTGTTTTCATGAAAATTTTCAATCAATTTGNGATGTTATAATAAAAAAACATGCTATTTTTN
>Contig3083
NCCGGGGAGGGTTCAGAGTCTTGACATCCNATATTCCTCCAACACAGCCGTCAGCTAGGGTTAAGTTTTGTAGCAGCCAACAAAAATGGTTGAAGGGACGTGAAGGAGAACGTATCAGACTCTACACCAGGGGAACTGGTTCTTGGTTACAAGAGGTCGAAATCAAACCAGTACCCAAACACATCATTGGTTCAAATTGAAGGGAGTGAACACCAAGGAGGAGGTCGCATGGTACGCAGGGAAAAAGATGGCTTACAN
>Contig3085
NCGCGGGGGTCGATGTNTTGCTGTACTCTCTGCAGTTGTTGGTTACTGTGTTAAAATATACTTTACGTTTCAGGCAANATATGGTTGCTTATCAGAACCTATCACACAATCCATGTATGATAAACAACTAGATAGTGGNAAAAGGCACTCTTCTTCATCTATGTGATGACGTCATTCAACAAGAAGTAAAAGAAGTGATNAATTTCTTTCTTTATATTAATGGAACAAGGCAAAGCGACACTAGAGGATCTTGATATACAATGCGAGGAATTAATTAAAGAAGAATTTGGTGCAAGCTGCAACTTTGATGTTGATGATGCGGTCCACAAGTTAGAAAAAATGGGCATTGTTGCTCGGGATTCAATTGGAAGGTATTACTGCATTGGTTTGAAGCGTGCAAATGAGATCATTGGCACCACAACAGAAGAGC
>Contig3086
AAGGAACTCAACCGTTGCGGAGAAGGTAGTCAACTTTCCTTTAGCCAATTGAATATCGGTNTAGAGGTGGAAGGTATGAAAGAGTCTCGAATTTCTTCTTTCCAAGTGGTGGACCAACAACNCTTACATGCATTGGACTCTTCCTCCATTGCTAGGGAGTGAAGAGAAGTCACTTTTCTCCTNTTTTGGTAAACGGAAAAGCGACGTTAGACTTGAGACCGGTGAATGGAGCCACCATTGTGGNCTTGTGTTGGGACAGCTCGGCTCACGGTGGCTACGGAAGATGAGAAGATGGAAGCCATTTTAGTAAGTNTTCCTTACTTAGATTCTTTGGAGGAATGGACTTCTATGAATCCAATGAGTCN
>Contig3093
CAGAATTTATGGCACCTCCCAAGTATTCGGCAAGTATATGTGCATCCCTTTTCAGTGCATNGCTCTAAACTCTCCATCACCAAAACACCAGCACCTTCACCCATAACGAATCCATCTCTATNCTTTATCCCATGGTCTGGAAGCAGTCTGGGGATCATCGTTTCTACGAGACAATGCTTTAGNAAGCAGACAAAAACCACCCAATCCCGAAAGGGGGGAGN
>Contig3094
GGCCTCATGAACGATGGCACTTCTAGGATGTCCATTGCCAGAACCGGAGAATCTATATATCCACTTTGCAAGTTGTTCGACATGGACAGAATATGCAGTTGCTGACTGCAATTATGTGCTCAAAGATCAACCGAAAATTTCTTACCCTCATGCTAGTTTCCTCTCATGTGGCTTCACCACTGGGCTTTGGTGCGACGTGGAGAGAAACCCAAGTCTCTAAGGGCTCCTCAGTTGCTGTTTTTGGN
>Contig3096
AAATCCGTAACAGTTGTGATATCTTCGGTTATTGTTTCATTGCTTCTTTGATATCTTGAGNCAATCTTATCTTGAATTTCAGGATGTTTGCAAAGAATGTAAAGGAACCAAGTCAAAGTAGGTTGCTATAGGATCTTTACCAGCAAGTACGAAGTTCATTATTACATCTCGAAAGTACTTTGGATCCCTATCAGTTATCTGCATAAACCTTGACAAAATATCTTCTTTCTTCGGCGAAAATTCATCTTGAGGCTTTTGCATNTTGTTCTGTCTTGGTCTTGATCACCTTATATACAAAATCATCAACGGCTTTAATACCCGA
>Contig3097
TGAGGCTAGCGGGAATGATTTCAGGTACTTTGTCCCTTTTGGTAGTTGGGAGAAGGAGTTNGTCCTGGGATTATACTTGCATTGCCAATCCTCGGGATCACTATTGGGCGTTTGGTCCAGAATTTCGAGTTGCTACCACCACCGGGTGTTTCAAAGATCGACACAAGTGAGAAAGGTGGACAGTTTAGCCTTCATATCTTGAAGCATTCCACCATTGTAGCTAAACCAAGATCCCTTTTAAGAATTCTTTATATTTTGTATGATGTTGCAATGGTTGGGGGGGTTGATGATGTGACANTATGAATTTGGTTTGTCAACTTAN
>Contig3103
GATGGTGGAACGGAAGTTGTGGAGGCAAAGGCTGGAAAGGGTTCTGCTACACTCTCAATGGGCTTATGCTGGAGCAATCTTTGCTGATGCTTGTTTGAAGGGACTTAACGGTGTCCCGGATGGTCGTTGAATGCTCATTTGTGCAATCAAACGTGACCGAACTACCTTTCTTTGCCTCAAAGGGTGAGACTTGGTAGGAACGGTGTTGAGGAAGTCCTAGGCTTGGGCGCTCTAAATGACTTTGGAGAAACAAGGTTTGGAAGCTCTTTTGCCCGAGCTAAAGTCATCTATCGAGAAGGGAATCAAGTTTGCCAACCAGTAAAGACCATCNATTCTAAGTGTTTAAAAGAAATTGTCACAGTTTTGGATATTGGTTGAAACTTTTGTTGTANCTCTTTTGCTCGGGTGTTCATTCAGGATGCACTAGGCTTACTTAN
>Contig3107
NACTAAAGATATTCTTCTATTGGATGTCGCACCACTTACCCTTGGTATTGAAACCGTTGGAGGAGTGATGACCAAGTTGATTCCCAGAAACACTGTTATCCCAAACCAAGAAATCTCAAGTCTTCACCACATACCAAGATCAGCAAACCGTAGTCTCCATTCAGGTATTTGAAGGTGAAAGGAGTCTTACAAAGGNTGNCGAN
>Contig3108
CTCTTGTTCCTGCAAAATTTGAATTCATGACAAGGCGTAAAGGGCATGAAAGGGTTATGGNAGGCCATCTACAAAGCAGTAGACCTAGGATACGACCCTGTTAAGGTAAACTGTGTTGTGANTGCGCGGATTCAATGATGATGAAATTTGTGATTTTGTAGAGTTAACAAAAGACAAACCTATTTAATGTACGTTTTATTGAGTTCATGCCCTTTGACGGTAATGTTTGGAATGTCAAGAAACTTGTATCCTATGCTNGAGATGCTGGACATAGTGGGAAAACGGTATACCCTAAAGAGAATCCAAGATCACCCAACANGAGACTGCCAAGAATTTCACAATAGATGGGCATCGGGGCACAGTTTCTTTTATCACATCANATGACAAATCACTTTTGN
>Contig3109
NAGAGACTCTAGTGAAACNCTCTTCCCCCTCTTCAAATCCAGCTGTTGCTATGTCTTTTAAGTTCACTGGAACGATTTTNGATAGTCCAGCATGCATACCTCCAGCAATACCCCTCAACTTAGGCAACCTCCTATAAAGANGGCATCTGCCCACCTTCAAACCCGGTCTAACACCAGGCCCAGACCTGGACTTCTCGACCC
>Contig3110
GAATACTGAATGATGAACCTTTTTCTTTTATTTAGTAAATGGTGATTAGATCATTCCTCCNTCATCACCCAATAATGCAAACGAGAAAGGTGCAAACTTGTACCCGTCTCCTTCATAAAACNTTGTTTTGGAATTCTACCCAATGAAGCCTTAGTGCATGTAGGAAGGCACTAAGTGTTTCCATTTACTAGCAACACTCCAACAGTTGCAAATACGAACACGATGATGCCCACAATAAGGATAATNGACGTTATTATACCCCCAAGCAAGAAGAAGAACCTTCTCATAAAACACGGTTGACAACTCCTGAATGTGCCAAGCTGAGTGCCCATAAACGAAGGTACGAAGCTGTATTTGATACTGCCCCNAAGTACAAACTCTATTGTATGGN
>Contig3113
GATATTTTCTTTCCCATTAACAAACTCAAATACGATATACTTTTTGTTCATTCCTTAAACAACATCATCAAGCAATGGCAGCTCAACCCACTTCCAGCCAAGAAAACCCTTTATGATTTCACAGTCAAGGATGCCAAAGGTAACGATGTAGACCTTAGCATTTACAAGGGAAAAGTTCTACTGGTTGTTAATGTTGCTTCCAAATGTGGGCTTACGAATGACAACTATGCTGAACTGAATCAGATTTATTTGAAGTACAAGGAGAAAGGTTTTGAGATCTTGGCATTTCCATGCAATCAATTTGGAGCTCAAGAGCCAGGAAAACAATGAAGAGATTGTTGACTTTGTTTGCACCAGGTTCAAATCAGAGTTCCCCATCTTTGACAAGATTGATGTGAATGGCGAGAACGCTGCACCAGTTTACGACTTCCTGAAGACAGGATTCTATGGAATCCTCGGAGGAGACATTCAATGGAACTTTTCCAAGTTTTTAGTCGATAAAAATGGTCAGCCAGTTGATCGCTTCTATCCCACTACTTCACCTCTTACAATTGAGAGAGACATTCAGNAAGCTATTGGGTCTTCTGTAGATTCTCAAGN
>Contig3116
CTTTGAGGTTCAAGGACAAGCCATACTGGATCATCAAGAATTCATGGGGAGCCGATTGGGNGTGAGGAAGGGTATTACAAGCTTTGCAGTGGTTACAATGCCTGTGGGATGGACACCATGGTTTTCAGCCGTCGTCTCTACAAAGTTTACAGCCACCTGAAGTTCTATAGTTTTAATGCGAACTTTGATGCTCCCATTTGTATATATGTATCAGTGACAATGTATTTGTAATN
>Contig3119
TTCCTAAAAAGAACTATAACTTCTGCAACAAAACCACTCATACCCGGTAATGCAAGCGAANGCCATGGAAAAGCTACTGAACATCGTAAATATTTTTGGTCATGGGGATAGCTACTCCGCCCCATTTCATCGAGATAAACAAGACGTATTCTATCATAACTCGTTCCTGCCAAGAAAAAAAGTAGCAGCACCAATAAATCCATGAGAGATTATTTGTAAAATAGCTCCATTGAGTCCCGTATCGGGTTATAGAAGCAATTCCTATAAGTATAAAACCCATATGAGATACCGAGGAATAGGCTATTCTTTTTTTTAAATACGTTGGCCGGGAGATGTTGAAGCTGCATAGATTATTTGTATTGTACCTACTANTCATCAACCAAN
>Contig3121
GTCTCTCTCCAGAAACCTTCTCAGCAATTCTTGACCCATCTGGGCAGCCCTTAGTATGACNATCTTCCACACCTCGGGCCTTCTCAGGTTTCACTAACGCTATCCGTGCAAGCCTTTCACGTGCTTGAGATGACAATATCTGACTAAGCATCATCTGCCTTCGTTCATCTGCCTCACTTTTAGCTTCTTCCTGGGCTTTCTGCTGTTCAGGGTTTTGCTGACTTCCTNCCGCCATGTTGAGCCATCATCTCCTGCATTCTTCTTTGCCTGATAGCTTCTAGCTCTGGGTCAGCCATTAGTTAAAGCTTGTTGTTTTGAATCTTAAAAAAACCAAACAGTGAAGAAGAACAAGACGATGTTCGAGGTGGGTTTGGTTTGGTTTGGTTTGGTTCCCCGCG
>Contig3123
TTTGTTGCATATGATGGAGCATTAAACGCATGATCAAAAGCAGCCGCAACAACCAATGAGNACCACCCCACTAGCCAAGATTCCAAATCCTTGCATAGCGAAAACTGCAGCAATAAACGCANCCACGGGTTTTCTTGTTTGCGTATTCGGACATTATTGTGGCCGAGAGAGGATAATCACCAACCGATACCAAACCCAAGCCAAAACCTAAAGAAACAAAGGGTTGCCATCACACCTCTAGCTTCATTCCCGAATGAGAGGCCAGACGCGAGAGAGCAGACAACCATGAGAGCCAAAGTCATACCATAAACCCTCTTTCGACCCATTTTGTCGCCAAGCCACCCGAAGAAAAGTTGACCACATAGAGTTCCAACAAGGGCGACACCAACAACCGAANGAATTCACACCAGGTGGTAGGGTTCCGGGCTTCTTTGCACCATCTACGTGGTAGTATATANCGACCAAGCAATTTCGTGACTATGGAAATCGCAAAGAGATCATAGGCATCAGTAAAGAAANCCCATGCCGGCAATGACGATTGCCGTGAAATGGTACAATTGGGTCTTGGCCGAGTCAAGTNGCACTAAGCACTTGTAGTTGTTN
>Contig3124
TCGGGGATATTCTCCTCCTCCTCTTTCAATACAACAAACTTCTCTCTTTTCTTATAAACTTTAATTATTATTAATCATGTCTTGCTACAAGGGAAAGTACGCTGATGAGCTTATTGCCAATGCTGCCTTACATTGGTACACCCGGAAAGGGTATTCTTGCTGCTGATGAGTCCACTGGCACCATCGGAAAGCGTTTTGACAGCATCAAGGTTGAGAACGTTGAATTCAAACAGGAGAGCTCTCCGTGAGCTTCTTTTCTGCACTCCCGGTGCCCTCGACTACCCTTAGTGGTATCATCCTTTTTGAGGAAACTCTATACCAGAAGACCGCTTCAGGTAANGCCCTTTGTTGATGTGATGAAGGAGGCTAATGTCCTTCCCGGAATCAAGGTTGACAAGGGNTACCGTN
>Contig3130
NTTGTACGATATATTTTGGGNTATTCTATTCCGAGTGGTTTTTTGGTTGCAAATGTAATGGTTGCAGTAGCAACTCAACAANGCATCAAACCCTGTTCATACGGTGGCAAACTCTCTAAGTCTTCCCGGGTTGCAATTGATTACAAAAAAAAGCTCGAGTTGCCTGTCAAGATTGTATTCCCACGAGACTTATTGGGTGGCATTNGTACCTGGAAATGCTGCTAGCGACTTCGTGATGCTTGGTCTTGGTGATATGGCTATTCCT
>Contig3135
NGGAGATTGAAAATGAGTACTACTAAATTCTCTCTTCTTTCCCTGCTTCTCATCTTAAGTCCTGAAATATTCTTATTCTGAGAAGAACAACACAATCTCTGCTGTTTTCGTGTTTGGAGACTCAACTGTTGACCCTGGAAACAACAACTACCTTGCCACCATATCTAAGGGGAACTTCCCGCCCTTACGGAAAAGATTTTGCCAATCATGGAGCCCACTGGAAGGTTCAGCAATGGGCGGCTAGTCACCGATTTCATTGCTGAATTTGTGGGAGTGAAAAAGGAATTTGCCACCTTACTTGGACCCAAGTTTAACAATTGAAGACTTGATGACTGGTGTTAGCTTTGCTTCAGCTGGTGCTGGTTTGAATCCCCTTACCTCCCAAATTGGTATGTGCTTAACACAATCGCAGCAACTAGACTTGTTTAAGGAATATAAGGCAAAACTAACGGCGGAAATAGGCAAGGAACGGACAGA
>Contig3142
NGGTCACTCTTAGATGACAATATATATCATAAGTTCATAACGTTCTTATAAGTATTCTTGATAATATACAAGCAAGAAAAATTTTCATACATCTCGGTTATCAGTTGTAAACAAACACGAATACACTGGTACTAAAAACCGAAAAATCTATTACTCCAACTGAGCATACCCATACACCTTGGATTTTCACATCCTTAGGAACCTTAGCACCAAGATCAGTATCAAGAAGGCTGAATACTCTCAAACACACCAATCAACTCTCCGGTATCAGGTTTGCTTGAAAGTAACACTCAAAGTAATCTTCCCTTTTGACGCTGCCAACGTTCTTTACATTCTCTTTAGATAGCTCCTCTTCGTCTCCTCTACCGCCAGCTGGCAAAAGCAACAGCATTATCATACCCGGTGGATCCACCTCTGCCCTTTGGGTCAAGAAATGACGACCCTCTGTAAGATGGTACTAGAAAGTCTCCACCAAAGCTCTCGGGTTTACCAGATGCCACAAGTTCTTTAACTGTGAACAAGAATGGTACACGCTCGCCTCCTGGAAGCTGAACAGTTACAGCTGCGTAGTCGATTCCATCTTTTTCCTCAAATTTGAGGGTTCCGTCAGGGAATACTTCCAAAGGACCCTCAATTTCGTCAAGGGTGTAGGTCAAACGGGTCATAAGTTTGGTCTTTTGGAAGTCGGGTGCTGAGTTTTTGCTTACACCCTCGGCTTTGACTGTGAAAGAAGTGGGTTCTAAGCAGAATTTCTTGGCATTGTATTTGCCTGGCTTGACTGCAAACCCGTCAACTCCACCTTCGATGGTTGGGCATTGGTTAGCAGTTCCGGTTCCTTTTACTTCCATATATGTCTTGCTTTGAATTTCATCAAAAGTTAGCCTTTTGGTTCCCTCTGCACTTGCTCCCGAGACAACAAGAGCAGAAGTTGCAAGAGCGAAACCAGCAATCTTGGCAGCATCAGTACATTTCTGAGCAAAGTCTTTTAAGATCAGCTTGAAGTGAGCAAGAAACTTTAGCTCCAGCAGACTCCACACCAAAGGCCCTTGCAGATACTAGGTGAAGACTTTAGCTGCAACCTAGCCTTGGTTGGTTGCATGAATGTTAGCTGCTGCTTGTAATGAAGCTGCCATTGTTGGTTCTAGTTTGCAAGCCACAGTTGGGTC
>Contig3144
GAGCCTGGAACAGGCAGGACCTTGCTTGCAAAGGCAGTGGCAAATTCCACATCAGCAACCNTTCTTACGTGTTGTTGGTAGTGAGTTGATTNCAAAAGTACCTTGGAGATGGCCCTAAACTGNGTTAGGGAACTTTTTAGAGTTGCAGATGATCTCTCTCCTTCTATTGTCTTTATTGATGAAATTGATGCTGTTGGTACAAAGAGGTATGACGCTCACTCAGGTGGTGAACGTGAAATTCCAAAGAACTATGTTGGAATTGCTGAACCAGTTGNGATGGGTTTGATTCAAGAGGTGATAGTAAAGGTGATTTTGGCTACAAACAAAATGAAAACTTGATCCAGCTTTGCTTCGACCTGGTCGTA
>Contig3147
CAGCAGCTCGATTAGGCCTTGACCCGTTCGGGTATTTTCGGTTCTCTAGGCGAAAAGAAGNTACCACTCTTTTTCTTCCATACAAAGCCATATCAGGAAGTTGCCATGGATCAAACTTATANCAAATCAATCTCAGCAATAATGGGTACAGAAATGGTTTNGAGAAGCACATTTCCTACACAAANTAATGCATCACCAATTCTTCATCAGTTGGATGGAACCCTAAACCCTGGCGGCAACTCCAAATTCTCACACGAACTCATGATTCTTTTTTTTTCCTTAANAAAGTAGTGTAAAATCTTGTGGTCTTGAAATGTCAATTTGACTTAGTTTTTTCCTCAGTCN
>Contig3149
TTTCCAACAAGTCCTGATCTTTAACATCATTGAGATACTCACTCACGACCTTATCCACAANGCTCCTCTGTGAGTCCATCNAACATCACTCAAAATCTTCCTTGCACTTTCGTCTTGAACGTNTTTCTAGTTGACCCAATTTGGATGATATGTTAACTATTCTTGGAGAGTCGGATTTAAGAAAGAAGTGGTAGCAAAGCTTGAGTGACATGCTTAGCTCCATAGTAATTAGTTTCCAAGCACCTTCGGGCTCCTTCAAACGATTGTGTTACAACTTTTCTGGATTTCTTTTTCTCTTCATCAATTACCTCACTTGGAAGGTCTATACTCCAAAACGAGGCCCTCATCAACGATAGTACTAGCGACTCCAGCATTGTTCACCAATATATCCAGTTTTCCAAAACTGAGCATCTATGAAATTTGCCAAGGAAGCAATACTAGCCGTATCAGTGACATCGAGCTGATGAAAAAACGAAATCTCGTAAACCNGGACTCGTGCAGTTTTTCTATAGCATCCTCACCGAGCTTCTGGTCTCTTGAAGTCAACACNCACGACAACTTGATCAGCTGGCTGTCTGCATATTTCTAAACCAATACCTTTGTTTCCACCNCGTAACAACAGCTATCCTTTTTGACGACATTTCAACGGGGTGTGCTACTAGTTTAATGTC
>Contig3152
TGATACCGATACAGACTATCCTTACACCGGTCAAGGATGGAAAGTGTGACAACGCCAGGANAAACGCAAAGGTTGTTTCTATTGATAGTTATGAAGATGTTCCCGTGAATGACGAAGCAGCNATTGAAAAATGCTGCTGCAAACCAGCCTATACGGTTGCTATTGAAGGCGGTGGTAGGGATNTTCCAGTTCTACACTTCGGGTGTCTTCACCGGTTCATNGTGGAACCCAATTGGATCATGGTNGTAGTTGTGGTTGGGTACGGTACCGAAGATGGCAAGGNACTACTGGATCGTTAGAAATTCATGGGGTGCAGAGTGGGGTGAATCAGGTTACATTAGAANTGGAAAGAAACATCAACGACAAAAAGGGTAAATGTGGAATTN
>Contig3153
GGGAGAGATTGTACTTCGAGGAAGCAGCATCATGAAAGGGTACTTGAAAGATGAGAAGGAAGACTGCGAAGGCCTTTGAGAAAGGATGGTTCTTAACTGGAGATGTTGGGGTTATTCATACCGGACGGATACATTGAAATCAAAGACAGGTCCCAAAGACGTGATTATTTCAGGCGGAGAAAACATCAGTAGTGTGGAAATAGAGTCTATTATGTTCAAACACCCCGATATACTCGAAACAGCAGTGGTAGCAATGCCTCACCCAAGGTGGGGCGAAAGCCCTTGCGCTTTTGTAGTGCTAAAAAAACCAGGAAGCACAACTGAAAGCGAAATATTGGTGGTATTGCCTAAAACATATGCCAAAATTTATGGTACCAAAGAAGGTAGTGTTCGTAAAAGAGNGCTACCAAAAAATGGAACAGGTAAAGTCATGAAGATGGAGCTTCGAAAAGTGGCAAAAAGNCCTTCAAATATTTGAAACCACGCCCACATACAACAAGCGTTN
>Contig3165
NCGGGGGGCTATTTATTGGTGGGAATATTANCTTTGTTACGTGGGATTTTTTAACATTATTGCTCAGTTACTTGGAGCTGTTGTTGCTTGCCTTTTTACTTAGCTTCTCCACTGGTGGCTTGACCACAGGAGGATTCGCATTGACCGAGGGAGTATCAGTCTGGAATGCTTTCGTCTTTGAAATCGTGATGACATTCGGCCTAGTCTACACAGTTTACGCGACAGCAGTCGACCCCAAAAAGGGTGACATTGGCACAATTGCACCTTTGGCAATTGGTTTCATTGTTGGTGCCAACATTCTAGCTGGTGGTGCATTTACTGGTGCATCAAATGAACCCAGCTGTGGCTTTTGGGCCTGCCATCGTTAGCTGGACCTGGAGTTGCCACTGGAATTTACTGGGCTGGCCCATTTATTGGAGCGGGTCTCGCTGGAGCTATTTATGAGCTCGTTTTCATAACCCGTACTGGCCATGAGCCGTTGCCCTGAGCTCGTTTTCATTACCCGTACTGGCCATGAACCGGTGCCCGGGGTCGGACTTTTAAGTTGGTCAAAAGACTTTTATGTCCTCGTTAATAAATTTTATGTCTACTTTTTATTTCTCTTTATGAGTTGGAGTTTGTATNGTTGTTTGCGTTGTAATTGTAGTTTCTTCTTTAATTTTATTTTCTTCATGTAGN
>Contig3166
TAGCATCATAATGTTATCAAAGAAACAAAAGGAGGCGATGGCATATGCTTTATTAGAAAGNCGGGAGGCCGTTTTTATGGGGTTATAAGAGATAAAGATGGTGCCATGATCCAAAACGAAGAAACAGAAGATGAAGATGAGGAACTGAGCTGTATGGAGCAATTAGAGCAGTTAGGCTTAATAGTCCCATGGTGCAGTCAACTAGAGGTGCTCTCACACCCCTCTTTAGGTTGTTTTGTTGACACATTGTGGTTGGAACTCGACACTGGAGAGTGTAGTTTGTGGGGTTCCAGTTGTGGCATTTCCTCACTGGACTGATCAGTCGACAAACGCAAAGCTCCTAGAAGGCGTATGGGAAACAGGTGTGAGGGTAACTGCAAATGAAGATGGAGTAGTCGAAGGCGAGGAAATAAGAAAGTGCTTAGAGATGGTGATGGGAGGGCATGAAAATTGGGGCGGCAATGAGAAAGAATGCTAAGAAGTGGAAGAATTTAGCAAGAGAGGCAATGAAAGAAAGTGGATCTTCATGTATGAATCTCAAGGCTTTTGTTGAAGAAATTTCTCCGAAGTTCGACTCTAGACAAAGTGGCAATTCCTAGCAAAGAATATGATATGTGTTTGTGAATCCGAAATAGATTTATCATCATTGTTAAGAACTTAATTTTCCGATTTCATTGATTTCCAGAAAACAGNAATGTGTATCAGAAGTAATTTGCAATGAAAATAGAAACATATGTTTGACTCTTGTTAGAC
>Contig3167
ATCTGGCTTTATCCACCATTGCAATATTACTCATTTGAAGCATGATACAAAATACTACTANCATGGTCGGTATTGGACACACAACAAGGACTTTCTGGTTCATGACTCCTCCTGAAGTTGGNGCCTGACGTTCCTTACACTTTTGGCCTCATTGGGGATATTTGGGGCCAGAGTTATGATTCAAAACATTACACTTACGCATTATGAAATGAATCCCACGAAAGGGAAAACAGTTTTGTTTGTGGGGAGATCTTTCTTATGCGGATAACTATCCTAATCATGATAACAACAGATGGGACTCGTGGGGTAGATTTGTAGAGCGAAGTGTGGCATATCAACCTTGGATATGGACTGCAGGAAATCATGAACTTGATTATGCACCCGAAAATTGGAGAGGAAGAACCTTTTAAGCCTTTTACTCACCGTTATCATGTCCCCTATAAGTCATCACAAAGCACTGCTCCCTTTTGGTACTCCGTCAAGAGAGCTTCAGCATACATCATTGGNTTTTAGCTTCTTATTCAGCTTATGGAAAATACACTCCTCAATACAAATGGCTCGAGAAAGAACTACCAAAGTCAACAGAACCGAAACACCATGGTTGATTGTTCTGTTGCATTCTCCATGGTATAACAGCTACAACTATCCCTATATGGAAGGTGAATCCATGAGAGTAATGTACGAGGCATGGTTTGTAAAGTACAAAGTTGATGTTGTGTTTGCCGGTCATGTCCATGCCTATGAACGCTCCGAACGTGTATCAAACATTGCTTACAACATTGTTAACGGGATCTGCC
>Contig3169
CTAACTATCTGAACATCAAGAGCTTGCTGGACCTGACATGCCAAACAGTGGCAGACATGATTTAAGGGAAAGACCCCAGAAGAGATCCGCAAAACTTTTAACATCAAGAATGACTTCAGCCCCCGAGGAAGAGGAAGAAGTTCGCAGAGAGAATGCGTGGGCATTTGAGTAAATCATCAGTTAATCTTATTATAATGCAATGCAAGTAGTATTAGTATATAATGTCTCTGGTCTTTTGAGCGTNTTTN
>Contig3173
CATCAACGAGAACGGTGCTATGGTTCCTTACCTAGGGTTCACACCGTTCTTATCTCCACCNCAGCATGACGAGACTGTCACCAACGACCAGATTGCTGCTGACCTTAAGGAGCACGTCATCAAGCCCAGTCATCCCAGCTCAGTACCTTGATGACAACACCATCTTCCACTTGAACCCCTCAGGTCGGTTTCGTGATCGGTGGTCCTCATGGAGATGCAGGTCTTACAGGAAGGAAGATTATTATCGATACCCTATGGAGGATGGGGAGCCCACGGTGGTGGTGCTTTCTCCGGGAAAGACCCAACCAAGGTCCGACAGGAGTGGTGCTTACATCGTTAGGCAAGCAGCCAAGAGTATTGTGGCCTCAGGACTTTGCACGCAGGTGCATCGTTCAGGTCTCATACGCTATTGGTGTCGCTGAGCCTCTATCTGTTTTCGTTGACACATANCAAN
>Contig3174
TGCAATTGAAAAGGCTGGTTACACTGGCTAAGTATTTAAAATTAAGGGTATTGGTATTGTNTTGTCTGCTTCTGAGTTCTTAACAAAAGATGGTAAATACGATCTCAATTTCAAGAAACAANCCAAATGATGGAGCTCATGTTCTCTCGGCTCCANAAGCTTGGTGATTTATATAGAGAGTTTNGTCAGAGATTTCCCAATTGTATCAATTGAAGATCCCTTTGATCAAGATGATTGGACCTCATGGACTTCACTACAGTCTTCGGTTGACATCCAAATTGTTGGAGATGATTTGTTGGTCACAAATCCAAAGAGAATTGTTGAAGGTATTCAAAAGAAGGCCTGCAATGCTCTGCTGTTAAAGGGTTAACCAGATAGGTACAGTAACTGAATCTATTCAAGCAGCTCTTGACTCAAAAGGCTGCTGGAGTGGGGCGTTATGGT
>Contig3178
NGCAGCATTCGCGGATGCAGTGGTCCAGATTTACTTGGATAATGCTGGTGATCTGGGAATTAATTGCTAAGTGCATTGAATCAGCAGACCTTAACTTCAGCAGATATGGTGATACCTTTTTTGAGGTTGTCTTCACTGGAGGGCGTACTCAACCTGGAACAACCAAGCCTGATGAGGGGANCGACATACTTTCTCTGTANTTAGACTGTGACTCAAAGCGTGAAGCCATCTTAACCGTCTGTCATCTACCTTCAGAAGAT
>Contig3184
NCGAATGTTTGAATACTACTTTAAAGACATTAATGCTTTGAATAATGCAGTAACATGANTTAGCACATGATAACAACAACGCATGCTCGATGCCTTCTTTCATGGATGTCACACATCAGNAATTACCAGAAGTACAGAGCGGGAGATAACTCTTGTCGAGTATAACAATGTCTCAAATGTNATCTTCGCCTTCAGAAATTGTTAAGTTCAAGAGTTGGAACGATTGTGTGCANGATAATTCTTCTTCAGTTTCCTTCTCCTAAGACTCTTGTTCCAGTACTGGTTATGCAACANCAAAGGCATCGGTTGCAACTTTCTTTCCATCATCGTTGCGATTCCAATGATAGAATGCATNGAGTTTTATTCATTATCTCTAGTGTNAGAATGTCCGTAACTGGCTTCTCGAAATGCAGAATAGTCCGGCTGAGGATCATTAAACCTNTGACGCGAGACCTTCTTGGTTTCCTCCATCTCCAACTGTTATGTAAACTGGAGCTGATTTNGTCTGGGATGGGATAACTTGCACCNACCAGTCACGTTGTAGTGTATGTTTGAGATCCGGTACGATCTTTCATAAGCATGAACATGNTCCAGCAAAGATCACGTCAACTTNTGTATTGACAAAACCAGCTCTCGAAGGCAGCTCGCATGCTTTCACCCTCCATGTAGTGAGNCGCTATTACTGTTGTATATTGGGGCGTGCATAATAACAATAAGCCATGGTGTTTTCTTTCCTGTCCACTTTTTTAAATTCTGCTTCGAGCCACTTATATTGTGGTGTATATTNTTACAAATGGAGAGTAACTTGAGAGGAAAATTATATGAGCGGATGCACGTCTGACAGCATNACCAAAGAGGAN
>Contig3186
TTTCTTGGATGGTTGACCAATCAAAGCATACTGATAATCATCATCAAAGAAACAATATCCNAATAGTCACCAGTAACAGGAATGATAGGCAAAAAAGGTGGCACCCAAAACTTAACCTTCANATTTGGCCTCATCACTTTTAGGATCAGCNTTTATAAGCACTCCCTTCAATATAACCTCTTTNTACCATCACTCCAAGTTTCATTCAACACNATTAACAGTGCCATCATCTTTCAAAGTGTAAGTAGCCCTTGTGTTTGCTCCATTTTTAGGNCTGATTCCTTGATGGGAN
>Contig3195
CCCAATAAATGATGAATGGAATATAAGACCATACTTTGGTGTGTTTCCTTTGGTTTTCAAAAGCCCTGAAGAGCGCCTTCTCGGCACCAAGGATTTGAAGGGTAGAAGAAGGGCATTTAGCCAGGTTTGTAAGGCTACCAGCATGAGATATTAAACGAGCACCAACAACTTCACCAATTAGTGCAGCCAAATTAGGTGCTATGTCACTCCATTTTAGCAACAAGATAATCATAAAGCTTCTTCCTGTACTCAGCAAGGTCCATCACCTTCCTGTGCAAACATCCTGACATTGATCAAGTCAAGCGGCGACAAACCCTGACCCATAGATGCTTTGGAAGCTTCAATTACTTCCTTCGCTTTATCTTCATCCCCAAGTATACCTATTAGCCCTTCCAGCTTATCTTCAGACAACTCTGCCTTGTCCCCTATATATTGTGCAATTTTAG
>Contig3197
GGTCTTCTGTTATTTTGCCGTTTGTTATTCCCAGCTTTGGGTTGGTTTGCTATTTGGGTATGGATATAGGTGCAACATCTGGTGCTACCCTCTCATTACAGTCAGCCGAGCTTAGTGGAACAAACATGGTTTAATCTATCAGCTGTTCAACTTGGTCTGTGGTGTCTGGCTCCCTTTACGGANGCTTCTTTTTGGTTCTATCCTTGTCTACCCAATTGCTGATTTCCTTGGTAGGAAGCGTGANACTTCTTTN
>Contig3202
TTTCAGCAATTCATGGAAGAATGAATCAGGAAAAACCTATGACTGTACCAGCTACAAGAANAAGACCTCATGATAGTCAATATGGGACCTCACCACCCATCAATGCATGGTGTTCTTCGACTTCATTGTTACTCTAGATGGTGAAGATGTTATTGACTGTGAACCAATATTGGGTTATTTACACAGAGGTATGGGAAAAAATTGCGGAAAATCGAACAATTATACAATATTTGCCTTATGTAACACGTTGGGGATTATTTAGCTACTATGTTCACAGAAGCAATAACTGTAAATGCACCAGAGCAATTAGGGAAATATTCAAGTCCCTAAAAGGGCCAGTTATATCAGAGTCATTATGTTGGAGTTAAGTCNGTATAGCTTCACATTTGTTATGGCTTGGCCTTTTATGGCAGATATTGGGGCACAGACTCC
>Contig3203
CTTTGGGATACATGGACAACAAAGCATCCACAATGCTAGGTTCCAAAGCGTCAAACGTGTNGGAAGATATTGTGTGAAGCATTGTGCGACTCTTGTGTAGCTTTAGCACCGAATGAAAGTTNCTACGTTGTTGGGGTCTGTGGTCCTGATTATACTGCTCAAATCTTTTAGCTGGATTCCTTCCATTCCCGTTATCCAATCAAGAACTGTGTCTAAGTACCCATTTNGTCAAGTAACTTCTATCTTTAAGTGGTAATAGTCCCTTCTCCATTAGAGAGTGAATTTGGNTATATACCCATGAGGCCACAAGCGGAAACTGTCCAGTAAAGCATGATGGGGACTCCAAGCNTTTTGTGCAGCATCAACAGTGAAAACCGN
>Contig3210
GACTCAAGTCCACCAAAGATTCCCCACTCGGGTAGAGAAGAAAAATGGAGGTCACCAATGTTCACTGAGTATCAAGCTATCGCCAAACAAAGGTTGCCAAAGATGATCTATGACTACTATGCTTCGGGTGCTGAGGATCAGTGGACTCTAGAAGAGAACCGAAATGCTTTTGCAAGAATCTTATTTAGGCCTCGTATTCTTATCGATGTGAGCAAAATTGACATGACCAACTACAATTTTGGGATTCAAGATATCGATGCCAATTATGATTGCCCCAACAGCCATGCAAGAAGATGGCTCACCCTGAAGGTGAGTATGCAACAGCAAGAGCTGCATCTTCGGCTAATACCTATTATGACTTTGTCATCAATGGGCAACGTCTAGTGTCGAGGAGGTGGCTTCCACAGGACCCGGAATCCGTTTCTTCCAGCTTTAATGTGTACAAGGACAGGAACGTGGTTGCTCAGCTTGTGAGAAGAGCCGAAAGAGCTGGTTNTTAAGGCTATAGCTCTAACAGTCGATAACAACCAAGACTTGGACGTAGGGAAGCTGACAT
>Contig3211
NCTTGCGCTGCCGCTTTTGTATATCCTTAACATTANCTAGATTCGGGTACAGGAAGTCGCCATACTGAGTCAGCAAAGTTCAAACACGCGGACCGTNCCCCTCATTGCCAAACCGCCACATCGTGTGCCCTAGCTGCCATTTCAGCAGTAGGATATGNTCCCAAGCCACACTCGAGGATTTTTTATTTGGTTGTCTTACTTCACAAACCCATTTTCCTNGAACTCCTTCGTCGTACTCCCACGAAAAACTGGGTGTCTTGTCTCCTTATAATTCTTTCTTCCGGCTCTTTTCTTTGGGNTTTTGTGAAGCCAGCTTCACTTCTGATTCCGAGTTACTGGAATCAGAAGTGG
>Contig3212
CACCCGGATTTATAATACAAATAAAGTTCGGATTCGTCATTAGCAGCCTGAGCACACACTNAGTCTCGGAATCCTATCCACCAATCCCAACTCCTTACACATATGAAACCCTTTATAAAACNGCGTAAATATTCCCCAAGTTCCCACCGGGCACAATCACCCAATCAGGCACCTCCCAATCANAACTGCTGCAATATCTCAATCGCAGCCGTTTTCTGCCCTTCCAACCTCAANACTATTCAAACTATTCGCCAAATAAATCGGCAACTCAGCAGTAACCTCCCTAACCAACTGNCATACACCCGTCGAAATCCGTGTCCAAACTCAAAACAAACGCCNCCATTCGCAATAGGCTGNAACCAACTGCGCCATAGAAATCTTATTCGCAGGAAGGAACACANATACTCGGAATCCCCGCACTCGCGCAATAAGCCGACAAAGCAGCACTCGTATCCCCAGTANCCCGCACACCCAACTCCGTAAACAGGCTTCCCCAN
>Contig3215
CAGAATTGGGGTTGAAAAAAGAAAGACTGTATTGAAGTGAGCTGGATTGAATCAGTTCTTNTATTGGGCTAATTTCGATCTAAACACGACCAAACCCGAAATCCTTCTGGACCGCCATTCGNGACAACGTAAACTTCTTAAAAAGAAAGTCGGATTACGTTCAAACCCCAATACCAGAATCANGGACTTAACGCGATATTCAAAAAATTAAGTTGATGTAGGTAAAGTTGGTTTAGTTTTTAANCCCTTACGGTGGGAGAATGAACGAAGTTGCATCAGACGCAACTCCATTCCCTCACCGAGCTGGAAACTTGTANCAAGATCCAATACTCGGTGAACTGGAACGATGAAGACCCTAAACTCGAGAAGGATTATTTNGAACCAAAGTAGGGTTTTGTATAAATTCATGACAAAACTATGTGTCGAAGAATCCAAGAGGGCGCGTTCTTGAATTATAGAGATTTGGACACTGGTGTGATGACAGGAACNGCGAAGAAATN
>Contig3218
NCGTCCAAAAGACAATAATGTTATATCAGCACACCNAAAAATCAAATCCGTTGCTACCAAGGAGAACATAGTCATTAACTAGCCTTAGTTCAGCTTNCAGTACGCTCAACGCCACCAAAGAAAGGTTGGTCTATTATAAGCCCTAAGATCTTGATCGGATCTAGATCAACGTCAAGTGCAACGTAAACCTGCATGGTAGGTTAAATTTCCTCCAGCACTAGTTCCCATTAAGTAAACTTTAAAAAAAGTCAGCAAACTCGCTCAACCACTCGTCACAACCGTCAGCTTCTGATCTCAACGCCTGGTCACGTACCCCATAGTATTGCATCCAGCCCATCATCATACGCTGCAGGCAGACGGTGTTCTGGGGCAAGANCGGTATTCAAGGGATACGATAATGGCTGGAGAGTGAGCAGAAATGTCATTACATGTGAGGNTGTATGAAAGTAGTGGTTGCACTGACTAAAATGAAACCGCCACCGTGGTAGTAGATGATGATTGGAGTTTTTTGCAGGTGGCGTTATAGGGCGATAGAGACGAAGGAAGGTGCCTGTAGTGGCGTTTAGTGGNGATGTCTTTATGGAGACTGAAGCTGGGAATCGGTGGTGAGTTGAGGATTTAAATCTGATACNTGGAAAGGTGGTGGGTCGCGTCAGTGATCCATCGGAGTTTAAGGTGATATTGAGGAACTTNGTAAGGATCAGAATTGGTTGGTTCAGCTTGAGAAGCCATTCTTGCTCGTAGAATGGAGTANATATCCCCGCGTACTN
>Contig3219
TATATTGGATGAAGCTAGAGATTTCACGACAAAATATTTACAAGGAAGTATATGGAAGATCAGTGACCAATATTTGTCGTTGTTAACAAGCCGTGCGTTAGATATGCCGCTTCATTGGAGGCTTCCACGAGTGGAATCAAAGTGGGTTTATTGAAGCATATGAGAAAAGAAGTGGAATGAACACCACGGTGCTCGATCTTGCCAAGTTAGACTTTAACATGGTGCAGGCAGTTCACCAAGAAGATCTGAAACACGCATCAAGATGGTGGACAAAAACAACAAAATGGGATGATAAGTTGAGCTTTACTCGTGACCGTTTGGTGGAGAATTATATGTGGGCACTTGGGAATAGTTACCGACCTCAATTTACTCTTCTGAGGAGAATGCTAACAAAGGAGCCTCGCTTTAGTTACTAGTGTGGATGATATATATGATGTGCATGGTACTTTTGATGAGCTTGGAAAAGTTTACAGATGTTATCTCCAGATGGAATATCTATGCGATTGAAGAATTACCCGACTATATGGAAGATATGTTTTCTTGGATTATATAACTCGGTAAATGATATGGCATATACCACATTGACAAGACACAGGATTGTTCATCCTTCCATACTTACAAAAAGCATGGGAAGATTTATGTAAGGCATTACCTAGTAGAAGCAAGGTGGTACTACACTAAAATATGCCAACATTGAAGGAGTACTTGGATTATTTCTGAAGTATCAGTATCGGTACCTTTAATGCTAAN
>Contig3226
CCCTTGTGTGTGAGTGGCAAGCCAAGTGGAATCAACTTCCAAAAGATCATCAGGCAAAATNTGAAGGCCCGCCAAGGTGTCAGTATACTCTCCCTTGCTGATGTAAATGTTAGAAACAAGGNAAACGATGGAAAGTGTTCCNACATGACGGGACCACAATTGGAGAGATTGTACTTCGAGGAAGCAGCATCATGAAAGGGTAACTTGAAAGATGAGAAGGAGACTGCGAAGGCCTTTGAGAAAGGAGGGTTCTTAACTGGNAGATGTTGGGGTTATTCATACGGACGGATACATTGAAATCAAAGACAGGTCCAAAGACGTNGATTATTTCAGGCGGAGAAAACATCAGTAGTGTGGAAATAGAGTCTATTATGTTCAAACANCCCCGATATACTCGAAACAGN
>Contig3231
TCTTGCTGGTATATGCTTCCATAGTTTATTCAACAGGTTTCATATATGATACTAGAAATGGGTATCACCTGTGACACACGCTGTGGGGAACTGGTGTGAAGCGAGTAGTGGTCATAGTATCATCCATTCTCTTCTTCCGGACACCAGTCTCTCCCTGTCAACTCCCTTGGAACTGGTCTTGCCCTAGCTGGAGTCTTCCTGTATTCAAAAGCAAAAACGAATAAAGCCAAAGGCGGAGTGAATGCAACTACAAGCAAAATAAGATGCATAATTGAAATGTCTTGGAAACATTGTGTATATACACATTGAGAAGTTCCAGAAATAACACTAAAAGAAANCAGATAATGATTCTGAATTACCTTGTGCATGTCTCTTTATATCGAAATGCATTGGAAACANTTN
>Contig3233
NTGGATCTTGGCAAGATGGATGAAGCTAACGACTCTGGATTAGCTTCGTATGTTGCCTGGTCAGATTGACCGCACTTTGAGCTGGAAGGATGTGAAGTGGCTTCAGACAATCACCACAATGCCCATCCTTGTGAAGGGTGTGATCACTGCTGAGGATACAAGGTTAGCTATTCAAGCCGGAGCTGCGGGTATTATTGTATCCAACCATGGAGCTCGTCAACTCGACTATGTCCCGGCCACTATCATGGCTTTGGAGGAGGTTGTAAAAGCTGCACAAGGTCGTGTGCCTGTATTCTTGGATGGTGGTGTCCGACGTGGTACAGATGTTTTCAAGGCTCTCGCACTCGGAGCTTCTGGCATTTTTATTGGTCGACCGGTGGTGTTTTCATTGGCTGCTGAAGGAGAAGCTGGAGTGAGAAATGTACTTAAAATGTTACGCGAGGAATTTGAGCTAACAATGGCATTAAGTGGTTGTACCTCACTCAAAGAAATTACCAGAGACCACATTGTGACCCCGTGGGATGCTCCCAAGGCTCGTCCTGCACCCAGGTTATAGATGAAACACTGGGAGCACCACACATCTCTGAAAGTTCTGAATGAATGTATAAATTTTCTGAATGTTAAATGTCATGTCAACCACTGTTTTCCGTTATTATATCTTTGTGAAACGATATAAATGCTACAAATTCACATGGTTAAAGACTTAAACCGAACCTTTGGTTAATGCTAACAGGGGATAATCGACAAGCTGTGTGCTATAGCGAATGTTTACAGTCTATANAAGACATAAAGTTCCAACTAATTAACTGCAATATCCCTTCAAAAAGTAGACACTTCTGTG
>Contig3235
ATTTTCTTTCTTGGTGAAACGGCTGCCTGAAACCCTAGAAACATTTGCAGCAGCATTTGCAAAAGAAAGTAAGCAGAACCAATCATGGCGCAGAGTAAGATGTTGTCGACAAGGGAGGCAGACATACAAATGATGCTGTCAGCAGAGGTTCATCTTGGTACCAAAAACTGTGACTTCCAAATGGAACGTTACGTCTTCAAACGCCGCCAAGATGGAATTTACCTTTTCAACCTTGGAAAGACATTGGAAAAGCTTGAGATGGCTGCTAGGGTTGATTGCCGCAATTGAGAATCCTCAAGACATCATTGTTCAATCCGCCAGACCTTATGGACAGAGGGCTGTGTTGAAGNTTTGCTCAGTACACTGGTGCTCATGCTATTGCTGGTCGTCACACTCCCGGTACCTTCNACCAATCAACTTCAGACTTCTTTCAGTGAGCCTCGTCTTCCCATCTTGACTGACCCAAGANACTGACCACCAGCCAATTCAAGGNGCTGCACTTGGAAACATCCCCACCATTGCTTTCTGTNGACACCGATTCTCCCATGAGATACGTTGATATCGGTAN
>Contig3240
TCGGGGTACTCATTCCCCTCTATTTATAAACGCACCAATTGTTTGAAGAAAAAAAAAATAAAATATGGCACCTATATCCTTAAAATGGGACGATAACTCGTTGCATGAAAACCGGTTTGTCCCGTGATGAGGACGAGCGGCCTAAGGTGCCATACAACAAGTTTAGCAACGAGATTCCTGTTATCTCACTTAAGGGAATTGACGATGTGGAAGATAGTAGTGGTGGTATCAAATTCACGTAGGGCCGAGATCTGTGAGAAGATAATAAAAGCTTGTGAGGAGTGGGGAATTTTTCAAGTTGTNCGATCATGGCGTGGACACAAAGTTGTTATCAGAGATGACGAGGCTAGCGAGAGAGTTCTTNTGAGATGCCGGCTGAGGAGAAACTCCGGTTCGATATGACCGGTGGGAAGAAAGGCGGATTNCATCGTTTCTAGCCATCTTCAAGGAGAAGCGGTGCAAGATTGGGN
>Contig3248
AGTCACAACATATGAAGAAGTTCTTTGTATTTTATTCAACTCCTAATTTTGATATTGCTGNCTGATGCCGCAGCGACATTCAAGGAACTCTTGACTCGACACAAATCAACAGTTGCTGAGTNTTCTTTCAAAGAACTATGNACTGGTTCTTCGCAGAATACAACTCGAAGCTTCTCGAGTCACNCCAATTACATAACAAGAANGACAAGCTATCAAGCTATTAGGAGATATGTTGCTAGACCGTTCAAATTCTGCTGTGATGANCCCGATATGCAAGCTCAGTGGACAACTTGAGGATCTTGATGAATCTTCTGAGAGAATCGA
>Contig3251
GACACACTCAATCCCTTAACCCCAAAACCAATCAAAAACAAAATAAAAGAAGGAAACCATNGGACGGAACCGGAGTGGTAGCAGTTTACGGCAACGGAGCCTTAACAGAGTCAAAAAAATANCCACCTTCTCAGTGAAAGTAGGCCTCGCACAGATGCTGCGTGGTGGAGTAATAATGGACGNTAGTAAACGCAGAACAANGCACGTATAGCAGAAGAAGCGGGTGCATGTGCGGTGATGGCATTAGNGCGAGTACCAGCANGACATACGTGCACAAGGTGGTGTTGCACGTATGTCAGACCCGCAGCTTAANAAAAGAAATNAAACAGCTGTGACTN
>Contig3256
ACTCTAGCTCTCATATTTACATCTAAAAGAATATTTGTAGCTTTAATATCTCTATGATAANATAGCCGGCTTTACTCCATAGTGAAGATACTCTAAACCTTTGGCTACATCTAAAATTATCNGCCTTTCTTTGAGGCCATGTCAATGGTGCTTTCGAATCATTGCCGGAAACAAATGATCCTNCAAGATTCCCATTTGACATATACTCATAAACAAGGTAACGCTGATCATCTCTCCGGTCATNACTCCTCAN
>Contig3258
CAAAGCTTGCTCTCAAACAGCCTACCATCAGAGTTGTGGCTATTATAGCCGAGGGTGTTCNCTGAATCTGACACCAAGGAGTTGATTTCCTATGCAAGGTCAAACAACAAGGTTGTTATTGNGACCGGCAACGGTTGGTGGGGTTCAATCTGGAGCCTCAAGATTGGTGACACTGCTGGAACNAATCGATAATATTATACAATGCAAATTGTACAGGCCCGGATCTGTCGGTTTTGTATCCAAATCTGGTGGGATGTCTAATGAAATGTACAACACTATCGCGCGGGTGACAGATGGAATCTATGAAGGCATTGCTATTGGAGGAGATGTTTTTCCCGGTTCTACTCTTTCTGATCATGTTTTGCGGTTCAA
>Contig3261
ATCTTGTCAAGGCTGGTGTAGCAAACCAAACTACAATGCTTAAGGGAGAAACCGAGGAGANTTGGGAAACTAGTAGAGAGGACCATGATCAGTAAATATGGGGTAGAAAATGCCAACAATCNATTTCTTAAGTTTCAACACCATCTGTGACGCCACTCAGGAGCGACAAGATGCTATGTATANAGTTGGTAGATGACAAAGTTGATCTTATGTTGGTAATTGGN
>Contig3263
NCGAGTTGGNGTTATATACGATGCTGTTTCTCGTGACCGTAAGCCAGATCAAAGTGATGAACGACAAACGTATTGAGGATGCTGGTGGTTTTGTGATGTGGGCTGGAACGTGGAGAGTTGGTGGGGGTTCTTGCTGTTTCTCGTGCATTTGGTGATAAATTATTGAAGCAGTATGTTGTTGCTGAACCCCGAAATTCAGGAAGAGAAGGTGGATAACTCTCTCGAGTTTCTTATCCTTGCAAGTGAACGGACTTTGGGATGTTGTGACCAATGATGAAGCTGTTGCTATGATAAAAGCGATTGCAAAGCCAAAAAGAAGCAGCAAAGTTGTTGATGCAAGAAGCTTCTCAAAGAGGTAGTGNCTGATAATATTACGGGTAGTTGTTGTTCGTTTCTTGGAGAATCATGCTAGTGGTTCGACTTCNCCATTGAAATGGAGATGCGCN
>Contig3266
AATCCGATGGTGTTTTTCGTAGCAGCCCGAGGGGTTTGGTTTTACTTTTGGACATGCTTCAATTTGCTTTACTCTTCTTCTTCGGACACATTTGGCATGGTGCTCGAACTTTGTTTAGAGATGTTTTTGCTGGTATTGACCCAGATTTGGATGCTCAAGTAGAATTTGGAGCATTCCAAAAACTTGGAGATCCAACTACAAAAAGACAAGCAGTCTGATCCAACATTTCTTTGATTTCTTTCGAATCTATTTTCTTTTATGATTTGATATAGGGATAGGGTACCCGAGAAATCTTGATTTGAATCTTCATTTTTTTTTACTCTTGCTTCTTTCTTTATCCGGGATACGACTCCCCCCAAAAAATAAACAGGTATGGAAGCTATAATTGTAAAACACGACCGAAACTACTTTCGAATCTATTTTCCTTTATAATTTGATATAGGNGGATAGGGGTACCCGAGAAATCTTGATTTGAATCTTCATTTTTTTTTACTTCTTGATTTGGATGCTCAAGTAGAATTTGGAGCATTCCAAAAACTTGGAGATCCAACTACAAAAAGGACAAGCAGTCTGATCCAACATTTCTTTGATTTCTTTCGAATCTATTTTCTTTTTATGATTTTGATATAGGGATAGGGTACCCGAGAAATCTTGATTTGAATCTTCCATTTTTTTTTACTCTTGCTCTTTCTTTATCCGGGATACGATCCCCCCCAAAAAAATAAACAGGTATGGAAGCTATAAATTGTAAACCACGATCGAATCTATGGAAGCATTGGTTTAATACATTCCTCTTAGTCTCGACTCTAGGAATAATTTTTTTTCGCTATCTTTTTTAGAGAACCGCCAACAATTCNATCCAACATTTCTTTGATTTCTTTCGAATCTATTTTCTTTTTATGATTTGATATAGGGATAAGGGTACCCGAGAAATCTTGATTTGAATCTTCATTTTTTTTACTCTTGCTCTTTCTTTTATCCGGGATACGATCCCCCCAAAAAATAAAACAGGTATGGAAGCTATAATTGTAAACCACGAATCGAATCTATGGAAGCATTGGTTTATACATTCCTCTTAGTCTCGACTCTAGGAATAATTTTTTTTCGCTATCTTTTTTAGTAGAACCGCCAACAATTCAAACTN
>Contig3270
GTCACCCTAATGTTGTGGGCTATACTTACTGGGGTTTTAGTACATGGTGGGCGAAAACCANACAAAGGATGGAGGCTAGACTACTTCCTTGTATCAGAATCGATTGCAGATAATGTCCATGNACTCTTACATTCTCCCGGACGTTACAGGCAGTGATCACTGTCCTATTGGCCTTGTTCTCANAGTTGTAATCTTAGGAAGCCNAGGTTCAGTGTGCATTATACCACTTTTTGGGTGTTTGCTTTTGTACTTGGTGTTGATATCNTTAAAATTGGCGAGATAGTCACATTATTCCAATTTTGACCACTAAGGAATAATGCGCTTANTGTACTAACTCAATAACAGAAGGTTTAAGCTAATATGTTCCATCTCTATAAN
>Contig3274
CTCCGTTCGCCGAACTTAGGCCTTTCCAAATTCTCCACCGCGAACAGAAACTCTGACATCCAACTTCTCTGACAAGGTGGCTATGCTTTTGAATCGCCTTTCCAACCTTATCTTCGACATGAGGTCCTCACAGATTCAGACAACTCAAGATTTTTGCCTTGGAGGATCAACTTAACAGAAGACAAAGGACCATCCCATGACATTGAAATCTTCTTTGCAACACATCTTAGTGTGGGTACAACACAAATCTTGCCAGAATTCAAGAAACTTGATTTCAAAGATTGTGGCAAATGGGTTCTTGTTATTTGTAAAGATGGAGTTAAATTTGCATATAAAGATGCCATTTTTTGTGTAAAGATGAGATTTTGATTTGGGTTTTAAAGGTTTGAGATGGTTNTTATATGAAGAAGAAAAAGATTTTAGCTCAAAAATACCCCAN
>Contig3275
AATTCAGTCCGCACTTCACCACCTCCACCCTAACTTTCTACACGAAGAACACGGAAATTCNGTACCACCAAGGTCAAGAGCATAAAAGATTCCGTCCTCATCCCCGGTGGGAAGATTACTGNACATAGCTGATCAACATTTTGAGTGTACTATCACTATCAGGAGCAAGTCCTTTTTCAACCTCCGCCACCATATCGTCAGCAACTTGCTGGAGCTTAGCTACCGAAGTTTTACACTTCTCTTNCAAACTCTCTAAGTATCTCCATAGCTTTTG
>Contig3280
AGGAGTAAAGTGCAAATCACATATGAGTTTCCTTTGAACAGGTAAGCCTCCTGAGAGTTANTGTGACGCAAACGCNAGCTCCTATGTCGCTATCGAAAATAGTGTTCTGTAAGCAATTAAACCCGTCTACTATAGGACGTATATGAATGAGTTTTCGTTGAATATAGTCAATGAGGGCATATTCTCCGCCGTTGAAGATGTATGCTTGATTAGGAACTGATGATTCAAAAGCAGCATCCACCGTTGATCCAAACTTTGTACCTTTGAAGAAAGGAAACATCTTGCCGGATTGACTCGGGACCTTCAAGAATCTTGGCACTTTTAGTCCCATAATTTATTTTGCGCAGGTATCTATGGAAAAGATAAANTGATTCATCATGACCACCATGACAACCAAAAGCAGN
>Contig3281
CGTGTGTCTTCACCTTTGCGCCTATGTCCTCACTTGACTTAGGCTTCTTGTGACTTGTACNGATGGCCACCAAGCGCTTGAAAAGACGAGAATTTCTTGTTGCATGTCTTGCATCTGAAAACCCTACTTGAATCTGAATTGGTTTGACCAACACGATTGAGGATCATCATGCAATTTGCCATAGCTAAGTTTTCGATCTCACGATCATCATTCCATGATCTCTTCATGTTAATATGCTACTAGTTAGTTTTATAAAATAAGGTTTGCAAGTTGTTTTGTAAAGTGTTTTCCCGN
>Contig3282
TTCTACGCGGTCTGATACGATGTATTTTATTGCGGATTCGGATAAGGAGAAGGAGGATTGGATTAATTCTATTGGGAGGTCTATTGTTCAGCTGTCTAGATCTGTTACTGATAAGGAGATCACTGATTATGATCATAGTAACTAGATGATTGTCTGTTTTTTTAAAGTTTTAAGGTTTTATGGTGGTTTTTGGGTTTTGN
>Contig3283
TCGGGGATTGTGGATGATGGTGGTGATGCTACGCTTTTGATCCATGAGGGAGTTAAGGCTNGAGGAGGAGTTCGCCAAGAGTGGTAAATTGCCTGACCCCACTTCCACTGACAATGCTGAGTTTCCAGATTGTGTTGTCGATTATTAAGGAAGGACTTTCGACCGACCCATTGAAGTACCACAAAGATGAAGGAAAGACTAGTTGGTGTCTCTGAGGAAACCACCACTGGTGTCAAGAGGTTGTACCANAATGCAAGCCAATGGTACTTTGTTGTTCCCTGCCATCAATGTTAACGATTCCGTCACCAANGN
>Contig3289
NGGGATTGGTCGAACAAGAGCTCTTGAGATATTTGAATGACCTTAAAATGGATANATAAGATTACTAAAGATTTGTCTGAAGAGGAACTTGTGTTCTTCGTGATGAAGTCTCTAANGTACATGATTGAGGGAGACCTTAGGCGTTTCAATGCTCTTGCAATCAGAAGATTGAAAGAAATTCAGTGCTATAGAGGCGTTCGGCACAATTCAGGGACTCCCTTGCAGAGGGCAACGCACAAAGAACAATTGCAGGACTTTGAAGGGAAAGGAAGGTTGCTATTGCTGGACAAAAAGAAGGCTCCTCGTTAAGATTCAACTCCCGGTGTGTAACACTTTCTTGCACTTTACGTGAGGACTCTTGTTTAATGTAGATTATCCTGTTTTCTGTAAGNTTGCCTACATTTTGAGTTTAGTGATCCAACTCAGAGTTGTAATACTGATTTTGTGTGGATNGCTGGAAATTAGTCCTAAGCAATTTGGGTCTAGTAAAAAAN
>Contig3291
AATCGAAATCACCACTTTTTTATTTAGCATTATTAACAGAACTGAACTGTTTGTTGAAGANTACCTCTTTCTTAACCATAAATTTCTTGCTGAGGACATTACGTGATTGATTGGACAAATTNGGATGCCATTGCACTCCAAAATCCAGCCCAATTAAATGATGCCTCAGTCATCGATGCAAGNGGCCACTCCACCAGCAATTGGTAAAAGGGAACCAACGACCCATGGTGTTGGCATCTCTCCTAAGAACATGGCAGACAGCACAACTGAGAAAAATGGCTCCATAGCTTTGATTGTGTGGGTAAATGACACAGCCACCTTTCCAAGACTCATGTTTGTGAAAAGATTTCCCAAGGTATGGACCATAGCCAATGGGAGAATTGTTG
>Contig3301
TTAACCCTCACTGCATCTTCCTGTGGGTCACGAAGTGAGTTCACATCAACACTGTTGGCTNAGTTTGACGTCATCATCAGTTCTGCGCCTGATAAAAACTGGTTTCCCACGCCACTTCACGGGTAACAGTGGTCCCTGGCTCAATGCTTCCGAGGTCTACTTCCAAGGAAGCAAGGGCAAGANACATCTTTACTTGCAGACATGCTAAAAAACAAACTTGAGCACCAACAGACGGATTAGTGATGCGTAAACGAACCTTCCACCAGTCAACACAAAGTATGCAAATGCACGCTTGCTGGGGTCACCAGGTGGATAACGCTCATGGTTGTACTCATCATN
>Contig3308
NTGAATACAGTACTTGTTATATTGCATTTAGCTCAACTAAGCCTTCTACAAGGAGACGGTNCTCTCTCTATTCGATGCACAGCAACTAAAACTGCAAAATCACCTGCTGAAGAAGAGTGGAAGGTAAAGAGGGAACTCCTACTACAAAAAAGGGTTCGAAGTGTGGATGTAAAGGAAGCGTATCGACTTCAGCAACAAAATAACTTTGTGATTCTCGATGTGAGACCAGAAGCAGAATTTAAAGAGGCGCATCCCCCAGGTGCTATTAACGTGCAAATATACAGGCTAATAAAGGAGTGGACAGCATGGGACATTGCTCGACGAGTTGCATTTGCCTTTTTTGGTATCTTTTCCGGGAACAGAAGAAAATCCTGAATTTTTGGAAAGCATTGAATCAAAGTTAGATAAAAGCTCAAAGATCATAGTAGCTTGCTCATCTGGAGGTACAATGAAACCTACACAAAATCTTCCTGAAGGCCAGCAGTCAAGATCGCTTATAGCTGCCTACTTGCTTGTTCTGAATGGTTATGAAAAACGTATTTCACTTGGAGGGAGGATTGTATCAGTGGTCTAAAGAAGACCTGCCTATNAGTATCAGAAGAATGAAATTTTGAGCTACAAAGAGTGTCTTGTAATTTTGGGGCCTAACGNTTAGTTCAAAAATATTCAATTAACAATATAATTTCAAAGTATTATTCTATN
>Contig3311
TGATGGACGATTAGTTGCAGCAAGAACCATCACTCGAGCATTCTGGTCTGTGGTAAAACCNATCCCATAAAGCCATAAACTCAGTCTTCATATTGGTCATAGCTTCATGGTCAGAAGTTCGNGCGCTGACCAAGANAAACTGTCGACCTCGTCAATAAAGATTATAGCAGGCTGGAGTTTGTATGCCAAACTAAATNACAGCAGAAACAAGTTTTTGCGCATCCCAAACCATATGCTCATCAAATCTGATATTCTCANCATTGATAAAAACAGCCCCAGACTCTTTCGCAATAGCTTTTGCAAGCATAGTCTTCCCGGNTACCGGGTN
>Contig3316
CTTTTAGTTGTTCTACAGATGTTGCACCGATGATTGTGCTTGTCATGAATGGACGGTCTCCTCACAAACCCAAGTGCTAGTTCAACCGGACTTAGTCCATGTTTCTTAGCAACCTCAATGTATTGTGCCGTTGCTTCCCTGGCGATGGATTTATTGTATCTTTCCATGTATCCTGGGAATAATTGAAGCCGGCCCCTTTTAGCTGCTTCAGACTCTAAATCCAAATACTTTCCACTTAACGATCCACCAGCCAGTGGAGAATNAACAAAGTAAACCAATATTGCCATTATTTGGGTGGCATACTTCAACGAGATCAACTTCAANACTTGCATCTTACTAGCAAACTATTAAN
>Contig3317
GTATTAAGTCGTAAACCAAATATTGTCCAGATAATTCTTTCAAGCAATTCTAGTTTTTGCNAGTGTAAGATATTAAATGATACACAAACCTTCCAGTTTTAGACTTCAATGGCCAAACGCTNATCATCATAACCATTAGAAAGAACCTTAGCTAACTGGATCCTATACACCACAAGAAACCANTATATAGAAAGGGTTGGTTGATGGCAAGACTGGGTATCTGTACTATTGGAATCCCGATACTAATGTTACCCAGTATGAAAAGCCCTCTGGACCTAAGGGTTCTTCGGGTCAACCACAAAAGGCATCTTCTGTGGCTATAAGCTCTGCAGTTCAGGTGCATCCGTCTTCACATGAGAACGGCGGCTATGTNTGATGATGACGATAAATATGCTAGAAACGGCAATGGTGGATCAAAGTTTTCCTCTAGCCTNGAGAAGCCATGAAAATGGAAGAAGTGGGACCCATTATACACACAATACTCCAAATGGGACCAGTTGCTGCTGGACCCTATGGGCCTTCGGCCGGAAGTGGTTTATCTCCCGGATGCTTATNCGCCGGAAACATGAGANTAACTGTAACTGGCGACAACGTGCCTCCACCTTTTACATCATTTNGAAGATACTGGTTTCCNCGTCTGAGTTGCTTCGAGAAGTACTTGAGGCTGGGTTTACAGCCCCGACTCCAATACAAGNCACAGTCATGGCCGGTTGCTCTGCAAAGTACGTAGACATTGTAGCCATTGACAAAAACAG
>Contig3321
NCTAAGAAATCAGAAAAAGATTTGAAAGNAAGTGACTCACAAAGTATATTTCGATGTTGAGATTGCCGGAAAACCTGCTGGAAGAGTTGNTTTTTGGTCTCTTTGGAAAACACAGTTCCAAAAAACCGCAGAAAATTTCAGAGCATTGTGNCACTGGAGAGAAAGGTGTTGGAAAGAGCGGNAAAGCCTCTTCACTTCAAGGGAAGTAAATTNCCACAGGATTATCCCAAGCTTCATGATTCAAGGAGGTGACTTCACACGTGGTGATGGAACCGGAGGAGAATCAATCTACGGAGATAAGTTTAAGGATGAGAACTTCAAGATCAAACACACCGCACCAGGACTATTGTCAATGGCGAATGCTGGAAAAAACACTAACGGCTCACAATTCTTCATCACAACAGTCACAACCAGCTGGTTGGATGGCAAACATGTCGTATTTGGAAAGGTGGTTGTCTGGTATGGATGTTGTTTACAAGATGGAAGCTGAGGGTACCCAAAGCGGATCACCAAAAAAGCAAAGTTACAATTGCTGATAGTGGTGAATTACCTTTGTAATAACCTTTATGTTTTAGGTTTGCTCTGGTTGTTTTTCCATTTCTCATACTAGTTTCAATTTTNCTCAGAGATGTTGATGTTATGTATTGAGTATAAGTTTTAAGTATACTTTTGN
>Contig3323
TGTTTCTCCCTTAAGCATTGTAGTTTGGTTTGCTACACCAGCCTTAGACAAGATCAGTGTCTTGGGTTAAAATCTTTTGAAACTGCAAACTTGAATTTCTCCAGAAAAGCTTCTTTTGTTGAGCCTAGATCCATTAAGTTTACCACCAAGAATGTAATCGCACACATATGTAGCCTCATCCATGTNTCTTCACGATCACATACTTTCCCGCAAAGGATGCTGTTGCCACGGTCTCCTCATGAGAATNATTTACCATGTAAN
>Contig3330
CACTAACCCATGTCCTTGCAACTAAGCTAGGTGCTAAACTAACCGAGGTTAGAAAGAATGNGAACTTGTGCGTGGCTTCGTCCCGATGGTAAGACCCAGGTCACTGTTGAGTACAGGAACGAATAACGGTGCTATGGTTCCAATTAGAGTCCACACCGTCCTCATCTCTACCCAACATGACGANGACCGTGAGTAACGATGAAATTGCAGCTGATCTAAAAAACCACGTGATCAAACCCGTGATNCCCAGCTCAATATCTTGATGAAAAAACCATTTTTCATTTGAACCCTTCAGGTCGGTTTGTNCATTGGTGGTCCTCATGGTGACGTCCGGN
>Contig3343
NTGGTCGANCGTGGCAAAACTGCAATAGCATCCAAAGAAATTGATGATTCCATTGACAGAATTGTAGCTNGGAATGGAAGGAACAGTAATCACAGAGGAAAAGCAAAAGTCTTGTAGCATATCACGAGGTNTGGACACGCCATCTGTTGGAACTCTAACACCAGGGCATGATGCGGTCCAAAAGGTGACCTTAGTCCCACGTGGTCAAAGCAAGAGGATTGACCTGGTTCATTCCAGCAGACGACCCTACTTTGATCTCCAAGCAACAACTATTTGCACGAATTGTTGGTGGACTTGGTGGACGGGCTGCTGAAGAAATAATCTTTGGTGATACTGAGGTAACTACAGGTGCAGCTGGTGATTTACAGCAGATCACGGGTCTGGCCAAACAGATGGTAGTAGCATTTGGCATGTCGGAAATTGGACCATGGTCACTTATGGACGGATCTGGTCAAAGCCAAGATGTAATCATGAGAATGATGGCAAGAAACTCGATGTCTGAGAAGCTAGCTGAAGACATTGATACAGCCATTAAGAAGCTTTCAGACAGTGCATATGAAATTGCATTGAGTCATATCAGAAACAACCGTGAAGCTATGGACAAGATAGTCGAGGTTCTTATTGAGAAAGAAACAATGAGTGGTGACGAGTTCCGGGCAATTTCTTTCTGAATTTACGGAAAATTCCTGTTGAAAACCGGGTTCTTCCTGCTACCCCAAGTCCCAGTAAGTGTATGAAAATATAGTTAAATTACACTGTGATATGTAATATAATTGTTGATCACAGNTTTTTGATTTGTTACTTGTTAGTAAN
>Contig3346
AAGCAATCCGCAATGAGCCCTTAACTGTTCAATCACCTGGAACTCAGACTCGGAGCTTTTNGTTATGTCTCTGACATGGTTGATGGTCTTATTCGACTTATGGAAGGAAAGAATACGGGCCNCAATTAATATTGGGAATCCAGGTGAATTCACCATGCTTGAACTTGCAGAGAATGTGAAAGAGCTGATCAACCCGGAAGTCAAGATCATTCATGTGGAAAACACACCTGATGATCCTCGCCAAAGAAAAGCCAGTTATCACCAAGGCAAAGGAGGAGCTTGGTTGGGAGCCAACAATTACGTTACGTGAAGGCCTTCCCCGTATGGAGGAAGACTTCCGCAAGAGGCTTGGAATTCCTAAGAGTGCCATGAGACTTGTGTTAATCCCTGGTTAAAGAGTCATAGTAAATTAGTAATATGAGCTTTCTCGAGAGACAATCACATATTCACATGTATCTGCAATTCCATAAATCCTGTTTGTGTTGTTTNTTATATGATGTATACTTTTTGCTTGAATGGAAATTATTGTAATGTGTGGGTAAGTN
>Contig3350
GTCGTATTGATAGGAAGATTGAGTTTCCACTTTCCTTGACATTAAAACTAGGAGGCGTATNTTTCCAGATTCACACATCAAGAATGACTTTGTCTGATGATGTTAACTTGGAAGAATTTGTNAATGACAAAAGATGAGTTCTCGGGTGCTGACATCAAGGCTATATGTACCGAGGCTGGATTNACTTGCTTTAAGAGAACGCCGAATGAAGNGTGACACATCCTGATTTCAAGAAGGCAAAGGACAAGGTTATGTTCAAGAAGAAAGAGGGTNGTTCCAGAAGGACTATATATGTAACACTTTCAGNTTCTAGTN
>Contig3351
NAACCCCACAATCGCTNACACCAGTAAATATAAAGAAGCCCCACCAATCGTAATCGCTTTATATAGGGATATAAATGTCATTCCAATCACCCCACTCGTAATTCTATTGACTGCCACACCCATACTACATCCTTGGGCCCGCAACCTAAGTGGAAAAATCTCTGAGCTGTAGACCCAAGTGATCGGGCCCATCCCAATCGAAAAGAATGCCACATAGGATAAAATTGTGGCGAGACAAAGCGCTATAGCCCATTCTATCTTATGATCAGAATGATCAATGATAGTCAGCCCGATCCCAAGGCCCANTTAACGATATGATCATACCAGCTANCACTAGATAATAGAAGTGGTCGACGTCCAACCTTATNCTAGAAAAAACGTCGCCACTAGAANTAAAGACAGTTTTCACAAAACCAACAGCTATGGTTGCTAGTAGCTTTGGTGTATCATGAGNTAATCCCTGCCTTTTCAAAGATTCTCGTGCTATACAACACAACAGCATCTATTCCACTTGNCTTGTTGGAAGN
>Contig3352
ATTGTTCATATTGCCCACAGTCATTCTTAGGTATGATACTGGAGTGAAAGCTCAAAAGCTNCATGAATAAGGATGCTGTTTTGGAAGCAGCACAGAAGGCAAAAGAGGCTGGTAGCACTCGNGTTTTGCATGGGTGCAGCATGGAGAGATACCATAGGAAGGAAGACCAACTTTAGTCAGATCCCTGGAATATGTAGAAAGACATTAGGGGTATGGGAATGGAGGTTTGCTGTACTTTGGGAATGATAGNAAAAGCAGCAGGCTTTGGAACTCAAGANAAGCAGGCCTTACAGCTTACAACCATAACCTTGNATACATCAAGAGAGTATTACCCTAATGNTCATTACAACCAGAACATATGACGAACGCCTGGAAACCATCAAGCATGTTCGTGATGCAGNGGATTAATGTTTGTTCAGGTGGGATAATAGGGCTTGGTGAAGCTGAAGAGGACAGGGTTG
>Contig3354
ATTGTGGAGTTGCTGCAATTAACGACTTTGCTTCGAATTACATGTGTCAGTCTCTTCCATNTTGGTGGTGTAAAGATAGTGGATTTGGACGGTTTGCTGGCGTTGAAGGATTGCGTGCTTGNCTGTCTCGTAAAATCAGTGGTGGAGGATAGGTGGTGNGCCTTTGATTAAAACTAAAATACCNAAAGCCAATCCAGTACCCTGTTGCGGAAAACTGCTTNCGAGTTTCAGCAGTCACTTGTGGANGGGATTGTATGCGTTGAATTAGN
>Contig3363
NCTTCGAACCAGATGAANAACATTGTTACGCAAAACCAATTGGTTGAGAAATGGGAGAAAGTTTCTGGTGTGACACTCNAGGAGAGAACACATCTCCAAAGAAGACTTCCCTTGCTTCCATGAAATTAGATATGGACGAGGCCAATTCGAGCGGCATTAGCACGAATCTATCACATATTTTACGAAGGTTGTATGATGAACTTCGAAATCGAAGAAGGGGAAGAAGCTTCTAAGCTCTATCCAGAGGTCCGATATACACGCATGGATGAATATTTGGCACGATATCTTTGAGTGATGACCAAAAAACCTTACAAAGATTGATTGATGCAATGGCAAATATACGTCGTAATCAATTNACGAATGTCCTTTCATTTTATTTGTTTGTTGTTGTTGGTTTATAATGTNTTTAATTTAACACTATTAAATAATGTTGTAATCNTACAAATAAAATACATTGGTACTTGTGTGN
>Contig3369
AAGATGGCCCAAATGCAAATCTGAAGAAAGGCCTCTGCCTGTGTACAAATAAAACTTTTCNCCCGCGTTCATAAGCATCCAAGATCTCATTGAAGTCCCTGTGTGCGAAATAGATTTTACGNGCGTAAAAAGAAATGAGGTTCCTTATTAGTGAGCTTAAAAAGCGGTCAACCAAAGATCGGNTCGAGGCTTTGACAACCAAATTGGTTAATCAATTTGTCGTAATTATTCTTTCCTTTGGAAAGATGCTTCCAATACTTGTTCTTCTTCCTCTTTCAAGTTATCATAAAAAAAATTCCCTTCGGTTTCCATTGTTTGTTTTGGTTTTGGTTGTGGTTGTGTGGTTTGATGAGTGATGCCGTCCCCGA
>Contig3380
NCCGACCGTCGTTACANCGTCACTTTTCCGATGTAGCAAAGAAGGTTAAAGATGTGATGCCTATTGCCACTGGTCACNGAGCGCGAGGAGCTTGAAGCTGAGCTTCAGGGACGAGATATACTGGAAATTAATCATCCAGAAGGTCCCTTTGGTACTGAGGAAGCTCCTGCTGTGGTGAAATCTTACTATGACCAAAGAATTGTTGGTTGCCCTGGTGTAGAAGACGACGAGCATGATGTTGTTTGGTTTTGGCTAAAGAAGGATCAACCACATGAGTGCCCAGTATGCTTACAATATTTCAAGTTGGAAGTAGTGGGCCCAGGAGGGACTTCCCGATGGACTTGACGAGGATGAACATCATCATTGATTGCATTTTCTAAGTTTAANAAATACCGGAATAAAGAATCTGGTGGGAATAAACAAGACTTAAGGTTCTGCAGCATTGGG
>Contig3381
GTGTTTGATTACCACCTTCTGACCCTCCACTTGTATCCATCACCACCTGAACCTGAACCANCCCTGCATGTGTTGTCCAATGCAAAAACCTCAGACACCCTACTTTGTATCAAAAGTGCTANAAACCTTTCTATTTTTTAACCATAAATAATGTGCTATCCTATGACATTGAATAGCAATAAAACCCTTTAAAGTTTAGAAAACAATGTACATAACTTATGCAAGCAGGGTCCCTTTCTTTAAANCAGCCCTTAAATCATCTTTAAACATATN
>Contig3383
TGGAAAGCTTCAATGGCTCTGTCATACTCTCTTGAAAGATTATACAATACACCTAGTACTNATGTGTACATCTGCATCCTCCGGTGACATTACAGCTGCCTCATTAAATGTTCGAGCAACGNTCAGCGTAGTAAAGTGAATCTGACAGTTCGGGAGGTGCAATTTTCCCATACACCGGATGGNTGGCGCAGCCAACTATACAAATATTTCAAAGCTGATTGTTGTTCCAATTCGTTTGTATGAN
>Contig3393
TAGAATCATGGAGGGTGGTTATGCTCGCCGCCTTTTACAGGTTGGTATTAGATCAATAAAATAGGGAAGGACGTGAGCAAGGGGAAAAGATTTGGAGTTGAACAATATGAAATGCGCACATTTTCAAAAGATCGCGACTTTCTGGAGAATCTGAAACTTGGAGAGGGTGTAAAGGGAGTGTATTATTTCAATAGACGTAGACTGTCTCGACCCTGCATTTGCTCCTGGTGTTTCCCATATTGAGCCCGGAGGTCTTTCATTCAGAGATGTTCTCAACATCCTTCACAATCTTCNAAGGTGATATTGTTGN
>Contig3408
TGTGGAGGTTATTCAAGGGATTGAGAGAGGTTGTATGCTTTGCCAGGATTGAGGAGTTATNTCCGACATTCCCGAGGTTGCGAAGAAAGTTGGTTTGAAGTTGTCAAGGAGTTGGATCTTGNCAAAGCCGCCTTCTAAGCCGTGGTGGACTAGGTTGAAGATGGGCGAGTTGCGTATTGGAGNGAATCATATTGTGGTTATGGTGCTTGAGACTATTGGTGTTGCGCCTAAAGGGACTANTTGATGTTCATCAGATGTTGTTCAAGACTGCTGATTATCTTAGTAGAGGTGGTGAGGCTGNGGATCTTTTCGCCTATGCANATGATTCTCCTCAAGAAGCCTAAGCAAGAAGAATCTTGATNCATGGTTATTAAGGTTTTTAATCGTATGTTTGTGTTGCTTCTGTTTTGGTTTAATTATTANCTAGTAAGATTTTAN
>Contig3410
TATTTCCATGATATGATTAAGGAGATGACTAGCTGGGGATACCAAGAAGGAAAAACGCTATTTGGGATTTGGATATGATTTCCGACAGAGTAACAGACTTAAAGAAACAATGGATCGACTTGCTGGCAAAGTTGGAAGCAATTTACACTGCTTCAGGGGAAAAAAAGATAAACGTAATTACTCATTCCAATGGGCGGACTTCTTGTCAAATGCTTCATGAGTCTCCACAATGATATTTTTGAGAAATAATGTAAAGAGTTGGATAGCAATTGCTGNCAN
>Contig3412
NCCCCTCGAATATAAAGCAATAAATCCCATGGCTCAAGTTCCAGCAATACTTGATGGTGATTTTAGTCTGTTTGAGGAGTCATGCAATTCTTATCTACCTATCTTGTAAGTTTCCAGGAGTGGCTAGTCACTGGTATCCCAGTGATCTGATCGAAAGAGCTAAGGTTCACTCAGTTTTAGACTGGCATCATGGCAATTTACGTCGCGGTTCAGTTGGAGTTCTTGTAAGCACTATCTTTGAACCATTAAAAGGCAGTCCCTTCAAGCCCTCAAGCAATCGAAGAAGCTGAGAAGGCACTTGCGAAATCATTGTCTGTAATAGAAGAATATTGGCTAAAAGATGGGCCATTTTTGGGTTGGAAGATCTCAACCTTCAATAGCGGATCTCAACCTAGTTTGTGAAGTCATGGAACTTGAGCTTCTGGATAAGAAGCAACACGAGCGGATATTAAGCCCGTTCAAGAAAGTTGTTAAGTGGGNTTGAAGATACAAGAAGCGCAACTGCACCTTATTCCGACGAAGTTCATGGGATTCTTTTTANAAGTGCAGAAAAGAACTCGAGAGAGAAAGGAAACACAATCTGGTATAACTGAAATGAAGGNCCTGAGACACGCAACAATAGGCAAGGCACACAGGGGATAGGN
>Contig3413
ATTCACCAGATGAGGAGTACATTGGTTACCTCCATGGAGGCTTCGTGGGAAGCAGAACCCGGCTATAAAGTCTGCCTTTGAAGAGTTTAGTGGAAGGATAAAGAAACTGGATGATATCATAAGACTCAAGAAACCGTAATCCCATTCTAAGGAACCGAACTGGAGCAGGGTTAGTTCAGTATCAGCTTCTTAAGCCGTTTTCTGAACACGGGGTGACTGGTAAAGGTGTTCCATATAGCATCTCCATCTAATTACCACATTGGAAAAAGGTAATCATTCTTAATATTATGCATTTCTAATNAATTGTGAAGTTTGGTGTTAATTGATAAGATTAAAAN
>Contig3416
GAACGTACAAACATTTCATCTCAGTAGAAATATAACTGCAACTCGAACCCGTTATTCTGTNTACGACTAGTAAATGGCGGACTTAAACGGAGGTGTTCAGTATGCAGACTTCCCGGCTGAGGCCGACTTATGGAGGCCAGTTCGTTAAGCACAACATATTTGGCAATGAGTTTGAGATCACTTCAAAATATGTTCCTCCTATTATGCCTATTGGTCGCGGTGCTTATGGTATTGTATGTTCGATGTTGAATTCTGAGACGAATGAGATGGTTGCTATGAAGAANGATTATGAATGCTTTTGATAATTATATGGATAGCTAAGAGGGCACTTCGTGAGATTAAGC
>Contig3419
NTGTTTTTGATGGTCACGGTACATGGGGGCATCTTGTAGCAAAAAGAGGTGAAAAAGGTGACGCCGGCTTATTTGCTACACTATTGGCAAGAAGCTATGGACTTGTTAAAAGGTTCTAACTTTGATCGATTCGAAATGTGGAAGAAATCTTTCATGAAGACTTGTTCTACTGTTGATTATGACCTTGAGCTTCATCCCGTGATTGATTCATTGTATAGCGGTTGTGCTGGTTTAATGATAATCCGGGAGGGGGATCTTTTTAGTGTTAGCAAATGTTGGTGATTCTCGAGCTGTTCTTGGAACCACATCGAACGATGGTAAACTTAGTAGCTGTTCAGTTGACTGTTGACTTTAAACCAAATTTACCTCAGGAAAGN
>Contig3421
CATCACTAAGTTGTTTGCCTTTGAAAGAGTGTAGGTTTCTACTTCAACTGCATATTCCATGGTACTTTGTTGATGGGAAGTTTGTGCGAGCAAATAGTTTGTAGTAGCTCTACTCTCTTATCACGGTTATCGCCTCTCTTGATCCTGTGACCAATTCCTTGGCACACGAATACCCTTCTTTTTCATACTTTCAACGAATTCATATGGTGTAAGTTTCCTATTCGTAAGCGTCTTTGAAGTACCGAGCAGCATCATCAACGGCACCACCAAACGTGGACCAATAGNTCAACAGACCAGAAAN
>Contig3446
TGAATAGTGGTGGAAGGAATCGCCCGTTTGGCAGCCTAGTTGCTGGATCACGTAGCTCATNCAAAGAAATGGATGAACCATTGCCTCCAAAGCAGTGCTTCGAAGATTTGGAGAGTATTGTAGGAGCCTTGAAACAAGATCAGTTGCCTCTGGAGGCATGCGCTTGTGGAATATCTTATGCCCACGGGTGAGCTTTAATCTGGGGAAACTTGTATTCTGTGTAGTTGGGGTTCATGCACTTGATCTCTTCCCTTGTTGGGGTACCCAAACCTTATGATCTCTACTAGTTGGTCAACNTCCACTCTCGCCAGGGAAAAGAGGCTGTCCAAGTAGCAATTCTGCCAAAACACATCCACCNAGACCAAATATCTATCGN
>Contig3451
TCGGGGTTCGGATCCAGTTGCAGAATGGAGTGATGGAATAGGCCTAGAAGAGCCTTTATGGAAAATTGGGGTTAGGAGAAGATGAGAATGAGAATGAGAATGAGAATGAGGCGTATCCTGAAAGACCCTGATGAAGCTGACTGTATTTATTATTTGAGGAATGGTGTTTGCGGGTACGGTTCTAGGTGTCGGTTTAATCATCCACGTGATCGTGCTGGCTCGCTTGTTGGAGCAATGAGGGGTAGTGATGGGGAGTATCCCGAGCGAATTGGTCAGCCTGTGTGTCAGTACTATATGCGAACCGGATTGTGCAAATTTGG
>Contig3454
CCCGAGTGTAACCTGATCCTCAACTTTGAAACCCGTGACCACGTTCTCACCTAGAAACGTNGACCGACATGCCTGCAGCAGTTTTGTTTCTCTTCAAATTCTTGAACTTGGTTTCGCCTCTNGACGATGTAAGCAAGCTGTTTACCGATTGGTTGAATATCAAACCGCCATTGTTGAAGCTTNTATCCCCGTGTTTGGTGGCAATTGAGGAGTCCATATTGATGCTGAAGTN
>Contig3456
NCGCAACTTCANACTCCGGTTGGTGATCTGGCCGAGGTAAATGCTATAAAGAAGGTATTCAAGAGTACAGAANGGGATCAAAATGAACGCAACCAAGTCCATGATTGGACACTGCTTAGGTGCAGCTGGAGGTTCTAGAAGCCATTGCTACATTGAAAGCCATTCAAACCGGATGGTTGCATCCCACCATAAATCAAATTGACCCAGAACCTGCAGTTGAATTTAACACAGTTGCAAATCAGAAGCAACAGCACGAAGTCAATGTTGCGATATCAAATTCATTTGGCTTTGGTGGACACAATTCAGTAGTTGTATTTTCTCCATTCAAACCTTAATCTGATCCGGACTTTCTTCCCATGGAGCAGCATAGTCATNTTTAGAGGCTTCATTAATTTGTCAAATCACTGCTTCTTGTTATTCTTGTATGTCATCAN
>Contig3457
TCGGTGATGATGTCCTAAAGGAATATTTAGCTTCTAGTCCAAGAACATTGAAATTAGCGTNTTCCTGAAGAGAACAAGAGGGGCGTCTGGAAAATAGCAAAACTTGAGGATCCGGCCGAATNATTCAAGGCTAGGAATTATGCCAAGGAGATCCGATCTAGATTCAAATAACCATGTAAACAAATGTTACCTACATTGGATGGGCTCTCGAGAGCATCCCACAAGAAATTATCGACACTCATGAACTTCAAGCTATTACACTAGACTATAAACGCGAATGCAAGCAAGGGGACATAGTTGATNTCACTCACAAGCCGTGAACCACTTGATGATCTTACAAATAGCAACAGATCTTCTTCGACTAAAAAAGATGGTGAAGACTTAACCCGATTTATACATTTGCTACGATCAGCTGACAACGGNCCTTGAATTCAGCAGGTGTCGCACTGTATGGAGAATGNAAACCAGCAAAGGGATAACCACANTTTTATACACTTTTACCATTATAAAACTTTATGTTTGNTGTACAAGGTCTAGCCTTTCTTCNCTGATGTGTATGTTCAATTCTTAGATGCGGCTTTCTTNGAGATTTTCTGGATATTCAAACTNCGAATAATGCCTTTTATCTTTCTGTTATGCACTAATANTAATCAGGATATAAN
>Contig3462
GGATGATGGAGATACAGTGGTGATGGTGGCACCAAACATATTATCGGTTGAGCATACGCTNAGAAAGAATGGATATGATCCATGCGTCGATAGAAAAAGTGACCATCAATCTGAAAACAGGNGATGGTTTCGCGGCACCCTCTTTCGACTCGGAATCTTGACTTTGCTGTCCTCAATCCATCNTTTCGTTGCTGTAAAAAAATAGATATATGTAN
>Contig3465
TTTGGTCCAATCCAACATCCTATGTGCAGAGATTTTCCCAACAAGAGTGCGTGGATTGTGNCATTGCCATTTGTGCCCTCACATTTTGGATATGCGACATCATCGTCACATACTCTCTACCGGTCTTGCTAACTTCCGTTGGTCTCTCCGGTGTATTTGGAGTGTATGCCGTTGTGTGCGTCATATCATGGATATTTGTCTTCTTGAAGGTGCCAGAAACTAAAGGAATGCCGCTTGAAGTCATTACAGAGTTCTTTGCTGTCGGTNGCAAAACAAGCTGCTGCAGCAAAGAAATAAATTGACTTGTACCATCGACGGTTTTGCAGT
>Contig3467
TCATGTTTGAGACCTTCAATGTTCCTGTCTATGTATGTTGCTATTCAGGCCGTGCTTTCTNCTTTATGCCAGTGGTCGTACAACCGGTATTGTGCCCGATTCCGGTGATGGTGTGTCCCATNACAGTGCTCATCTATGAAGGTTATGCGCTTCCTCATGCCATTCTTCGTCTTGATCTTGCTTGGACGTGATCTTACTGATTCATTGATGAAGATCTTGACTGAAAGAGGTTACATGTTCACCACCACTGCCGAGCGGGAAATTGTCCGTGATATGAAGGAAAAGCTTGCATATGTTGCTCTTGACTACGAGCAAGAGCTTGAAACCGCAAAAAGCAGCTCTTCAGTTGAAAAGAACTACGAATTGCCTGATGGACAAGTTATCACAATTGGAGCAGAGAGATTCCGTTGCCCTGAGGTTCTCTTCCAGCCATCATTGATCGGAATGGAAGCTGCTGGTATTCACGAGACCACATAACAACTCCATCATGAAGTGTGATGTTGATATCAGGAAGGACCTTTACGGTAACATCGTTCTCAGTGGTGGTTCAACCATGTTCCCTGGCATTGCTGACAGGATGAGCAAGGAAATCACCGCTCTTGCTCCCAGCAGCATGAAGATCAAGGTTGTTGCACCCCCAGAGAGAAAATACAGTGTCTGGATCGGAGGATCAATCCTTGCATCACTCAGCACCTTCCAACAGATGTGGATCTCCAAGGGTGAATATGACGAGTCTGGCCCATNCCATTGTTCACAGGAAGTGCTTAN
>Contig3468
GGCGAATGTAGCTGGTAATGATATATGGAACTTTTAAGAAACCATGGATGTGCCAGTTAACCTTGTTGCATGCTCAGGGGTATATCTCGATTGGGTGTGAGCCGTGCACGAGGTCTGTCTTGGCCTGGCCAACACGAGAGGGAAGGAAGATGGTGGTGGGAAGACGCTAAAGCTAAAGAATGTNGGGCTCCACAAAGGGAACATCAAGGATGAAAATGTTAATGGAAACGGAGCTGTTAATGGTAACGTAACTCCTGCTGTTGCAG
>Contig3471
TCGGGGTATACAACCTCAGTCTCACCTTCTCACGTTGCATTGCTTTTAAGTCTTTCTAATNTTTATGCAACTATGACGGTCACCAAGATCTATATAATTTATTACTCACTGCATAAACATGTTGGAGTATATGGCTAGAGAAATACAACGCGGAGCCAATTCAGTTGAAGGAATCGAAGCAACCACTTTGGCAGGTACCTGAAACACTGCCTAGCTTGGTACTACAAAAAGATGAAGGCTCCTCCTAAAGCAGATGATGTGCCAGTGATCACGCCCGAACAGCTTAACAGAAGCTGATGGATTCCTATTTGGTTTTCCTTCCCGTTTTGGTGTGATGGCAGCCCAATTGTAAAGCTTTCTTTGATGCAACTGACAAATTGTGGGAAACTCAAGCACTTGCTGGTAAACCCAGCTGGGATCTTCTGGAGCACCGGGTTTCATGGTGGTGGCCAGGAACTTACAGCCTNTCACTGCCATAACGCAATTAGCACATCATGGGATGTTATTGTACCTN
>Contig3477
GGGTGGGATCGGTGGTTTACTTTGGGAAAATATGTGAGAAACAAGGGATTCAGTACGAGTNATGGAAGGGTCGTTTGGAGGACCGGTCATCGATTGTTGCTGATATTAAGAATGTTAAACCNAACCCATGTTTTCAATGCTGCTGGTGTCACTGGCAGACCCAATGTTGATTGGTGTGAATCNTCACAAGACCGAAACCATCCGTACAAACGTCTCGGGCACACTCACTTTAGCAGACGTTTGCAGAGATCAANGGGATTTTGGTGATGAGCTTTGCCACTGGATGCATATTTGAGTATGATGCTGCACATCCTNGAAGGTTCAGGGATCGGTTTCTGGAAGAAGACACGCCCAATTTCACTGGTTCATTCTACTNCCAAAAN
>Contig3480
NCCTNATTCAATAAGACTAATTGCCGACGCGTCAGCTTCTTTTGAAAAGAACTGTGTGAGAGGCANTTCAAGCTAATAGAGACAGGGTTAATAAGTTACTATACGAGTCACTTATGCTTGTGACATNCTTTAAATCCTAAAATCGGATATGACAATGCTGCAGCGGTTGCCAAGACTGCTCATAAGCAGGGATGTACTCTCAAGGAAGCTGCTCTAACAATTGGGAGTGCTGACTAGNTGAAGAATTTGATCAACTTGTAGTACCAGAAAAGATGATNTGGTCCCTCTGACTAAGCAACTGGTTAAGGATATGGTTGCATGTTTTATGAAGCTN
>Contig3481
NGGTACCTATCAATAATCAACCCTNCTTCCCATGCACCACACAAATCTCTTTCCTACTTCAATCTAATAGTCTGCAAGTAGTCACTAGAACCACATTTCACAACAACAAACTCTTTCAAGAGTCAAAAATCAAAACAAAAGAGGTAAGGTTGGGGTTTGTAACAATGGCAGCCTCATTACAAGCAGCTGCTACTTTCATGCAGCCAACCAAGGTTGGTGTCTCCAACAGGTTGCAGCTCAAGTCTTCTCAAAGCGTCTGCAAGGCCTTCGGTGTCGAACCAGCTGGTGCCAGGATCAGCTGCTCCCTTCAAGCTGATCTCAAGGACTTTGCTCAGAAATGTACTGATGCAGCCAAGATTGCAGGATTTGCTCTTGCAACTTCTGCCCTTGTTGTTTCGGGAGCAAGTGCTGAATCCAAAAGGCTAACTTTTGATGAAATCCAAAGTAAGACATACATGGAAGTCAAAGGAACAGGTACAGCTAACCAGTGCCCAACCATTGAAGGTGGAGTCGACGGCTTTGCTATCAAACCAGGAAAGTACACCGCCAAGAAGTTCTGCTTAGAACCCACATCTTTCACAGTCAAAGCCGAGGGTGTGAGCAAGAACTCTGCACCCGATTTCCAAAAGACCAAGCTAATGACCCGTTTGACCTACACCCTTGATGAAATTGAGGGCCCATTTGAAGTATCTTCCGATGGCACCGTCAAATTTGAGGAAAAGGACGGGATTGATTACGCTGCAGTCACGGTTCAGCTTCCAGGAGGTGAACGTGTGCCATTCCTGTTTACAATCAAGGAACTTGTAGCATCTGGTAAACCAGACAGCTTTGGGTGGGGATTTTCTAGTGCCATCATACAGAGGTCCTTCTTTCCTTGACCCAAAGGGCAGAGG
>Contig3488
NGTTGCCGGTTTCCTTTTGCAAAAGGAATTGGACTATCTAGATGGAGCTGTTTCAAACCCAAAGAGGCCATTTGCTGCTATTGTTGGTGGTTCAAAGGTCTCGTCCAAGATTGGAGTTATCGAATCCCTTTTGGAAAAATGTGACATTTTGCTTTTGGGGGGGAGGTATGATCTTCACATTTTACAAGGCACAGGGCTTATCAGTCGGATCCTCATTGGTGGAGGAAGACAAGCTTGATCTCGCTACCACGCTTCTTGCCAAGGCCAAGGCCAAAGGAGTTTCGCTATTGTTACCAACCGATGTGGTCATTGCTGACAAGTTTGCACCTGATGCAAACAGCAAGACTGTACCATCCACTGCTATCCCAGATGGGTGGATGGGATTAGATATTGGACCAGATTCTAGTCAAGACCTTCAATGATCNCCTTGGA
>Contig3489
ATGGAAAGTGGGGAGAACATGAACTTGACTTACCTTGCTCTTCATCGTGCGTGATGTTGCCTGTGAACCCAAACCCAGACGAGGTGGCAGCTATCAAATCTGTGAACCAAGAAGAGTTAAAAAGAGTTACTAAGGAAGGCAGATGCTGGCGAGGAGGGTTTTGAAACTTTCCCCTTGGTTTANGGTTAGTCGTCGACAACTTCTTGTACAAATGGTGGGATCNATGTTCAAAAGGGTTCTCTCTNCTGAAGCAATTGATATGAAAACCATCCANAAGTTGCTATNAAGAAAGCCACTCAAATGACATGGTGTTTTGATTTGAAGACCTCACCACCTCTGTTTCATNTATCCTTTTAGAAAAGCTTTATCTACATCTGACCAN
>Contig3490
NGTTTGTATACGAACCTTAACTGCTNTCGAAAGGGCAGAGTGCGATACCAGCAATAAGTTCAGCTGATGCAGAACCGGCAAGATAGNATCAATGTCTTATATTTGGCTGCATTCTCTTCACCAGCAATGTCAGAGTAGGCCTTTTTGAAGAACTCGTAAAACCCAAACTTGCAAGCACCCTGTGCACTGTAACCTAACAAGGTTGGCACCCATCCAGTAAAAAATCCTTTTAAATCCCTGTTCCTTCAGTAATGTGCCAAATCCACAAGAAATGGTCTTGTATTTTGCAGNGGTTAATCTGCATTAN
>Contig3492
AGGAGGACGATTTTAGTTTCGAAGTGATATGGCTTCAACTGTGGCTGGATCGACAGCATCNTTTTTCAACACAGTCCTTGTCGACTGGCGAGCCTGTTGTTTCAGTTGACTGGCTCCATGCNCAATCTTCGGGAGCCTGATTTGAAGGTGTTGGATGCATCGTGGTACATGCCCGATGAACANGAGGAATCCACTCCAAGAGTATCAGGTTGCCCACATTCCCGGTGCTCTTTTCTTTGATGTNAGATGGGATATCAGATCGAACTACTAATTTACCACACATGTTGCCTTCTGAGGAAGCATT
>Contig3493
ACATTGATGAAGAAGGGTTCATCTTTGTTGGTCGATAGATTAAAGGAACTCATTAAATATAAAGGGCTATCAGGTTCCTCCGGCAGAACTCGAAGCATTATTACTAACCCACCCCGAAATCGACGATTGTGCTGTGATCCCATTTCCTGATAAGAATGTCGGGCAGTTTCCAATGGCGTATGTTCGTGAGGAAAACTGGAAGTAATTTATCAGAAAAAGGAAGTTATGGACTTTGTTTCTAAACCAGGTGGCTCCATACAAGCGAATCAGGCGAGTGGCTNTTCATTGGGTCTGTCCCAAAGAACCCATCAGGGAAGN
>Contig3495
NAAGCCACGTTCCAAAACCTTGACTCATCGNGAGATTTCATTGACCGACGTGAGTCATTACTTTGACTCTGACCCGACTAACCTTGTCGGGNAGTCTAAGGAAAGACGGAAAGAAACCAATGCTTATATTGCCGACACAACAACCGCTAATGNCGCAGGTTCGTACCCTCTCGGAGACAGTCCGTCTAGATGCAAGGACAAAGTTACTCAAACNCCCAAATGGTACGAAGGCATGTTGTCCAGTGGTTATGAAGGTGTTCGTGAGATTGAGAANGCGGCTCACCAACACAGTGGGGTGGAGCGCGACTTCCGGACAAGTGGATAACTGGGTGTATGGAAGAGGCAAACACAACCTTTATTCAAGACGAGGAGATGTTGAACAGGCTCATGAACACAAATCCTAATTCATTCAGGAAGTTGCTGCAAACATTCTTGGAGGCGAATGGAAGAGGGTACTGGGAAACATCAGATGACAATATCGAGAAGTTAAGGCAGTTATACTCTGAGGTTGAAGACAAGATTGAGGGCATTGACCGGTAATCAATATGTATGTGATATAACATTGTAATTTGTTTTCCTTTTTCCCCAATCTGCAAGTTTTCATAGCTGGGGACTCACTGTATTTTGTAGTTTTCGAGACTCATCTCTGATTCATCAAGGATNCAATGTAAAGTTAATAAATTCAAACCN
>Contig3496
CTCACCTAATGTATCCAACTCAGCGATAGCTTCATCAAAAGCCTGCTTGGCAAGGTTGCAAAGCACGGTCAGGTGAGTTGAGAATCTCATAATAAAACACTGAGAAGTTAAGCGCAAGTCCAAAGCCTGATTGGGTGAGTGGGAGCCAAGTCAGAGAGAGCGATATCCTGAGCAGATTTGTAAGCCCAACAAAGTGCTCTCAGCAGCTTCCTTCCTGTCAGATCCGGTCTTGAACTCAGCCAAGTACCTAAAGNTAGTCACCCTTCATCTTCAAAGTAAAAGATCTTTGACTCAGCAGACGAAGCAGATGGAAANCAAGATGCGACTN
>Contig3499
GGAGCAGGGTGCCACACTAACTACAGTACATTAGCCATGAGAGAAGAAGGTGGTTTTGAAGGTGATTAAGAAGGCAATTTTGAACCTTTCACTTCGCCACACAGAACACATCAGTGCTTACGGAGAAGGAAATGAGAGAAGATTGACAGGGAAACACGAGACTGCCAGCATCAACCAATTTTCATGGGGTGTAGCTAACCGTGGTTGCTCAATCCGTGTGGGACGTGACACCGAGAAGGCAGGCAAAGGTTACTTGGAAGACAGGCGTCCAGCATCAAACATGGACCCATACACCGTGACTGGATTACTTGCCGAAACCACAATCTTGTGGGAGCCTACTCTTGAAGCTGAAGCACTTGCTGCCCAGAAGTTGGCATTGAATGTGTAGACTCTCAATCAAGCAACCTTTATAAATCGAAGAGACACATCAACACACGAATAAATCATCAATGCTCTTCGAN
>Contig3500
GATTCGGTGCGTCGCCTCTCGGCAGCGTATTCGGCCCTGTGTCCGATGAAGAAGCTATTGNACACTGTTCGTGAAGCTTTTAAACTTGGGATTAACTTCTTTGACACCTCACCGTATTATGNGAGGAACATTGTCTGAGAAAGTACTTGGGAAGGCCCTGAAAGCTGTCGGGGTACCAAGAANATGAGTACATTGTNATCGACAAAGTGTGGTAGGTATAAGGAGGGTTTTGATTTCAGTGCAGAAAGGGTGACTAGNGAGTATTGACGAGAGTTTAGAACGATNTACAGATGGAGTATGTTGATATATTGCAGTGTCANTGACATTGAATTTGGCTCCTTAGATCNAGATCATAAATGAGACGATCCCAGCCCTACAAAAATTGAAGGAAACGGGAAAGATCCGGTNTCATTGGTATAACGGGACTTCCATTGGAAATCTTCACTTATGTTCTTGATAGAGTACCACNTTGGCACGGTTGATGN
>Contig3503
NTACCTCGCGTAGCTTTCCGCGACAACCGCGGAANACTCCAGCAGCGCCTAGCGCTACTGGAGCATGCTCACGCGACGAACCGCACCCGAAATTATTCCCCAGCTATAATTATCGAGTATTTCGTCTTGTACTCATTTGGTTCCACGAACCGAGTCTCCGTAAACAGCCGGAAGGCCGATAAGCGCGTAGGAGCCGAGTTTTTTGTACTCGTCGGGTTTTTGACGGGACTAGGGTTAGGTACTCGGCTGGTATGATTTGGTCAGTGTCTATATTGTCACGNGACTACGTAGCACGTGCCGTGAAACGACGTCGCTGAGGCGGATGATGGTGGTN
>Contig3507
GCCGGTCAAACCAGCGTCACCATGGGGACCACCAATGACAAACCGACCCGAAGGGTTCAACAAAAAAAAAAGGGTTTTTTCTATCAAGATATTGAGCTGGGATCACGGGTTCGATCACGTGATTTTTTTAGATCAGCTGCAATTTCATTCGTTAGTCACGGTCTCGTCATGTTGGGTTGAAATTGAGGACGGTGTGGACTCTAATTGGAACCATAGCACCGTTATCGTTCCTGTACTCAACAGTGACCTGGGTCTTACCATCGGGACGAAGCCACGCACAAGTTCCATTCTTTCTAACCTCGGTTAGCTTAGCACCTAGCTTAGTTGCAAGGACATGGGTTAGTGGCATAAGCTCTGGTGTTTCATCAGTAGCATAACCAAACATATGACCTTGATCACCAGCACCGATTTCCTCAGGCTTCTTGGTCAAGTGACCGTGTACACCTTGAGCAATATCCGGACTTTGCTGTTCAATGTTGACTAGAACCTTACAGTTTTCAGCATCCAGAACCGACATCAGGAGATGTAN
>Contig3508
GAAGGAGGAAGAAGGAAGCGCACAGCCTTCTTTGGTTTGTAAATTGATGACTCTGATATTTTCTAGATTGCTAGAAAAGCCGCGAACTCTTAACATAGAAAGAAAAAGGTCGTTTGATGAGAAGATCATTTAGTGAAATGTCGATTACCATGTCACCCGTAACAACTTTTATAGGATGGCTGANTAATTCTTCTCGTGGTTTTGATAATCTTGATGGTGTGTATTCACCGGGAAGGTGGACCGGTACTCCCACGAAGTGGTTACTTTGAACCTCATCCGATTGTAGGAGATGCTNTGGGAGGCGTTGAGGNCGATCATTGGTCAATTACCGTGGTCAACCTGTTGGGACTATTGCTGCGCTTGATAATTCTNTCTGAGGACCTTAACTACGATCAGGTTTTTGTAAGGGACTTTGTGCCTAGTGCATTGGCANTTCTTGATGAN
>Contig3512
TCTGTCACAACCGTCCAATTATCATCCCACATTATCGGGTGTATGCTACCCATGGTCAACNATGGGTTCAATGGTGAAAGTTTGGTTCAACATCANTACGTCCACGTTCATTGTTCCTGTAANTGTAGAATAACTGGATCACTGTGGAATAGGCGCCCCGACCCCATGCCCAACAAATGTTTCCAACAACACCATAACGGTGTTCATCTGCATGGGCGTGTATAATTTTCCCAATTTTGTTGAACTCTACTCCAGGTGCACAGACCGATATTGCTTTGTATAGGCTTTCTTTAGTTACCTGAACCAGTTTCTTGGCCTCGTCATCAACTTCTCCACAAAAAAATGTTGCTGACGTTATCACCATGGTAACCATTGAGATAAACAGTAACGTCTATGTTGATTATATCACCATCCTCAAGTTCACGAGAATCAGGGATTCCATGGCAAATGCATTCATTTACTGAAGTACACACACTTTTGGGAAAANCCACCATAACCAAGAGGTGAAGANAAGCTCCGTTATCAATAATCATCTGGTGAACTTCTTNGGTCAATTTCATCTGTTGTGATACCTGGCCTGACTAATGTCCCGGCATACTGAAGAAN
>Contig3518
NCTTGCATCAGCTGGACCCGTTCCTGATCGTGATCAAGTGTNACACACCCGTGATGTGCATGACTAGCTTAGACAGAGAGAGAGCATCCGTCTTTTTACAAAACTCAATGGAGCTCTGCTGAAACAATGACTAAAGACTCTGGCATCCGAATGATACCTGCCAAAGTCTAACATCTGCGACTTTGAGTTTGATCCGTGTGGCTATTCCATGAACGCAATTGAAGATGCCGCCATCTCAACCATTCATAGTTACCCCGGAAGATGGGTTCAGCTATGCTAGTTTTGAGGCAGNTCGGGTATGATTTAAATGACGGACTAGAGCAGCTTGTTCAACGTGTGCTGGCATGTTTTGAACCTGGTGAGTTCTCCATTGCTTGTTGGTGCTGCCGTGGCATCAAAGTCTTTGGAGAAGACGTGTGCGATTGATGTTGAAGGATACCAATCTGGAAGAGAAGAGCCACGAAGAGCTCGGACGTGAAGGTTCAATCATGTACCAGAAGGTTTGTGAAGAAGGACGGGAGCTGCTGTGGTTCCCCACGATCGGTCCTTAAAGGTGGCAACTGGAAAAGAGAAGGAGAATGAAGAAAAGGAGTATTAGTAGTATTGTGTCGAAGAAGGGTTATGTCCTGTGTTTCCGATTAAATAAAAGCCATGGTTATCCATGGCGTGTACCGTCTTTTTAAGTTCTNTGTTTGTCTCTCGAGTGATCGAGTTTATTACTGTTATGTTGGATTATTGGGTTGATAAACNCCCCTTATGTTTAACTN
>Contig3519
TTCCAGCCGACTCAGAACATTCTGCTATCTTCCAGTGTATTCAAGGCTTTCCTGAAGGTGGCTCTTAGACGAATAATCTTAACCGCATCGGGAGGTGCTTTTAGAGATTTGCCTGTTGAAAAGCTAAAAGATGTTAAAGTGGCAGATGCGTTGAAGCATCCGAACTGGAGCATGGGGAAAAAGATCACAGTTGATTCGGCTACACTTTTTCAACAAGGGTCTTGAAGTTATTGAAGCTCATTATCTCTATGGATCAGATTATGATAATATTGAAAATTGTGATTCACCCTCAATCTATCATACACTCGATGGTTGAGACACAGGACTCGTCGGTTTATAGCACAATTAGGATGGCCCGACATGCGTTTGCCAATTCTTTACACATTGTCTTGGCCCGGATAGAATACCCTGCTCTGAGATTACATGGCCTCGGCTCGATCTTTGCAAGCTAGGCTCGCNTGACGTTCAAAGAACCCGACAATGTGAAATACCCATCGATGGATTTGGCTTATTCTGCTGNGGCGAGCTGGTGGGACAATGACAGGAGTTCTTAGTGCAGCTAATAGAAAAGCTGTTGAGN
>Contig3530
CCGCTTTGGAGGCAATGGTTCATCCATTCTTTGATGAGCTACGTGATCCAGCAACTAGGCNTGCCAAACGGGCGATTCCTTCCACCACTATTCAATTTCAAGGCTCATGAGCTTAAAGGGGNTGCCCACGGAGATGCTTACGAAGTTGGTCCAGAGCATGCTAAAAAGCATTGCACATTCCTNTGGCCTGTGAATTTAAGAAGAGAAGGAAATTCTGTTTGTTCAATTTGCTCCTTGTAGTAGNCGTGTGTATTN
>Contig3531
TCAAAGTGGCGTGGAGAGAGTGAACGAATGGTTCGATGCTTGTTTGACTTAGCTAGAGCTNTATGCTCCAAGCACTATATTCATTGATGAGATTGATTCTCTTTGTACCTCTCGTGGAGCTNTCTGGGGGAACACGAGTCTTCAAGAAGGGTTAAATCTGAAGTTCTAGTTCAGGTAGATGGNTGCAAACAGCGCAGACACTAATGAAGATGGTAGTCGCAAAATGN
>Contig3547
NCGCGGGTATACTAACTAGAAAAAACTGCATCTTTACAAAATTCATACCAATCTATNTGAATTGTTTGAATTTTTATGTAAAAGATTTATAGACGGGGGTTAACCATTTTGTTAAAATNATCCACATCTTGATTGAAAAGGAATTCCTAAGAATCCAACGAAACAAAGTAAATAGAATTAATATAAGTATTGGGAATAACATAGTGTTATCTGATTCATAAGGATACAAAGAAGTCTTGGTATTGCCTAAATTAGGAATCGAAAGAAAAGGTTGGATCAGATTTCTTACATTGTCATCAATTTGATCTACTTTATTTGAAAAAAAGGAAAGGACGGCCACTGTTGTTCATTTTTTAATAAAGTTACCAAACGAAAGTTTTTGTTACTTATTTTTTGAACCCGCTTTACCCCATAGAGATATTGAATACAAGGGGGTATTCCTTTTTCCACTGTAATTTTGAAAAATGAACGTTTAAATGTCCTTCAAAAGTAAGTAAATAGATCCGACACATATAAAATGCGGTTAATCCCGCGGTAGACCAAGCTATTATTGCAAAAATAGGTGAATACAACCAACTATCATTAAGAATTTCATCTTTGGAACCAAAAAACAAGCAAGAGGTGGAATTACCACAAAGAGAAAGTGTACCTAATAAAAAAGAATTTTTAGTAATTGGTACATGTTTTGTTTAAACCCCCCATAAGGACCATATTCTGACTTTTTTTTGGACAATATCCAACAAGAGTTTCCCATTGAATGAATAACGGATCCCGACCCTAAAGAACAATAAGGCTTTTGAATAAGCATGAAGTAATCAAATGAAATAAGGCACTGCGATAAGAN
>Contig3548
NTCGGGTCAACGGGTTTTTCTTCTTCTTCAATACTCTTGATCGGGTTCAGGGGTCGTACTAATTTCGGATTTTGCATCATTTTTGGTTTGCTTGGAGTTAGTAGGATTTGGATGATTATGAGTAGAAGTATATGTTATGATAAGCATGGATGAATCCTGTCCTACATATCTCCACTTGTTTTTTGGCTGTACAACTTTTTGATGTGCTACATTTGTTAGTATCCCCTTGGATGAGGAGATCCTTTAATGGGTTTTTGACCATATTTTCTCCAAGACCANAGAATN
>Contig3550
TCGGGGATCAACAACAATCCATTCATTTTTATCTATCTACCATTTTATATAATCTCCGTTTTATTTTATTTTGTTACAAGAAAATGTTGGGTATATTCAAAAAAGAGTTGGTGAGTGCACCAAAAGGAACTCAATAGCCCATACCAAAAACATGATCAACATCAAAATCAAAACCCTTTGAAGCATTTTCTTGAGCTCCAATGCCAATGCTTTCAACATTTCTTTTGGAAATGATGTTTCTTTGGCTTTTGATCCTTACTTCTCATACCTCATTGCACCAACA
>Contig3551
GTTCCAAGTATTGTTTTTGTACTGTGAAAACATTAAAGGTAATCAGGGTATCAAGATGTTNTATAGGAATGTTGAGAAGCCTCTTTTATTAGCTCAATCTGCTGCTTTTTTGGAGATACTGNCATGGAATAGTTGGTTTGGTAAGGTCCCCAATTTCAGCAACACTACCTCAGANTAAGTTCAAGATTGTATGTCGTGTGGGGNAATCCTATACAGTTTTCCTGAGGTTCAAACAANATCCTCTTATTTGCTCTTTGCTCATCAGTTGGTCTGTCACTGAGATCATCCGGTACTCTCTTTCTTTGGCACAAAGGAGGCATTTGGTTCTACTCCATACTGGCTGTTATGGCTCAGGTACAGCACCTTCCTTGTGTTGTATCCAACTGGCATTTCTAGTGAAATTGGTATGATCTATGCTGCGCTACCTTACATGAAGGAAACTGGAATGTATTCCTACAGGATGCCTAACAAATGGAACTTTTCATTTGATTACTTCTATGCTGCAATTGTGGTGCTTGCGATTTACGTACCAGGAATNTCCGCACTTGTATGGCTACATGCTGGCACAGGTACAGCACCTTCCTTGTGTTGTATCCAACTGGCATTTCTAGTGAAAATTGGTATGATCTATGCTGCGCTACCTTACATGAAGGAAACTGGAATGTATTCCTACANGGATGCCTAACAAATGGAACTTTTCATTTGATTACTTCTATGCTGCAATTGTGGTCCTTGNCGATTTACGTACCAGGAATTCCACACTTATATGGCTACATGCTGGGACAAAGAAAGAAAANCTCTATCAAAGTCGAAAAAGGCGTGATGTTCAAAGATGACACACACACTCATGAATCTTTNAATCTTGTAN
>Contig3562
TACTCATGCAGAGCTGGTTCTTGTCTCTTTCATGTGCTGGTAAAGTTGTGTCTGGCAGTGNTTGACCAGTCTGATCAAAGCTTTCTTGATGATGAGCAGATTGAGGCTGGTTGGGTCCTGAACATGTGCTGCTTACCCTACTAGTGATGTTGTCATTGAGACTCACAAGGAGGAAGAGCTTAACTGCTTAAACCACATATTAGTTGTTTTGATCATGTATTTTTTCATGAAGATGTATGTCTTTGTGACGCTTAAGTGTGTCATAATATTTTTTCATGAAGATGTATGTCTTTGACGCNTTAAGTGTGTCATAATACAAAACATTACN
>Contig3570
TGTGTTGGAAATGGGGTGTTGAATAAGAGTCCGGGTGATAGCCGGACTACGATTTTGTATNCCGTTTTCTACGGATTATATATTGCGAGAGCAGTATCGAAATCCGTGGAATGGGATAAGAGGTTGGCAAGTTGCTTGAGGATCTTGATGCTCTTGCTGGCACTATTTCCTTTAAACATTGCCTTCAATCATGCTGGTATGGCTGATTCGTTGTTGCTAGTGACGGCTTCTGTGGACAAAATGGTTATCAAAAAACCGATTTTGGTCGATAATGATTTGAAGATACTAGGAGCTGTTACATGGGTTGGTCGATCGNTCCATGGAGATTCAATTAGAAGTCATTCAGTCCAATGAAGAAACATCTGATCCTCAAGACNTCACAAGCTCTAATTGCGAACTTCACTTTTGTTGCCCGTGACTCTAAGACTGGAAAATCA
>Contig3576
TTTGGATAGAACCTATATCTGCCCTAGTTGTCAAGGTGACGTTAACTAATACATCATCACNTTGTAGCATTAAGTTCTTGTGGACATGTATTCTGTAAGAAGTGTGCTGATAAGTTCATGGNCGGTTGATAAGGTGTGTCTAGTGTGTAATAGGGGGTGTAAGGAGAGGAATTTGATTAATTNTGGCAAAGGGTGGAACTGGGTTTGCGGGTCATGATGATAATCTTGAAN
>Contig3580
AATATTTAAGTATTTGAAAAATCTGTTTTAAATTATCAAGTTGCAAATAGTTAGTTACCANAGATCTGATTATGGGTTTCATCGGAGAATCAATTGATTCCATAAAATCCATGAAAATTAGNACATGCTGCTGAACAGATCATCACTCTTGGTATGATTGTGTCATCTGCACTAATTATATGGAAGTTTCTTATGGTTGTTACTGGCAGTGAGTCACCTGTTGTCGTGGTTCTTTCCGAAAGCATGGAGCCTGCGTTTCAAAGAGGAGATATTCTGTTCTTGCGGATGGGTGAAGATCCTATTCGGGGCGGGTGAAATTGTTGTGTTCAACATTGATCGCCGGGAGATTCCAATCGTCCATCGTGTAATCAAGGTTCACCAACGGAATGATACAAAAGATGTTGATGTCCTCACAAAAGGGGATAATAATGATCAGGATGACCGAGTTCTATATGCNGCCTGGTTGCAATN
>Contig3582
TGTCATGCTGTCCTTGTGAAGGGAGGATTTCAGGAATAGTCGATGCTCCAAATGCTGTTGNCCACACTCGCAATTCCAACTGCTATCTTTGATCAGGATATTCGTCCAAAGGCTAACAAGTNTGCCAATAGGACCACGTCTGGTGAGAAATCCAGATATTCCAAGATGCACTTATGATGGCANATTTACCAATCACACAGAACCCTGGTGCATCAGGAATTTAATAAGAAAGGTGTCGAATACANTGGCATATTCTACTATGTAACTATATACTATGTAAN
>Contig3583
NCGGGGNGTTAAGAAGTTACTGAATGGATGTCAAAGNACTGGAGGGATATCAGTTTCCGAGATTCTGAGCACCGTTTCCTTCTGTACAACAAAGACGCAACACGCCACATCTTCGAGGTATCAGCAGGGACTCGAATCATTGGTTCTTGGAGAAGGCCAAAATTTTTGCCCAAGTCAAACAAGTTGCTAAAGTCAGTCAAGGAGTTGCAGGCTTCGGAAGAAACATCAGTGGCCTGTTCNAAGCATGCCATCATGGTNCGGGAAACGGGTCAGAACCGAGACCAAGATTGCAGAAGGAGCANGTTTCAGTAAGTTCAGCTGCAGTTGAACTTGCGCTAATGAAGCTTCCTCAATCGGCTCATACAAACTGCCAGAGTCTTACTCATAGGAGCTGGTAAAATGGGAAAGCTCGTGATAAAAAAATAGTATCAAAAGGGNTGCACAAAGATTGTGGTTGTGAATAGATCCATTGAAAAAGTCAATGCACTTCGTGAAGAGNTTTAAAGATATTGAAATCATCTACAGACCAGTTGACGATATGATGGCTTGTGCTGGTGAA
>Contig3587
TTTTCCTAACTGATCTAGAGTCTTGAAGTTTAACTAGTAGACTTCTTCTCGAGACCGAGGACAACGATATCGGTACCACGAACACCGACAGCAGCGTTACCTTTTCGAACAGCTTCCAAAGCGTATTCAACTTGGAACAAATGACCATCCGGTGAAAATACAGTAATAGCTCTATCGTATCTCGCCATTAACGATGATGATCAGATTATAATTTAAGGTTTTTGAATTTGTTCAACAGATTTACGTTTTTGATTGTGAAAATGCTGAGGAAAAAGTGTTTGTTTCCN
>Contig3601
TCGGGGGTACAACGCGCTTTCTTAACCCCAAAAAGAAAAGAAAAGAAAAACCCTAAAAACCAAAATGGCTGAACAGCTAACTGAAGAACAAATTGCTGAGTTCAAGGAAGCTTTCAGCCTCCTTTGACAAAGACGGTGATGGCTGTATCACCACCAAAGAGTTGGGGACAGTTATGAGATCATTGGGTCAGAATCCTACTGAAGCTGAACTGCAAGATATGATCAATGAAGTCGATGCTGATCAGAATGGAACAATCGATTTCTCTGAGTTTCTGAACCTGATGGCCAGGAAAATGAAGGACACTGATTCGGAGGAGGAACTCAAGGAAGCTTTCAAGGTCTTTGATAAGGATCAGAATGGATACATTTCTGCTGCTGAACTTCGCCATGTGATGACAAACCTTGGGGAGAAGTTAACTGATGAAGAAGTGGATGAAATGATCCGTGAAGCTGATATGGGATGGTGACGGTCAAGTGAATTACGAGGAGTTTGTGAGGATGATGCTTGCCAAGTGATTGTGCAAATCACTTTGTTCTAGACTTGACTTTCCCTACTTAGTTGCTATAGCAAGTATTGTTGTAAAACATGTTTGGTACACTTGATGGTTGGGTGCCCAGGTAAACTAGATCTTGAAGTCTGGCNAACTTCTTTTCTTAN
>Contig3607
[truncated: 8,622,437 more chars]
