# Supplementary material for: Global characterization of Artemisia annua glandular trichome transcriptome using 454 pyrosequencing
Source: BMC Genomics. 2009 Oct 9;10:465. doi: 10.1186/1471-2164-10-465 (PMC2763888; doi:10.1186/1471-2164-10-465)
Supplement: Additional file 2 — Unigenes encoding putative enzymes in terpenoids metabolism. The data represent all the unigenes encoding putative enzymes in terpenoids metabolism. [file 1471-2164-10-465-S2.XLS]

## Sheet: Sheet1
	Enzymes	ESTs	No.of hit
MEP pathway	1-deoxy-D-xylulose 5-phosphate synthase (DXS)	Contig26863, Contig5078, Contig9122, Contig9122, Contig18267, Contig27338, Contig29817, Contig15938, Contig13588, Contig18365, Contig33752, Contig688	129
	1-deoxy-D-xylulose-5-phosphate reductoisomerase (DXP)	Contig3726, Contig30566, Contig40163, Contig5373, Contig22259, Contig5238, Contig9143	92
	2-C-methyl-D-erythritol 2,4-cyclodiphosphate synthase (MCT)	Contig23991, Contig27774	67
	4-diphosphocytidyl-2-C-methyl-D-erythritol kinase (CMK)	Contig4107, Contig13278, Contig22091, Contig26285, Contig33971	56
	2-C-methyl-D-erythritol 2,4-cyclodiphosphate synthase (MCS)	Contig5224, Contig23617, Contig23991, Contig27774, Contig28159	66
	1-hydroxy-2-methyl-2-(E)-butenyl 4-diphosphate synthase (HDS)	Contig16829, Contig1645	46
	1-hydroxy-2-methyl-2-(E)-butenyl 4-diphosphate reductase (HDR)	Contig10323	13
	isopentenyl diphosphate/ dimethylallyl diphosphate isomerase (IDI, also involved in MVA pathway)	Contig2745, Contig28949	70
	isopentenyl diphosphate/ dimethylallyl diphosphate synthase (IDS)	Contig2173, Contig38106, Contig22643, Contig3323, Contig3077, Contig3261	76
MVA pathway	acetoacetyl-coenzyme A thiolase (AACT)	Contig1372, Contig6398, Contig7766, Contig8730, Contig13733, Contig16680, Contig28687, Contig35350	44
	3-hydroxy-methylglutaryl coenzyme A synthase (HMGS)	Contig22601, Contig22850, Contig35313	20
	3-hydroxy-methylglutaryl coenzyme A reductase (HMGR)	Contig16434, Contig8757, Contig17100, Contig34709, Contig25845	43
	Mevalonate kinase (MK)	Contig1666, Contig7660, Contig8060, Contig24269	18
	phosphomevelonate kinase (PMK)	Contig40618	3
	mevalonate disphosphate decarboxylase (MDC)	Contig8855, Contig11288, Contig15468, Contig32395, Contig42566	36
Sesquiterpene biosynthetic pathway	farnesyl diphosphate synthase (FDPS)	Contig8404, Contig16347, Contig684, Contig32292, Contig39117, Contig1599, Contig9587, Contig6625, Contig15762, Contig17434, Contig29080, Contig31705	240
	Undefined sesquiterpene synthase	Contig5701, Contig8435, Contig15269, Contig15156, Contig5703, Contig33181, Contig40578, Contig4268, Contig6795, Contig11547, Contig12831, Contig14375,Contig15398, Contig27432, Contig41183	519
	amorpha-4,11-diene synthase	Contig5974, Contig9665, Contig1130, Contig13788, Contig14375	329
	valencene synthase	Contig11535	3
	delta-cadinene synthase	Contig5569, Contig7798	24
	germacrene A synthase	Contig11184, Contig38698, Contig40427, Contig17763	44
	germacrene D synthase	Contig4645	21
	beta-caryophyllene synthase	Contig4071	18
	beta-farnesene synthase	Contig6571, Contig8230	25
	5-epi-aristolochene synthase	Contig17572	19
	8-epicedrol synthase	Contig424, Contig27643, Contig42482	60
Monoterpene biosynthetic pathway	geranyl pyrophosphate synthase	Contig17179	5
	geranylgeranyl-diphosphate synthase	Contig9896, Contig11304, Contig6374, Contig41173, Contig17179	62
	gamma-terpinene synthase	Contig10635	30
	delta-limonene synthase	Contig7080, Contig16521	13
	nerolidol/linalool synthase	Contig33252	6
	(3R)-linalool synthase	Contig1594, Contig3219, Contig5497, Contig7532, Contig15497, Contig15888, Contig23791, Contig23997, Contig34392	163
	undefined monoterpene synthase	Contig10107	16
	alpha-terpineol synthase	Contig6442, Contig6748, Contig13975	21
	beta-pinene synthase	Contig5154, Contig5299, Contig9113	55
Other	dammarenediol-II synthase	Contig8149	2
	undefined terpene synthase	Contig11946, Contig26547,Contig35096	36
