# Supplementary material for: Global characterization of Artemisia annua glandular trichome transcriptome using 454 pyrosequencing
Source: BMC Genomics. 2009 Oct 9;10:465. doi: 10.1186/1471-2164-10-465 (PMC2763888; doi:10.1186/1471-2164-10-465)
Supplement: Additional file 3 — Unigenes annotated as phenylpropanoids and flavanoids pathway enzymes presented in assembled pyrosequencing EST collection. The data represent all the unigenes annotated as phenylpropanoids and flavanoids pathway enzymes. [file 1471-2164-10-465-S3.XLS]

## Sheet: 工作表1
GenBank ID	Unigene	Length	No. ESTs	BLAST hit	E value
CAL91169	Contig7123	282		phenylalanine ammonia-lyase 3 [Cynara scolymus]	3e-15
AAR31107	Contig7654	330		phenylalanine ammonia-lyase [Quercus suber]	8e-08
CAJ43711	Contig14494	503		phenylalanine ammonia lyase [Plantago major]	1e-29
BAF36972	Contig24666	394		phenylalanine ammonia-lyase [Lotus japonicus]	2e-30
CAL91169	Contig31045	684		phenylalanine ammonia-lyase 3 [Cynara scolymus]	2e-60
S60043	Contig35786	275		phenylalanine ammonia-lyase[Populus sieboldii x Populus grandidentata]	1e-29
O23865	Contig41492	326		Phenylalanine ammonia-lyase 1[Daucus carota]	2e-34
ACE95171	Contig3097	322		cinnamate-4-hydroxylase [Populus tomentosa]	7e-17
BAB71717	Contig4587	270		cinnamic acid 4-hydroxylase [Lithospermum erythrorhizon]	4e-17
Q43240	Contig5605	262		Cinnamic acid 4-hydroxylase[Zinnia violacea]	2e-07
P37115	Contig22082	357		Cinnamic acid 4-hydroxylase[Vigna radiata var. radiata]	2e-26
AAV36374	Contig23192	419		cinnamate 4-hydroxylase [Pinus taeda]	5e-13
ACB78016	Contig28778	254		cinnamic acid 4-hydroxylase [Trifolium pratense]	3e-19
AAP03018	Contig2934	665		4-coumarate-CoA ligase-like protein [Arabidopsis thaliana]	5e-20
ACC63869	Contig3493	318		4-coumarate:CoA ligase [Populus trichocarpa]	3e-16
AAF91309	Contig18394	181		4-coumarate:coA ligase 2 [Rubus idaeus]	4e-12
BAB89961	Contig19196	252		putative 4-coumarate:CoA ligase [Oryza sativa Japonica Group]	8e-13
NP_192425	Contig26707	372		4-coumarate:CoA ligase[Arabidopsis thaliana]	1e-17
ABV44809	Contig31054	245		4-coumarate coenzyme A ligase [Eriobotrya japonica]	3e-13
CAJ41420	Contig31194	421		4-coumarate-CoA ligase-like protein [Coffea arabica]	3e-33
AAP03021	Contig33156	435		4-coumarate-CoA ligase-like protein [Arabidopsis thaliana]	5e-22
AAP03018	Contig37043	331		4-coumarate-CoA ligase-like protein [Arabidopsis thaliana]	6e-20
AAM65672	Contig39422	358		4-coumarate-CoA ligase-like protein [Arabidopsis thaliana]	3e-20
ABC71308	Contig1057	502		chalcone synthase [Saussurea medusa]	5e-27
ABC71308	Contig2946	347		chalcone synthase [Saussurea medusa]	3e-16
AAO43482	Contig3955	387		chalcone synthase [Camellia yunnanensis]	2e-14
ABC71308	Contig4235	241		chalcone synthase [Saussurea medusa]	3e-11
BAB40787	Contig6156	705		chalcone synthase [Lilium hybrid division I]	1e-36
CAK19318	Contig23652	766		naringenin-chalcone synthase [Humulus lupulus]	5e-20
Q9ZU06	Contig28621	409		Naregenin-chalcone synthase[Persea americana]	3e-11
ABO42635	Contig29505	341		putative chalcone synthase [Euryops virgineus]	7e-20
ABC71308	Contig39546	534		chalcone synthase [Saussurea medusa]	3e-66
BAB40786	Contig33429	499		chalcone synthase [Lilium hybrid division I]	3e-30
AAY96729	Contig35933	409		chalcone synthase family protein [Arabidopsis thaliana]	8e-22
CAA11226	Contig11726	534		chalcone reductase [Sesbania rostrata]	5e-17
AAT94362	Contig29637	605		putative chalcone isomerase 4 [Glycine max]	4e-37
Q08704	Contig24736	643		Chalcone-flavonone isomerase[Zea mays]	1e-31
A1E260	Contig14484	264		Chalcone-flavonone isomerase 1 [Chrysanthemum x morifolium]	9e-19
A1E261	Contig4615	443		Chalcone-flavonone isomerase 2 [Chrysanthemum x morifolium]	9e-52
CAA48775	Contig3607	516		chalcone isomerase [Malus sp.]	8e-13
Q8LKP9	Contig41267	446		Chalcone-flavonone isomerase[Saussurea medusa]	2e-15
AAC15414	Contig3240	470		flavanone 3-hydroxylase [Nicotiana tabacum]	5e-21
BAE16364	Contig6420	331		flavanone 3-hydroxylase [Triticum aestivum]	9e-07
AAM00948	Contig2599	326		Putative flavonoid 3'-hydroxylase [Oryza sativa]	6e-11
ABN79672	Contig7107	838		flavonol synthase [Rudbeckia hirta]	7e-55
Q9ZWQ9	Contig9338	325		Flavonol synthase/flavanone 3-hydroxylase (CitFLS) (FLS)	1e-12
BAC10995	Contig13897	454		flavonol synthase [Nierembergia sp. NB17]	2e-15
Q9M547	Contig26275	381		Flavonol synthase/flavanone 3-hydroxylase (FLS)	2e-15
AAC15414	Contig32102	508		flavanone 3-hydroxylase [Nicotiana tabacum]	7e-63
ABF21085	Contig41956	308		flavanone 3-hydroxylase [Chrysanthemum x morifolium]	7e-41
NP_195268	Contig6274	1241		dihydroflavonol 4-reductase	3e-35
AAM63604	Contig5721	773		putative anthocyanidin synthase [Arabidopsis thaliana]	1e-14
AAM63604	Contig12629	563		putative anthocyanidin synthase [Arabidopsis thaliana]	8e-12
AAM63604	Contig28588	346		putative anthocyanidin synthase [Arabidopsis thaliana]	1e-11
