# Supplementary material for: Global characterization of Artemisia annua glandular trichome transcriptome using 454 pyrosequencing
Source: BMC Genomics. 2009 Oct 9;10:465. doi: 10.1186/1471-2164-10-465 (PMC2763888; doi:10.1186/1471-2164-10-465)
Supplement: Additional file 4 — Assembled pyrosequencing ESTs. The data represent all the assembled pyrosequencing ESTs. [file 1471-2164-10-465-S4.TXT]

>Contig1
GAGCTCCTTATTATAACCCGAACCAGAACCAGAACCAGAACCTAAACATGAATGATTCAC
CGGGTGGCTTCGTCATCTGGGACCGAGCTTAGTTTCGACCTTAATATGTAATGCAAGGAC
AATAATCACGTAATTAACCATTGGTTAATTATGGTTAATTACTTAGTAGTTACTTCTTAA
TAG
>Contig2
AGATACCAACAAGAATCAATATCACACTTTTCTCTAAACAACTATCACTAGCCACATATA
CACCAAGGAGAGTATAGGAATTCCTCGGGTCGTTTAAATCCCGACGAGGAGTGAATT
>Contig3
GTCATTCGAACTCCCATAATTACTTAAGCATGCATAGTCACCAATTTCTGAGCTGAACAC
TGCACGGTCAGCTTGTATGTATTTAGTATTCAAGATCAATAAACGATGTATTTCCTATAC
ATCAATATTAGGGCTACACAACTGTTTAAGCTATCTTCTGTTGTTTAAGGGTTTGATAAT
GTATGATGTAAATATGCGTGAATAAATATATCGATCGAGTAACATATACCTCGTCGTAAT
TTGGTTCTTCTT
>Contig4
CACCTAGCAAACTTGAACCTATTGGAATTTAAACATATGAACAAGTAATATAGCACACGA
ATACGCAGCGGATTAAAGATCATGTATAGTATACATTTATTAACATAACGA
>Contig5
ACTTGGAGTAAGATCTCCACCGGGCCGTTAATGTACATGTACACTCTCTTGGAATTGTCA
ACACTGTCAAGGTACAACATCGTTGCCAGAATTTGGTTACTAAATTCTTCATCT
>Contig6
AAGTAAAAGATGTAGAAGGAGGAGAGGGAGAGAGAGGTACGGTGCGCTAAGTTTCCATCA
GTAGATATTCAAATGAAGGAACGAATGTCTCTTACTGTATTAAGAATCTAAAT
>Contig7
GCAACAAGTGTTGAAGAAGATGATGATGGTATTATTAATGGTAGGAAGAAGCTTAGGCTT
ACTAAAGCTCAATCTGCCCTTCTTGAACAAGCCCTTCAAACATCATAGCACTTTGGATCC
TAAGCAAAAAGCAAGAGCTTGCAAGGGAGCTAAAGTTGAGGCCAAGGCAAGTTGAAGTTT
GGGTTCCAGAACAGAAGAGCCAGGACAAAGCTAAAGCAAACAGAAGTGGATTGTGAATAC
TTGAAGAAATGTTGTGAAACATTAAAGGAAGAGAACACAAGACTCCACAAAGAGCTTCAA
GAACTCAAATCACTCAAAATGTCACCAACTAAGCCACTATACATGCAACTCCCTGCAGCC
ACACTTACCATGTGTCCGTCATGTGAACGTATCGGCGACACCACGTCCACAACCAAGACT
CGCCCTTTTACGATGGATACGAAGCCACACTTCTTTAATCCATT
>Contig8
CTTGTCGCCATCAGTTTTATTGACCGAACATCTCAAAATCATCGACGAAAACGAATGATT
TGAAACCACTCGATTATGGCGGCCGGATGTGTTGTTCGATCTATATCAATCGGCGATTCG
AAAGCCTAACCAACGGTTTTAATCCCGAATATTTTAAGAACCAGATCTAGTAACCGTTGT
AGATCTTCTCATGTGGTTTATCGTGAAGGCGAAGAATCCAAATGCACCTGTATAAGCTGA
CTTATATAATAAAAGTTTGCTCT
>Contig9
CTTTTCCCTGAAGGTCTCTCACAACTTGGTCAGCGGGGTAAGGACCTCTGTCCCTTAGAG
TTCTGTATGGCCTCGATGACAATTATCACTTCGTTTGCAGTCTTGCTTAAACCGTATTGT
TGCTTTAGAGGGAGCAACATTCTCTACGTGACCTTGGAATAAGCAGAATATGTCGTCCAC
AACAGCAAACAAATCTTGGTAGAAGAGGGTTTTGCTTATCAATGGAGTAAGAAATCAGAC
CAGACCCACCAAGATTAATAGTGACAGCAGATGGGTGCAGCG
>Contig10
CCTGGAACCTTTTCCAAGAACCGTGAAACTCGAGGTCATCCACTGCAGATGGGCCATGCT
TGGAGCTCTTGGCTGTGTCTTCCCTGAGCTCCTAGCCCGCAATGGTGTTAAGTTCGGTGA
AGCAGTGTGGTTCAAGGCTGGAGCACAAATCTTTAGTGAGGGAGGACTTGACTACTTGGG
TAACCCGAGTTTGGTCCACGCACAAAGCATCTTGGCCATTTGGGCTACACAAGTAATACT
AATGGGTGCAGTTGAGGGCTATAGAGTTGCAGGTGGGCCACTTGGGGAGGTGGTTGACCC
TCTATACCCTGGAGGGAGCTTTGACCCGTTGGGACTTGCTGATGATCCTGAAGCTTTTGC
TAAATTGAAGGTCAAAGAGATCAAGAATGGAAGACTAGCAATGTTTTCTATGTTTGGGTT
CTTTGTACAAGCCATTGTGACAGGAAAGGGTCCATTGGAGAACCTTGCCGACCATCTTGC
TGATCCTGTTAGCAACAATGCTTGGGCTTTTGCTACAAACTTTGTTCCTGGAAAGTGAAA
CTGAATCAATGGTGTATGGATGAATATAGGTTGTAAATTAATGAAAAAATATATCACAAT
TTTTTTGACT
>Contig11
GATAACTCAAAAACAATATCCAACTGTCGAAACATTCTCTTTCTGAGCAGTGAACAATGG
GCAGCCTCCAACATGGCTCTCTCCTCTGCATTTGCAGGACAAGCAGTGAAAGTAGCTCCA
TCTGGGTCCGGGCTTTTGGTAAGTTGTTCGGGATATCCATGAGGAAAACCGGACCAGCA
>Contig12
TGGGCAGACGCGGCGACTTCCAAAGCATGTCGTAAGTCCAAGTTTCTATCTTTTTCAACC
AAGACTTGGACCTAAAACAGGTCAATATTCGAAATTAATTCAAGAAGTCATCAGATATGA
AGTTAATTGTTTAGAAAGCAACCAAGGAGATATGACTTACAAGACCATAAGAGATTCTTC
TTAAACCAAATGGGTCGTTAGTCGAGCTTGGTTGACAGCCAGCTCCAAAGAGGCCAACTA
GGCTATCCAACCTGCCAAATTGATGGAAAAACAAA
>Contig13
GATTCCAACCAACACTTTTCTCATTATAAAAAGAAAAAATAAACCGCACCACTTCCGTCA
AT
>Contig14
TACATCAGGATTTCTTTTCTTCTCTTGATTTTAGCATGAGTGTGGACTTAAATCTTATTT
CTTCCTTTTTGTAACATCCAACTTCATAGTCTGCTCATAAAGCCCATAAATGCAACTCTA
GGCAACTTTCACAAAATGCTATCCTTATTTTTTGGAATAGGTCCAAGCACC
>Contig15
ACGTTTCGTATTATCTAACTTTGTCAGCAATAATAGACGGAACTGTATTATGCGTCCATG
GTGGTCTCTCACCAGATATTAGGACTATTGACCAGATTAGAGTTATCGAACGGAACTGTG
AGATCCCTCACGAAGGGCCATTTTGTGACCTGATGTGGAGTGATCCTGAAGACATTGAAA
CATGGGCAGTCAGTCCTCGTGGAGCAGGATGGCTTTTTGGATCTAGAGTTACATCTGAGT
TCAACCACATCAACAAGCTTGATTTAGTCTGCCGGGCTCACCAACTTGTTCAGGAAGGTT
TAAAGTACATGTTTCAAGATAAAGGACTC
>Contig16
AGTTTGATCGAACGAGAATGGTAACAAATCAACCCGCGAAACTTATGGATCCTTTTTTTA
ACGGCGTACAATACTAAGTTAGTTATTCGATTCTACAGTACTTACCCAGAAGGCGTAGTC
TCTGCCAGCGTCGAATCGACGCATCGCAGAACCTCACAGATTCCATCTCGAAGGAAACCC
CCTATGAGAGACTCGAACTTAAGACCTCTCGCATGTGGTACCAACTTCCCCAAGGTCACC
CTTGATCGCCAACTGAGCTAGCCGAGTGGGTTGAACCTTATGGAGCCTGTTATAGTACCA
TCTTTCCACAACTCTGATATTTATATATGGCTAGGACGGATGGTCCCAAGAAGTTGAAGC
TTAGATTAGAGCTCCACTTTTATTGCCATCGGAGAGAAGGTTTTTCTTTGTGCTTCAAAT
ATCGATTTTGATGTAATGTGTAAAATTGTAAATATGAGACTCCATTTAGAATTTTATGGA
ATTCAGGTCAAATGTGCTCATTTTACATTTTTGCATCTTGAGTGATAATATATTCGGTTC
AAATGTATGCAATTTAGTATGCTTTGATGTTCCCTATAAAATTGAATAACCATTACTATT
AACAAGTGATTAATAATAATTTGAGTTTTGTTAACAGTAGTTCTTGATCAATGTTGTAGG
TTAAAAAAATACGGGGTAATATTTTACTATTAATTTTTG
>Contig17
TCGTGCATTCTCTAATTCAACATTTGGAACTTTGTAATACAACACTTGAAAGGGGTTACC
AGATTTTTCCTTCCAAGAACTCAGCAAATTTTTCATAAGGCATCCTCTCAACAGCCATAT
TGGAGAATAACACCATCTTGATACCTAAAAGGTAAGTGTGCAAAATACCCATCATTCCAA
ACAATCAAATTGGTGCAAATTCGTACCAGGTATCATGCTGTTACAAAATTTACAATAATA
ACG
>Contig18
TTTGTGAGTTTCCGGTGGTGGGTTACGGAAGACTTGGTCTTTGGGGATTTGGATGACGTA
GGTTCCTTGTGGTGGAAGTAATGGCTTGTCGTCATATTGTGGTTGTTGATGATGATGATC
AGGAAGATGGATGAACACGGTCTTCTGTCATTGTGCATGCAAAAGACAGCGTTTACGTAT
AGTATGTAAATCGGTTTAGAGATAAGATGAGAATGGTTTTGTTGTTTGGTTTCTCGTGTT
AAACGTTAAGGACCCGAAAAGTTATGGAGTAAGTTATGAAGAATGAAGAAGAGATATAGG
GGTGCATGTGGATTAATGGTGGTCCCCG
>Contig19
ATTTGAGTTGAAACAAGGTGGTAGGTCAAAGTTGTTACCAACATATGGTGCATATCCTTT
TGAAGTTTGTACGCCATGACTTCA
>Contig20
GGTTCAAGGCCTTGAGGTGGTTGTTCTGTGTATTAATTTATATGTACTTCTCCTTCTGCT
AACTGCTGGTGTTTGTTCACTTGATTTTGGTTCTCCTGCCATTACGTTTGTTATTGTTGA
TGAATGATGATGATTCTGATGATTTGATCACAAATGGCTTTTCTACTACGCGGACTCC
>Contig21
AACTAATAATCACGAAAAAGAAAATCATAAAATAGCAAAGAATTACGCATTACCAGACCT
CCAACCTCATCAATCTCTCATGATATTTCACAAACTCTAACTTTATTCTCCTCTG
>Contig22
TCTCACCGGTCGAAAACCGCGCCTGCTATGGCTGCTATAAATGATCCTTAGGTGGTGGTG
GTGGAGACTTGTATTTATAGTGATCCTTAGGCGGTGGTGGTGGAGACATGTACTTATAAT
GATCCTTAGTCGAGGGTGGAGACATGTACTTATAGTGATCCTTAGGTGGTGGAGGTGGAG
ACTT
>Contig23
TAGGAATCGATTGGTCTTCCGTCAGAAATGTGATGGACATGCGATCCATTTATGGAGGAT
TTGCGGCTGCTTTGAAGGATCTGAAGATCTGGGTGATGAATGTTGTACCTCTGGATTCAC
CCGATACTCTTCCAATAATATACGAACGTGGACTCTTTGGAATCTATCATAATTGGTGCG
AGTCGTTCAGCACTTACCCACGATCATACGATCTTCTTCATGCTGATCATATTTTCTCTG
ATGTTAAGAAAAGGTGCAAGTTACAAGGACTAATGGCAGAAGTTGACAG
>Contig24
GTGACATCAGGGTACTGAGTTGATGAGTGGTTACCCAGATAATAACATTCTTGACATCTG
GATACTTGAACATTGAGCTTCTCTGAGATTTGTCCCAAAGCCCTGTTGTGGTCTAGCCTT
GGTCAAACAAGTAATGTTCTTCTCAGGAATGGATGGGGCGAATTCCTTCAAGATCAATGC
GTTGGTGTTTGCTGGGTTAGCAACAACCAAGACCTTGCAGTTTGGTGCGGCATGCTTCTC
AAGAGCAGAAGCTTGGGACTTGTAGATAGAGACATTCTTTGACATCACGTCTTTCCTTTC
CATCCCTTCCTTCCTGGGAAACCCAACCAACCATGACTGCAACATTAACACCAGTGCATG
CCTCAACAGCATCGGTGGGGCCAACAACTCCTTTAAGGAGAGGAAAAGCGGCATCAACCA
ACTCCATCCT
>Contig25
AAGTTTTGATCACATATTTCTTTTTTATTTTGATCAAAACCTTGTTTCTGTTAAATTTTA
GTTACTTTGCTTCTTGTTGATCAAGCATGGCTACTAATTTTAAAGCACCACCAGTGAAGA
AGCCCACTACGGCTTTTGTTGCGATTCGGGGAAGAATTAAGGCTCGGATTTTCGGAGAGG
TTGCAGAAACTTTTGCTTATGCAATCTCGAGAGCTGGCGAGTTCTTCGGTTTCTTCAAGA
AAGATGAGGAACTCGCCATGCGACCCACTCAAAATCACCAAGACTAATGGTGATTGATCG
TGAAGATTAAAGGATCTTTTTAGTCCTTTGTCTAACTATGTTTTTTATTATGTGTGTGTG
TTTTGTTCATGAGAGATATCCTATGTTTTATGAAGGACGATCTCATAAAAGTATTATGTG
TAATATTTTTATATTTGTGTTTGATCTTTCTTGTCTTCTCAACTTTTTTTAAGAGGAGAT
AGATGTGATATAGTTTGGTTGTTTTGGTCCATGTTGTACTATGTCATGTATTTTCAATTT
CTTAAAGAAGTGATAATTAAAG
>Contig26
AGCCAAGAAGACCGTGTTCATTATTGGTGCTACCAACAGGCCTGATATCATCGATCCTGC
ACTTTTGAGGCCTGGTCGTCTTGATCAGTTGATATACATCCCTCTACCTGACGAGGGCTC
TCGTTACTCTATCTTCAAGTCAGCATTAAGAAAGTCTCCAGTTGCCAAAGATGTCGATCT
TCATGCTCTTGCCAAGTACACCCAGGGTTTCAGTGGTGCTGATATCACTGAAAT
>Contig27
CACCAAGAGGCTCTAACTTATCTGTCCTGTAAAGACTTGAAACCCATGGTTTTCTACGCT
CTAGTATATCCAATGCCCATCGACGAGCAGCGTCTACCAACTCATCTCCTGACACAACTG
CATCCACGAGCCCTAAATTATGAGCTTCTTCTCCCCGAACTGGCTTTGATGTCAACATCA
TTTCAAGGGCCTTTGCAAGACCAACTAGTCGTGGAAGCCGCTGAGTTCCTCCGAATCCAG
GAATAATACCGAG
>Contig28
CTCTGCCCAGACAAATGCTTGTTGTAGACCAGAAAATGCTATAAGTGGGACAATCAATAA
AAGCCTTGTGTCACACAAAGGAGTTACCACTTGCTCCCACAAAGATACAAGAAGATTATA
GAAACCGGGAGACGAATCTCTCTCCCCCTCCTCTTCGCCATCCCTTTTCTTTAAGAAGGC
CATTAGAACGGTTCCCAGGGTCATGCTACCAAGAAGACGGTGAAAAGTAAAGTTGTGCCA
CTGGTACTTCCCTCCTCTCCATCCTTCAACAGAAAAAGAGTCAACAGATTTCCAAACTAG
CTGGTGAGTAGA
>Contig29
ATGATCGCCTTGAGAAGGATCTTTATGAGATGAGGCGATGGGCCTATGATCACTGGGAGG
AGATGGTCCGATTGGGTATGATGAGGAGAGGTCATGTGATGTCACCGACGTGCTAGCGGT
TGTATGGGGAACCTTACCACCCGAGCCACGTGGATCACCTCGTGACCATTAGTAGTTTAT
GGTACTTGTAATTCTCTTGTTGTATTTCGTTGTTCTTCTTCCATCTTGTAAATTACTATT
AGTTAGTAA
>Contig30
TCAAATGGTCAACGATTCGTCGTTAGATAACCTAATTCGATGGGGCACATCGAACAATAG
GCTTCATCGTAGTTGATTCGTTAGATTTCTCACAACGACTCTTGCCTGCATACTTCAAAC
ATAATAATTTCTCGAGTTTTATTCGTCAACTCAATACTTATGGTTTTAGAAAAGTGGATC
CAGATCGATGGGAATTCGCGAACGAGTGGTTTCTAAGAGGACAAATTCATTTGCTAAAGA
ACATTGGAAGAAAAAGGCAAACAAGTAATAGGTTGAAACAGACAAGATTAGAAGATGATG
AAGAGGAAGATATGGTGAATGAAATCGCGAGATTGAAACAAGAACAAAAAGCTTTTAGAA
CAAGAGCTTGTGAATATGAATAAACGACTTGAAGCAACCGAACGAAG
>Contig31
CTAATGACCAATACCTGCCCCCATTTGTTATTGTTGATGATAGCGGCAGCCCTGTTGGTC
CAGTTGTGGATGGTGATGCTGTCGTCACTGTTAACTTCCGTGCTGATCGTATGACTATGC
TTGCCCAAGCTCTTGAATACGAGAAGTTTGATAAGTTTGACAGAGTGCGTGTCCCAAAAA
TCCGATATGCTGGTATGCTCCAGTATGATGGAGAGTTGAAGCTTCCAAACCATTACCTTG
TTTCTCCCCCATTGATTGACAGGACAATCTGGCGAATATTTGGTGCATAATGGTGTCCGC
ACTTTTGCTTGCAGTGAGACTGTCAAATTCGGTCATGTCACATTTTTCTGGAATGGAAAC
CGATCTGGTTACTTCAACTCAGAAGTTGGAAGAATATGTTGAAATTCCAAGTGATAGTGG
TATTACCTTCAACGTCCAACCAAAGATGAAAGCTTTGGAGATTGGTGA
>Contig32
CGACACTACGTAGAACAATAGTGTCGTCGTCTTGAAGGTCAAGTGTGACTTCAACAAACT
TGTGATCGTTGTAATTTAATGATGACGTGTCGGTGTAAGCTGGTGATGAGCTTTCACTTA
TCATGTTGTCTGGCACAGTATCGGACGCCCAGCGACGCTCGTGGCGTCCGATTCCTCCGC
CTCTCATAATTTCGAGACGGAAATCGAGCTCGAAATTTATGAGAAAAAATAAGTTGGGAG
AATATGAATA
>Contig33
TGGCTATATAATCGTGTAAAACATGTTTGGAAAGCAACAGGAAGGAAGTTTACTAATGTT
GGCTATCATTGGAGACCCACTGGAAGAATAGTGCCTATAAGAAGTCATTCCCCCTTTGCC
AAACAGTCTAATCCTAAGTTTCCCAACGATAGGATTTGGAAGAATTCTGGTAGACTTTTC
CCTATAGGAACCCAAGGCGCTAACCATAAGTCTAGTTCTCCAGCATGTCATGTTAAGACT
AAGGA
>Contig34
CATGTTCTAGGGACATAAGCAAGCCACATACAACTCATAAAACACACAACATGAACACAA
ATATTACCCAGCCACTAATTCGTGCCTGATGCAGAGTGATTAGCTAGTAAGCTTCGAACC
AACTAGGTATCGTTGTCCCAACGAGCGGTGAAATTGATCAAGTTACTCAAGTCGTGAGTT
ATTGTGAGATGAATGGTTAAAAGATGTGATTTTGTTTTTAG
>Contig35
GGGTTAGGAGACATTAACACAAACACCTTGTGTGCAAACAATGTCATCAATATACGTATC
AGAACCGCCCACAAAGGGCAAAGTGATCCTCCAGACAAATTACGGACCACTTGACATCGA
AACTATGGCCGAAAGAGGCACCGAAAGCTGTAAGAAACTTTGTGCAGCTGTGTGTGGATG
GGGTATTATGATGGGACTATTTTTCATAGGATTATTAAGTCTTTTATGGTTCAAGG
>Contig36
TGATGATTCATGTACTTCTAACAATGTTATTTGTGAAACCTCTTCGTCTTTGGTTGCAGG
TGCTTCAACTATCTCTGAACCCAGTTCATCAGAGGGCTCAAAGTCTGTAAATTCTATAAA
ATCTTTCTTTCAATCTTTTATTTTTGATTTTCCATTACTTTT
>Contig37
TAACACAAGTACACAACAACAAGAACAAGATTAACCAACATAACAAACAGGTTCCTAGGT
TTCATATCAATGGCTAGCCAAATCAGTTATATTACCAATCACCCCTTCATTTTCCACCCA
TTCACACAATTCATCCCCCAATTTTCATCTCTGTTTTCGCCTCATCCTTCACCGGAGTTA
ATCCCTCAGTTCAGCCGTCAGTTTTCACGCCGTCAGACCTCTCCCATCGTTGCTGCTTCT
GTTGCTTCTACTCCTGCACCTCC
>Contig38
CTTTTATGCAGTAAGTTCATTTTAATTTATAAGGTGTACCTAAACTTACAATTATAGGAC
CCAAACCCATCAAACTACGAAAACATTACATCATCAAATGAAATATCACTTAAAGTTTGA
TCACTCTTGAAAGATTCATCAAAATCATCTGTTATTATCTCGTTCCAAACCCAAGCAGGG
GTTAATTGTGCATCATTGGCCAATGAAACGTTGTAACATAGATCTTCTTGTTTGAGAAAG
GCGTCATTTTGGTTATTTGTACTAATCGAAGGGTTACTACAAATTTGTGAGTAGTGGCGG
TTCTTGAATTTCTTAGAATCAAGGACAACTCGATGATGTGAGGAAGTGTTAGGAGGTGCG
CAAGTGTGATGGCCAATATATCTGGATCTCGAACATGTTTGAGTCATCTTCTAGTTGCTG
AACCTGTTTTAACGCTTTGCATCCTTGAACATGTTTGTGTGTGCATCTAAAATAACATCT
TGGAAATTTGGAGTTAAGTATCCCCTTTTGACCGTATTTCCTCCACGAATAACCATCTCC
AATCGTACCACTAACTTCTATTCTTGAATCAATGGTCTTTCTTCTTTTGTAACAGCCTCG
TCGTTCCTTGATAGCAGGGGCTGGTGGTTTTCCATGGAAAACTAGGTTACACGCCAAACC
TAGATGGGTACTCGTTCGGAGTTAACACTAAAGGGCCATGGTAGAAAGATTCCGATATTT
CATTCACGAGACCATCCAACCGAAGCCAACTCATCATCATTAACTTTCTGGTGAAGTAAA
GCTTGTAGCCTCTTAGCAGAATTTCTCCCTTTAATTAGGGTTTCCACCAGTCTTTTTTCT
TGTTTTATTTCCATTTCAGAATC
>Contig39
TGTCCATCTTCCAACACTCCTTTGTACACCTTCTGCATACCCTCCTTTACCAACCATGTT
CCTCTGAGCAAAAGCCATCGGTAGCAACATATATCTCTTCAAAAGAGAAGCATTTCCATG
TTTGGTTTCTTAAAAGGCTCAGTTTCACCATTGTTGAATGAATCTTGCTTCATGAAAATA
CTAATCTTTTGGTAAATCTTCTAAGCTATGACGACGCTTCATAAAGAACAACCTCTTAAA
ACTTTCCTGTTC
>Contig40
TGAGTAAGAGACAATCTTTCATCTTCAGACATATCAGGTCTTAACACAGCCATAGTTTCA
TATTGTCTCAACCCAGGCGGACACTGAGGCTCCTCTTTCTCCTCAACAGCAGTAGCAGCT
GACCCAGATGAGTTACTCATGTCATCTTCACCTCCTAACCCTCCTTCAAAGAATGTCCCT
GAGAAATCAAGTGTTTGAGCCTTGACTGACAATTGGGTTTTTGTGGATGTTTGGGATATT
GGGTTTAGG
>Contig41
CGTAGTAAAGGTTGAAGAAGGAGTGCATTGTGAAGCACTGGATAGCGAGCCAGATATGAT
GATAGAGCCATTCGAGTTGAATTTTGATTACGATTCAGCGGTACCATGGGAGGAGGAAGA
TTAAAATGTGCGTGGTGAAAAATGAGAATGAAAAATGTGAAGTAGTTTGTGATGATCAAG
TGATCTTTTCCCACCGAAAACAACCATAATGTTCATGATGAAAGTATGAAACTTAAGAAA
ATGTTGAAGCTAGATTATGAAGGAATCATTGGTGCTTGGGATGATGATAGATCTCCTTGG
ATCACTGGTGACAGGCCGGAGTTGGACCCAAATGATTGTTGGCTTGACTGTATGGGTGGA
>Contig42
GATGGCCACCACTCCGGTCACCACCACTAAACTCTCAGTACCCTACATCCTCCGTACACC
ACCATCACTTCCACCACCACACACTTCACATTATCACCCCCATGCAAAACCCATAACACT
AACGTTAACATCAGTCAAGAAACACCATGCAGCAGCAAATGTAGTAGCATGCAAAGCAGC
TTGAGGTGACTTCAGGAGTGGTGACAGCAGAAG
>Contig43
CGTCGGCTGTTTCATTTTTCGGACACACAATTTAGTCTTTTCCTACAGGATTTGCGCAGA
CCGGTGACTCCAACGTATCTTTATCATAGATAAAGTTGATAAGTTCTGCTAATCCTGTAT
CAACTATCTGGAATAAGATAATCTTCAGGAATTGTAAGCCAATTAGTGTTGTGTGGATCT
TCTTTCATCAGGTTCACCTATTTTACCGTCACCTATATCCAACAGCCATCTA
>Contig44
TTCGGGTACTACATTTTAGTATCAAACATGCAATTTGGCCTACCATAAGGATGATTTATG
TTAATTTACTCTATTTTCGGTTAAGTTATTAAGATTGTTATTTTATACGATTAAAATTTA
GAAAATACAAATAATAAATACCTTATTAACATCTATTCATCAATAAATAAAG
>Contig45
TGATCCTCCCCCTAACAATGTTCATACCTGAAGCCGAGTTGCCTATTTGGGTGATATGTT
ATGTACCAGTAACCATGTCAATCTTAAACATCCTTCCAGCACCAAAAGCATTCCCCTTCT
TTGATGCCATACTTACTATTCGAAAACACAATGTCTGTAACCAAATTCAACGCCATGGTT
TCCCGGTCTTTTCCAGCTCGGAAGTGCATACGAATGGGTTGTTACCAAGAAAACTGGAAG
GTCCCTCGGAATCAGACCTCTTAGCCTTTGCAGAACGAGAATCAAAGAGTACCAATGAGG
ATAAGATCCAACGAAGACTTTCAGATT
>Contig46
TCCAAATCCACCAAACACTCTTCAATTTCGGAACGATGGTTAGGGGTGGTAACAAGTCCA
CGTTGAGTATCTTGAATAGCTTTCAACACATCGTATTTCTTGTTCTCCAACTCACTTTCA
TTCCTCTGTTTGGGGGGATGTAACTGCTGTGGCTGAGCATTTAAATGGTTTAATTGAATA
AGATAAGGGAAGAAAGTTGGTTGATGAAAGTGGGGATAGCGGTCGGAAAATAGTAGGTTA
AAGCTGGAAAATGTAACGGTAAAACCATTTTTCCCGGTTC
>Contig47
GAAATACAAACTGTCTTGACTCCCATGGCAACAACTATATCTTCTTCTTCTTCCTTGTTT
CATTTCCATCAATTAAACCCAATAATAATAAACCACCCTTTGTTCTTCAAACCCCTAATA
ATTTTATCAAACTCAATCTAACTCCTAAATTCCCCAGGTTGGGTATTTCTTATGCAAAAA
CAAAGGGGTCAAAACATGTGTCTCCTGTTTTGGTTTCTTGTTTGAAAGGCTATGCTGAAC
CAGAAGATCCTTCTGGTTCTGT
>Contig48
AGATTCCTATAAATCCAACTGAAAAGGTTGAGGGAGCACTTGAGCATAGGAGAGAATTAA
AATTCTACAACTCTCAGATGCACAGAGCTGCCTTTGCGTTGCCTTCATTTGTCAAGAGGG
GAAGTGAACTTTCTTTGAAGATTATTAATTATTTTGCATGAGCACCGATTATTATGTTGA
GGGTGTAGTTATATCAGACATTACTGATATGGATTTTCGGGTAAAACTAATGTTATTGGA
GTTTGGTTATTTGTCTATGTACATGATCGTGAATCTTTGCTATGTACTACAGCAATAATA
TAGCTTGAGAAACGC
>Contig49
GATAAGACCCCCCAAAAACTAAAACAGGTATGGAAGCTATAATTTGTTAAACCACGATCG
AATCCTATGGAAGCATTGGTTTATACATTCCTCTTAGTCTCGACTCTAGGAATAATTTTT
TTCGTCTATCTTTTTTAGAGAACCGCCAACAATTCAAACTAAAAAATAAAAAAAAATGAA
ATAGATTTTTCATTACTTCAATTAGTCCCCATGTTCCTCGAATGGATCTCTTAGTTGTTG
AGAAAGGTTGCCCAAAAGCGGTATATAAGGCGTACCCAGTAAAACTTACAAGTAAACCAG
AT
>Contig50
GATGTTCCAAGATTTCAAGAAATAGTACCTGCGAAAAAACAAAATGTCATCAGCAACATC
TCAAATATCATGCTTTTCAACAATTCAAAACAGATTTAATCTCACACATTCACACCAAAA
TCTTCTTCCTTCTCAGTTACGAATTGTTATGAACAGTGATCGACTTGCCATTAAAGTATC
CAGTTCAGGTAGCAGGCCAGCTCTAAAGTTTACAGCAAGTGTCTGAACTGCCCAG
>Contig51
TGTTTGTTGCAAATCATGGCTTTTATCATAATATGCTAACAAAGATTTTGAATGAAACAG
GTCGGTTGTAACTAATGGTGGTGAGGCTGGTGCAAGTAACGTCCAACCAACATTGCCGAA
AACCAGATGTCACTCCTCCGCGGTCAGAGATGT
>Contig52
GGATTACAACTAAAGCAGATCAACAATTGGTCCATCAACCAAAGAAAAAGGAATTGGCAC
AGTAATCCTTCATCCTCCACCGCTGTAAAAAGCAAACGCAAGAAGTGAAACAAAGAGGGA
AATGTTTTGTAGAATACGTATTATACCACTTCAGCTTCAGTCAACAACTGGTCACTGCAA
TTAAGAGTGTGAGAGTGAAGTCAACCCTTTTGCTGTGACTTGGTACAGACGTAAATGAGG
CATGCCTTTAGCAGATGATTAACAGCGTCAAACATAAGCTTTTGTACCAAAA
>Contig53
AATTCCCCATCTTCACTAATCACTACCATTTACGCTAACGTTTGCCCATTTTGTTTCATT
TTCTTCAACTAATCAAGTAATTGTATGTTACTACCGAAAAATAATCATTGAACCTATATG
TCGAACGATTCAAACTTCAATCCAGCATCTTAAACAAGCTCCGTCCCAACTCGAACTAAA
TACAACTTGAAAACTTTTTAGTACTTC
>Contig54
AACACTTCTAATTAAACCTAATTTGTTCCAAAGTATTCCTACAAGTCAATCTATGAGCAT
ATCTTATAACATCCATATAGAACACGTAGTCATTTTCCACTGAGCTCAGAAGAGAGTCGT
TTAGTCAACTCTTCATGGTACATAGTTGGGTACTCATTTTCAATCAGAGCACGCTGTGAT
GCGTCACGATGAGCAAGTATATTGACAACTGCTGCAGTGTCACAACC
>Contig55
GATACACAGTCAATACCAAAAAGACGACTATATAGCCTTGGCTTTGTCTTAGCTATTCAA
ACAATCAAGCACGCCAGTTTTATCTAATGAAGTTTAGCAAGTTAGAGATTGTCCTCCACT
CCGGAAAATCTCTTGATGACGTCAAAATCTTCGGTACCATGGACCCTTACGTCGTTGTTT
GGATTTCGGGAGGCGGCAAAGAGACTAAAGCACTTAAAACCGAGGTTGCAAAAAGGGGAG
GCTGTTTT
>Contig56
ACACTTGACCAATGCTCACACGAGCACACACACCTTGTGGTTTACCAAAAGCACCTCTCA
TACCCGTCTGGAGCCTATCAGCTCCAGCACACGAAGCATCTTGTTGATACGTAGCACATG
GGAAAGGATGAACCCTGACCCTCAAGTGGAAAGCATCCTTTCCAGCAAACTTAGTCATGT
TACTTGTTGCAGGCAATACGTGCAGCCTCAAGTGCCTCACTGGAAACATTCTCCTTCTCC
CAACTGACCAAATGCACACAAAAGGGGAACTCATCGACTCCTTTCTTCTTCATACCGGCG
TCATAGATCCTAATCTTGGGATCGGGCACACCACGGCAGTAACGGGACTTTGGGTATGGC
>Contig57
TCTCTAGGCATCTCAACTTCTATATCCGAATCATAAGGATCATGACTGCTATATTCAAAT
TTGCCCAAAAGATTCATCATCTGTTTCTTGAGATTCATCGTCATCGATCATAAAACCTAT
GTCTTTTTGATCAATGTGATCATGCTCGGCTATATCCTCCATCACATCAAGATCACCTAA
GTGTTCACCCTGTA
>Contig58
TACATATCTGTTTGGACCATTTTTTGTAGCTTAAATTGCTCAGTCATTTTGAGTAAATGT
TGAGATAAAGTAGGCTTTGGTTCTGATTTATATAGCTCTATGGCTATACTCATGTATACA
AACAACGTTTTATCTTAGCAGTTCATACTGCTTGTACAAATTATCGTGCAGGTGACTGCA
CAATGGCGTATTTGAGAACACAGATTGCTATTTTATGACATCAAACGTTATGAAAATTGG
GACTCCCGCG
>Contig59
AACCTGCTGTTGCTGATATTGGTGCTGCTTTAGGTTTGCCTCCTCAAGGCTCTGACTCAG
ATTCTGATCATATTTATGCTCAGGTTCTTAGTGAATTTACTCATGGTAAAGATCGTAAAG
TAAGCAAGACCGAATTTAAGAAAGTTCTCTCAGATTTTCTAATAGGAATGGCTGCTGGAT
TAAAGAGAGATCCTATTGTTATTCTACGCATAGATGGCGAAGACCTACTTGAGTTTGTTG
ACAG
>Contig60
TCGATCAACATAACAAAAAAGAGAACAAGATGCTGAAGTTAGCCAGGGTGGTCAAGGCAC
AAGAGCAAGTTGTTGCCGGCACTATGCATCATCTTACATTGGAGGTTGATGATGCCGGAA
GGCAATAAAATATACTTGGCCAAGATCTGGGTTAAGCCGTGGGAAAACTTCAAGGAACTG
CAGGAATTCAACCATATTCCACATCCTGATCATGATGTTCAAAAAGATGGTGAGGGCTCA
GGATACCAGTCTGTCCCTGTTCATGATCCTGTGGTTCAGGATGCTGCAAATCATCTCCTC
AAGACACTGCAACAGAGGTCCAACTCGTTGTATCCTTATGAACTGCAAGAAGTTGTTCAT
GCTAAAGCTGAGACTGTGGAAGGGTCTGCAAAATATGATATCCTGGTGAAGCTGAAAAGG
AATGACAAGGAAGAGAAGTACAAGGCTAACGTGCACAAGGACAACGATGGGAAGTTTCAT
GTGAACAACATGGTCCAGGACCACTCTTAAATGAAGCTTACTTGATGCAGCACTGACAAC
GAGATTTCTATGTTTTATGTGTAATAAATTCTTTTAACTGC
>Contig61
GAACACAAGAAAGAAAGAAAGAAAGAAACCACCCCCTTTTCATAATACAATCACACACTC
TTTTCACTTCTCCATTAAACCAAACCTTCTTCAAATCTTAATCTAATCAACAGGCATGGG
TGAATAGTCAGTACTCCTTTCGTCTAACTACCTTCAGTCCTTCTGGTAAGCTTGTTCAGA
TTGAACATGCTCTCACAGCTGTTGGATCGGGTCAAACTTCATTGGGGATTAAAGCTTCTA
ATGGGG
>Contig62
GAATCCATATCGCAACTGTTACTTGATATCCAAATCTACGCAAAGGTGACGACATGGGTG
TTCCAATCGATGAAGAGAATGGCATTAAGGGTATAAAGACTTGAATGAATTTATTGTTAC
TATTATTGTCCGAATAAAGCTTTCCTGCAGATCTGCTTTTCCTTATTGTAGCTGCTGCTG
TTTTGTTGCTGCTGCCGCCATGGTTTCTG
>Contig63
TGAAGTACTTACAGGCTGTCCTCAAAGAGTCGATGCGTTTGCATACTCCACTTCCCCTAC
TTATTTCTAGAGAATCAACACAATATGTTAAACTAATGGGGTACGACATTGCAGAAGGTA
CACAAGTGATTATAAATGCGTGGGCAATAGGAAGAGATCCTTCACAATGGGGGGAAGCAG
AGACGTCTAGACCAGAGAGGTTTTTGAACAGTTCTACCGACTATAAAGGGCTTAACTTTG
AGTTTATTCCATTTGGTGCTGGACGGAGAGGTGTCCTGCAATTCAATTTGCTATAGTTAT
TAACGAGCTCGTTCTAGCAAACTTGGTGAATAAATATGACTTGGCATTGCCGGATGAGGT
GAGAGGCGAAGAAATTGACATGCGTGAGATCACTGGTCTTACACTCCATAGAAAGTCGCC
GTTACTTGTTGCGGCAACT
>Contig64
AACAACCTTGTTCTTGGTAGTTGTGTCTTTGAAGATAGTTTGCATGATGTTGGTGTGTAT
GAGTATGTTGGTTTTCTGTAGATATGTGAAGTGTGGGTGGTTTGGAGTTTAGTGGGTTAA
GTGTTAGAAGAGTGTCCATTGTTGTTTGAGCTATGAAGATGTCATTGCAAGCGTTAGTTT
TATGACTTCTATCCAAACTGGTTAGATTTTAAAAGATTTTGATATTTGGTGGGTGTGT
>Contig65
TGCTACTAATTCTTCTTCTGCTTCTGGTAAATCAAAAGGTAATCGTTCACACTCTGCTAG
GGAAAAAAATAAAAAAACTAGAAATCCTATAGGTTGACGCCACAAATTCCATCCCCAAAA
ACCATATTTTGACTGCGCTTCCACTATATCAACGGTACCTTGAACTGTTAGATAATCATA
GTGGATGATAACATCACTGTTCCCACCCCTATTGCAGAAACCGTACATGAGATTTTCACC
TCATACGGCTCCTCAAAGGTCACAAATAAATCTAAAGGACCCGTCCTTATTTATTTTTCT
TGATATGTTTGTAGGATAAATAGAGATAAAATGAAAATCCATTGTAAGGTCCCATTAGAC
ACTGGAATTCTGTCTGCTATATTTATTTATACTATAAATAAAATAAAGTGCTTCTGAATT
CATCTTATCTTTTAATAATTTAAATTCTTCTTTGTTTGAGTAATAACTTAATCCTTGAAT
AAAATCTTTCTTGTAACAATATCTATAGATATTTCAACCTAACGTTTTCAAGTACGAAAT
CCAATTAGACCTTGCATTAGTTCAATGAATCATGACAAGAATTCTATCTCTATATAGAGA
AAGAAAAAAAAGATATTTTTTTTTCTAGCGGCATTCAGTCTTTCGATTTTTTCGTTTTCC
GTTACTTCTCCTTT
>Contig66
GTAAACATGGAGAGTGAGCTTTCATCAGTGTGGTTTTTCTTCTGTTGAAATAAAATGTAA
TAAGAAAGAAAAATGGAAAAAAGATAAAAAAGGAGTTATGTGAATTGTTTGCTTAATTCA
TATTTAATGGTTGTAAATTGCTACTTAATGGTGAATGAAGTTTTATTAGTTTGCTGTC
>Contig67
TCCCTTTCCTTTTGGCACGATCACCAAGCCAGGATTGCACGGTAGGTGGATATACAATCC
CAAAGGGTTGCACGGTCTTTCTAAATGTATGGTCAATCCATCGGGATCCTCGTTATTGGG
ACAATCCCTTGGATTTCAAGCCTGAGAGGTTCTTGACGTATGAGGAGACAAACAAATGGG
ATTACACTGGTAACAATTTGAATTTCTTCCCGTTTTGGATCAGGGAGAAGAGTATGTGCG
GGGCCTTCCACTGGCTGAAAAAATGCAAATGTTTATATTAGCTTCACTCTTGCACTCGTT
TGACTGGAGTTTGCCAAATGGTGAAGAGCATGACCTTTTCGGAAAGATTTGGTATTACAC
TAAAGAAAAAGAAAA
>Contig68
TCGGGCATGTTCTAGGGACATAAGCAAGCCACATACAACTCATAAAACACACAACATGAA
CACAATATTACCCAGCCACTAATTCGTGCCTGATGCAGAGTGATTAGCTAGTAAGCTTCG
AACCACTAGGTATCGTTGTCCCAACGAGCGGTGAAATTGATCAAGTTACTCAAGTCGTGA
AGTTATGTGAGATGAATGGTTAAAAAAGATGATTTTGTTTT
>Contig69
CCGACTCTACCAATTGGAAACGAGAATGAATGGGAAGAAGCTAGATGCCCGATTTGTATC
GAGCATCCTCACAATGCTGTCCTTTTGCTTTGTTCTTCTCGTGAGAAAGGATGTCTTCCA
TACATATGTAACACAAGTTCCCGTCATCAAACTGTCTTGATCAGTTTCGCAAGTCATCTA
ATAACGAGGGAGCAGAGACTAAGCTTGTTTGCCCTCTCTGCAGAGGTCAAATCAACGGGT
CAATTGTGGTTAATCCTGCGCGCCAATTCATGGACTCTAAAATAAGAAGTTGCTCACTGG
ATACCTGTGATTATGCTGGAAACTATTCACAGTTAAGAAAACATGCTAGGTGTAAACACC
CTCGCGTTCGCCCAACAGATGTAGACCCTGAACGAGAACTCAAGTGGCGAAATTTGGAAG
AAGAAATGGAACAACAAGATATGTTGAGTATGCAGTTTGATTTTGATG
>Contig70
AATGAGCGAAACATAAGAAACGGACGAAACGAACAACATATATGAAACTGACGAAATATA
AAGAAATAGACGAAACGTATGAAACGTGCGAAACGGACAAAACGTATGAAACAGACGAAA
TAGTAAAAACGTAATGAAGGCGAAATAAACGT
>Contig71
TAGGACATAAACGCCATTCTCAATCGTACCAGCAAAGCTCAACGGGTCAAAGAATTTACC
ACCCGGGTATCCTTGTTCACCGGTGTAGTTAGTAAAATTTTCAGCAGTTTTGGTACCATG
GGGTGGCCCACTCAACTGATTGTGATTCAGGGTTGAAGAAATCAACCCATTCTTGCT
>Contig72
GTTGGAAAAGCAGCAAACGCGTATGAAACCGGTTATCAACTAAAGGGTAGTGCATATGTT
ATATCTAAACACATAAGCAACACTTGGTTGTGGGATCGTGTACGAGTTAGTGGTGGGGCT
TATGGAGGCTTCTGTGATTTTGACACTCATTCAGGAGTATTCTCATTTCTATCTTATCGG
GATCCTAATTTGCTGAAGACATTGGATATATATGATGGAACCAGTGATTTCCTACGTCAA
TTGGAAATGGATGATGATACTCTTACAAAAGCGATTATTGGGACAATTGGTGATGTAGAT
TCATACCAGTTA
>Contig73
ACAGAAACCTATTCAATACCCATGTAATGTATACATTCTAACATTAGCTATGACCAACTA
AGTATCGCTCAAACTTCAGGTTAAGCCTATCTCAAGCTTCAGGTAATATCTTGAAGTATT
AGACATCTATCATATATTTTAAATTAGGAGAAATGTTCCTTAAGTGGTATCATGACTTAA
ATTAGCTTTGATCAAATCTATCCGATCATAGATTTACCAAACCAAAGACTTCTTGATATC
TTTGAACCTCCATTT
>Contig74
CTTAAAGACCTCAAGCAGACATGCTCAGCTATGATGACATTTAAAGGAACATCAATGCTA
CAAAAGGAAATTCCGGAAGCTCAAAAAGACAATGGCAATATCAACCTTTCGGTTCCCGAA
GCTCAAACCATTGTCGTAGATATAGCAGAGGAGGACAATAATATCAACCCTTTGGTACCG
GAAGCTCAAAACGGT
>Contig75
AAGTTGTGGTAATCTTCTCAAACATTAATATGCAATAGCGCAACAGGCAATGGTCGCTAT
GAGTATTCCATCTCAGGCAATCCTTCAGCTTCCTTGTTCATGGCTCGCCGTTACAAATCA
ATGGAAGCTGAGAAGAACTATTCTCTTCTAAAGATGATGGTAAACCTAGTTTTGAAGAAA
ACCATGTACATCGTTTGGAATATCCTGGTGGCAAAATTGCATTTACATTCTGAAATGAAC
TTTCTCCCTGGCTCATCTGAGGAAAGGGTGAAATGTTATCGACTTCTTGGATCAAGATGG
TTACCCGATCTTGTCTAACATGCCAGAACACCGTGGGTAAAGAACTTGCATTTGAAAATA
TATGTCAACATGGTTACCCTTCAAACTATGGATACATTGTTTTATGAGGCACAAAGACAA
GGTAGATTTTCATTCTATATGTCCTCATTTGGCGAGGAAGCTATCAACATCG
>Contig76
TGAAGACGGATTGGAGCCAAGCTCCTTTCACTGCTTCCTATAGAAACTTTAGCGCGAATG
CTTGTGTAGCAGTGTCAGGCACATCGACACCTTGTGGCAGTGGCTCAGCCTCTAGCAATG
CTGCATGGTTAACTGAGGTGTTGGATAGTAGCCAACAAGAGAAGTTGTTATGGGTGCAAA
AAGAATTATATGATTTATAACTATTGTTCGGATTCTAAGAGATTTCCTCAAGGATATCCA
>Contig77
TCGTTAAAGACTCTAGGAGATCCAAACTCGCAGAAAACATTACACCATACTCGCTACCCT
AGCAAACTGCTCATAATCGCTATACATAAGGGTGATACTCGCTAGAAACCTTCTCATACT
CGCTAGGTATTCAAAGCTGCCATACTCGCTAGGTATTAGTAACCATACTCGCTAGATTAC
CAAGTTCATACTCGCTAGACTATTAGGGAATAACTCATACTCGCAATAAAGACATCCCTA
CTCGCTAAAACCTTATT
>Contig78
GGTGGAAAAATAGGCGAGCTCATCTCTCCTCCGTCGCGTGGCAACTCAATCAAGCAGCCG
AAAATGCTCAATTGATGAGTAGATTATACT
>Contig79
CACAACATGAGGCACCTTCCAATGGGCAGCATCCCCATGCGAAGCACGGGCCACGGTAGT
TATAGATACAGCAACAAGTGGTGCTTTGTGGACAAGTGGAGTATGAATCACAGACTATTT
TCAGGCGTGGCTGGAGTCGGCGGTGATGGACCAGGGTTAGGTGGGGTTCAAACCGCTCTT
GGATTGGGTATGATGCTTCCATTGCAATTCCACATTTACCCTTTTTGTCGTTGATGTTTC
TTTCCATTCTAATGTAACCTGATTCACCCCACTCTGCACCCCATGAATTTCTAACGATCC
AGTAGTCCTTGCCATCTTCGGTACCGTA
>Contig80
GGTGCTGGGGTATAATCCACTGGCTCGACTTGCCTAGGTGGAATCAGATCCGGGTCCCAG
CCACACAAAGTATATATCTCCATCTAAATCACTTCCTGAACATTCATTGGGATGAGGCCT
TTTGTCCTTTCTGAGGAAAACAACACAATCCACCATATGATGCAATGCTGGAACATTAAC
CGCCCTTCAAGACTCGTACGTCACCAGGATGTAAACACGGGTTTTAGTCAACCACCACTT
CCTACAACAATTAGT
>Contig81
GTAGGACACATACTCCCTATCCAATGGTAAAGCTTCCCTGAAACTTTGAATACATAAGGG
CCTCGTCCTCTGTTAATAGAATTGTCCACCTCTGCGCCTAGAGATGTCATTGCAAACATC
TGGTTATAAGCTCGGATATTGTCCATGAAATGCCTATCTTGAAAGAGATCTTTTATGTAA
TCTGGATATTCTTCAACTGGAGGTAGTACGACTCTACCATTG
>Contig82
CATTAACGAACAGCTAACAAAACTACCCACATCAGATCCACCTAAAGATGAAGACGAGGT
GGGGGTAACTGGGGAGAAAGAATATTCTGTTAGTGGTAATGGGAGTACGGGTATTGGTGT
TGTTGAGGATGATGGTGATGGTAGAGCTGAGGAGCTGAAGAGGTGTTTGGTGGATAGTGT
TTATGGGACCTAATTTGGGGTTTAGTGCGTCGCCTGAGGAGCGTGCGGAGGTTTTGGAGC
TGGTTAATCAAGTTGGAAGCGGCTAATCCGACTAAGGCGCCTACTGATGCTGCTGACCTG
CTTGATGGCAACTGGATTCTGCTGTACACTGCTATTTTCGAGCTATTACCGCTTC
>Contig83
GAGTACGTGAACATGGGTGTATGAGCTTTGTGTAAAACTCTTCTTCTCCGGTAGTTAGAA
GCCATCCATGACTTGATATACATCGTTGTTGGTGAGCCTCTGGTAGTCTAAGCTCGCGCA
TGGTTCCACCGCTAGATAAAAGAAAGAATTTACG
>Contig84
ATCTCGACAAATGGCATTCTGTTCATGTACTCTGAGGATATGACCTGTTATGAGCTTGGA
TTGTGTTAGCAATAATATTAAACCTAAGCCCGACTGATAATACATCGTTTAGTTAATTTA
GCAATGAACAACATACCATTTGAAGAAAAGATCTTTGGATCAATCACTAAACCCTTTTTA
TTTGATTAAGCACACCATAAAAGGTTAGACAATTATTCTAAAAAAGGTTTTTTTAAATTT
AG
>Contig85
GAAAGTGAGGATGGCGAGTTAAGGCTGAAGTACAATGAAGATGTGTTGCCATTTCTGGTA
ACAATATCAAGTGGGCCCCATCCATCCATCTCTCGCCCCCCTTTTATTTTAGGGTTTGTT
TGTTTGTTCTTCATTTTCACCCATTTCACATTTCACAGTTTCTCTATGTGAGAAAATCAA
CAAATTATTAATCAAACAGTTGTATTCTGCTTTTTGCAAAGAGTTCTCTAATTTAAGTCA
G
>Contig86
GAGGTTCACTAATTCTAAATAGCACATCACAAGTCATCCTTAACTACAATCATCGCAATG
GCAGCCACTGGAGATGCTCAACCAGCAAAACACCAAGAAGTTGGCCACAAAGGTCTCCTT
CCAAAGTGACGCGCTTTATCAATACATTCTTGAAACAAGTGTTTACCCTAGAGAGCCAGA
ATTCCATGAAAGAGCTT
>Contig87
CGGAAAAGCGGCGAGAGATGGCAAAAAATTACCTTAGAAGATACACTCATTATTATGAAA
GATGGGCTACAAACCAATCTTCCAGACAAAAGGCACTGGCAGACCCTCAGCAAATGCAAA
ACGTACATCTTGAGAAGCTGAGTGATATACAGTGCCAGCCTGAATCACAGCTTAAGTTCA
TAACTGAGGCCTGGCTACAGATAGTAGAATGTAGAAGGGTACTAAAGTGGACATACGCGT
ATGGATATTACTTGCCCGAGCATGAGCATGCCAAGAGGCAGTTCTTTGAATACTTGCAAG
GTGAGGCAGAATCTGGATTGGAACGACTTCATCAGTGTGCGGAGAAGGAACTACAAGGTT
ATCTTAATATTGACAAGGGTCCATCCAAGGACTTTAATGAGTTTCGCATGAAACTAGCTG
GTTTGACCAGTGTGACACGTAATTACTTTGAGAATCTTGTGAGGGCTCTAGAAAATAGTC
TATCTGATGTCGATACCCACGGTGGGACCACCAGCCGAGTTGGTGGCTCACGGGGCCTAG
GAGCCGGTAGCAGCAAAAGCAGAAACGGTAGGAATAAGGGAACCGCTCCCTCTGGCAGAT
CTAGTGGTTCAAGAAACATAGATGATT
>Contig88
TTGATGACTCAACATTTCCTCATTTAAATGCGTCTTTTGTGCCTCAGAAAGAGAAAACCG
ACAACATTGGTCTTTAATACAAGCAAATGAGTCATCTTCTGATGTTGGTCCTGTAAAACC
AGTAGCACAAATAAATGGTCCTTTACCTGACTCCGGTCAAATTAAACCATTACCAAAACG
TTGTAGTGTCATGCGGTATTTTGATACATTTATGGAAGACATAAAGTTTTTAGAACAAGC
AAATTGAAAGAAACTCAGAAATAACTGTAGCAACTTTTCAAAATGCTTACGAAAAACAAA
AAAGAGAAGTCTTTCAAAAACAATTGTTGCCACATGTTCAACAATTTGCGTCTTTGTGCT
ACACACTGGGAAAAGGTACTTCAGACAGAAGTAAAATCAATGATGGAAGTTTTCAACGCA
ACCGAACAAACTATTTC
>Contig89
TTTACATAGCTCTCGGAAAACCTAATTTGTGGACTTCCACCATCCTCGTTGGAACTTTGA
GTGCTGTTTGAAACCAAGTTGTTATCTGAGACAGCTGACGATAACTCCAGATTAAGCTTA
TTTGCAAAATCATGGTGGAAGACATTCCCGAATTCTGGTCTATATACGTTCTGGTTGTCG
ACAAAACCATCATCTGGAACCATTTGAGACTTATCGTCTGAAGGCAATCTTCGTTTCTTA
TTATAAGCAGAAAAATCCATAG
>Contig90
GAATCACATTCCCATACTTAAACTAATTCGCAAATAAACCCCCAATTTTTGTTGCACTAT
ATCGCCGGCCATACGATCTCCGTCATTTGATATCCGGAGGTCCGGCAATAGGGATATTGG
ATTTGGAATTTTGGTATGGATGTTAAACAAAGAAATCAAATATATGAAAGTTTAGG
>Contig91
AACCTAAGCCTTGGGAGACTGCACAGTCACAGGGGAGCTCAGCCTATCCTCAAGAAAACA
GCAACGAGTTTAATTCCAATGGTCAAGATTATGGTTCCGGGCCTGCTTCCATCTATCAGT
CTAATGGGGAAGGTTCAGCACCTTGGTGGCAACAAAAGAATGCCCGAGTGACTGAAGTTG
AACCTGAAGAGAACAAAACAGGTATCCTGGTGGAGCAGCGAGCGACCGGTTCAACGATCT
TCGTGGGTCCCACCCCACGCCGCCTCCTATAGCAATGG
>Contig92
ATGGGAAAGTTGTGGGAGACTTGATGACACCTGCTCCACTTGTTGTACGTGAAACTACAA
ATCTTGAGGACGCAGTAAGGTTGTTGCTTGAAACAAAATACCGTCGGCTGCCAGTAGTTG
ATGTTGACGGAAAAGCTGGTTGGGCTTATTACAAGGGGAGATGTTGTTAGGGCAGCCCTT
AAGATAAAACATGCTATGAAGAAGATGCAGTTATCACAAGAATGAGAGTGACTTAATATG
ATTTGAGCTTATTCATGGTAAAGCCTTCATATTCTGCTGCTAATTCATCATTCTTTTCCT
TAGTATATTTATCGTTCCTGAGCCCTTACTGGGGAGTAG
>Contig93
TGGGGAATGTGGTAATTAGAATAGGAATATAAATTCACCTCTCTGATCAAGTTGAGGATC
ATTTGTTCAGTTGAACATGTGTTATAAGGCCCCACACATTAATGAGTGCATTATGGTTCA
GGCAAGTTTCTCATATCGGCTGCAATTGAAATTGAAGCTCCCGATTCTTCAGAAATGTGC
ATTCAACATGCTATTTTCTTCGCCCAAAATCCGAGG
>Contig94
TTATCTATTCGTGGAATAAGGGATGATCCGCGGGTTCTTACTCAGGGAATCTTTGGGCTT
AAACTTAGTATTTTTATTGAATCATCGTGGTTCTAGTATGAATCTGGGGTTTTAATCGAT
TCAATAGGGTCTTAACAAGAGAATTCCTATC
>Contig95
GAAACCAGGAGACATAGTGATGCCGCTCTACCTTGGTGAATGTGGACAATGCTTGAACTT
GCAAAACAGGAAAGACCAACCTATGTCATGTTTATCCACCTTCATTTAGTGGCCTCATGG
AACGATGGCACTTCTAGGATGTCCATTGCCAGAACCGGAGAATCTATATATCACTTTGCA
AAGTTGTTCAACATGGACAGAATATGCAGTTGCTGACTGCAATTATGTGCTCAAGATCAA
CCCGAAAATTTCTTACCCTCAATGCTAGTTTCCTCTCATGTGGCTTCACCACTGGCTTTG
GTGCGACATCCAGAGAAACCC
>Contig96
TTTTTCGCCAGTTACCAGGCATTGGCTCAGATATGGAATCATCCTGGAATATTGCAATTG
ATGAAAGACAAAGATTTCAGCAAGCGTGAAAATGTTGTTGAGCTCGAATATAGTTCCGGC
GATGATAACTTGGACTATACCATGGGCAATGGGGATAAGTTAGGGAACAGAAATGGCCTA
TCATCTAGAAAGAATGTCAGCGGCTTTTTTAAGGAGAATTGGTGGGATGATCTTGTTTCA
GAGAACGGTTATAA
>Contig97
GGCATACTCATATCCATCATACATGTGTCCTCCATAGTATGCCCCTCCCCACTGGTTACC
AAAGTCGTTTCTCAACTGCAAATTTAAACAGAGACTGGTTAATCTAATGTGTATCAAACA
AGTATTAAAGATATGGCAATATGGGTGAGTCAAGGGCGGGTCAAAATTGCTTCACGATAA
AAACATATTTTCTTGTATAGGTCAAACACGCTGGGTTGACACCAAATGTAAA
>Contig98
CAACATACTCAGTGAAATGGTGACAAGCTAAAAGCCTTAAACAAGCTTATAAAATAAGCT
TGAAAATCTGAAACAACCCTTGAACCTTAGAGAATGGTTGCTTGGCTTTTAGAAAAGCCA
AAGCTCACAGGCTCTAGTGCACTAGGGAGCTTTTTGTGTGCTTATAGAAAAAGCTATGGA
ACACTGTATTA
>Contig99
GAATCCAGTTGATATCAAAACCATTGTTGATGAACACAAGTTCCATGGCTTTCACCATTG
CTTCTACCTCACATTCATCCCTCTCAACCAGGGGAGAATTCGCTACGAAAGTACCTAATG
CAGAAAGAAGTTTAACTTCAAGGTACTTGTTAAAGAAGTAGCAGTAATGGTCTAAAGGTT
AGAGCAGCTAAAAAAGGTGTATCAAGTGTGTGTGAACCACTTCCTGCTGACCGACCTGTT
TGGTTCCCTGGAAAGTCTCCCCCAGAATGGCTTGATGGGCAGCCTTCCAGGAGATTTTTG
GCTTTGACCCACTTGGATTAGGGTCTGATCCAGAAACACTTAAATGGTTCGCGCAAGCTG
AGTTAATGCACAGCAGATGGGCAATGCTGGCAGTTGCTGGTATTCTGATCCCAGAATGGC
TCGAAAGTTTGGGCTTTATCGAAAACTACTCATGGTTTGACGCAGGCTCAAGAGAATACT
TTGCTGACTCAACCACATTGTTTGTGGTCCAATTAGCATTGATGGGTTGGGTTGAGGGTC
GGAGATGGGCTGACATTATCAACCCAGGGTCTGTTGACATCGAGCTAATTTACCCAATAG
GAAGAGGCCGAAGCCTGATGTTGGGTACCTGGTGGA
>Contig100
GAAGAAGAAAAAACAAAGCCTGTGAAGAAAAATCGCGATCCCAGATGGGAGGAAGAGTTT
TCATTTACTTTGGAAGAGCCGCCTACTAATGACAGGATGCATTTTGAAGTCGTTAGTACG
TCTTCAAGGATGGGTCTTATTCATCCCAAAGAAAACACTGGGTTAGTGTGGACATACAAC
TTGCAGATGTCGTGAGCAACAAGAGAATC
>Contig101
AACTTGGCATTTTGGTGTGTATGAACTCTTGATAGCAGCTTGCTCAAACTTCTTAGCTGC
TGATTCATTCTCCTCAAGACTTGTCTGAACGAAAAACGAGCCCACCAGGACGCGCTTCTC
ATTTTAGCCGGGCGTCCAAATCTTGATGATTGTGGGAGTTTCGCTTCGGAACTACTCGGT
TTAACCTGTGAATATAACAAGATTTTGAGCAGAGACTCTTGCTAAATCTGGAAGGGTCTT
GTTGAGATACTTGGGAGATAGATAATCGACTGAGTCAGAAACTATGATCAAAGAAAACGA
CTTAGCTCTGTATGGCAATGGGAACTTGATGTCAGCAACACGAACAAGACCCTTGCGGAC
AAGACTTCTGACAAGTAACA
>Contig102
AGGATCCATGAATCAATCTGGCAATCAATATCATAGTTTACGAATGTATACACGCTTTGC
CACTTAGTCAACAATATTACACCTAGACGAAAAAGACACATGGATAACTTCTTCATGAAA
CAATTAACAGTATACATGAAGTAATTCCTTGAATTCTATACAAGTACAAAGAAGAAGGTT
AAACAATATTAAGAGTTTTTACCATGTGGACGCCGGAGCTCGAACCCGCAA
>Contig103
TAATATAAAACATATTTAAAATGAGTATTTTTTGTAAATTTCCTTATTGAAAATAAAAAA
CCCAGTTTTCTGCTATTTTAACTACTAACAGGATACCCGCGCAATGTGACGGTGGGTACC
CCCGTGATTATATTTTATAGCAAGCAAATATTTTTCAATTATGTGTTTAAGCAAACGAAT
ATCTTGCAACGCTAACGAATAAGTAAATTAGGTAACCCCCTCTGGGCCCTCTCTAACCGG
TAATAAC
>Contig104
GGTTTTCTCATGATCTTCAATGATTTGTCTTCAACGTAGGTGTGATTCTTGAATCTCTCG
TCTTGAAACTCAAACTAGAACAAGTGGCAACTTCCCAACCATAAACTAAGACTATACAGT
AGGCTAAGGTGTATAGGTGTATCAAAACAATAATATGGGTAAGAAACGAAAGGATAGGCT
CGAAAAGGGTGTATCTAGGGGTATCTTGCACTAAAGGAGAGTGCAACAAAGGGTTTAACA
TGGGGGTCGAATAGTCGATGTGACTAATCGATAAACACACACATAAAGGTTATTTGGGTG
ATAATCCTAAAATATTTCCATCTTAAAAAGTTTACTTCCAAATATTTTATCAAGATATCT
CAATACACTAATCGTCTTA
>Contig105
GGTTTGATTGATGGCTAGGATGGTGTTGAGAACATTGATGCTAACTGAACCATGGCTACT
GTTGCCCCCTAGTACCCGTGGCACTTCAGTTTCCTTATCCAGAACCTTAAGTTCAAACTC
AACCTGCAGATGCAAAATTAGGAGTCCTAATGTTAGAAGAATATGTCATACAAGAATCAA
TTGTTTGAATGATGAAAAATGATAATGATGGTGACGTGGAGCCTCCTCAAGAAG
>Contig106
CTATCATAACAAAGTTGCGATGTATCACTGTAGATGTGACGGGGACTTTAATGGCTTACA
AGGGAGAACTTGGTGATTATTATTGTATGGCTGCTAAATCCGTAGGGCTTCCTTGCCCGG
ACTACAAACGGGTACATGATGGCTTTAAGATTGCATACTCAGATATGGCGAAGAAATATC
CATGTTTTGGGCATGCTGAAAAATGCCGAACATTGTATGGTGGAAAACTTGTGTGAGAGA
TTCCTTTGTCAAGGCAGGATATGATTTCGATGAGGAGACATTTGAAAAGATCTTCAAGCG
CGTATACTCTACTTTTGGTTCATCTGCACCTTACAGAGTCTTCCCTGATTCCCAACCATT
CTTAAGATGGCTTCGTTCACAAGGCGTGACTGTTGGGATTGTTAGCAATGCAGAGTATAG
GTATCAGGATGTAATTCTTCCCGCCCTCGGCTTAAATGAGGGATCTGAATGGGACTTTGG
AGTTTTCTCTGGCCTGGAGGGTGTGGAAAAGCCAGACCCAAGAATATACAAGATTGCTTT
GGAGAGGGCCGGAAATGTAGCACCAGAAGACGCTCTGCACATTGGGGATAGCATGCGTAA
AGACTATGCACCAGCCAAGAGTCTTGGGATGCATGCATTATTGTTGGATAGGTTCAACAC
TCCTGATGCTGAGAATTGGAAGAAATCTGGTGCTACAGTGTTTACCTGACCTAGTGGCAG
CACGAGAATGGTTGACTTCTGAGCATTGTA
>Contig107
ACCATATATTTCATTGTTAGTTATAGAGGTGTTAGATTTGTTGAATTTTGGCAAACATGA
TTAGTAAGAGGACGATATGTAAGAGTATTCAAACGGATTTATAGCCGAGTCGTGATTAAA
TTTGAGGAATTGGAGCATAACATTTAATACG
>Contig108
AAATATCTAGCTGACTTGCTACTATTATAGGATTGATGAGGCATCGAAGGATTCTCATAT
GGGATCAAATAATAAAGATGTGAGCACGAATCTGCTTAGAATAAAAGCAGTAACGGATTC
AAGTTCCAAGGGAAATGAACTCTTTAACCCTGTGCAGCTACGAAGAGCTAGACTACAAAG
AAGTTGAATGCAATGCTAAGGTGAATCACCCTTTTAAAGAACCACTTTTTTGTTTATTTC
AGGGTTTCTGATTTCGACTTGTGTGACAACAGTACAAGTTTAACTAATTACATGGCTTTC
CAAAAAATGATATATGTTTATTGTGCGATACAAGTCTTATCAACTTATATGATTTTGGTA
AAATTATATAAATAGGAACCTGAATAATGCATTAAGGTTAG
>Contig109
TAGTGGTATAATCATTTCTAGATACTTTGGGTGGCTTGTGATAGTGATCAAACACAATGA
AACCCTTTCATGGTCACACGTTTTGCTACGAGGGTGAAGAGGTTACGCACTCCCTCAGAT
TGGCTCTAAGTTGTACTGTGAGATCATACCGCAAACTGAAATTCGGCCATCTAGTCTCAT
GTTTCAAGAGTACTGCATCCAACATCTTTCCTCCAACGTTCTCAAAGTAAATATCAATTC
CTTCGGGAAAGTACCTCTTCAGAGCCGCATCCAGATCTTGCCCTTCCTTGTAATTAAAAG
CTTCATCAAATACCAAATTTGTTCTTCAGCAAATCAACCTTTTCCTTTGTACCAGCACTC
CCAACGACATAGCATCCTGACAGCTTAGCAAACTGCCAA
>Contig110
ATTCATGATCTTAACATTCGGTTCACTTGCAAATTCGACACCATACCTTGGTGGAATACT
TCTAGTGATCGTGGTGGCATGGTTAGGTGCCGCTAAGTCATTGGACAAACAATTCACGGC
TTTAAGACAAGAAGAAGAGCTCGAGAAGGAAATGGAGAGAGCCGCAGTCAAAATCCCAAT
TGTTTCTTCAGATGACACAAACGGATCTTTAGGAAGTGATTCCAAACAGCAACAGTTCAA
CAGAATCATCGTTCCCTCGTAACGCTTGAAATCAAAGATTGATGGGTTTTATAGGATTTT
AGGGTATGATACAAGGTAAAGATTGAAACTTTGAGATGTTTTTTCTCAAGGTTTTGTGTT
ATTGTTCTGAGTAGAATAATAAGAGTAAACGCAGTGAATGCATGCTGCTGACTTCTAAAG
TATTTGAAGTTTAAA
>Contig111
CGCAGCTCGAAATCTTGTCCCACAAAGCTACTGGCGGGTTCATGAGTCATTGTGGATGGA
ACTCATGTATGGAGAGTATATCAATGGGCGTACCAATTATAGCATGGCCAATGCATTCAG
AATCAACCAACAAATGCGGTACTTGTTACCAGTATTTTGAAAGTCGGATTAACAGTTAAA
GATTGGAAGTTGCGTGGTAAGATGGTGGTGGCAGAAGATGTGGAAAAGGCGATTCGACG
>Contig112
AAAAGCATTTATGGATGACGGGCTATGTCGTGGGTTTGGAGTAAGTCTGGTTCCCAGGGC
AAGTGGAAGTGCTCCAACAGATACATCACCACCAGAATATTATTCTGAACTTCACAAACA
GAAATATGATTTTAAACCTGAATTCGTGATTAAAGATGATTTTTTTTTTGAGATAGTGGG
TATTATAGAT
>Contig113
CCAAGGGTTCCATTTGCAGATCCATATCAGCAATACATTGGCCTTCCCAACACAAATGCC
ACAACCGCAGAATCAAGCAGGAACGCGAACACCTCCAGTTACAAGTATGCCAAGCAGTAG
CAAAGATGTTAGGGATCCAGGGCATCAGCCAACAGGCTGATGTTTGGGGGGTTTCAGGCT
CTTAGCCGATCAAATTTTGTAGTTCAAAAAGCGAGATTATCTAAACCGGGTGGATCACAC
CATATAACGTGGTTGATGTGTAATTATACCATGATAGATGC
>Contig114
AGGCAGGTAAAGCTGCAACCAAGGAGTTGGAGCGTATTGATCAGCTATACTATACATATG
CGAATGAGTCTTCTGGTATGATTGACCCAGAAGGAATAGAGTATCTCTGTTCTGACCTAG
AAGTGGAACATACGGATGTCCGTATATTGATGCTTGCTTGGAAAATGCAGGCTGAAAAGC
AGGGATACTTCACGCTGGAGGAGTGGCGGAAAGGTCTTAAAGCCTTACGGGCAGATACTA
TAGTTAAATTAAAGAAGGCGCTTCCTGAGCTGGAGAACGAGGTCCGGTAGGCCATCAAAT
TATGTGGACTTCTATTCTTATGCATTTCGATTATTGCCTAACAGAGGA
>Contig115
TTAAGCGGTGGAATCTCTTGTCTTGGCACATTTCTACCTGGTCTTGCTAGCCAATCGGTC
ATTTGATGGTACATGTTATATCCTCCCTCGGACAGATTCAACCGATCTGGTGTAAATGTT
TCTGATAGAAGTAAACCTGCTCCTGCTGCATTAACATTCGGGTATATGTAACTCGCTGTC
CTGGCTAGCTGTTGACATGAACAAAAACGATGCATGTCCTATACCAGCCAGTTTGGTCGA
TAACATCATATCATAGTATCTATTCTTAATAAGCCCGAGTAAATCGAGGTACTCTGCAGG
CTCAATGAACTCCTCCGGATCATAAACATCAGCCCATCTAACATTCTTATTCATTTCATA
AGTTTGTTTCCCTCTAGCCGAGCTCAAGATATCAACTTGCACACCAGGGTACCGATCCTT
AAGCAACTGTATAGTAGGAAAAACAGCAAGTTTTCATAAACACCACCC
>Contig116
GATATAACTAGGGTTTATCAAAATCACACACACTAAAACACACACAGAGACAGAGTGAAC
GGCCATGGGTAACCCGAAGCAAAAATGGACGCAGGAGGAAGAAGACGCCTTACGCGCCGG
AGTCGCAAAACACGGCACCGGAAAATGGAAGAATATTCAGAAAGACCCTCAGTTTAACCC
TCATTTGTATTCCAGATCAAATATCGATCTCAAAGATAAATGGAGGAATATGAGTGTCAG
TGCAAACGGCCAAGGTCCAAGGGAAAAGGCACGAACACCAAAACCAAAAGGTGCCGATTC
TCCTGACTACCCCCTATGCCCATTTCTCACCTTCCTGGC
>Contig117
GATCCGTTGTGGACTTCAAGAGGGATCCTTGGCCCAAAGTGTCTGATAATGCTAAAGACC
TTGTCAAGAAGATGCTTAATCCTGACCCTACTACACGCCTAACTGCTCAAGAAGTTCTAG
ATCATCCGTGGATCCAAAACGCCAAGAAGGCACCAAATGTTTCTTTAGGTGAAAATGTTA
AAGCATGACTAAAGCAGTTCTCATTCATGAACAAGCTCAAGAAAAGAG
>Contig118
GGGACACTGCTGGCCTCTCAGCCGACCCTAGAGACGTTTTCAAAGAACCGTGAGCTTGAG
GGTGATCCACTGCAGATGGGCCATGCTTGGAGCTCTTGGTTGTGTCTTCCCAGAACTCTT
GGGCCAGAAACGGTGTGAAGTTTGGTGAAGCGGTCTGGTTCAAGGCTGGAGCGCAGATAT
TCCAGTGAAGGTGGACTTGACTACTTGGGTAACCCAAGCTTGGTCCATGCACAAAGCATT
TTGGGCTA
>Contig119
TGTGCATCCATCTGCTTTTTGACAAGCAGTTTAATGGCCATAGGAGTGAAGTCGAACGAG
TAAATATTAGCAGCCTCCCTTTTTCTAAGCGTACTAATGCTGCACCTACAACAATCAAAG
GGCTAGATTTCTGAAAATGCAGGGATGTATTCCTCTTTAACGGATCCCGGTTTTATTACT
TCTCTTGATGCCATCTAATGTAAATTGTTAATATTTCCGAGTTTATTGGTCTTTGCTTGC
ATCCAGTTCTTTTAGTGCTTTCTTCTTATATGCTGAGTTGTTGACG
>Contig120
GGAAATAAATCATTATCAAGAGTCTATTTTAAGTTAAAATAGTAAGTCAATAAAGATATT
TAAAAAAGAATTATTCACAGGAGAATATGTTATTAGTAAAAAGGCACATAAAGATATGAC
AGTTAAGTTTAGTATTACAAAATCTTCGTTTAAAAGAAAAACTAGAACAATTAAAAAGAT
TAATTCATTAAATGAAAGAAATAAGCAATATTCCTTTTAGAATGGAAATAAAATTTCTAA
AAGATGAAATGTTTAATAATTATAATAATGAAAAATTAGTATGGTATTATTTAAAGTTTG
ATGAAAGAAAAAGAATGTTACATAATTTAGGAATGGCAATCATATATTATTGATAATGAG
GTAAATATTCCTTTTTTCACATGGTTTCAGTTTATATAGCATAGAACAAAAAATAGAATT
CCCTTTCATTGAAAAAATAGAAGTGGCAATGGATGATATTAATAAAGTATATTATGATCC
AAAATCTAA
>Contig121
TTCAACAACAATGTTCAGCTACATCAACCTCTACGGGAACTACCCACCTGGCCTCTTTTC
TTAGCTTATGCCGAGATGACAAACAAGGTCTTGCCTGTCCCGCTTCGGGGCCAGGATCAG
GAAAGAGCAATGTTGGAGCTGCTGATTCCAACACCGGCCACAACATTCGCAGTCCGTCTG
TACTTTTGACATTATCCGCGGGATTCCTACTCTTCGTGTTTCGGTGGTTTTTAAAGGGTC
ACGAGTCAAGATTGGTTATCGACTTTGCAAATGTGTGTAATTTATCTGAGCTTTTGATGT
TGCATCATCGACTACGCCTAATAGATAGCTCTCAAATGAAATTT
>Contig122
TACTAACTAGAAGTAGAGTTATTTACCTTTTCGCCAGCACGGAAGGGTTTCAGCGTCTCA
TTCCTTTCAAATCTAGCCACGTTGGCATGCAATCGTAATTTCCCAATCCAAATATTAGAC
AGAGAATCAATTAGAGTATCCTGATTAGACACCTTAATGAAACGACAAGACGCAAACATC
TGCCCCCATTTGTTCTTATGATTAGTAATAAAAACATCCACAAGAGTCACTTTCTTACCA
TAT
>Contig123
CATAATAAGTCAAGTCGTAAAGATTAACTCACAACGTCAAATTACAATCAGACTAATTGA
AATGACTTAAGTCACAACAACTCACCAAACACAAGTAGTTAACAAATCACTAGAATCTCA
CAACTGAGTTAATCGCTAGACACCACCAAATCACTGAATTTTAGCCTCCCTCAATGTGAA
GATTTGGTAGCTTCCCCCCGAAACCGACAATCGTCTTCATGAGACCACTTCCCCTAGGTT
GTTGAAGTGATGCAAAAAGTCTCATTGTATGAATCTCGAAAACCCGAAGAAACGATAACA
TCGAAGTAACAGGGTGAAACA
>Contig124
GGATGCTGTCAAGTCAATCAGACCAACGGTGTTGATTGGATCATCAGGAGCTGGACAGAC
CTTCACTAAAGATGTCGTGGAAGCTATGGCGTCTTTTAATGAGAAACCTATTATTCTTGC
TCTTTCCAACCCAACCCTCGCAATCCGAATGTACTGCTGAGCAAGCTTATACTTGGAGTG
AGGGTCGTGCTATCTTTGCCAGTGGAAGTCCATTTGCCCCTGTTGAATATAATGGAAAGG
TCTACGTATCAGGCCAGTCCAACAATGCATACATCTTCCCTGGATTCGGTTTGGGATTGA
TTATTTCTGGTGCAATCCGTGTTCACGATGACATGCTTTTAGCAGCCTCCGAGGCTCTGG
CTGAACAGGTAACACAGGAGCATTTTGACAATGGGCTCATATACCCACCGTTCACTAACA
TTCGCAAAATTTCTGCTCATATTGCTGCCAAGGTTGCCGCCAAAGTATATGAACTTGGTT
TGGCAAGTCGTCTTCCGCAACCAGAAAACCTTGTAGCATATGCTGAAAG
>Contig125
AAGGGTTGCCTGAGCAAAACGGTGTGACACATTTCGAAGCGGGTGATACCCGTGCTAAGG
AAGTACGTTAGTTTGTTGAAGTCGAATGATCCTGTTGGGTTTAATATTGTGGACGTGCTT
GCAATGGGGGTCTATTGGACATATTGTGGCTTACTATATCTTGGCTACTTCAAGCAATGG
TTAATGATCCTAACTTCTTTTGAGGTTGTTTAACTTTGTTGTGTTGCATGTTTAAGGGTT
AAATTTTGTGTTGTATGGTTGATTAATGAATGTATTGTGTACTGTATATTGGATGCTATT
GAACTTAAAAAGTTTTTGTTTAT
>Contig126
GTGTGCGTTCATGAGCCCACGCTAAAGTTTCAATCAATTCCTGCCAATATCCACGCCAGG
GAAATTAAAAACATAAATCCAGTAGCCCAAACAAGATGTCCAAATAAAAACATCCATGCC
CAAGACCGATAAACTATTCATACCAAAAGGATTATATCCATAATAAGTTGTGAAGAGTTT
AACCCATAAATAATCTCTTAACCAGCCCATCAAATAAGTGGAAGATTCATTAAACTGTGA
AACATTACCC
>Contig127
TAAGCAGTGGTATCAACGCAGAGTACGCGGGGGAGAGGCAGAGGTGTAAAAAATAATTTG
TTGAAGAGGAAAGGAAGGATGTCAATACTTTGGGAGAAGAGCTCTTTGTGGCGATGGATG
GTTGGTAAGACAAGAGATTCGAAGCCCTTCTTCTTTGGGTTTGCTGGTTGCTGTGTTGTC
GGTCCCTTGTGTTGTCGGTTATTACGTCATGCAGATCACCAATACCCAGCGCCAGAACCT
CGAATCCCACCTTCGCCAAAACGCCAGCCCCGACACCCTTATGATGGGAAAAGTGAATAA
GGAG
>Contig128
CCACAAATTTCCTTGGCTTTATGGGGAGGATTTTGTAAAACAAGGTGAATTATCCGCAAA
CCTTAAGGGCGTGACACTCACAATAGATGATGTTGCTAAAGCCGCCCTTTTCTTAGCAAG
CCGACGACGCCAAGTATATTAGTGGACAAAATTTGTTTATCGATGGTGGATTTGGTATTG
TCAAATCCATCATTCAACATGTTCCAATACCCGGATAATCTTTAAATTGTGATCTTTCCT
CATTCAACGTATAGTATTACATCCGTAAACCCT
>Contig129
TTTCAGGGATTCCTAATGTGGTTGGATCAGTGTATACTACTCATATACCAATAATAGCTC
CTAAGGTTAATGTGGCTGCTTATTTTAATAAACGGCATACGGATAGGAAACAAAAGACTA
GTTATTCAGTAACGGTTCAAGGTGTTGTTGATCCAAACGGGGTGTTTACTGACGTGTGTA
TAGGGTGGCCCGGTTCAATGTCAGATGATCAAATATTGGAAAAATCAGCACTGTATCAAA
GGGCTAATGGTGGGCTTCTGAAAGGTGTGTGGATTGTTGGTGGTACGGGTTACCCTTTGA
TGGACTGGGTATTAGTACCTTATAATCAGCCACATTTGACGTGGGACTCAACACGCGTTT
AATGAAAAGATTGTTGAGGTTCAAAAAGTGTCTAAAGATGCTTTTGCAAGGTT
>Contig130
TTTCAGTGTCAAACTCATGTGAAAAGCTTACTTGGGTACCAGCTGCTAAACGAAGGGAAA
GGACAACAGTATCTTAGTGGTGGACAAAATGATCCCAGCCATAGTAGACGTGCTGTTTCG
AGGCTCGAAGCGAACTAGATTGGTTCAAGATCATGATCAAAACCCTAATTTGGTTAATCA
GATTTGCTACTACTGGTGGTGGTGCTATTGCTTATAATTCTTCTTCAGGGTTAGAGGTAG
GAAAATTTCCCCTCAGAAGTGACAACACCAGCGAGTTTTCGATGTGTAAGAGTGAGCTCG
ATTGATGAAACGACGACCAGTTT
>Contig131
GACCACACTTTCAAAAACATCCAACTTCTAAGCATCCATGGCTTCTAATAACACTACTAG
TTCTCCACACGGCGCGGTTAGCATGGAAGTACCATTGAAAACGTCCGCACCACCACCCGA
GCACGCCTCACGTGGTAGTAGTTTCAAGAAACATGCGGTTCTTGATGTGTTCTTGAGGGT
TGTGTTGTTTGCAACTGCTTTGGCTGGTATTATTCTTATGGTGACCGCTGAACAAAACG
>Contig132
TCCAACCACTGTCTTCATTGAGGATTGAGAGACAAACAGTTCCAGATGGGTAAACATTGG
GATGGGAAGAACCCTTGGGGGAACTTGCACTTTGGTGGCTTGCTTGGATAATCTTCGGTG
AAGTTAAGGGTGAGGGGGTAGCAACCGCCGTCCCAATCAGTCCCAGCTTTTACCAGGGAT
AATACAGTGCCAAACCATCAAATTAACAGTACCATCAGGAAGTGATTCAGGCTTAGCCAC
AAAACCATGAGGATGATTCTTTCTCCAAGCTTTGCGTTCTTCAGTCAAACCGGCCGCGAG
CGATACCACCAGACATGATGATTTTGGTTGAGTGTAGCCGCGTGAAGAAGACGGAGGAGG
AGGTCTGACTTTGTGGATTTGGAATTTATTTTGGATC
>Contig133
GAAGAACATTCAAAAGCATACCCAATGAACTATTTATAGCCAGATTATGGGGTGTTGATT
CAGCCCCTCTAACTGTGAACGAGAGTGCAGTAACAAGCTGTGCTGCCCGATTCAGTTGGT
GCAACCTATACACTTGAAAGATGACGGGAATGAGAGGCCAAGAAGGTGACTTGATGTATC
TTGCATACTGCTCAAATGCAAACTGCACAACAATGCCAACAAGATACGGTGCAAGGTGTA
GCAGAAGCTGCTGGGCC
>Contig134
TTCGGGGGTCATCACATATACACAAAGTATCAAAAGTCATAAACTCGCCCCTCTTATCCG
AAAATGGACAAGTATGAGGTGGTGAAGGATCTTGGGTCGGGGAACTTTGGAGTCGCAAGG
CCTCATGAGACATAAAGAGACCAAAGCTCTCGTTGCTATGAAGTACATCGAGCGTGGTTC
AAAGATTGATGAGAACGTGGCTAGAGAAATCATAAACCATAGGTCGCTTCG
>Contig135
ACTGTTGCATCCAATAACTTGGTGTTCCATATGTTCGATAACTATCAAACACTATTGCAT
CTGGTTTAAACCCATTCGTATTGGCGTTGAGAAACAAAGGTGCCTTGCTTGCCATATCCA
CAACATCACTGTTCTTTTCAATGCCAATAAGAAATCCAGCTTCTGCTAATGCTATCAAAA
GATTGCCTCGAGGAGCATTATTGTAACTCACAGCATACTCACTTACAAAAGCCTTTGGAC
CATTACGTGATGTACCATCAAACTTATGGCCCATAGAAAACATTGTGTTTGCATCAGCAT
AAGCGTGATAATCGTACAATTCTG
>Contig136
CTTCCTTAATAGCTTTGAAGAACGTCTTGTGGTCTCAAAGAAAAGAAAGAGAGTTGGCAA
CAGCTGAACTTGGATTTAAGAAACCATTGAGTAAAGAGGAAAAAAATAGAGAAGAAAAAG
CAACGTCTGGCTGCAATTGGGGAGGATCTACTGGCTATTGCAGCAGATCAACCATTCAGA
TTTCCAGCTACGTTCACCTTTGTTGTTAGAGCTTTCTCAGTGTTAGATGGCATTGGGAAA
GGTCTCGACCCCCGCTTCGATATTACTGAAATCGCTAAACCCTATGCTCTGGAGCTGCTA
AAATTTCGTGAAGCTGGTGTTGAAGTGGTCATTAAGGACTTCAAAAAGAGATTGGATAGA
CAATCACAAGCATTTTACAACTTATTTAGACAAGCTGACAGGATCGAGAGACTTGTTGGA
GTTTA
>Contig137
TAGAATACAGTCACTAAGGATCTTCTAGGTAGCCGTGTCTTTGTATTTAACGCCAAGAGG
AGAGATACAAAAACCT
>Contig138
GCCCACCAATATTTTCCTATCATGACGAGACCGTGACTAACGACCAGATCGCAGCTGATC
TTAAAGGGAGCATGTGATTAAACCTGTTATCCCAGCTCAGTACCTTGATGAAAGACCATC
TTCCATTTG
>Contig139
CCTGTTCCTGGTGTTCCTGTTATTAGTATGTTGGGTTTGCTCCTACTCATCTTACCCCGC
CGCCGTCAACCTTTTCAACACAGTACAAACTC
>Contig140
AATTGGCTCTTCAATCGACTTCCTCTTACCTTGTTCAGGAAGTGCTGATGGGTTTGAACA
GTCAACAATTTCACCGTTGGTGCAGAACACTTTATATACAACACTAGGAGCGGTAGTTAT
GAGACTCAAATTGTATTCCCGTTCAAGTCTTTCCTGAACAATTTCCATATGTAGAAGGCC
TAAAAACCCACATCTAAAGCCGAATCCCATGGCACTTGATGTTTCTGGCTCGAACTTCAA
TGCAGCATCATTGAGCTGCAATTTGTCCAGCGCATACCCG
>Contig141
TTCCATTCCCCACCTCGCGACAAAGGTAACACATTGGTTCAATAGTTAAGTTCACAGGAG
AGGAACAATACTGGCAAGAAAAATTAGTCACGCGCCAATATGTTCTTTCGACTAAAGTGT
AACTTATAGTTCTTCGTCTCTTAACAACTTGAAGCAAATGTGGAACCCTTAAACAGCAGG
TAATATAAAAGGATCCATTGGGTGAGTTCACAGTTTGATCATAATATTCAAGAACATCCG
CCTTTTTCCATGAACTCCAAACAAATGGCACGTTTCCAG
>Contig142
CCAAGATTTTGACCGGATACGAAATCACTGGTGCTTGATCTAGTGGTATTTTTATGGGGA
TTCTATCTATCGCTGTAGGATCCCTATTCAAGATCACTGCAGTTCCTTTTCGGGCGGCTG
TAGGACGGACGGCCGCCTATAGGTGGTAGGGTAGGGTGGGTGGTACCGCTCAGATTGCGG
CCAATCTTCCTAACCGCGCGCGGGCCGGGCTTAGAGCGCGTGAAACTCATCACTACCTCG
TAAGGGCGTTGAGACCATAGCATGTTACACGAAAGCGCCGCTTTCTCTGTAGTATTGTCA
CACAGCTGCCCGCCTAGAAGAGCCACTCGCTCTGTAGTGTTGTCACACAAGATAAGCACG
CCGCCCGCCTGCTGGCCGGGCGAATCTAAGTTCTCTTCCGGTCAACTGTCCACCCAGTCA
AGTGCAAAAAAACACAGTAGAATCACGCAACGCACGCTGCTGGTGTGCTTCCTGCTCGCG
AGGAAAGAAAGAAGAGCGACAAGGTTAAGTTCAGATTTGACTGTTTGCAGCATGGGAGCA
GATTACCCAAAAATATACCTGGGAACAATG
>Contig143
TAACACAACGATGACACGAGAGACTATGGCACCACCATCGGTATGATGACTCGCGTCACT
GGTGAATGCAACCGTACCAATTGGTCTAATAAAACTATGTAACAAGGCAACAGCCACAAC
ATCAAGTACACTAACACTCTCATCATCAATCCATCTTCACCAAGAACCAAAATCATCCCT
CATTTCATCATTCACTTTTAAACCATACCCAAAAAGCAAAACCTTTTTATTACAATCAGA
ATTGTTTTAATAAAGAAGTCTTGTTTTGTAAAGAACTCA
>Contig144
GGGAAGAAATAAGTCGGGTCTCTCTGAAGTGAAGTTGCGTAATGTGCTATGGTGTGATTA
GTAAATGTTGCTCCTAATATGTCTGAATGTGTCGACTGAATTCAGTATTAAAACCTTTTA
CAATTTGTTAGTGCATTTGAATCTTGGGTAATAATCATGTTCTAATATTTTGTCTTGATA
GTT
>Contig145
ACTCCGTCACAGATTCTCATATGGGCAAATCCAGTTTCCTTCATGAATTCCAGTTTCAGA
AACTCGGCCATGTCATAGTTCTTTATGATCCGGAAAAGGGTTGTGATGATATCAGTGGGG
GAATAACCAAGGTCATACAGTTGCTTTAGACCAGAACACGCTTCGTCGAATTTTCCCTCG
AATGACATTGCGAACCATGTTTTTCGCGTGCAAAGGATGAGGTTGGTCACAAACCTTGAA
AACATTTTCTTGGTAGACAAACCGAAAACCAG
>Contig146
GACATACAAACACACAAACACCCCGCGCCTTCTAAGAAATTATATTAACAAGTTGTGTGT
TTTTGTAACAATGGGAAGCATGAAAGAAGAAAGAAAGATTACCGGATGGGCCGCCAGAGA
TCCCATCCGGTGTTCTTGCACCATACACATACACTCTTAGAAACACTGGAGCAGAAGACG
TGTTTGATCAAGGTGATATGTTGTGGTATTTGTCATACCGATCTTCATCGG
>Contig147
TAGACCAATGTGAGCTTGAAGGAAGCTGACGCATGGCCTGCTGAGCCTCAAGATGCTTAC
GGTTTGGAGAAACTAGCTACCGAGGAGTTGTGCAGGCACTATACCAAAGACTTTGGAATC
GAGTGCAGAATTGGTCGTTTCACAACATCTATGGACCTTTGGCACATGGAAAGGTGGAAG
GGAGAAAGCACCCGCTGCTTTCTGCAGAAAAGCCCTTACGGCCACTGATAAGTTTGAAAT
GTGGGGAGA
>Contig148
ATTTTGGTTAATGACAGGAAGTAATAATATTGTATATGAGAAATTATATTAGTATATATA
TAAGTGAGCGACAAGTCTGAGTGGTCGTAGTTCTAAGTTGATTCAGATGTTGTCCAGTGC
AAGTTGTATCTTTGGATTTGCTGGCATAGATTAATACTTTTATTCTGCTGGTAGTATTTT
GTAAGAATGAACTTATGAGAAGTCTTCTCCAAAGGGCTGTGCATCTATTGTCAAGGTGGC
AAACTTTTTTCATTAAGAATATTACGTTGATACACAGAGTAGTTCGTCAAGACTTTAGAT
GCGTGTGTACCCTTTGTAGAACATACCTTTGTAATTCTCGTAATGCTAATGTAACGAAAG
ATGCTTGTGAC
>Contig149
TATCCGGATCTTACGACGGCAAGATCACCGATGAGTTCACCGGAGCAGGATCCATCGGAC
AGGTGTGTCAGGTCATCGGAGCCGTGGTTGATGTGAGATTTAGTGAAGGATTGCCGCCGA
TATTGACGGCGCTTGAGGTGTTGGATAATTCGATTAGGTTGGTGCTTGAAGTGGCGCAGC
ATTGGGGGAGAATATGGTGAGGACTATTGCTATGGATGGTACTGAAGGTCTTGTTAGAGG
TCAACGCGTCCTCAATACTGGTTCTCCTATCACTGTACCTGTTGGTAGAGCAACTCTTGG
CCGTATCATTAATGTTATTGGAGAGCCTATTGACCACAGAGGCGATATTAAAACCGATCA
TTATTTGCCTATCCATAGAGAAGCCCCGGCTTTTGTTGAGCAAGCAACTGAACAACAGAT
CCTTGTGACTGGAATCAAGGTTGTACGAATCTTCTTGCTCCATACCAAAGAGGAGGAAA
>Contig150
GGCAAATTAGTCTTCATTTAGTGATTTATTATTAGCTATTTAACAAATCCCATAATTTGT
ATTTCATTCATCCTCAACTCGTCTTCGGCTCCGGCTCCATCCCATCTGCCGAGTAGTACT
ACCCGTAGCAAAAGGGATGGATGTCCGACGACGATCTTCGTTGAAACCTTCTTTTAAGAA
TCATGGTTTCAGATAATAAGATGTTTGAAGCCAAGGACAAAAAGTGGTGGATGGTTTTGT
CCCACTTTCTTTGGG
>Contig151
CTTTTGCGGTCTTTTTCATTGTATCCAACAACAAGTTTGTCAAATGGAAGTTACCAACAT
AATTAGTCGCAAATTGCAATTCAATGTTGTCTTTGCTTAGAGTGAAAGGAGGAGTCATGA
TCCCTGCATTGAGAACTAAGATGTTTAATGGAAGTCCCTTTGAATTATATTGTGTAGCCG
AATTTTCGTACAGAGTCCAATGAGCTGATATCTAGCTCCATCACCTCAATTTTCGCCATT
AGGGATTTTCTCAGCTATGCTTTGCTTCACTTGATTACCAGATTCGATATTTCTAACCTG
GCATAACGACATGTACACCACGTAAGGCAAGTACGCGTGCTGTTTCAGTCCCGATACCAC
TTGTTGCTCCAGTAACAATGGCAGTAAGACCAGTTCCATCAACTCCTTTAGTAACATCTT
CAGCTGTTGATGAAGCTGCATATCCTGACTTACCAGTAAATATTGATATCCATGTCATTT
TTTCTAGTTTGTGTTTTTTTAGTTTGTGTCGTGGATTCTAAGAACACTTGAAAGAATGCT
TTCTAAGTTGGTGAATTATATTATTTTC
>Contig152
CATTGCCTCGTGTTCGCCAATATGTTTGTCTTCAGAAGCAAATGTATGTAGTGACCATTC
TAACACTTCGACAAAAGGTCCATTACGTGAACACCTAATAAGTTTAAAAACATGGAGTGC
GCAGTTCTACCTCCCGACATCAAAAAAAGCCTTTTCTTTTTCATCTTCCAATTCATCTTT
CTTCAACACTTCCTCCTTCAAACCCTTAACCATTAAAACCCAAAATCTAGTCAACTCAAG
AAAAATAGTAAAGGGTTTT
>Contig153
CTTTGACATCACGTCTTCCTTTCCATCCTCCTTCCTGGGAAACCCACCAACCATGACTGC
AACATTCACATCAGTGCATGCCTCAACAGCATCGGTGGTGGCAACAACTCCTTTAAGGAG
AGGAAAAGCGGCATCAACCAAACTCCATCTTAACTCCGTTCAAAGCCTCAGCAGCTGGTG
CGATATCAAGCATGTGCAAGATCAACCGGCTGGTCTGGACCCAACATGATTCCCCTAGCA
ATCATGGGAACAAGAGCATATCCGGATTTGTCCTGCAGCACCGGTAACAAGGACGCGAAC
TGGATTTTTAGCCATTTGAGTTAATAGATCTAAGATTTTTTAAAAAAAAAAAATAAAATA
AATGAAGTCGATAGAAAACTATGATGAGAATTTATAGAAGAAGAAAATGTGTGT
>Contig154
ATTTCCCGAAAGATAGTGGATGGTCTACATATTGAAGAAACGAAAGGTTTGATCTATCGC
CACCAATAGAAAGACCTTGACAATACCCCTATGATGTGCTTCCAAAGTGAGAACTTGAAG
AGCTTCCATAACAAAAAAGAATAAGAACGGAGATATAGGATCTCTTTTACAAAGACCTCT
TTCCATATGAAATTCTTGATTCGGTGAGCCGTTGATTAAAATCGAGATTGTTGCTGATGT
TATAGAGCCTTTTATCCACTTTCGCCTA
>Contig155
GATCACATTCAAAAGATAAACGCAAAACAAATCAAAAGTTTAATAAAAAAGACATTTCAA
TTTCATTTCAATCATGTCTCCCATCGGAACTGTTGAGAAACCGGCGACTAAGAAGGCTGT
GAAAGAAGACTACCAAAGCTCCGGCCACCAAGAAGGCTAAGTCTGTTGCTGCTCATCCTC
CTTTACTTTCAGATGATCAAGGAAGCACTATTGGCTTTGGGTGAAAAAGGCGGATCAAG
>Contig156
AGAAGCCTACGATGAAGACGATGACATGCACGGTGGTGGTGCACAGAGGGTACAATGTGC
ACAGCAATAAGTGTGGGCTATGAGGTCAAGGTTTTCTCATCTATAGGTCTTGGCAAGACA
ATAATGTCAGTTGTAATTTTCGTTTTCTATTATATACTGTTAACGAGTCTATCTGTTTTG
GATCTATACTGTTAACGAGTCTTATCTGTTTTGGATCCTGTTAAGCTGTATGGATAATTT
GCTTATTTGAAAAACTGGTTTGAGAAGCGTCTTCGGACGCTGATATTCAATT
>Contig157
GATCTTTAAATCTTCATTTTCTCAAAAGCTTTGGATCACACACCAATTTTCAAGTACTCA
TCTTCACCAAGGTAAGTAATGGCAACGAAGGAGGAGTTGAAGGCCGATGTCGAACATGTC
AAGGTTACATCGCCACCATCGGGAGGACTAGCACGACAAGGCAGCGTTTCGAAAAATAAT
TGCTTGTGTTCTCCAACAACCCATGCCGGCTCTTTTCGATGTAGGCTTCATCGTAGCCCT
AGCGGCATTCAGCGTACGAAAAGTATCAATTCGGATTCTAAACCTAATGATCTTCATGAA
CA
>Contig158
CAACACCATCAGAAGAGAAAGTTGTGGATGGTGAAACTTTTATATATGCAACTAAGCAGG
AGACAAAAGCTGCATTTAAATCTCTATTGGAGGATTCAAATGTCAGGGCTGATTGGAACT
GGGAGCAGGCAATGAGAGTGATCATAAATGATAAAAGATATGGCGCATTGAAGGCACTAG
GTGAACGGAAACAGGGCGTTCAATGAGTACCTAATGACAAAGAAAGAAATTGGAGGCCGA
GGAAAGGCGTTTGAAGCAGAGAAAGCAAAAGAAGAGTTTACAAAGATGTTAGGAAGAGT
>Contig159
CTTGATGCTATATATGTTTGTTGTTTTGGAAGAGATCCTATTGAAGAGGAAGACGAAAGA
ACATTAAACATCATGCTCAAAGTCGTCTTCCCTTCCGTTTCAGAATCTGCTATAGCTAAC
ATCATTAGAGAAAAAGCTAAAAAGAGTTGCAGAAGGCAGTGAAGAAGACAGGTACCCAGA
GCCTAAACTGTTATCTAAAGAAAGCCGTGCAGCTTCAAATGAAAGACCTCCAATTTCTCC
AACAAAATAACGATAGTTGAAACTATAGAATTTGCATAGTTTGAGACTTGTTACTGTTTC
TTTTTCTTTGAACACCTGGATAGGAGATTCACTGAAATGGTATCATGAATGTACAACAAA
GAATGTCACAAAATTTAGGTAAGCTTAAATAATTCCATTACTAAA
>Contig160
TTCGGGTACTGGTTCGTGTTTGCTTTAGTTGATCTGATAAGGATGTAGAAGAGGAGGACA
TAAATTCAATTTTGAATAATTTGCTAATAAGATTAAGAACATGGAAGGTGATAAGAGCTC
GTCTCCAGTTCTTTTGTAAACGTGGCTTCGCCTGTTAACGAGGTTCGAAAGGCTAACTTT
GAGTCTTGTGGTCATCCTTGCCTAAACC
>Contig161
AGATACTAAATATCTTAGTGACCCTGCCGTTGTATACCCTTCCGTATATGCATAAGTGAA
TGAAATGTTTAATAAGAATGCATAAAACAGATGCTTGTCATTTTGGTTGAGTGTCATCAT
TGTTTGTGAAATTATCAATCTGCTAGGAGTATGCATGTCTTGCCAGTACTTATCCTCAGA
CAACTATAAGGATATATGTTGGTTCTTTTCTTGG
>Contig162
CAAACTTGTTGTTCACATCACCAAGAACTTCATGACATTGCCTAACATCAAGGTTCCTCT
CATTTTGGGTGTGTGGGGAGGGCAAAGGTCAGGGTAAATCCTTCCAGTGTGAACTCGTGT
TCGCCAAGATGGGAATCACCCCCAATTATGATGAGTGCTGGAGAATTGGAAAGTGGAAAC
GCGGGAGAACCAGCAAAGTTGAATCAGGCAAAGGTACCGTGAAGCTGCTGACATCATCAA
GAAGGGGAAAATGTGTGCCCTCTTTCATCAACGATCTCGATGCAGGAGCAGGAAGAATGG
GTGGAACCACACAATACACTGTCAAACAACCAAATGGTTAACGCAACCCTCATGAACATT
GCTGATAACCCCACCAATGTGCAA
>Contig163
AGAGACAGAAACATGGCCTCTGCATTTTCCTTGATAAACCCTTCAACATTCTCATTTTTC
ATCTTCCTCAAAACATGTTTCAATTCCAAGAATATCTTCCAATCCTTCTAAACAATTCAA
ATCTCCATAAAAAAACCTCATTTAGATACTCCTTAAACCCTTCTTTTTCTAGAAGAAACC
CTAAAACCCTAATTGTTAAAGCTGCTGAGTACAAGTTTCCAGGCCCAATTCCTGAATTTG
>Contig164
AATGATTACTGGAAATATGGAAACGTTTACAAATCTAAAAATGTACGTTTACGTTTAATT
AAAACGTCTACGTACGAAAATAAAAGTGAAAATAGAAATCTACAAACACCTAGATGATGA
AAAACATATTTTTACAATCTAAATG
>Contig165
CTCTTTCTCCCTCTCACTATCAGCTATAAAATACATAGTTTCATTCCTAGTACTCAACTC
AAAGGCATACTCTTTATGTATAACATCTTCAGCGCCTTTAACAGTTAAACATGACCCAAC
TGGAATAACCCCACGTGGGTTTGATCCACGTGTCACTGGTGACTCCTTAAACCAGAATAT
ATGTCCTTGTTTTAATATGAAGTAGCGACGACGCCATGTTTTTATGTATTCGCCTTGTTT
GGTTAAGAAGCCTGTTCTTTCTGGGTTGGTCCAAG
>Contig166
TGTATCTGACAGTTCGAACAGCACGTTCTTGGAAGACGGAAGATGATGGAAACATGGGCA
GCTTGGGTGGTGAGGCCGATGCTCATCCTTATGTCTCTTTCACCATTAATCTTATATGAG
CCTTGTGTTGTGCGGGTGCCAAAATGCTGAATATTTTCAGTTTATTTATAAGAATAATTT
CAACCTTTGTATTTTAAGGTGTATTTATCGGATTTTAGTTGCATATTAAGTGTATTTTGC
TTGATCGGGAGATTTTTTTGTTATCTTATTCTTTCACGTTGTTTTGAAAGACTTTGAGAG
GGTCATTGGTTATTTGGAAAGTGGTGTAATAATCTTTGATTTGATTGTTGTTTGATGACC
A
>Contig167
TCGGGTTTAGATTTAGAGAGACTTGTACTGTCAGCTGGGTACCTATTGGCATCATGCAAG
CATGCCTTGATGTTGTTCTTCCTTATGTTCGACAACGAGAACAATTTGGTCGACCTATTA
GGGAGTTTCAACTTATGGAGGGGAAAATTGCAGACATGTATACATCTTTGCAGTCTTCAA
GATCGTACATGTATCCTGTTGCAAGACAATGTGACAATGGAATACTTGTTCCAAAGGATT
GTGCGGGTGT
>Contig168
ACTGGCACGGTTATTGCTGTGGGACCTGGTTCCATTAGACGAAGAAGGAAACAGAAAAGA
GGCTCACAGTGTCTCCGGGGAACACTGTTCTTTACTCGAAATATGCTGGTAATGATTTTA
AAAGGGAGTGATGGTACAGAGTACATTGCTCTACGAGCAACAGATGTCATGGCTGTTCTT
CCTTTAATTGCTTTAGGAGAAACCGGTAATGTAATGAGACCTTAAAGAACATTTTTGGCA
ATGTGGAGTGACTCCGAGAAGGTTCTAATTTGTAAGCGGAATATCAATATAATAAAAGTT
GGTACCAAATAGTT
>Contig169
CATCAATTCATCGGCATCAATTCATCAGAACTCCACAACTACCATACAACATAAAATGGA
TACTGAATACCCAAAAGGTAGAACTAACATTCTATGCGGACTACAAACTGCACATTTAAC
TTAAAAACTTACAACCACTAATCTCTATGGAAAGAACCTTGATCTTGAACATTGGCCATT
ACTCCCATTAAGAAGATTACCTGATTTCTGTAAACCACCATTTCCCAACTGTAGAAACCA
TTGAATCCTGCTGCTTACTATTATGGCCTGTTTCATAGTGCTTTTGACAAAACCTCGGTT
TGGCAGAAGCTCATACTCACATCAGGCAATGAGTAGTCGTGCCGGGCCTGCTGATTGGAA
CTGCTAGCAGGCATGTGATTTAAATAATCATTTTCAGGGATTGCA
>Contig170
CTCCCCCTTAAATTCAAATCAACAATTTGTTTGACCCTGCCTTCTTTAACCGAGTCTTGT
GCCCATACTGCTAAACTACATTGTTCCTCGTCAATACTTGTATCTACTGCTTTTTTCCCG
CACAAGACTTCAAATAGTACCACCCCAAATGCATAGACATCAGACTTTCGAGTCAGCCTA
CCCGTGTAAAAGTAATTTGGATCTAGATATCCAAATGTACCTCTGACCAAAGTGTTAACA
TAAGTGGAAGGTTGATTAGTTGGTCCTATTTGGATAACCCAAAGT
>Contig171
TAAACTTGGGTTTATGAGCACAAATATATTAAAGGAAAGGAAAAAGACAAGAACCAGCAG
TTAATGGCAGAACTTGATCAGAGGTTGAGACGGCTAAATTCTGGTAACTCGGAAGACAGT
AGGATGACTAATATGAACTATGCTAAAAAAGAACCTTAATATACGTGAAAATGTAGTACA
AATGCTAAAAGACG
>Contig172
TGGCGGCGATGGGAAGTTGAGGGAGACAATTGTTGGTGGTGATTGAGAGGTTGAGGGCGA
GGGACGAGAGTGAGAGCGGGGGCGAGGACGAGAGTGAGAGCAGGGGCGAGTTATCCGACA
TTTTCTTGAAGCTTTCTTTTATTGAAACTTCCTTTTTCTTCTTGTTATTTTTATCGGCAG
GGGGAATTGT
>Contig173
GTATTCAATGTAAAGGAAGAGTGTGATATGGTAAAGAACATTTGATTAATGCTCAGGTGT
TAAACAATACGAATGATAGGTGAACTGAAAACACAAAAAATAATCAATAAAAAACGGTGT
GGATGAAACTTACTGTTAAGGGGGATGAGATCACAGAGCAGATGCAAGGAATTAGGTGTA
TTGAGATTCCCTATGATGTGAATAAATGAGATACAATTTTACTTATATGAATAAATGATC
AGAGTTGTAGACATTGTAAGTGTTAGGCAAATTTCAAAGATGTAGTCATTATAGTGCATG
GAAGCAATACAACCAATAATATTAGTAGCCAATTTCTAAATTATAAATACATCAAATTTC
ACCTAAAACAA
>Contig174
GTATACTATCTCAATCCCCTTAGGTGGCTCAGGGTTGCGAGTAAACTTGCTGCCGCCAGG
AGCCCATGGAACAATGTAAGGATCCGGGTGCCGCCACTTGTTGTATTGTGCCTCACCATC
AGCAATCATTCTATCAATGGTTTCTATATCTTCCACATTTTTGTTAGCATCGAATCTCTC
ACGGAGAGCATCAGCATCGGAATAGAAGAGATGGCGATGTACGGCCCAAGTGAGAGTG
>Contig175
CATATTCGCTATTCATTTGGATCAATCTTATACTCGCAATATTATAATAATGATATTCGC
AACAGAAACTAGTTTTCTTATTCGCAAAATCTAGCCTACTCGCAAAAAACATATTCGCTA
TTTTTTGAAAAAAAACTATATTCGCTAAAAGAAAGATGGAAACCATACTCGCAAACATGT
ACCCAATACTCGCTAAAGAAAATAGTGATACTCGCTAAAAATGTTTTCATACTCGAC
>Contig176
CAAATGCAGCGAATTAACGGTGAGGCAAACATCATCTCAGTAAACGCTGCCAAGGAATAT
GGGTATTCCCAAGTTTGTCTTGATCTCTGTGCATGACTATAACATACCGTCGTTCCTACT
TAACGAGTGGATACTTCACAGGAAAACGAAAGGCTGAAGCCGAGGTTCTTTCCAAATACC
CGAGTTCTGGGGTGGTGCTAAGACCTGGATTTATATATGGGAAAAGAAAGGTGGGTCAAT
ATGAGATCCCACTTGATTTAATAGGCGAACCTATTGAAAGATTGTTAAATGCAACCTCAA
GTTCCACCAAACCCTTGAGTTCATTACCAGCA
>Contig177
TTATTTGCTATAATCTAAAATGGGTCAGCCTTAAATTTTTAACCCAGGTACCATTTTACT
GATTTTTGGTATAAATTTATATTTTATTATAAAGTTTGCATCTTTATATCATTTAGGCTT
AAACCCATCTTTTATTTGCTTAAATCTTAAATGGGTCAACCTTAAATTTTGTTGTTTTGA
CCCAAAAAATTGCTATTTAGACCTTGTTTAGGCTCAAATCTAAAATGGGTCAACCTTAAA
TTTTTAACCCAGGAATCATTTTACTGTTTTTGATTGTATTTTTGTGTATTATGTAATTTT
TACTATAAAAGATTGCATCTTTTTTACTTTTCTGGCTGTTTAGACCTTGTTTAGGCTTAA
ATCTATAATGGGTCAACCTTAATTTTTGCACCCATATAATATTTTACTGTTTTTGATTGA
TTATTGTGTAAAAATTAAATTTTTTG
>Contig178
ATAATCTTGATCTATATAAGATAACTTCCTCAACCTCTCCTCAACACCAAGGAACCAATT
TATACTGAAATCCATGTATATTTGACAGACTTGAAATTCTATTTGGCCATAAAAACCATG
ATATGTGTTTGTTACCACGCTGACTAGATAACAATCCTTGTGTTGAAGTGCTCATTGTAT
GGGCACTCCATGGCGTTGGTATCCTTATTGTAAGTTGGTTACTGTGACACTGTGTGTATA
GATTAACGGTATAAAG
>Contig179
CAGGGGCTACGGTGACACAACTGGTGTAGCCACGTCAGACGCCACCAAGTTCACCACACT
TCAAGTGGTGGGGGACCTGGTAGCGCTTATTGATGTTGTGGCCGCCCCAGGTGAGGAAAA
AGTGTTCGTGGTGGGACATGATTGGGGTGCAATTATCACATGGGCTTTGTGCCTTTATCG
ACCTGATAAAGTTAAAGCCTTGGTGAACATGAGTGTTCTTTTTACTCCTAGAAACCCAAA
AGTTTAAGCCTCTTGATGCTCTTCGTGCTCTTTATGGTAATGATTACTACGTCATCAGAT
TTCAGGAACCTGGGGAAATTGAAGG
>Contig180
CCACCAAAACCACCATCCTCACTTGCTCATCACATCCCCGTCGCCATGTAGTTGCCGCAG
TCTCTAGCTCATCTGGAACTGCTGAATCTTTGGTTGAGACGGGTGGTTTGTTGGAGAGGG
TAGAAGTTTTTGATGTGAATGGGAAGTCAATTTTAATATCGGATTTGTGGAAGGATCGCA
AGGCTGTTGTTGCGTTTGCTCCGTCATTTTGGATGTGTGCTTTGTCGCAAACGAGCTGAT
ATGCTTGCTGCAAAGAAGGATAGGATGGATGCTTCAGGTGTGGCACTTGTCTTGATTGGA
CCCGGTAGTGTTGATCAGGCTAGAGCGTTCTCTGAGCAAACGAACTTCAAAGGAGAAGTT
ATATGCAGATCCAAGTTATGCATCTTACAAGGCACTGAGCTTTGTTTCTGGAGTTACAAC
TACTTTTACACCTGGGTCAGCTCTGAAGATCATAGAAGCATACATGGAGGGGTTATCGAC
AGGATTGGGAGCTCTCTTTTGAAAAAGACACCCGTACGAGAGGTGGCTGGCAACAAGGTG
GAATCATTGTCGCAGGTCCAGGGATAAGCAACATCTCATACATCCACAGGGACAAAGAAA
GCAGGGGATGATCCTGAAGTAGAAGAGATAATGAAAGTGTGTTGTCCATGAGTTTGCTAC
ATGTACACTAATACGTGAAGATATCATGAAGCGATTTTGGGAAGCGCCATGGC
>Contig181
CTGTAAGAATACCAAATTTTATTATTGAATATGAAGTACAGAATGGTTGACATTATTAAC
ACCAGATAACATATCAGTCAAACTTAACCCATATAAAGATTAAGCTTCACAACATCGTCT
AATACAAAACAGGATAAATTAGCCTCTAGTCATATATATCAAGTGACTAATCTATTTATC
TATGCGATTTTGAAAAAATAATTTTACTAAACCTGGAAATAGTTTTG
>Contig182
GCCTGTAATTGCATTGGAGGTTGAAAGATTGATCTTTAAAGATCTGGTAAATGAAGTTGT
TTTGGGCGAGGCTTCTGATGGTAAGCGAATACAGCCCGAAAGACGTCGCCGACAGTTGTT
CTCAAAGCAGTGTTTTTACATGTCTACCCTGTTGCTGAAGTTGCGTTTCTTTTCGGCTAT
TGTTGTTGATACTTTCCTGATCTTATTGTTCCACTTTGTCCTTTTGGTTTATGTATGTAA
AAAGTGTAAGAATTTACGCTACTTAACTTTAGTGAGGACCCTT
>Contig183
AGTAAGTTAGTTGTACGGTCAACTACATCAAATGAGTACACACCATCAACTGGAGTGGTG
TTTGCCACCACTTTCCGGTCTAGAAACTCGGCGAGTTCCCGGTTAAACGTGCCGTCCGGT
>Contig184
GATAAAAAAAATGGCATCTTTATATGCAAATTTAACTCCATCTTTACAAATAACAAGAAA
CCCATTTGCCACAATCTTTGAAATCAAGTTTCTTGAATTCTGGCAAGATTTGTGTTGTAC
CCCACACTAAGATGTGTTGCAAAGAAGATTTCAATGTCATGGGATGGTCCTTTGTCTTCT
GTTTAAGTTGATCCTCCAAGGCAAAAATCTTGAGTTGTCTGAATCTGTGAGG
>Contig185
ACCCGAGAGAAGTTGAGCGCAAGAGACTATTGGGAATCGATGATGCTGATACCCCAACAA
GGGAAGACTTGGCTGCTGTTCTTGAAGAAGTGAATGAAGGGAAAATCCCAAGAGACCGTA
TTTGCTCTTCAAATGTTGGCAGATGAAATGGTTCAATGGCCGAATTTAGAGGTTGAAGCA
ACGAAAAAAGGGACCACGGAAATCATTATATGCAAAGGCTACAGACACTGGTGTTGATCC
TGAAGTTGGCGGCAAAGAGACTTAACATTGACTGGGATACAGCTGCAGAGATTGAGGAAG
AGGTTGCCCAGCGATGAGAGTGAAGTCCCTTCAGTTTTGGGATACGGAGCACTGTACTTG
GTGACAGCATTTTCCGGTGATAATTGGTATATCCGTGGTGTTGATTCTTTTCTATAATTC
TCTGCAGTAGGAACAGGACATGACATGATTAGCTTAGTTGATGGATGCTCATCAAAAGAT
GTTTGATGTGTATATTAAATGGTTTACATAAATTTTGGTGTATTGTCTGTGAGCATGATA
TACAGTTTTAATAGTTGGAAACG
>Contig186
AACTGATAAAAGCGTTTCTAAGCTAGTGAAAGCAAGAACCACAATGTATCGTTGTCCCAA
CGAGGGTTGAATATGGATCTCGTCACTCAAGACCGTGAGCTATGTGTGATGAATAAGGTT
TAAAAGAAAGTTTGGTTTCGTCTATACTACAGCGACAATTAAAGTAAAGGAAAGCGGTAA
AACGACATGAAATAAGAAAGCAAGTAAAGTTTGAAAGCGGTAAATGAAAG
>Contig187
GAAGAGAAAATAATCCAAGTTCTAAACAAAGAATCGCAAAAAATAATCATTGAACGCGCT
TTACGAGAAATGGCTGGAGAGACAATACAACTCAAGGCTGGAGAGGCAAACCCACTCAAG
AACAGTAGCGGTGGTGCTTGGAGCACTAGCTTTTGGTTGGGCAGCGATCGAGTTAGCCTT
CAAACCACTCTTGAGTAAGGCTAACAAAGACAAGTCTGTTGAGACTAAAGCTAAAGA
>Contig188
TTATAGTATTGCGATTGAGGGGTAAAAAGCATCATCCGGAAAAGGGTCAATGTAGTTAAA
CTGGAAACTCATTTTTTTTCGGGGTCGCTTTGCACCTCTCTTTCGTGTTCAGGGCTTGAA
TCCGTATTGCAAAGTAGGCACCGACTTCGGATGTGTCGAAATGAAACACATCGTTCATGA
CATGATGTGGGCACTGATGATGGCGGATGCAACGGTGGCGGTGTAGGGGTATATCCTGTT
ATGTTCGGCTTTAGTTTCGACTTCCATTTCAGAGATTTGATTTTCTTGACTACTATTGTC
CACATAGTGCTTCTCTAGTGTACCTTTTTTGTTGTATATTCGACATAGAACCCAATCATC
TAACCTAAGATTGTTGTTTCGCTTTCCGGCAGATCGATCGACATTAGCGAGGCGATATTC
GTGCATAATCCAATTAGTTTTAACA
>Contig189
CAAGGCCCATACGGTGTCCCATTCCTCCTCAACTTCCCGGTCGGGCCAACACCGGTCCGG
GGCGAGCTTTATTCCGTTTCGGATCATGGGCTTGAGAAACTGGATGATCTTGAAGGCATT
ACGTTGGGCCATTATGAGAGGCTGCCAGTGAAGGTGGTGGCTGAGAACGGTGGTGTTCCG
GCGACGGTGGAGGCGATGGCGTATTATGGTCACCGGAGCTTTGCTGAGGATATGTGGAGG
AAGTGTGGTGAGGTTGGGTTTGGTGAGTATAGTCATGAGCTGGAGAAATGTTATGTTAAG
AGGGATTTGAGGCCCAAAGATACGAGTTTTCGGGATCATATTCGG
>Contig190
ACGAACTCTCTACGCCGCTCTTAGTCATTACTAATTAGTTGCAAGTTTAAGTCACAAGTT
TGGGTTATTCTACTCCGTTCTCAAGTTCATAATATTGAGTTTTCTCCATCAGTAGTCACT
ACAAAAAGCCGTCAGAACGATAATGGGGTCGGTAAAGAGTTAGTTGAGAGAAGTATAAAA
GAGTAGAGATGTTTATCAGCAGTTGATTCACATGGGGCTAGTTATGGCA
>Contig191
AGTCCCTTCCATCTGTCCTTGTCGGTTTGTTGTAGTCTCCTCGATCTCTTTCTCAGCTGC
CCAAGATCTTGAAAGATGCAGACTTGTTGTTGTTGACGAGTCCTTGAGTTTGAGATTTTC
TTCAAGCTGCTGCCCAAAAAGTTTGAGCTTGGGACTGCAGCTACCACCACTGCTTCCATT
CAAGCTCAACGGGGCACGGTTGACAGCGGCTCCAAAGGTCGAAACCAGCGGTCGCCATAG
GAACGTTTACTCGAAGTCGAATAAACAGAAGAAAGAAGTGTATGTCTGTACTTCCCCCG
>Contig192
GAGGAGAGTTCTATGGGAAAGCAGCCCAACTAGGTTTCAGGTTCCTATTCCAGAAGGGTG
CACTGACCCTGGTGCGGAGAACTTTGACCCAACAGCTAGGAGTGATGATGGAAGCTGCAC
TTTACACTTTCTAAATTTAGAAACTTTAAGGGAATTACAAGAAGTATTTGTCTAAGGATG
TGAGGATGTTAAACAGTTCTATTTATATGGATTGTTGCGACCTTTGTGATTTTGTTTGTT
GATTATTATCAAATAAGTTATTTTTGGAGT
>Contig193
TCGGGGACATCTCTGAATTTCAATCAAATCAAATTCATCAATTTATATAAAATCAATCAA
AATTGATTCAATGGCATTGGCTTTTACTTCTTCTTCTTCTTCTTCAATTGCCTTCTCTTC
TTCAAAACCCACGTCAAGAACAAGGTGTTCAGGTGAGTTCAAGTAATTTACAGTTTTCCG
ATGGGTTGTTTTCCGGCGCCGGCGAGTCTCAGTTTATCCCGGAAAAGATTACAGGCGATC
AAGGCTTTGAATGCTGAACCTAAAAGGAATGATTTAATTGTTCCTTCTGCTGCTACTGTC
TCTGCTCCTGATGTGGTAGACAACAAACCAGTAGACGTCGTCGACAT
>Contig194
AGATAGGCGCAATGAAGGACATGATAACTCCTCTGAGAGATGAACATGAGAACAATATGC
TGCATTTAGTTGGGAAGATTGCAAAGAAAAGGCGACTCGAGGATGTTTCAGGATTTGCTT
TACAAATGCAACGAGACTATTGTGGTTCCAGGAAGTATGGAATATGATCCCTCCTTCATA
TAGAGAACGGAAGAATAAAGATGATCTAACACCACACGAGTTATTCACAAAGGAACACAA
AGA
>Contig195
CAATTTTGTCTGGGTTGTATCCAACCTTCTTCAAGTATGATGAAACTTCCTTCACGATTT
CCCTCGTACCTTGACTTGGAGTACTTGGGAGTCGTAGCATCCATCTTGTTACAACAGCAA
ATCATTTGCTTGACACCAAGGGTGAAAGCAAGAAGTGCGTGCTCACGGGTCTGACCATCC
TTGGAAATACCAGCTTCAAAACCACCAGTGGTCGAGTCAATAATCAAGACAGCACAATCA
GCCTGTGAAGTTCCAGTAATCATATTCTTAATGAAATCACGATGTCCGGGAGCATCGATA
ACTGTGCAGTAGTACTTGGTGGTTTCAAACTTCCACAAAGCAATATCGATGGTGATACCA
CGTTCACGCTCTGCCTTAAGTTTGTCCAACACCCATGCGTATTTGAAGGACCTCTTGTTC
ATCTCAGCAGCTTCCTTCTCGAAAACGCTCAATCACACGCTTGTCAATACCTCCCAACTT
GTAGATCAAGTGACCAGTGGTTGTAGACTTGCCAGAGTCGACATGTCCAATGACGACAAT
ACTGATATGAATCTTTTCCTTACCCATCTTAGAGAGAATTAACGGCAAAAGAGAGAGAGT
GAGATGTGAAGGAAAATGAAGAATC
>Contig196
TATTTGAGGTTTATCCCAGATTCTATGGAGTTCAAACATCCTGCACGTGATGTTGCTACC
GAGGCTCCAGCAAATTATGAAGGTATAGATTTTCAGACTCGAGCATTGCAACAAAGTAAG
ATTGATCTTACATGGGATGAGAATGAACCCCAACGTTCGAAGAAGCTAGACAAGATTAAT
GCAGATGAGGAATCTGAGTATGCCAAGTATAGAAAATGAATTAAAGGATTTCATAGCTTC
AAGTGATAGTGAAAGTGATGAAGATGACAGTGATGGCAATAAGCCTGGGAAACGACAAAA
AACTGATAGATACCGAGCTCTACTCCAGTCTGGAGATGGTTCAGATGACAATGAAGACGA
TGAAGGAATGGACATGGAGGTAACATTTAATACTGGTTTAGAGGATCTAAGCAATAAAAT
TCTAGAGAAGAAGAAAGACAAAATTACAGAAACAGTTTGGG
>Contig197
ATAAACCAGCAATTGTCAACGTGAATATAGGAACAACTGTGAAAGGAGCTGTTGATGATC
TTGATTTGGTTATAAAGACTCTTGAAGAATCTGGATTTTCGCATGACCGATTCTATATCC
ACTGTGATGGGGCTTTGTTTGGTCTAATGATGCCTTTTGTTAAACTTGCACCGAAGGTTT
CTTTCAAGAAACCAATTGGAAGTGTGAGTGTTTCAGGTCATAAGTTTGTTGGATGTCCAA
TGCCATGTGGTGTACAAATAACAAGATTGGAGCATATCAACGCT
>Contig198
CGACCACCTTTGTTATACCCTCCACGACCTCCACCTTTGTGGTAACCTCCTCGTCCGCCA
ATTGTAGTATCCACCACCATCACGACCATACTTGGCATCTTCTACCTCACTCTCATGGCT
CCGAGGCCTCCTTAGCCCCAGAGACTTGGGAGGAGATGAGAAGAACAACCGCAAAAGCTA
ATTGCAAGAAGAAGAAATGTCTTGGAAGCCATTTTGAACTGTTTCTTGAATAGGAAATAT
ATTGGTAGAAGGATCCCCGCGTACT
>Contig199
TCAGTAAACTTAACCGAAGACTACGCAGCAAAAATATCAGATTTCGGCCTATGCAACGAT
GCATCAACTGCAAACACTGACAAACACCTGAAAGTAACGTTTACAGCTTTGGTATTATAC
TATTCGAGATCATAACAGGTAAAATCCCTTATGCCGGAGGTGATACGGTTGACGAGTGGG
TACTAGACTTTTTGAGAAGCGACAGTCCCCTGACTGAATTGGTGGACCCCACATTAGATT
CATTCGACGCAGATCAACTTGAAGCTATTGGTAACATCATAAGATCTTGTGTTAATTCCG
ACCCAAGAAGAAGGCCGAAAATGAGAGATGTGACTGCTAGACTAAAAGAGATAACAAGAA
TAGCTCAAGATGGAGCTACAA
>Contig200
TTTTGAAAAGTTGAACACGAAGGGCAGAAGCTTTTCTTTGGTTCGAACCCGCATTTCTCA
AACTAGAAAGTCATCGATGTTACGCTTGGTTGCATCACCAAATCCGATATTTGAAGAGTA
CAAAAGTATCATCCAAATCAAAGATGATACAATCAAAAGGTGAGTATGAAGCCATGAATG
ATGAATCAAAGAAAAAGTAGTTTAACTAGTTGAAATGTGAAAATGATATGATATGATGAT
GTTAGAAGAGAGCAGG
>Contig201
ACGGATGAGCTCGCTACTGTTCGCCTTTTTCAGGAGAATACTCCTTCTGTTGTTTATATC
ACTAATTTAGCTGCTAGGCAGGATGCATTTACCCTGGATGTATTGGAGGTGCCCCCAGGG
ATCCGGATCAGGATTTGTTTGGGATAAAAAGGGTCACATTGTCACGAATTATCAATGTGA
TTCGAGGTGCGTCTGATCTCAGGGTAACTCTTGCTGATCAGAGCACATATGATGCAAAAG
TTGTTGGATTCGACCAAGATAAGGACGTTGCGGTACTACGTATCGATGCGCCAACAGATT
TATTGAGACCAATACCAGTTGGTGTGTCTGCTGATCTGCTTGTTGGGCAAAAAGTATTTG
CTATAGGAAACCCTTTTGGGCTTGATCACACACTAACAACTGGTGTCATCAGTGGGCTAC
GAAGAGAAATTAGCTCTGCTGCAACCGGCCGTCCAATCCAAGATGTTATCCAGACAGATG
CTGCAATCAACCCTGGAAATAGTGGAGGCCCACTTCTTGACTAAGGAGGTGGAGTTCGAG
GACAGGCTCTTCACTCTACAGATCTGGG
>Contig202
GATCTCCTCCTTGACAAACCCAACAAAAAAATAGGCCGCAACAACTTTAATCCGTACATT
CAACAGCACCTTCGGGTCGTCAGCCTCACAGTATCGGGACCGGGA
>Contig203
GCTTGGCTTCTCTGGTTCTTTGTAATCAAGGGGCGGAGCAAAGTCTACCTCACAGTCGGT
CTCAATGATTGTAATCGCACTTTTAGGCTTTGATTCAATGATATCAATGTAGTATTGTTT
GTTGTTATACGCCACCATAATGCTATCTCCAGTTGTTAAGCATGAAAAGTTCCTCAGTGT
TGTCTCTAAGATTGCTTTTGGGTTGGATATATTCAAAAAGTCCGATGTATGTGGTTGCAG
CTTGACATATGTACCCTTTGGCAGGGTCACATTCTTGACTCGCAAAAAGTCTCCTTCTTC
TAAAAGCAGATTTTTCATCATCCAATAAGGCATGCATATGATGCCTTCTTCAGCAACGAA
CTCAAGAACACCACAATGTGACACTCTGTTGGTAGCCTCATTGCGTAGCTCAAACAGCAT
TGGGTAATCAATATGAAGGGAAGCCAGGCGATCAAGAGCAGATGGAGGCATTATAATTTT
GTCACCATTTTTCTATTTGCGGCTTGTCCAAATAAGATGCCGAGTAGCATTTATATGTAT
TTTCAAAGGAACCCTCCGCGATATCCATATTCGTAAAACTGCATGTTTTTGTTCCTCGTA
CAACAAAGATTCCGCAACCTATAGAGATTGATTATTGAGATGTGATTCGATAATTTTATA
AAATAAAAGATGGAGCGATAAAAA
>Contig204
GATATCATAACACAATTACAATAAATAAAAATGTCTTCTTTCACTTTTTCAATTTCATAT
TCTACTATCTTTACATTTTGTATTTCCATCTGTATCATTTCTACTGTTTCCTTGGCCTCT
GCACCCCAACCCTTTAAGAAAGTGTATGTGTTTGGAGACTCGTACACGGACACTGGAAAC
AATAAC
>Contig205
TATGTGTAGTATCACCAGTGATATGCTTGATATATGTGTAGTACCACCAGTGATATGTTT
GATATATGAGTAGTATCACCAACGTATGTTTGATAATCTGTTTCTTATTGTTGTAATTAC
CGATAAGCTGTCTATGATACTGGATTTCTTTGTAGACAACCTGAGAGAGCTAAAGTCAAA
AATTGAGATTGATTTGCCAAGTCTTCCACCCTAGAAAAGTTTGTGATATTGTTCAAGATT
TAT
>Contig206
CAGAGAAACTATCAATAGGCTACAATATGAGAAAGAAACACTTTCTTTAGAGTTTCAAGG
ACACCAACAAGAGCAAGAACGCTTAGAACAGGAAGCACGTGCATTAACAGATCGTTTAAA
GCCGTGCTGGCAAACTCCAGAAAGATATCCTTGGTTGTCTAGATGAATTCTTGCAGAAAC
CACGTCATGAGTTCGAGTTCACACCACAATTAGTGCAAGCAAACGATAGAAAGAGGAGGA
TGTCAGTGTCGCCTGAAACTAGTACTAATCAAGTTTGTCCTTTTAAATATTCCAGTTAGT
GAGACTATAAGCG
>Contig207
CTCGGCGCACTTGGGTGTGTTTTCCCAGAGCTTCTTTCAAAGAATGGTGTCAAATTTGGT
GAAGCTGTCTGGTTCAAGGCAGGATCCCAAATTTTCTCAGAAGGTGGGCTCGACTACCTC
GGGAACCCAAACTTGATCCATGCCCAAAGCATTTTAGCCATTTGGGCTTCACAAGTAGTT
CCTTATGGGACTCATTGAAGGCTACCGTGTTGTGGGGGTCCGCTTGGTGAAGGGCTTGAC
AAGTATTTACCCAGGAGGGTCTTTTGACCCACTTGGTTTGGCTGATGACCCAGAGGCATT
TTGCTGAACTGAAGGTTAAGGAGCTTAAAAACGGTCGATTGGCGATGTTTTCCATGTTCG
GGGTTCTTTGTTCAGGCCATCGTAACAGGAAAGGGCCCAATCGAGAACTTGGTTGGACCA
TCTCAGTGATCCAGTAGCTAACAATGCTTGGGCTTATGCTACCAACTTTGTACCTAGGAA
AATAAGCTAAATATATGTAAATTCGATGTA
>Contig208
AAAAGATGAAGGTGACGATTCTGGTGGCCCCGTGGCTGCGGACGTAATTGTTTGAGAAAA
TGTTGCCTACCAGGGTCTAAGCTACCTTTGTATGCTTTTCCGAAATCCGACAAGGTTGAA
TTGTGTGACAAAATGAGTTCCCTTTTGCTTTCTTGGACTCGCTTCTCCTAGGAGAGTGGG
AGGATCGAATGGAAAGGGGTCTTTTCCGATATGATGTTACTGCCTGCGAAACCAAGGTCA
ATTCCTGGTGAACACGGTTTTATTGCTCAGCTGAACGAGGGGCGTCACCTCAAGAAACGC
CCCACTGAGTTTCAACTCGATAAAGTGTTACAACCCTTCGATGAGAACAAGTTCAACTTT
ACTAAAGTTGGACAGGAAGAGGTGCTCTT
>Contig209
TAGCTTGGAATGATGGTGAGATTGTGAGGAAGCTGACGTGTCAACATGTGTTTCATAAGG
AGTGTTTGGATGGCTGGCTTGATTGCTTCAACTTTAGCTGCCCTGTTTGTAGGTGTAAGC
TTGTGAGCGAGGAGCGCGTGAGGCTCACGCGCCGCCATGTAGTTGATGACGTCATGGATT
GGTTCGCCTTCAGATGACGCGTCTAAAAAATTACTGTTTGTTTGGTGGGGAGATGTAAGG
TTTTGGCTTCTGGAAGAAGTGATACCGTGTCGCTTTGTTTTTACCTGTTTTCCAGTTTGG
TGTTTACCTTGATGAGGTTTTTTTTACTGGGAAAGGGTTGATGGCAATTTTGACATTTTA
GGATAATTTTACTTTTTTACTTTTTACTTTCTCGTATGTTTTGTTTAAGTAGGGGTTGGT
TT
>Contig210
TGTAGATGGTACAGTATTTCGTGGTTTAAAGGAAGCTTTCCATCGATGACAAGGTCCAAG
TATCCACGTATCTCTTTCAGTCTTGCATCTAATCCCTTCAAAGCTGCAAGCTTTCCAGTG
ACCTCTGTTGCAAGAGTGCTGATGGTTGTATCCTTCACGTCTCTCAGCAAGTGCTCCACT
CCAATTTCTTCCACTTCGTGAGCAGCAATTTCAGAGGGCACATGAACAAAGACCTCTGT
>Contig211
GATCTGGTTTTGTTGCATTTTCGACATCAGAGGAAGCTTCTAGAGCTCTATTTGAGATGA
ATGGGAAGATGGTTGGTGGCAAACCTCTCTATGTCGCACTTGCACAACGCAAGGAAGAGA
GGGAGGGCAAGGTTACAGGCACAGTTCTCACAGAT
>Contig212
CTGCCGTGTGAGAAAGGTTCGACCTTTGAGGTAGGGTCATTGAAGGGTTTACGTGCTTGG
ATCACTGGTCAAAGGAAAGACCAGTCTCCCGGGACTAGGTCTGAAGTTCCTGTGGTTCAG
GTGGATCCGGTTTTTGAAGGGGTTGGATGGTGGTGCAGGGAGTTTGGTGAAGTTTAACCC
TGTGGCGAATGTAGCTGGTAAATGATATATGGAACTTTTTAAGAACCATGGATGTGCCAG
TTAACTCGTTGCACGCTCAAGGGGTATATCTCGATTGGGTGTGAGCCGTGCACGAGGTCT
GTCTTGCCTGGCCAACACGAGAGGGAAGGAAGATGGTGGTGGGAAGACGCTAAAGCTAAA
AGAATGTGGGCTCCACAAAGGGAACAT
>Contig213
TCGGGGAGGGTTTTATCTCTTGTTATCTCTAAACCTCATTCTCTGCCTGTCTCTGTGTTC
TTCTTTCACATCAAGATGAAATGTTGAAAAGCTTCAGAAGATGGCTGGTGCTGTTCGCAC
CGGGTGGGAAAGGCAGCGTTAGAAGAAAGAAGAAGGCAGTGCATAAACCAAACACAACTG
ATGAACAAAAGGCTGCTTAGCAACTTTGAAAAGAATAGGGGTACAACCAATACCACAAAT
TGAGGGAAGTTAACATTTTCAAGGACGAGACAGTCATCCAGTTCGTGAACCCCAAAGTTC
AAGCCGGCTGTTGGTGCCAACACTTGGGTTGTTAGCGGTTCTCCCCAAACAAAGAAATTG
CAAAGATATTCTCCCAAGCATTCTCAACCAATTAGGCCCGGATAGTTTAAGGAAGCTGGC
AGAGCAGTTCCAGAAGCAGGGTGTGGGTGCGGGTGAAAGGTGATGCTCCTATGACAACAA
TACAAGAGGATGATGATGAAGTCCCAGAGCTCGTTGCTGGTGAAACTTTTGAAGCTGCTG
CTGAGGAAGGACAGAAATCGTAAGATGCTTGTTTATGTTTTACTTGTGACTTGGTAGAAG
TACTTGTGTTGTTTTTCAATGTCCAGACGCATTGGTGGCA
>Contig214
CCTTTCATAACGTTCTTATTAGTATTCTTGATAATATACAAGCAAGAAAATTTTCAAAAC
ATCTCGGTTATCAGTTGTAACAAACACGAATACACTGGTACTAAAAACCGAACATCTATT
TACTCCAACTGAGCATACCATACACCTTGGATTTTCACATCCTTAGGAACCTTAGCACCA
AAGATCAGTATCAGAAGGCTGAATACTCTCAAACACACCAATCAACTCTCCGGTATCAGG
TTTTGCTTGAAGTAACACTCAAAGTAATCTTTCCCTTTTGACGCTGCAACGTTCTTTACA
TTCTCCTTTAGATAGCTCCTCTTCGTCTCCTTCTACCGCCAGCTGGCAAAGCAACAGCAT
TATCATACCCCGGTGGATCCACCTCTGCCCTTTGGGTCCAAGAAATGACGACCCTCTGTA
AGATGGTACTAGAAAAGTCTCCACCAAAGCTCTCGGGTTTTACCAGATGCCACAAGTTCT
TTAACTGTGAACAAGAATGGTACACGCTCGCCTCCTGGAAGCTGAACAGGTTACAGCTGC
GTAGTCGATTCCATCTTTTTCCTCAAATTTGAGGGTTCCGTCAGGGAATAACTTACCAAA
GGACCCTCAATTTCGTCAAGGGTGTAGGTCAAACGGGTCATAAGTTTGGTCTTTTTGGAA
GTCGGGTGCTGAGTTTTTGCTTACACCCTCGGCTTTGACTGTGAAAGAAGTGGGTTTCTA
AGCAGAATTTCTTGGCATTGTATTTGCCTGGCTTGACTGCAAACCCGTCAACTCCAACCT
TCGATGGTTGGGCATTGGTTAGCAGTTCCGGTTCCTTTTACTTCCATATATGTCTTGGCT
TTGAATTTCATCAAAAGTTAGCCTTTTGGTTCCCTCTGCACTTGCTCCCGAGACAACAAA
GAGCAGAAGTTGCAAGAGCGAAACCAGCAATCTTGGCAGCATCAGTACATTTCTGAGCAA
AAGTCTTTAAGATCAGCTTGAAGTGAGCAAGAAACTTTAGCTCCAGCAGACTCCACACCA
AAAGGCCTTGCAGATACTAGGTGAAGACTTTAGCTGCAACCGAGCCTTGGTTGGTTGCAT
GAAATGTGGCTGCTGCTTGTAATGAAGCTGCCATTATTGGTTCTAGTTTGGAAACCACAG
TTGGGTGGTAATTACGTTCCC
>Contig215
TAAGAATGAGACTACTGAATCATACATATGGTTATTGCAAGCGTTCAAGAAAGCGTTTGT
TTCGTTCTCCTAAAATAATTGTCACTGATCAAGATGGTGCTATGCGAAATGCGGTTGCTG
AGGT
>Contig216
TTAAGGGCCCACAACAGAAACCAAAGCTTGGTCCACGTGGCAAAATCTAATCTGATCGAC
AACAACAACGAAATTTTAGTATGTGTTAAATGTATCATTGCTACACCTTGTAAAGTATGT
TTGGCTCTTAAATCCTACTTCAAGACTTCTTTATTTTTCATATATGAGTGCTACTTCTTT
TAATATTTACCTGATGTTGATAACCGCACTGAATCTCTAATTGAGTTCATCTTTAAACTC
CGTGAAGATGAAGATGGACTTTGCGTAAGAGCATCTGCATGTTGTATGTCTTCTATACGC
GACAACACTTTGTGTGCCAAGCTTTCTAATATTCTTGAATAGCTCTCGAGAAACAAGCAT
GTCCCACATCCTGAAAATACAAGAACAACAACAAAA
>Contig217
GACTCACATACATCAATTCTCTCTCTCTCTCAAGATGCAAATCTTCGTTAAGACCCTCAC
TTGGTAAGACCATCACTCTCGAGGTTGAGAGCTCAGACACCATCGACAATGTTAAGGCTA
AGGATCCAGGACAAGGAGGGAATTCCCCCAGATCAGCAAAGGTTGATCTTCGCAGGAAAG
CAGCTTGAGGACGGTCGCACCTTGGCCGATTTACAATA
>Contig218
GTTCCAACTCAGGATGTTCATTACCTTAAGAAAGCGTATGATGGCCTTAAACCACAGGTA
GGCTCAATTTCTCGGGAAAGAGTCTCCAGACTGGATCATTTATGATTTTGCTCCGTATTG
GTTTACCTGAAGTCGCGGCTGGTCTAGGCATCTCACGGGCATATTTCTCAATAATAAACG
CTTGGTTCGGCGTATTTTTTGGACCAATCAAAGGACACGATGAATGTTTCAGATGAAAGG
AAAACATTAGAGGATTTCCTCACACCGCCGAAGTGGATTCCCTTTCCATCTAACTTATGC
TACCGTAAGCATGAGGCCACTTGGACGTTGGGCAGTGGTTCGGCTGATGATTCTGGGGTT
TCGGATGCATATCGTTCGAGAATGATTTTAAAAGGATCCGATTGCATGTTTATAAGATAT
TGCTATG
>Contig219
TGGCAGATGTTTGTCGATCAATCAACAAGCTCGCTCAGGCTCAAAATTGTGCTTTTTGTT
TTTGGTTTCCGAGATTT
>Contig220
AACGACGAAAGACAGAGTAAAGTAATCACAAGAGCAATTTGACTTCTCCTAAGACGGGTT
TTCTACAGTGGATATCAGGACGCACATAGCTGGTCTGCGATGACGAGGTTTTAATTGGCC
CCTGATGGGTGATAGATCTATAGAAGAGAACCCGGGTTCAATGCATATAGTACTTATATT
TCATATCTTTGAAGCTGTATGGGTAAATCTTTTTCTGTTGAGTAAACAATTGCACAGTAA
AACATGGCTTTTGATTGCCGTTCCTTTTATTTATATGATATGTCCAAAAAAGGTATTATT
CGGCTAC
>Contig221
ATGAATTCAAAGAAGGGAAAGATAATGCAGAAAGGACTTGTGCTTGCAGAAGCTGCATAC
GAGTATGGGAGAGGTGATTTCACTAGAGCGTTAGTAGCTGCTTGGTCCAGACTTTGATGC
CAACAACTGTAAGATGGTTGGTGCCTCTGGTGAACAGCTTGATGTCTTTAATGAAGTTTG
GTACATTATGTTACTTGATGCAGGACATGCTGAAAAAGCGATTGAAGTGATTGAGAAGCA
GCTAAAGATGAGAGACGGAACCCCATTTTATGGCGCTTGTTGGAGAGGGTTATTCAACAG
>Contig222
GAATCTCAAACTGAAAAAAAATAAAACAACTTAACCATGGCTCGCTCTGGTATCGCGTTA
AGCGATCATCTTACTCGGATGTCTATTTGCAATTTCCATTGCCAAAGAAGAGGCCAACAA
AGCTAGGAACAGTTATCGGGATAGATCTTGGAACTACTTATTCTTGTGTCGGTGTTTACA
AGGAACGGTCATGTTGAAATTATCGCTAACGATCAAGGAAACCGTATCACTCCATCATGG
GTGGCATTTCACTGATTCCGAGAGGTTGATTGGTGAGGCAGCTAAGAATCAAGCAGCTGT
AAACGCTGAGAGGACTGTCTTTGATGTTAAGAGACTTATCGGGAGAAAGTTTGAGGATAA
CGGAAG
>Contig223
GATCTGGATTGTTGACCGCTGCTGATTACAATAATTTATGTCAGTGTGAAT
>Contig224
CTGTTGCGAGTTGGGCGGGGGACGTGGAGAATCCGAAAGGGTCCGAGGTTGAGGTTGCGG
AAAGTGAAAGTGAAGATGAAGGCCTCGCAGAAACGGATGATGAAGAAAATGAGCATGAAC
CAGAAGTTCCAGATGAAGAGCCAGTTATCCAAAAGGCTCCTGAGGCTTTGCCTCCCAGGG
ATACTGACAGGCAGCTTTCTAAGAAGGAATTGAAGAAAAAGGAGCTTGCAGAG
>Contig225
TACGCGGGGGATAATTAGCCGTACAACACTCTTCGTGCATTCCTACTAAATTACGTAAAC
TATTAACGAACACCGTAGACACTTTGAAGCCGAGTAATACGATTATTACCATATAAGGCA
TGAAAGCTTATAACCTTGAACTACAATGGCTCTTATTTACATTTAAACCGGATTCGTGAT
CAGACCAACCCCGAAAAATGTACACAGGAAGCTAACCGACTTAAAAAGCATCGTATCGAC
CGAGTTCTCAATCAACCAGAAAACGATGTTGGAAGGTTCGATGTGAAAGCTTGAAACAAG
GGACAACTGTTGTGGCTGATCCATTGGAAGTACTGCGTCCGGAATCATGGCAACAACTAG
ATGGTGTAGTCCGATGCCCAGCAAATTACGTTCTTTATCAC
>Contig226
AGATTCAACCATATTATCACATCATCCATACCAAGCGAATCAGGGGAGTATTAGTTTCTT
TCATTCTCATTTATTTTACTTTTACATCTTTTATTTAGAACATTGGGGACAATGTTCGGT
ATAAGTGTAGGGAGGGTAAATTAGGATGACTTAGAAATTACAACTTCGCTTGATTTTTGT
TTTGTTTAATAGTGAATGTGTAATAAAGCCAAGAGAAATATTGGTTAGGGCAATTTTAGT
ACCAAATTTAAAATTTTTGCAACATATAGGAGTGAAACTTTAGTCTTAATAA
>Contig227
GTTAACTGTTGCAGAAGTTACCGGAAGCAATGTTTTTCGTTTTCTGTAGCAGAAGATGAA
CCTTATGAGGATCCTCATTCTCGTTCGTAATTTCTTTGCCTGGATACAAACAGGTTGTTA
ACGGGGAGTTGGAACGTTGCTGGTATAGCTTACAGAGCTTATGATCTTGAAGGGAAAACT
GTAAGGAACAGTTGGCTGTGGACGTATCGGTAGGCTTTTACTTCAAAGATTGAAGCCTTT
TGGGTGTAATCTTCTCTATCATGACCGTATTAAGATGGACCCTGAATTGGAGAGTCAAAC
TGGTGCCAGCTTTGAGGAAGATCTTGATAAAATGCTTTCTAAATGTGACATAGTTGTCGT
CAATACTCCTTTAACAGAGAAAACCAAAGGATTGTTTGACAAAGAACGGATTGCTAAACT
GAAAAAGGGAGTTCTCATTGTTAACAATGCTCGAGGAGCTATAATGGATACACAAGCTGT
TGTAGATGGCTGTAATAGTGGACACATTGGAGGCTATAGCGGAGATGTTTGGTATCCCTC
AACCAGCTCCAAAAGATCATCCATGGAGGTATATGCCAAATCAAGCAATGACCCCTCAAC
ATTTCTGGAACCACAATTGATGCGCAGTTGCGATATGCGGCTGGAGTGAAGGATATGCTG
GAAACTA
>Contig228
TGAAGACGAGTACATGTGTATTGATGAACTTGCTTGAGAATTACGGAATGAAACGGAAGT
GGACGAAGACAATAATCCGGTGGGTGATTGTCAATCCATTGAAACAACAAGCAAGGTACA
TGGTGAAAACAAACATTTTTGCTTTGACACATTCATTTTAGAATTCTCCAAAATAGAAAA
CGAGTCTAAACTTTTGGGTAACTTAAACCTAAAAACCATCTTTAACAATGAGTCTTCAAA
AGTTTTTATGAATGACTTTGAAAAAGAAATTTTGTTAGAAGATAAAATGTCTAG
>Contig229
CATGGTAGAAAACAGATGGTGGGTGACGTGAGTGTCGGTAATGTTATGGAATACCTTGTT
GAAGGATCCCGTAGTCCCTGTCAACGGTAGCTAGAGCTCCACGTAACCAGTCCCATTCAG
TTGGAGTCGTAGTGAGGCAGTGACGGGTGTGTGTGTTGCAAGAATGTGATGAGGACCAAG
AAAACCATTCACCACAAGCAAGGGTCCAGCATACATGGTTAGAACCCATGTGAGTCCTTT
GACCCATTGCAACACGGAAGAGTCCGAACATGACAGCTAGGATACCGGCATCAGAAATGA
AAATTTGAGCACGTTCACGGTTGGAATAAATGGGGCTGTTTGGGTCAAAATGGCAAGCGA
ATCGGTCATAGTATCGACCTGAAACGTTGAACATTAGGTACAAAGGCCAGCCCATGGTGA
GTGTGACAAGGAGGGTAAGGATTCTGCCTGGTGGGGTTGTTTAGGTATCTAGCAGTTGAT
CGGACACCCGATTTCAGTTTTGGGACGAAAACTTCATCGTGTTCAATTGAACCGGTGTTG
GAGTGGTGGCGACGGTGACTGTATTTCCAGGAAAAAGTAAGGGACAAGTAGAGCCGAATG
GAGAACAAGGCCTACAGTGTCATCAAGCCATTGGTTAGTCACTGAATGCGTGATGTCCAC
ATTCGTGGGCTA
>Contig230
TTAGCTTTAAAGATCTTGAGCTAATAGCCAAAAGATGCAAGTCTTTAGTATCGGTAAAGA
TAGGAGATTGTGAAATCTTGGATCTTGTTGGTTTCTTCAAATCTGCTGTCGCACTTGAAG
AATTCAGTGGTGGTTGCTTTAATCATCAAGCAGAGCAGTATGCTTCTGTTGTGTATCCCC
CTAGATTGTGCCGTTTAGGTCTGAATTACATGAAGTACAAATGAAATGCCCTTTGTGTTC
CCCTTTG
>Contig231
TTTCGGGGGTCTCTCCGTTCCATTATTCCCAGGATAGAATATTTCCCTATCCCATTCTAG
AACCCTTCCTCCTCACAAACACATACACCCATTACACACGCAAAACACACACAAACACAC
ACAAAACGAATAATGTCATGCCCAAAAAAGG
>Contig232
GTGGACAACATCTACCTACAACAACGTGATTGAGGCATTTTCAGACGTCGGTGATGCAAA
GAACATGGAATACACGTTTGACCAAATGAGAGGAGAGGGTATGAAGGCGGACACCAAAAC
ATTTGTTGTTTAATAAGAGGATATGCAAATGCAGGCCTTTTTCATAAGGTGATAAGCATG
GTAGAGTTAGCTGGGAAATTAGAGATAC
>Contig233
ACACACACTCAACCAAACCAAACCAACAATGGCAACTCCAATCACCCCAATCCCGCTTCT
CCAAAGACGAACTCGACATCGTAATCCCCACCATCCGAAACCTGGACTTCCTCGAAATGT
GGAGACCATTTTTCCCAACCATACCATCTGATCATCGTACAAGATGGTGATCCGTCTAAG
AAAATCCATGTGCCTGAAGGGTTTGATTATGAGCTTTATAACAGGAATGATATTAACAGA
ATCTTGGGTCCTAAAGGCTTCTTGTATTAGTTTTAAGGATTCTGCTTGTAGGTGTTTTGG
GTTTATGGTTTCCAAGAAAGAAGTATATCTTTACCATTGATGATGATTGCTTTGTTGCCA
AAGATCCGTCTGGTGAGGATATCAATGCACTTCAGCAACACATTACTAACTTGTTGAACT
CCATCGACTCCGTTTTTCTTCAACACCCTTTACGATCCATACAGGGAAGGGGGCGGATTT
TCGTTCGTGGGTACCCAGTTTAGTCTGCGTGAAGGTGTCCCGACTGCGGTTTCTCATGGG
TTTGTGGCTTAATATCCCTGATTATGATGCACCTACTCAGCTTGTCAAGCCTCGTGAAAG
GGAACACTCGGTATATAATATTTTGTTTCTAAATCGCAATGGCTGTTAATACCACACTAA
GATTGTGTTTTTAATGATGGTTTGTGCTATGTTTCATGTTTGATCAGATTTGTTGATGCT
GTTTTGACAATTCCAAAGGGAACTCTTTTCCCTATGTGTGGAATGAATCTTGCTTTTGAC
CGTGAGCTCAT
>Contig234
GAGAAAATCTGCAAATACTAAGATTGTTGCACCAGAAAAACATAGGCCAGATAACATTAG
TAACGATACAGCTATTCATAATTCTAACATGAGTTCTTCCACCTCTCAAGGACTAGTTAT
CCCCTTCTAGCGTTAGCAGATCCAAGCACC
>Contig235
GTAAGGGTACCAGGGAGGCTAGGTTGCCCACAAGGATTTTGTTGGATGAGAAGGATGAGG
GTGCTAAGGCGTTTGCTTCGCAAGTACCGTGAGGCAAAGAAGATCGACAGACACATGTAC
CATGACATGTACATGAAGGTGAAGGGTAATGTTTTCAAGAATAAGCGTGTGTTGATGGAG
AGTATCCACAAGTCAAAGGCTGAGAAGGCAAAGAGAGAAGACCTTGTCTGACCAGTTCGA
GGCTAAGCGTGCAAAGAACAAGGCTAGCAGGGAAAAGGAAGTTGGCTCGTAGGGAGGAGC
GTTTTGCTCTGGGCCCACAAGAGAAAGTACCAGTTCCAGCAGCCGATGTTCCTGCCGCCG
CACAACCCACCCAGGCATCAAAGAATCAAAGAAGTGAGATCAATGAA
>Contig236
GAAGTGAGAGTATCAAAACCAAATACTAAAATGGCTTCCATCTCCTCATCTTCCGTAGCC
ACGTCAGCGAATAAGGTGTTTAGTAAGCTGTTTGCTCCTGTTCGGTCAGTATCTGTTGCT
AATACAAAACTACGGGGGTTTAATACTAATACGTCTCAAGTTGAAGCGTATGATGATTTT
AATAAGACTGTTGATGTTAGATCGTCGTAATGAGAATAACTCTTATGTTGCTCGTCCTCG
TGATAACGACTTCTTTTCCGACCTGTTTTGATCCATTTTCCACCACAAGGAGCTTAAGCC
AGATCATGAACATGATGGACCAGTTCGCCGAAAATCCATTCCTCACCGCATCTCGTTTAG
GAGGGTCCGGATTCGGATACGGGGCAAGACGCGGATGGGACGCAAAGGAAGACGACGAAG
CTTTGAATCTCCGTTTTGACATGCCAGGCTTGGACAAAGACAATGTGAAAATCTCGGTTG
AGCAGAACA
>Contig237
TCATCCAAAATCTATGTACCCAATCGATCGATCCGAAGTTGGCTATTTGTTCAATCAATC
TCTCATTTTCGTCTAGAAGTCGAACCACCAAACATTTGATCAAGGAGGACAACTAGAGCC
ATTGCGAGAGTTGAGTCAATCTCGGGCTGCACGACTAAACGAAACACATCTCCACCAAAA
GCAACACCTCCAACAGCTTCCTTACGTTTGATTTCAGCCACACGCCTTCTTTTGTCGTCA
TACACGACACAAGATCTTTGCGCGTACGAGCCTTCAATCTCGTACGCAATGTTTTTCTTA
TTGTTGTTCCTTGGTGATCCTGTGTTGCTCACATGCGCTAGTGACTTTGCGTTTAGGAAA
TTTACGTGTTTTGTTACTAGAAAAACGTGGATTAGCCGTTGTTTCGCCGTCGTATACGAG
CCAACTGTCTGTTAGGCTTAATCTC
>Contig238
ATACAATTACAGATTATCATGCTTTCGTATAACCTGTGCCCTCTCCACTCTTCACCAGGC
TTCAATTGTGATCGGACTTAGGACTGAAACAGGACCCGCTGAGACACGCAACAGGTGATA
GGCAAGGCACACAGGGGATAGG
>Contig239
CATTACACTTTGGAGCATCACATCCATCTATGATTTCATGTCTGAACTATCATCCATTTT
TGGAGCCACTAGAGTAAGTTCTCTGTAAATTTCCCGCACAAATCTGCAAATCTTCTGGGC
ATACTCAAGTTCCCCATCTGATATCCTCCCAATTGCTAACCTCATCAGCTCTCCTGTCAA
GTCAGCAAGCCCCAATACATAATCAAGGATATTGATTTGCAACGGCTCAAGAGAAGGATC
ACTCAGTGGTAACAACATTGCATTTAGTTCCTCTAGATTCAACAGGTTGCCAGTAGTGCA
GAATTTACATAATGTAGCAGCTTCAACAAATTCCTGTATCCCTGGAGAGTATGCGCGTCT
TAGCTTCCAGAAATCAGTCCCCTTGCAATTCATTTACTAGCCGGGCTATCTGCTGATCCC
TGACAACGCT
>Contig240
TGAATCACACCTTAATCAACAGCAGGTAACGAGATATATCAATCAATCAAATATGCCTCA
CAGTAGACAATCCTCAGCACAACCTAATCATATAAATATCATAACTCAGCAATAGTACTC
GAATACTTTAATAGTTAATGCTTGAATGAAGTTTTATAAAAGGATGATGGCGTTTGAAAG
AAAACATTTTCCAAAAGTAGTCTCGTGTGGAAGACTATAGAAAAGATTAAGTCGGCGAAC
CCTCAAAACACATGAGAAAACAAGAAAGACTCGAAGAATACTCGTC
>Contig241
TCGGGGGATCCTTCAACTAAATATTTTCTGATATAAAAAGAAAATTAAGATCGATGGCTT
CCACAGACATTCCTTCTTGTTGCCATAATATTTTCTATGATTCTTGTCATCAGCTCTGAA
GTTCCCTGCTGCTAACGATTCGTCCTTGACACATGACAGTGCTCAGGTAGAAGAAGGTAA
GGGGTTATCATGATGACGATGGATACTACAAAGGTGGACATGGAGGGTACGGCAAGGGTT
ATCATGATGACGATGGATACTACAAAGGTGGACATGGAGGGTACGGCGACGATGGTGGGT
ATGATGGTGGATATGATGGTGGCTATGGAGGTTATGATGGTCGCCATGAAGGTTATGAAA
GGTCGTCATGAAGGATATTACGGTCGCCGTGGAGGAAGATTACTGCAGCTATGGTTGCTG
TGGTCAACGATATCACTCCCACGGAAGATGCTGGTGCTGGCCGAAGTTTTGCAGAAGCAA
AGGCATACCAACAAGCCCAAACCAACAACTGATAGAGTCAATCTTGTTACCTATGTACTG
TTTTAACTTTTAACATAAACATCTATATACATATGTTCACTTCAAAGGCATTATTGCCAT
CGGTTCATTAATATGAATCATGTCCTTAATCTGTCTACAATGGTAATAAACTTCACCTCC
ATGGATAGATGCATGGTGTTTGTGATCGATAGTTTTTTGTTTATTGCATGATCAAAATAA
ACACAATATGTTGGTGGGTCGATGTTTTGGTATTCTGGATTGTATGTTTTGATCTTGTAC
AACTAGCGCTCACTGCATTTTTTTT
>Contig242
TATATTCTATTTAGTTAGCATTATACTTATCTTGTAAAGGACTCCTTGTGCTATAAAAGG
AGATCCTAGGTCATGATCATAGGTACGAATTATTCTAGAGAGCTTCAAGGTGTAACCCTA
GTGATAGCTAAGATCACTCGTATTATTATCATTAATAATATTGAAGCTTTGTGTTACATA
CAACTATACTCACTCACAATACATCATATAAACTGTCTTCTAAAGTGTTGTTAAGTAAAT
TCCGCGTGCTTAATAATATTACTCAAAGTATCAACAACACAAGGTGTGTGTTTAGATCCA
TCAATAAGGTTAAAAGGCATACTCGCCATCAAACAACGATACTCGCTAATAAAACTGTGA
TACTCGCTAAATAACAGCACGATACTCGCTAAAAAATCCTTCGTACTCGCTAACACAAG
>Contig243
CGACCACACACAACAGCTCTGAGGAGACCAACACACCGGATCTGAGCAGAACCATGGCGG
CATCAGCAACAAACAGCAGCAGCTACAAAAAGGAAAAGCAGATCTGCAGGAAAGCTTTAT
TCGGACAAGAAAGAGACAAAAGAAAAATAAAACCGGACGACCGGCGAAAGCCGGCCGCCG
GAGAGGAAGAAAATGATCGGAAAAGTTTGGGTTTGTAGAGAGAGGTAGGAGAGTGAATTA
TTAGAGAGAGAGAGTAGTTTTT
>Contig244
TTAACAACATGGGTTGTCTTTAAAGACAACATAGAAGATCTGTTGATTCTTGGAAATGCT
AAACCAAACAGTTGTTGTTCGATTAGAGATGGGAGAATGGGAATTGAGTGGTGGAGAAAT
GAGTGAAATTCGCGAGAGTTGAAGAAGCCATTGATGAGATGAAAGTTAGGAGAAATGGTG
GGTGGGTGGTATTTGAGGGGAGAATGGGACGGGAGAAACAATGTTGAAGTGGCGGAGATA
TCAAAGTGTGTGTGTGTTTTGAGTCCCCGCG
>Contig245
ACTGTTACAAAATACTACTGTTATGCAATTGTGAACATGTACTTCATAACAGGATAACAT
ATTCCTACTAGTTCGACTTAGGATAATGCATGAACACTCTCATCATAGGGGAGACATAAT
TACTTGTGTCATTTATATTCAGTTGCTATTATCATTGTGTTTGTTAAAATGGTTTTTCGC
GGACATACCCATTTGACAAGATTAAAAGTTCAGTTTGACAACAGTTATTATCTTTGTGAA
AGGGTTCACTATAGTACT
>Contig246
GACCCATTTCTTGTCCGATTCATCAAAAGTGTAAAACATAAAAGTTGTCCGAAATGATGT
TTTACATCAAGAATCACGAGATTTTAATCTGAAAAATGCAAAACAAGATCTACTTACTAC
CAAAACTTAAGTCATTTCGTTCGTTATCATTCGCTCGTTATATATCAAATCAGGCTCACC
CGGGCAGTGTATATGTCTTAGAGGAGAAAACTATATGAACATCTTTACGTTTTCTTCTGT
TTTTTTACG
>Contig247
CATGCTCTTAGGTAGTGCCTTTTACTATCATAACAGGGCACGGCACATTGTTGGAGCAGT
TAGTTACTTACACTTCCCAAAACATCCTTTGATAGGACCAAAAGAGCGGCATCCCATTAC
AAAGTAAATCAGCATGCAACTCCTCAACAGCTTCACATATTTTTCCTTGGGATCTCCAAT
CAACTACTTTTGTCTTGACCTCTGTATTCTTATTAGCACAAATCTCCATAGCATGAGTAA
TAATAGCA
>Contig248
TAACTGCAGCCATTCTCTATGCTTAAAGTGCTTTCGAGATTGGCATGGGAGATCGCGATC
ATGCCCGTTCTGTAGAGATAGTTTGAAAGAAGTGGAATGTAAACGACCTTTGGATATGCA
TTGATGCCGGTGACATCGTCGACATGAGCATAATTGCGAAAGAAAATAAAAGAGGCTGTT
TATGTACATAGAGAAGCTCCCTCTTATAATTCCGGACAACTTATCTGATCCAAGTCATTC
TCATCTTAGATGAGAGACTAGATAT
>Contig249
TCTGTTATCACTTTCTGACTTAACAGGTCTTAAAACCGTGACAACAACGGACTACAAGCC
AGTATTTTCCTGACATGGGGTATACAGATTCTCAGCTTGTTTACCCAAATCCAGAAGTTG
GGTTCCCGGGAACAGTTAATAGATTTTGTTGGTGATCTGGTTCGTCGTTCTGAAATTACA
GTCCATGAAGATGGACAAGTGTCGTTGACTGGCAAAAGAAGGGAGATGAAGGACATCCTT
TCCGTTCTGCTGAGTTTTATCTGTCAAAAAGCTCAACTAATACGAGGAAACAAACGGTGA
TACCTTATTTCGATAGGCCGTTCTTCCATGAAACAAAGCTATTATGGTTCTGCTTTGGAG
CTTGAAAACGTGATTGTTG
>Contig250
GACACAAAACAAACAAACCCTCACTCACACACATGTAATGGCCACAACCACAACCGAATT
CACAGACACCGAACCAAACCCTCCATCCTCACGCCGCTGCTGCTTCTGCATCCCCTACAC
GTGGCAAAAAAATCCCCTCCTCCCCATTACCAAACCAATCCTTCTGGACACGTGGCGTAA
CCCGCTTTGAAGAAGCTTCGAGAATGGTCAGAGATAGTCGCCGGTCCAAAATGGAAAACC
TTTATAA
>Contig251
GACACATTGATGAATCTACCCTGGTTTAAGAAATCACTTAAAGCAGTATCCGCTATCGAG
GATTCCCCGGTAGCGGAGGCCGAAACTACTACTAATGGGGATGAAATGAAGTACAAAACT
AAAAATGAACGCGTTTGATATAATATCAATGTCTTCCGGGTTAAACTTATCGGGTATTTT
CGAAGGAGAAAGTTGTGAGGAAAGAGAGGCGATTTACGTCAAGAGCAAGTGAAGCGGAGA
TTGAGAAACGAGTAGTGGAAGTTGGGGAGAGATTAGGATACAGATGGAAGAAAATGAAGG
ATAAGGAGAATTGGAACAAAGACGTTGTTGGATTGGTTAAAGGGCGAGTGGTGGTGTTGG
CTAAGGTTTTGGAAGTTGCGTTCGAGTTGTTGTTAGTCGAGATGGTGGTTGTTGGTGATG
GTGGTGATGGATTTAGTGAAGTTGTTGTTGTTGGATGCTCAAGATCCTAAGAAGGATATT
AGG
>Contig252
ACCAACAACCCCATTTTGCAAATCATCATCTACCTGAGAGCGTAATAACCTGATATCTTC
TTGAGTTATAGACACTGTCATATGTTTCCTCCAAATGCATACGCACATTGTCACGAGCAT
ATGGAAAAAAGAACATCCGTCACAAATGAAATAGGCGTAGTTGTCCCCTCAATGTCGAGA
ACAACACAAACGTGGGCTCGATCCGGTCTCATTATTTGAACCAAGAACCCCCTGCCTTGA
ATGATGTGTTTGTAGTCCGCCGACCATGCCTTGGGTGCATCGTGTTTAGGCCCAATTTGT
GAAGTTTTGATATCAGCATTAAAGAGAGAGTGGTAGCATTCCGCCTTGTTGAAAAGAGGT
GCATAATTTGAACATCTGGGTGGTTTGTGAAGGTAAGGCTTTAGCAATGGAGAAAGTAAG
ATAGACCCCACTTGGAGATAACACATACATTTCTTCCCACCATC
>Contig253
GGACAACTTGAACAGGACCTTGTATTTGGAGACGCTGGAACTAAGGAAGTCATCAACTTC
CTTAGAACAAAACCGGCGAGTAATCATTATCTGTATAAATAAGAACCACACTTTATCAAA
AGTCTATGTTGTATAATGTTCATATTTGAAAACATGTCTTTGTTCGTATGTTTCTGAGCT
ATCGCTTCATGCAGGATGCTCCACGCGAAAATAAATTGCGATTGTTAATGATCTATGCAG
GCAACTCATCCAGAAAAGTTCGATAGCGACAAACTTGCAAAGTTAATGGAGTTAGCAAGA
CCTTCCCTCTGATGATATGAGCGCTGTATATAATATGAAATATCTCGAGCAAGCATCAGA
TACCAAAAAGAGCTCAATCGGTGCATTTTCTTTAAAATTTGATGTTC
>Contig254
GTCTCTCTCCAGAAATCAGGAGTCAAGAAACCATAAGTCTTGAGGAGACAGTCAAATGTA
GCCTTAACAAAGTTGCCAAGAGTCTTAGTACTCCCACGAGACATAGTAAACACATCATCA
ATACCCGCAAACTGCAACACCTTTTTCGGCACTCTAGCCGCAACAATCCCAGCCCCACGA
GGAGCAGGCACTAGCCTAACAGTCACCGACCCACATTTCCCAGTAACCTTAGTGGGCACA
GTATGCACTTTCCAATCTTCG
>Contig255
CATGAAGAACGGAGATGATCAAGGGAAGTTTAGGCAACTTGATGAGATCATTTATCTTCA
CGACTATCCTGGATATCATCATTTGGCTCAGATTGCAGAAAAGTCTATGGAAGTTGTTTG
CGATTGCAAAGAGATTGGATCCACAAAGTTTTTCAGACTCAATGACTCGAAGGTTTTAGC
CTTGGATGTATTGTAAGGTACAACAACTGAAGCAGAACCTTCTCAGCTTGGATAAGAACT
ATGCTGCTCAAAATCAGAAAGACACCTTGACTGATGCAGTCATGTAGTTTTTGGGT
>Contig256
GAAAACATTTTCAAAGCTAATTGAGAGAAAAATAACCGGTCAAAGATGGCTCGTACTAAG
CAAACTGCTCGTAAGTCAACTGGAGGAAAGGCTCCTAGGAAGCAACTTGCAACCAAGGCT
GCTCGTAAGTCTGCTCCAACTACTGGAGGTGTGAAAGAAGCCTCACAGATACAGACCTGG
AACTGTTGCTCTTCGTGAAATCCGTAAGTGTC
>Contig257
AAAGCGGTTCATGGGCGAGTCCTTGTGGAATTTAATAAGCTGTCTAGTGATTTCACTTCA
AAAAATAGCTGCCGAAAGAAAGTTTGGGTGCATGCCATCTATACAGATAAATCGACGTGA
TCAAAGAAGAGAGCAGTATTGGCTTTCACTTACTAATGAATGGATGGCACCAGAAAGAAG
TGAACCACATGACGAACCAAACTGAAGAGATTCAGTGATGACCAGATCAAATCAGAGGA
>Contig258
GCTATGTTGAAATATGAAAAAGACACTTAAGCTGTTGCCTAGTAACCATATAGATGTTGC
GGTCTTTGCGTAGTAATATGGCTGCTTGTTATATGCAAATGGGTATTGGTGAGTATCCGA
GAGCGATACATGAGTGTAATTTGGCTCATGAAGTTGCGAGTAAGTATAGTAAGGCTTGTT
GAAGCGGGCTAGGTGTTATGAGGCGTTGGGGAAGTTGGAATGGGCGTATAGAGATGTGAG
GAATGTTTTGGGGATGGAGCCGAATAACTTGACTGCGTTGGAGGTT
>Contig259
TTTAACCATTACCAAAACGTTGTAGTGTCATGCGGTATTGTGATACATTTATGGAAGACA
TAACGTTTTTAGAACAAGTGATTGAAAGAAACTCAGAAATAACTGTAGCAACTTTTCAAA
AATGTTTATGAAAAGAAAAAAGAAAGAAGTA
>Contig260
TTCAACGTCTATAGCGAAGGAGCCGGTGTCCTTCACCCCTGCATCGGCACAGCTGCATTT
GACACCAAACTTCGAAAATCGATTGGTTAAGGGGATAGAGATATGAGAACGAGTAGCAGA
AGTGAATAAAGGTGTTGAAGGAGATGAAGAAGATGGTCTTGAAATTGAAGCAGTGTATGA
TTAAAGATGATGAACAACAAGACATTGTTGGTTCTTGTGTTCACTACCACAACTCTGAAC
TC
>Contig261
CTTCATGAGCGTTTAAATTAGTATGGACGGTCCAAAAGGTGTGTCTTACTTGATGTATGT
TTATATACATTAGCATGGAAGGTGATGGAGATGTGTTACGAGATATTGGTTCAGGAAAAG
AGAGTAACTCAACGAGAATTGTTTTACAAGTTACTGTGTGCATCGCCGGATTACTTTTCT
TCTCAACTACAGGTCAATCAAACAATCCAAGGTCAAGTCCTTGTTTCTGTGTCACCTTGA
TCTGGATATATGA
>Contig262
GATTCTTCCCTTCTTACCGGATACAAGCTCTTCAGTGAAAACCGGCAGCCATCTGGATGC
AATAATGATGACTCAAACTCCTGGAGGAAAAGAGCGAACAGAAGCTCAATTCTTAGCCCT
GAGCGAAAGAAGCTGGTTTTGTGGGTCTGCAAAAACAATGCTTCGTGTGCAACTATTGGG
TCCATGGAGATTTACAAATGAAACTACTGTTTCTCGCCAATATGTATTCTTATTAATTGT
TTTTTGTTTTACCAAGTTATCCCGCTCTTTGGAACTGATCAATCCATGTACCTCGCAAAC
ACGTTTGTATCAATAAATTATCATGCTTTAAATT
>Contig263
TATCAACATCCACTGGGTATAAACTGTGTCTGTATTAATGTCATCTGGTTTTGTGGCTCA
TCTTTGGAGAGAAGTGGTGGAAACGTAAACTGAAGCATGGTTTAGTCATGATTGAAGTCT
AAGTGTTGGGTCGTAATGTTTTCCTATAGTAAACTTCTTGGTTGCTGTTACCTTCCGTAT
ATGAGATGTAACAGTGGCTGCTGCTTTCTCAATTTGTTGATGCACGGTTGTTTAAAGAAT
TGATGCGTTGTTACTTTTCTGAAGTACGTTGTAAATTTGTTTTGAACAAG
>Contig264
GCTCTGGCTTAAGTTGCTCGCATCAACAACGTCTTGCCTATACTTCCCGGATGTAAATGG
CACACCGTCGCCAAATGTGAAAAGCCTTATTGTTCCAACACCGCCATCGCCTTCAAGTGT
CTCGATGGACTTGAAAACTTGCGGATTGACCTTAGGAGCGATAATGTGGAACTTGCTGAA
AACCTTGAAAACGGTCTCAGCGGGATGTGGAGAAGCAACCTCAACCTCGATACTAGCGGT
AGTCATGACTTATTTAT
>Contig265
GATCCACATTTGCATTCAAAACCCCATTTCACAAATCTTGAAAATAATGTCTCTCACAAT
TTAAACTCACACATTTCAATCTTTTAACAAAAACCCATAATAAAAATCAAAACTTTAAGA
CAACCCATTTACCATACCAACCAATTAAGCAAATCTTTTTTGTTGGGCAGTACTAAAACC
AACTAGAAAAATAGTTGGGTGGTCATGTTGTAAAAGTAAAAAGACTCACTAATTGAGCCA
GATGGTGGGGTGGTTATTGA
>Contig266
CCTCTCTGCACTATGTATCTTCATCGCTCTGATAGTAGCATCGGTCTTAATAATCAAATA
TGAAGTGATCAACAAGAAAGAAAAGTCATGCGAAAGAAGATGAG
>Contig267
TCTGGTAACTAGTCGTGATACTAGTCTCTCCTTGGTCATGATTCCAAAGATCATAACTCA
TCTGAAGCTCATCATTGTCGTAATTCACCACTTCACTCACAAGACCCGAGTTTGCAGACC
CAAACTCAAGGTTATCCATATAAGCTGGCTGAAGTTCAAAGGGTTGAGATCCAAACGCAT
CCGCTTCCTGGTAAAAATCGAACTCCGATAAAGAATCAAAACTGCATTTTTCGGGTTCTG
GGCCAAGCAAATCATTCATTTCGAGAAAATCTTCCTCAACCACCAACGGCTGCGGTTCTG
CTTCCACACCCATTTTGGCTTTATCCGTAATTTGGGGAAGCGGTGGGAGAACTTCTGGTT
CGATGATCCTGTGCAAGAACTC
>Contig268
CTATACATAGCCGGATGGATTGGATGGGTCGGAAGGAGTTACTTGATCGCTATTCGTGAT
GAAAAGAAGCCAACACAAAAGAAATCATCATTGATGTTCCTTTGGCTTCGCGATTGGTAC
TCCCGTGGTTTCAGTTGGCCCGTCGCTGCTTACCGTGAGTTCTTGAACGGGGACCTCATT
GAACCCAACTGTCTAACTTGTTGCTACAAGTTTATATGTATCTAATGGCTCTTTATTTTG
TGAAAACTTGGGTTCTCATTAAAATTAAGGGATTGTTTCAACT
>Contig269
GTGAGGGTTGTCGACATTGTTGACACTTTCTAGACTCCAGGAGCAACCTCCCTTCGACAA
GAAGCAGTTTGTTGGTTACATCAAGAAGTACATCAAGTTGATCACACCCAAGCTTGATGA
AGAGAAACAAGTCTTCTTCAAGAAGAACATTGAGGCTGCAACAAAGTACCTCTTGGGAAA
GCTTAGCGACCTTCAGTTTTTTGTTTGGGGGTAGGAGCATGCATGATGACAGTACAATAG
TGTTTGCTTACTACAAGGAAGGTAAGGCTGACCCGACATTTTTGTACTTCGGTGTGGGGT
TGAAGGAGGTCAAGTGTTAAGAAGCGTCATCTTGAGCTGGCGAAAGAGTTAGGGGGAGCT
TGATGTAGTTCTGCGTTTTAAGTTTGGTTTTTGTTCTATTATTGAATATGGATCTTAAAT
TTATCTTGCTTTAATGTTTGGTGTCAATTTTTGGATCTGTTACTTGGTATTTG
>Contig270
GGACACAAAAAAGGGTACCAATCACAAACAACATAACAAAACAATGGCTCAAGGTGTGGC
AATCAATGACAGGGCTACGTGGTTCTTCTCTAGCTGTTTTCACCCCGGTTGGGAACACTC
GTGGTTGGTGTCACCCGAACAGGACTCGTCGTTAGAGCCCAACAGGGTGAAAGTGAGACT
AGCCCGTAGAGCCGTGCTGGGTCTCATTGCCACTGGGCTAGCCTCCGTTTCATTTGTTCA
GGTTGTGCTTGCCGATGCTAAACCGATCAAGCTCGGCCCACCTCCCCCACCTTCTGGTGG
ACTTCCCCGGAACTGAAAACTCTGATGAGGCAAGAGACCTCGATTTGCCATTGAAGAACC
GCTTCTTTCCTCCAGCCATTGTCACCAACGGAAGCTGCGGCACGCGCAAAAGAATCAGCC
CAAGAAATAACTAAACGTGAAAGGACTCATTGACAAAAAGGCATGGCCATATGTTCAGAA
CGATCTTCGTTTGAAAGTCAGAGTACCTTCGTTTTGACCTCAACACGATCATTGCTTCCA
AGTCAAAGGACGAAAAAGAAGCAACTCAAAGATCTCACTGGCAAACTTTTCCAAGACATG
GCTGATTTGGATCATGCCCGCAAAGATCAAAAGCTCCGCAGATGCAGAGAAGAGTTACGC
AGCAGCTGCATCTAGTCTTAATGATGTTCTTTTCAAAGCTTGGGCTAAGCTGAAGTTTGT
TTGTTAATGTGATG
>Contig271
TCTATTACTCGAGATCGTATATAGTGTAGTTGTATATTTTTATTCCCTAAGTACATTTTT
TAGTCCATGCACACATTGCCTTAGATTAACT
>Contig272
CATTGCTAGTTCATCTTGAGGAAGCTGAGAAGCACTACTATTTACTATTCTACTACATTC
ATTTCCTAGCCATTCCAAATCAAATGTTCCACTGACAGGATGGTGATTTGTTCTCTCATT
ATAATCATACCACTCCCGTGAAGTGAAGTAGAGGTTACATTTGTACCCTCCCCCCACAAA
TTCTCCATCCTCAAAAGAAGCATCAACCAGGAACCTGGCTGGCTGGTGAAATACCAAGTT
TGGCACCAAATT
>Contig273
GGTAATCAAACCTTCTTATCAGCTCATCCAATCATCTCAAACCACTCTCCAGTCTCCCCT
CCTCACTTTTCCCGCCGGTTAACCGGAGTTTCAAATGGCCTTCTCCTCCCCCCTCTTCTC
CCAACAACATTTGCTTCACAACCACCCAAAACACCACCACCAACCTTAACCTTAAACTCA
ACAAACAAACTAACCACCAAAGACCAACCTTAGCAACACCTGTCTCAGCATTCTCCACCG
ACACCCTGGGGGACCCACAAACACTCGCCCTACCG
>Contig274
AAAGGATTTTGGTTGAATCAAATCAGCGACATAACAACCTCCTAATAGATGAACAATGGT
AAAAACAATCAGATCCTTAATAACCTAATTTAGTAACCTAAATATTTATAAGTTGCATTT
CTTGACTCAATTCTCTTAGTAAAACAATTTGTACTAAAATCTCTATGTTAAAACTTCTAC
AAG
>Contig275
GACTAGCCAACTCTTGATGGACAAGGTCAACATCTTGGTGAGTCGATTACCAATTATGGT
TTTCCAATGCCTTTACCACAAGCCATAATCTTGCGGGCTAGTCTACTCTTTACCGAAGAT
TATGGTGAGTTGAGTACCATACAATTTTTGGCAAATTGCAAGCCATCAACGGATTTGAGA
TATCTTTACCTAGAGCCGTTTGCTCCAGGATTAGCCAATCCTTATGTGTGTTATACATGG
TGGATTGATTACCATTTATTTCACTAGTGCAAAGCACTTTCC
>Contig276
GTGGTAATTTGGAAAATTTAATTCAAGAAAGATCGATCCGAGCTGTTGATTGGAGAATAC
TTCAACAAGATTGCTCTTGACATTGCTCGTGCACTTGCGTATCTTCATGACCAATGTGTG
CCCCCGTGTTCTTCATCGTGATGTGAAGCCGAGTAACATTTTGCTTGATGATGATTTCAA
TGCCTAATTTGTCTGATTTTGGTTTGGCAAGGT
>Contig277
AGGGTAGTGAAAATGGTGGACCAACAGGTCTTTTTAAAGGTTATTGTTTCCACTGCAAAC
AACGGGGGTTTTACAAGTATCAGGACAAAGAACTTTGATGTTGCAGAAAATTTAGTCTGC
ATATGATGGTTTGGAGTTGCGCCTTAAAGGTGATGGGCGTCGTTATAAGCTTATTGTTCG
CACTAGCCGTGATTGGGATACTGTGGGTTATACAGTAGGTTTTGACACTGTTAAAGACCA
ATGGCAATCTGTACAATTGCCGTTTTCTTCTTTAAGACCAATATTTCGGGCAAAAACAGT
AGCAGATGCCCAGCCCTTCGACCCAAGTCAAATCATATCATTACAGCTAATGTTCAGCAA
GTTTGAATACGATGGGAAACTGAATCCAACGTTCGTCGAAGGTCCCTTCGAGCTTCCAAT
ATCAAGCATACGTGCGTATATGGCAGAACCCATCACTCCAAGATTTGTTCATCTCGGGGT
CCG
>Contig278
GGCCCTTCACTTTTCTTCACCTTATTCTACACACCCTTTTCTCTCTTCTTTCAAAACCAT
CCATCCTAACATCTCTCTGGATACAAGCATTAAAGCAACAAGTACAAGAAGCATGTCATC
ATTCAAAAGTATGGAGCAAAGAAGAGGATAAGGCTTTCGAGAATGCCATTGCTAACCATT
GGAACTGAGGATACCAAAGAGCAATGGGATACAATTGCTTCA
>Contig279
AGGTTGTGCGACTGATCCAAACCAAAGTGTATTGTCGTATACAACAATCCCATTTACCTT
CACTAGTTTCATTATTTCTCTCATGATAGTTGATGTAGTTTATTTTGTCCGCATCAACAA
AAGCATAGTCGAAACTTTCCTACATTTTTAGGATTTTCTAGCAACTTATCAAGAGCCGGT
AGAGCCTGAGATTCGATAAAAGTCAATCTTGTGCTCTACCCCGGCCTTTTGTATAATCGG
ACGACCAATCTCATACGCCCTCCCGGTCCATATCTATGGCTACAATCTTGCCATCCTTAG
GAATTGTTAAAGCAGTTAAAAAGCAACGAGTAACCCGTAAAAACCCCAACTTCTAATGCT
TTCTTTGCGCCAGTGATCTTTAAACAAAATTTCTATCATTTGGCCTGCATCAGGTGCCTG
TACTCATCACAGCCCATGGATGTTTCTCAGTGACAGCTCGAAGCTCCTTCAATGATTCCG
GGTTCACGAGGATACACATTAGTCTCCAATATGTACTTGTATAACTCATGAGTTTGCAAT
AAAGCCTTTGGGTTCAGTTGGCTTTTCTGGTTCCATTGCTTTTGTGTTTCACGACCCCGA
>Contig280
GGTGATAAACGGTATTGCGGCAAATCAAACCACATTTTCACCATGGGAAGAAGACCTGCT
TAGGCGTTACAGGCAGATTAAGAACAAGCCATACCCAAAGTCCCGTTACTGCCGTGGTGT
GGCCCGATCCCAAGATTAGGATCTATGACGTCGGTATGAAGAAGAAAGGAGTCGATGAGT
TTCCCCTTTTGTGTGCATTTAGGTCAGTTGGGAAAAGGAGAATGTTTCCAGTGAGGCA
>Contig281
AGAAACCCAAAGCCACCACACCACGCTTTGCTTTAGAAAGTAATGAGGATCCCAAACCAT
TGTTAACGAAGCAAAATTTATCGTCCATGAGATCATTTTCAATGGTTAATTTGAATGTGT
GTAGTTCTAGATTTGGCTTAAAGTCGACAGGCATTGAAAATTGTAGTTTTAAACTTGGGA
GGCTGATCCAGGGAGATATAGTTGTGCAGTGGATGAGAAAAAAATAACTAACATAATGAT
TTAACACGACGATATTGATCGAAGAAGAAATTGTATGTGAACAATTACTAAGTTGAGATC
TAAAAGGGACATATGTGTACACTTGGTATTAAGATCTGTAGTAAAAATGTTTGTTTGATT
CAGAGAAAATTTCCTTGC
>Contig282
GGGATAATCCCTTGGAATTCAACCCCGACAGGTTCTTGGTCCTAATGATGAGACACACAA
ATATGGTTACAATGGGATAAATATCAAGTTCGTTCCATTTGGATCAGGGAGAAGAGTGTG
CCCAGGTATTTCAGTTGCCGATAAAATGCAAATGTATATCTTGGCATCGTTCTTGCATTC
ATTCGACTGAAGCTTGCCCAAGGGTGAAACACTCGACCTCTCCGAAAAATTTAGCATTAC
ATTAAAGAAAAATACACCACTCATACTTATCCCATATACAAATTCCTACTGCATTAATTC
ATAAAAGTAGCTGCATCGATAACATACAAACATAAATAGAAAACACTTTTCGAAAAATAA
AACGCTCT
>Contig283
AGTGTTTCTAGAGTATGTCATCCAAGGCTTTTGGCAAGTTGCTGATTTCGAGTATTTGGT
AAAATGAGTTTTGCAGTGTATGGTAGGAGATGACGTTATTGCCCTTATCCATTAATGTGC
ATGCAGAAAGTCATGCTTTAAGTCGCTGCAGAAAACGTGGTGCGAGGTATAAAAGGGTGG
TTTCGTGAAAAACTATAGGTGTCGTATCTTATCTTGTATCTTGTATCTTGCATATAAAAC
TTGTGTAGCTTGTGTT
>Contig284
ACAATTGTACGCGGGAATATATTGGTGTCTGAAGTGAGGAAGTAGGTAATCCAAGGGCAT
TCTCGACACCTGCAAGCATCAATTCTTTCGCCTTCTCTGCCGTGACACTCGGAATATTCT
CCTGTGGAACTTTATTGCGCTTTCCAAAAGAAGCTGTGCTGAAAAACGTCCAACAATGAG
GTCCTGTTTTCTGAGAACTAAATAATTTTTGTGTGTTGTTTCCCATCCATGATAGAGATT
CTATTCCTTTCACAAAAGCCCCCT
>Contig285
TGAAGCTGCTAATGTGTTCGGGAAGCCAAAGTCAACAGAATTCTCACAGTATGAAGGTCC
CGGATTCAAACTATCCATTCCAGCGAAATGGAAACCCGAGCAGGGAAAGAGAGTTCCCTG
GTCAAGTGCTTAGATACGAGGACAACTTTGACACCCACAAGCAACCTTTCAGTCTTGGTA
CAACCTACCGATAAGAAATCCATCACCGATTATGGGTTCCCCTGAAGAATTCCTCTCCAA
GGTTGATTACTTGCTAGGGAAACAAGCTTACTTTGGCAAAACTGCATCTGAGGGAGGATT
TGAACCAGATTGCAGTTGCAACGGCAAACATATTGGAAGTTTCAACTCCCGTTGTTAATG
GAAAGCAATACTACTACGTGTCAGTGCTAACAAGGACAGCTGATGGAGGATGAGGGTGGC
AAACATCAATTGATCACCGCCACTGTGAATGACGGTAAACTTTACATTTGCAAAGGCTCA
AGCCGGTGACAAGAGATGGTTTAAGGGAGCAAAGAAATTTGTTGAGGGAACTGCATCCTT
CATTCAGTGTAGCTTAAGAGCTTTGTAATTAGTAATCGCCACGCCTAAGAGTATGGTGGT
TGTATTCCTCAAGAGATAATTGTGTTTGTTGGATCAAGTGATTGTGGATAAATTGTCTAA
ATTTTTACATCAA
>Contig286
TTGCCACAGACCACGTGACAACAAAGTTTGAGAATACACATGTTGTTCTCAAAGGTTTTT
TATGTATGAGAAATAAAACTCATCGGAAGCAAAACCAATTTTCTAATACGCTACACATAA
TTTAAATCGAACCATATGCTAAAAGAAAAAAGCATAATTTAAATAACATATCTTTCATTA
TAATAACATAATGTAAATTAATGCCTTGAACAAACCCATTTATGTTTCGGAGAATTAGCA
GACAAATTTGATTAGCATAAAACATTAACGCGAAAAATAAAAAAGATATTATCATCAATA
TAAAACA
>Contig287
CGTTGCGGAGAAGGTAGTCAACTTCCTTAGCCTAATTTGAATATCGGTTAGAGGTGGAAG
GGTATGAAAGAGTCTCGAATTTCTTCTTTCCAAGTGGTGGCCACACCTTCATGCATTGGA
CTTCTTCCTCCATTGCTAGGGAGTGAAGAGAAGTCACTTTTCTCCTTTTGGTTAACGGGA
AAAGGCGACGTTAGACTTGAGACCGGTGAATGGAGCCGCCATTGTGGCTTGTGTTGGGAC
AGCTCCGGCTCACGGTGGCTACGGAAGATGAGGAGAGGGAAGCCATTTTACTATTATTTG
GTTTTGGATACTCTCACTTGAGTTCCCCGCGTACT
>Contig288
TCACTGGGCCCGTTTGGTCCAACTGTCATCCAATGGAGTTCTCCGCCTCACCACCAGCAG
TAAGGCCCATTTCTGATCCAAACATGGACACAAAACTGGAACATCTGAATGGAACTCCTA
ATTTTGTGACAGAAGTTAACAATGGGGATGAAACTCAACTCGAAGCCGATCTTGAAGGAT
CAAAAATTATTAGTGAACTTGTTGGGGTTCAATCTGAGAATGCTGGTCAAAATTGGAATT
CGGAAAGCACTGGTGATAATCTTGTGCAAAGACCACCTCAAAAAGTTGAGAATGAGAAAA
CGTTTAATATTTCAGATCAAGGGGAGAAGAAACCGGAAAACAAGACTTTGAGAATGCCTA
TTAGTTTACTG
>Contig289
ATCTCATTTGACAAATCACACACCTCTCTCCAGATTTTTTTCTTCAAGAAGAAGCCACCA
GACTTGTATCTTGTAGTTGGAAGTGAATCAATTAGCTCTTGAGAAAGACCTCGACTCTCG
GTCCCAATGGCCTCACCTAAATCAAGTAATTCCTCGTATGTCATATTGTCTGGATCGATG
TCATCCTGCCAAACAACCTGAGAGCTAGAAGCACTGTCATC
>Contig290
ACTGGATACATTTCCTCTCCCAGTCATTAAAGCCGGTGAAGACTTATCCGCCGATGTGGT
AGTAGAAGATGAGGAAAAGGGTAAAAAGATTCAAGCTTTTTCCGGAGATTCAGTTTGGGA
GTTGAATGAATTAGTGGCGGGAAAAGGTTGTCTTGGGCGGTTTCCAGGAAGTGAGATGAT
GGGAATCATAAAAAATTTATTGAACTTGAGTTATGACCACTTAGGAG
>Contig291
GAGTGGGCCACGATAGTACTAATTGGACTTCCAATTAGGCGGTTTGGGCTGTTTGGATTG
TTCGATGGAGATCCAAGTGAGAGCTGTACTCTTTTTTCCCTCATCCAAGGTTTTCCCTTT
AGGGTTTTTTTCTTTGGAGGGGGTTTTTTAAGGAGGCAGTCTCAGTTGGTTCATCAATCT
CCGTCGAAGCG
>Contig292
GTTAGCATAGCTACAATGTCAAGCGCTGAATGGCTTAGGAGCAATAGCTGGTGGAATCGG
TCAGTGCAATTTAAAACATTCAGT
>Contig293
TCGGGCACCCGTATTCCTGTTTCTCACAACACCACATTCGGTTGGTCTCGCAAGCCACAT
TCCGGTTGCATTTACAACTTATTTATGACCGAGTCAATCTGGGTTGCGTGTACGAATTGT
CTTGAAGGGATAACATGTGAAAGTGATATGAAGTTGCCCAAAGTCTACTTTTAATGTGTA
AGAACCCCCTAAATCGTCTCTATTCAGATACAAATACTATTATTGCAACTAATTTATTTT
AAAA
>Contig294
TTGTTGCAGGCAATACGTGCAGCCTCAAGTGCCTCACTGGAAACATTCTCCTTCTCCCAA
ACTGACCAAATGCACACAAAGGGGAACTCATCGACTCCTTTCTTCTTCATACCGACGTCA
ATAGATCCTAATCTTGGGATCGGGCACACCACGGCAGTAACGGGACTTTGGGTATGGCTT
GGTTCTTAATCTGCCTGTAACACCTAGCAGGTCTTCTTCCCATGGTGAAAATGTGGTTTG
ATTTTGCCGCAATACTGTTTAT
>Contig295
CTGGAGCAGCTAAGGCTGAAGAGAAGGCTGAGAAAACAGCATTTGATATCAAGTTGGAGA
AATTTGACGCATCTGCTAAAATTAAGGTGATTAAAGAGGTCCGTGCTTTTACAAGTCTTG
GATTGAAGGAAGCTAAAGATATGGTTGAAAAGTACCCTGTTGTGATAAAACAAGGGGTTA
GGTAAAGATGATGCGAAGGAGATAATAGAGAAGATTAAAGCTGCTGGTGGTGTTGCTGTG
ATGGAGTGATGCTTGAGCCTCTGTTACTTCTTTAGTTTAGTATTTCTTGGCAAGATTTAG
AATATAATCAAAACATTGTTTGCCAGATCGGAATTTGGTTAAAGATTTTGAG
>Contig296
TTGATCATAACACCTCCTTTTGTCCCACAAGGTATATCCCTCACCAGATCTGTCTGAAGG
GTCACCTGAACAGGCTCGTAATGGGTTATTACAGGCAACTTCAGATGAAAACCTGGAGTT
GTAGTTGTCTTCTGGAGAGCACCTCCTAGCCAATAAACCCCCATGACCTTCAGGAACCTG
ATGTAAGACTGTTAAGCTGTTCTTCAAGTTTGGGGACGAAGATGGGATCAGAACCACTGA
GGCGATGATAATGAAGGCGAAGAAGACGGTTACGATAGCCGTGAAATCGCCGAAGCCTTG
TTG
>Contig297
GGATTCCATACAAACACATACATACACATTACTTCATTTGCAAAAAACCCAATCATTTCG
GAGATCTGTTCACGATGGTGGGGACCACAATCCTATCAGAGCTAGGAACGGAGATACTGA
TTCCCGATATGCGCGGTTGTCGGGATAGTGTTCTCGTTGTTCCAGTGGTACCTTGTGTCG
CAAGTAAAAGTGAGTGTTGACAAGTCAAGTGGGGGTGATAAGAATGGGTTTACGGAGTCG
TTGATTGAGGAAGAAGAAGGTGTTAATGA
>Contig298
TTTAGTCACTATAGTGAGATGAGGTTTATGATGACATGGAATAAAATAGGTCTAAGTTCT
TAGACCTTTTCATTACAACTAAATACATGCAACTCATTTAATACCTCATCAAGTTATAAA
GTTTTAACAAGTTTAAGCATAGTGATAATAGGTTTATAAATTGAGAAATTTATGAGCATA
TGACATGGAAATTATATAAACCTTTTCAAAAGGTTTACCATTGGAGATGCTCTAAGGTTA
>Contig299
GACTCTCACTCTCACCACTTCTCAGCCATAACTTATCTTCATCACCAAACACAAGGAAAG
CTGATATTGAAGCCAA
>Contig300
CTATTCACCGGCTGTGAATGCATATACTCTTTTATGTATCGTTCTAAATTGAGGCAACAA
TACATGTTAACTGAGCAACCATGTAATGATTGCCTTGTCCATTGTTGTTGTGAGTGGTGT
GCTCTTTGCCAAGAGTATCGTGAGCTTAAGTACCGTGGATTGGAACCTTCTCTTGGATGG
CAAGGAAATCTCGCCAAACAAAGTCAAGGAGTAATGATGCCACCTGTTGGTCCGGGAGAA
ATGAAACGTTAACGTTTGTGGAAACGTTAGTTTAATAACATGATCGAAGAAATTTGTCAT
CATGGGAGTGTAAAGATTTGTAATATTATGTTTATTATTTTCTCTTGTAAGACTTGTGGT
TTTATGTCATCTTCATCTATATAA
>Contig301
TTTTGGAAGCTCTCAACCATCAATAGCAGATATTAGCTTAGTATGTGAAATTATGCAAAC
TGGAGCTTCTGACTGAAAAGGATCATGATCGGATATTAAGCCCTTACAAGAAAGTTCTAC
AGTGGGTCGAAGATACAAAGAGTGCAACTGCACCTCATTTTGATGAAGTTCATAGGCTTC
TATTTCAGAGCCCAAAAAAAGTTTCATGAGCAGATGGCTGCACAATCTGGGAAAAGTGAA
CTAAAGTCCAAGTTGTGAGATCACAGTCTTCTGTATCAACTTCGTTGCTATATGACGTGC
CTTTAACTTGCAATAAACT
>Contig302
TTTTAAACGCTTATCCTTTTTTGGCTTATATGGGTAGTCCTGATAAGATTGATATAAATT
ATGCTTTGTTTAATCCAACCGATGGTATATACGATGAAAAATAGGAAACTTCATTATGAC
AACATGCTTGATGCTCAGATTGATGCAGCTTACGCTGCATTGGAAGATGCCGGTTTTAAT
AAAAGGGAAGTTATAGTGACGGAAACAGGATGGGCTTCTCGTGGTGATCCAAATGAAGCT
GCTGCAACTTTTGAAAATGCGAGAACATATAACTATAAT
>Contig303
CGGGAACATAATACTAAAAAAATGGGTTTCACATTTTTTCTCCTTATCCTAACCATAACC
AGTGTGGTTGCATCTCCAAATCCGTTCAACCAAATCCACTTACTCATGCCGCATTCGGGC
TCAGCAGGCCACAAACACTCCAACCTCGACTGCTTGAGCTGGCGGCTAGCAGTCGAGACC
AACAACCTACCAAAAATGGAAACAAGTTCCTGAAGAATGTGAAACTTACATTGGTCACTA
CATGCTTGGAGAACAATATCGTAAAGATGTTGATCTTGTCACGGAAG
>Contig304
AGTAACATCTCTGTTGGTGCTTCTGGTGCTCTTTTGGACTTCTTTGGAGCAATGTTGTCC
GGAGCTTCCTACCAATTGGACTATTTACGCTAACAAGGCTGCAGCTTTGTTTACACTCTT
GAATCATCATCCTGGTGAACTTAGCTGTGGA
>Contig305
GGGTCACATGAATCACTAATATCAGGCCATCTTACTCACCAAATAGATAGCTTATTTCAC
GTATGAAATCAGCCGTATAAAATCAACACACATAACTAAACATAAACTTTAAACGACATC
ACAAAGTACCTTGGACTAGAGATTATACAACATATGTAAAATCAAAACTGATGTCCACAC
ACAACAGCCTAAAAGACATCACAAAGACTAAACAACAGAAATACACATGTAGGAATCCAC
TAATGGCATCCAAATAAGAAAAT
>Contig306
CCGTGGTCTCGGGTTCGGTACTAGACATATACTTATTAATATTTATCCACAAATTCCAAC
ATGAAGGCCCTATAAGAATTTCTGCAGACATTGGAACTCCATATATTCAGGCTCAGATCT
ATGGGCCGACACCAGACTCATTTCCAATTGATTCTAAAAGGGACCCAAGAGATATAATGT
CCAAGAGGGATATGTATATTATAGTCGATCTGTACAACAAAGTG
>Contig307
GAACACCAAGTTATTGGATGCAACAGTTTTTCTTCAAAGTCAAATGGTGCAACTCTTCTT
AATTCAGCCCTCAAAACCAAATTCATCAAATTCACTTATAGCATCGAGTATTTGGTTATA
CAACCAGGTGGATAGCACAAACTATTTGAGAGTAAAGGTAGTAATTTAGTCATATTTTTA
AAAATCTTCATAAATAGATTGTTAATCAATGAATAAAAATTCAACACACCAATTGATTTG
CTAATCAGAATAAAAATACAACAACACACCAATTTTTTTGTATTATATATGCATGTGAAG
ATCTGTAA
>Contig308
TTAGAAATTACGTTTATTTGCTCTTCTTCATAATAGAGTTTAATTCGGTAAACATTCACA
ATGAAACTTCCACCATGTTTGTCATAAATTTCGACATAACCCGATGGAAATCCATGTTTC
ACTACATATGGTCCGAACCATTTTTGGCTTGAGTTTTCGGAGCTTTAAACTTGTATTTCA
TATTGAACAGCAGAACTTTATCTCCAGCTTTGAATTGTTTTCGAATTCTAAGCTTTCTAT
CGTGGTAAGCTTTGGTTCTAGCTTTGTATAGCTT
>Contig309
AAAAACAAGAAAATACTTTTATGAATTTCATATAGCAAATGCAAATGTCAACACAATTTA
TGGTACTAGCAACTTGATTGAAGGCTCTGGCAAAGCGTGCATTGTGTTACCTTAAAGGTA
CACAATTAATAATAAATGATGCGTTATATTCTAGTAGATCCAGGAGAAATCTACTAAGTT
TTAAGGATATAAGACGCAATGGTTATCATCTTGAAAACCATGAATGAAAATAATGTTGAG
TATCTCCAAATTACATCCATTGAAAATAGGAAAAAATGAAAGGTCTATCTTCTAGATTGT
AATTTTAACAATACATCAATCAGACATAAATAAATA
>Contig310
TTGGAAACATATTTCAGGAACTGAAAGTTGTTGATAAGAATGAGGACGGTTCAGTCACTA
TGCGTACAGAGACTTCAGTACGTTATGTTCCTCTCACAAGCAGGGAAGAACAAGCTGCGT
GGCTACTAAGAACATGAGAGGTTTGGTCAGGGCTGCTGATAGTAAATTGGCAATGTTTAC
GTGTTAGTATCCTTGATGCTACTTTTCTGCACATAAAAAAACTCCTGGACATTGTAAAGG
TTTTCTGTTTAATGTTTGTTATATGCAAGACTAAAATGGTTGGTTTGGTTTGCC
>Contig311
AGTGATTTCTCCGCTTATAGCAGCGATATCTCGGGAGAATTACAAAGGCTAGCTGAGTTA
CCCGAAAACAATGGTAACGAAACTGATGAGCAGGCTCAAGAGACGGACAACTCTTTTGCA
AATGAAGTTATTGAAAATATTGAGCCTGAAGATTTATTACCGACTGTGAAGATCTGTGTA
GATAATCTGGCTTCGGATTCGGTGGCAGTGAAAAGATCATCCGCTGCGAAGCTACGTTTA
CTTGCTAAAAATCGAGCTGATAATAGAAAAGTTATCGGGGAATCAGGTGCTGTTCCGGCT
TTGATTCCGCTTCTGAGGTGTTCAGATCCTTGGACACAAGAACACGCGGTTACTGCTTTA
CTTAATTTATCGTTATTAGACGACAACAAATGTTTGATTGCAGGAGCAGGAGCTGTCAAG
TCTTTAATATAT
>Contig312
TTTGAGACGGGTCTCCACAGTAGCGATTGCCTATTTATTCTCATTATAAATGCCAGTGTA
AACTGCACTTATCACATTTACCACTAGCTTTGTATGCGGGCCAGTGTCTCCCGATGCCCT
CTCCCGTTAAGCCATATCTGACCTTTCCCATGCCATTCATATCTAAAGCGAGTGGTTCGT
TTCCCATACTGGAGCGTTGAAGGTAGTCTTGTACCAAGTAAGAGGCTGCTTTTGAGCCAC
TAAGGATCCTTGTAGCCACTCAACAGAGGAACTTCCGTCAAGTGTATGGAGACTCAAAGT
TTCACCTTTTAAACCAACCTTATAAGACCATTTTTGCTTCGTCAAGTCTCTCGTACCCTC
GTTTAGACCCTTCAAGGTGATTGGACCTAAAATCCCCACGTTGTAATTCTA
>Contig313
TTCGGGGAACATTCATCATTTTGGTGGGTCTGGTGTGCACATTGTAGTATATCTTTGGTA
CAACCATGCACTAGCTGATCAAGATTTTAAGTCGGTCTCCTCACTGCCCATTTAACTCAT
TAAATATTTAGACCCCACTTTTCATATATTCGCAAAAT
>Contig314
ATCACCACAAGCTGGAGCTCCGACAAGACCCGTTCCGACTGTCGGGTCGTTCTTGTCAAA
AGGCTCCTACGTTACGTGGGTTGTTGTAATGATCCACTACCCTTTCATGGTACAGCCTTG
TTAGGATTCTTGTTGCTGGAGATTGGGTTGTGGGTGAGCGTAAACCTAGGATGGTTTTTG
TTGCTTGTTTTAACATGTTTGTGTTTTTTTGTTGGTGTGTAAGATGATCGTGCGTTAGGG
TTTGGAGTGTTGTGGAACGTGTTTGCGTTGTGTTGTGTACTTCCC
>Contig315
GAACGGAGGGAGGAGGTGGCCAATCTGCACAACCATTATCAGTAATGCAGAAACAACGAC
AATAAAGTGCACCACGAACAGCAAGATACCACAAAGAATTTGAGTTCATCTTCACCACCA
TTTTGTTATATATGTACAGAAGAAATCGCACATCGTCTGTAGCTGCACGCACCATCAGTT
CAGATAATGGCCTATATTTCCAGAAGTTGGGATCCTGTCTGAGAAGAACTCTAACTTCTT
CCTTTTCCAGATAAGA
>Contig316
GCAGAAAACATACACTGTATTATTTCCTTATATTTCCCATACTCAAATACACCTACCACT
CCGCCGCATATCTCACCGGAATATTCTCCAATGTCTTCACTTCACCACCTTGTTCTCATC
ACCCATCTCGATCATCACCATAAACCACTCTTTTGGGTATCTTCTAAAAGTCACTAAAGA
TGCCTAACACTCACCAATACACCACCAACTTACTTATTGGTAGCCCACTAA
>Contig317
ATTATTATTAATAATATTGAAGCTTTGTGTTACATACTACTGTTCTCACTCACAATACAT
CACATAAACAATCTTCTAAGTGTTGCTAAGTAAATTCCGCGTGCTTAACAACATTACTCA
AAGTATCTCTAACACAAGGTGTGTGTTTAGATCCATCAACGAGGAAGATATGTTAGGCAA
CCATATAATGAAAGAAAGTGTTTCAAGTGTGGAGATCTAAAT
>Contig318
TCGGGGCTCCAACAAAACACAACAAAACCAAAAATAGGCGTTGTTCTCTTGTTCAACAAC
CACCAACAGGGATGAATTCCATTAACTGTCTTCTACCAAACTCAATTTCATCATCATCAA
CAAGAAGAACAAGTGTTATTAATCCTTGTTGGCAGGTTTCAGTTAGATCTTCTTTCTCAA
CAAAAAGTGTTGTTTATCCAAATCTTCTTCGCAACAACAAGACTTTTCTAATTCAAGCTG
TTTCAACCCAACAAGCTGCACCTGCATCTGGAGGAGTTGCTCCCGCGGTTGCATTGACGG
ATGATGCGTTGAAGCACTTAAACAAGATGAGGTCTGAAAAGAGCGAAGATTTATGCTTGA
GAATTGGTGTTAAGCAAGGTGGATACTCTGCAAAAAGTGTTGTTTATCCAAATCTTCTTC
GCAACAACAAGACTTTTCTAATTCAAGCTGTTTCAACCCAACAAGCTGCACCTGCATCTG
GAGGAGTTGCTCCCGCGGTTGCATTGACGGATGATGCGTTGAAGCACTTAAACAAGATGA
GGGTCTGAAAAGAGCGAAGATTTATGCTTGAGAATTGGTGTTAAGCAAGGTGGATGCTCT
GGCATGTCTTACACCATGGAATTCGAGAGCAAGGAGAACACAAGACCAGATGACACGGTG
ATGGAATACAATGGTTTTGTCATTGTTTGTGATCCAAAGAGCCTACTTTTCATCTTTGGG
ATGCAGCTCGACTATAGTGATGCACTCATAGGAGGCGGCTTTTCGTTCAAAAACCCTAAT
GCTACACAAACATGTGGCTGTGGCAAGTCATTTGCTTCGGAGGTGTGAATGTACATGTAC
TTGATAGCATTACAACTATTCATAAGTAGGCGCTCATCAAATCCCATTGTCTATTCCGTA
TATGTATTTCGCATAAGACAATCACTTGCTACACTCATATGAACCTATATAGTTGTAAGT
TGTGAGGTAAAGCTATTTAAGTGTTATCAGCTGTTGGGGATACAAGTGTAACGTTGACTC
ATCTACTCGTGAATGGTCAACTTTGGTTTATTCAC
>Contig319
GTAGGGAATTTGAATCCTGATGTTTATATGTCAATTACAGATTGTAATTTCTTTTTCGTT
AACATGAGCTGTTGATCTTTCTTTTTTAATTGTATTCATGTGTAGGTTAATTGATATAGT
GCCTCTTAAGAAATCGTGAACAACGTTTCTATATGAGTTCTTGTATATACAACAAGAGAT
CATGTTCAAAAGCTTCTTTGGATCATGCATTTCTGTCCGAAGAACAAAACAAACATATTT
TCGATGTGATGT
>Contig320
TCTAACAAAATTGAAACTAATCTCCATCATTCCTCTTTCATGAACCAAAGCACCGTATGC
TCTTTATAAAAACAAAAATTAACAAAACAAATCATATGGAAAGTAAAATGTACATAGGTT
TGAAGGAGCAAAAAATAGTAGGGAGATTTACTGTCATACTTTTTATTTTAATGGACGTAT
GAAAAGAATATTGGATTAAAAGATTTGCAGGTTGTTGAAGATAAAACAAAAGCGAACACT
CTAATAAAAAGCTAT
>Contig321
CAAATCTTTGTCAAGACCCTTACTGGCAAGACCATTACTTTGGAAGTCGAGAGCTCAGAC
ACCATCGACAACGTTAAGGCCAAGATTCAAGACAAGGAAGGAATTCCTCCAGATCAGCAG
AAGGTTGATCTTCGCTGGAAAACAGCTAGAGGACGGTCGTACTTTGGCCGATTACAACAT
CCAAAAAGGAGTCCACCCTCCATCTTGTGCTCAGGCTTAGGGGAGGAATGCAAATCTTTG
TTAAAGACCCTCACCGGAAAGACCATCACACTTGAAGTCGAGAGCTCAGACACCATCGAC
AACGTTTAAGGCCAAGATCCAGGA
>Contig322
GTTTTGTAGAGATTGCAGAAAGAATGTTATTTCGAGAATTTAAGGAGCTAAAGGAACTTA
AGCGTATGAGAAGAGAAGCACGTTGCACAAGCTGGTTCCGTGTGGCTGATACAAGCTTCC
AGTACGAGGTTACTCTTGACACAATCCAGGCTGATTGGCATCAAAATTATACCGACTCTA
CCGGAATATACGAGCATTATGAATGGGCTGTTGGAACTGGGGAAGGGAAATCTGATATAT
TAGAATTTGAAAACGTGGGATCAAAGGCAAGGGTTAGAGCAAGTGGTCTTGATCTAACTG
GTTTGAATTCATGCTATATCACTCTAAGGGCATGGAGAACTGATGGGCGCTGCAATGAAG
TTTCGGTCAAAGCTCATGCTTTGAAGGGTCAACATTGTGTTCATGG
>Contig323
TGATGTTTGTGTTACAGGTACCTATATCATAAAACCCTAATATCATTAAAAAAATAAACA
CAACTATCATTGAAGGCCATCAATACTCAAGGTATTTGTTATATCTTTTTTAATTAATCC
ACAATATTTATTTTAATACTCTAGGTTTAGCCTGATCGCTCAGGATGTTGTTAATGGATC
TTAAAAACAACATTTAGGTCTCTTTAGAACTCATAATAATTTTGCAGGTTTG
>Contig324
GATACCATTGTGTCTATAACACATCAAAATCACACAAAAAAAACTTACTAATAAAAAAAT
AAGGCAACAATGAACGCTAACGTGTTAGCTTTTAACTACGCAGTCTCTTGTGCCGTTGTG
TCCACAAGACATCAACTCACCAAAGCCTGCGACCGTTGGGTTTAAGCCTTTGGTGATCCG
GTCCACAGAAGACTGTCTCACAGT
>Contig325
CCTAAGTGAGGCCATATCGTTGTTAGAGCCTCTGACATCAGATGTAACCGATTTTGT
>Contig326
ATGGTATACATGGGTTGTATTGGTTATTCAACATAGATATAATGGGGAAGTTTCTAAATT
CTGCTGGAGAAAACGCCATATACTTGACCAAAATAAAATGCAGGAACCCAGTTTCCTGGA
GGGAGTAATGTATGATTACATACGTTTAGAAGGTCCTCATTTATGGTGTTCCACTGGTCA
TGTATGCATTTGATTTGAGTTTCCGAACAGTCCATTTCTTTCGGCTTTGAGGGCGTTACA
AATTGTATGTCTGAGGGGGTCTCGGAGGGGTGTG
>Contig327
CGTTGTTGCCTACGGGTCACACAAAAAAAGTCTACCTATCTGCTGCGCCGCAGTGCCCTT
TCAGCCCGAACCAACTGCTCCCGGCAATCAAATACTGGGGTGTTTGATTATGTTTGGGTG
CAATTTTATAACAATCCGCAATGTGATTACGAGGCTAACACTGATGCTTTGTTGGCTAGT
TGGAATGAGTGGA
>Contig328
TATGTAGCACTTGCTCAACGCAAAGTAGGATAGAAGGGCCAGGTTGCAGGCACAGTTTTC
CACAGATGCGCCCAATGACAATGGCACCTGCTGGAGCTCCTCGTATGCCAATGTACCCTC
CCTGGTGGTCCTGGTCTAGGACAACAGATGTTCTATGGTCAAGCTCAGCCTACCTTCATT
CCCCCCACAACCTGGGTTTGGGTACCAGCAGCAGCTTGTTCCAGGTATGAGGCCAGGTGG
TGGTCCAATGCCAAACTTTTCATGCCAATGGTTCCACAAGGCCAGCAGGGACCACGTCCT
GGTGGAAGGCGTGCTGGTGTTCCCGGGCAGCAGAAACCAGCAACAGCCTGTCCCTCTCAT
GCAGCAGCAGATGCTTCCTCGTGGACGAGTCTACCCGTTACCCACCTGGCCGCAATGTCC
TGATGTTTCAATGGGTGCGGCTGGCATGGGTCCTGTTTCCATATGATATCGGCAATGGCA
TGCAGTTGCGGGATGCTGCAATCTCTCAGCCAATTCCTATTGGTGCTTTAGCTTCTGCAC
TTGCAAATGCTTCTCCAACAGAGCAGAGGACGAT
>Contig329
CACCTTTGGTAGCCAAGTTACTACCAGGATTAAAAACAACTCCTCCACACGTTTTTCAGC
TTTACGTGCCGATGATGGTGATGGTGTTGTCGGAGTTCCTGGGTGTCGTTGGACTTGGCT
GGCATCGTTAAAGACTTTTGGAACTTGCTGCTTATTTCACCTTTGTCGGTCATGGTGGTT
GACTTTGCGAAGCTTGCCTAGACCACGTTGTGGCTGAGGTCCAGCAACAACTTCATCCCC
AAAACTCCATGATTACTTAACTAATGTTTTTTTTAACTGATGAAAATGTTTGTGTTCGTT
TGAGATATC
>Contig330
TACGCGGGGGGATAAGTCTTACACATATCTTAACACTTTTTTTTTTGAACGGCAATTTGT
GACTACATGGCCCCTAGCCCAGAAGACGTAGCGAGCCCACACAATCAGGTTGGGTCCAGC
CCAAAAGGCAATGGCACTCTCCCTTTACACACGCGAGAGGAAACCCTATCTCCCTAGACA
AGACTCGAAATTGAGACCTTGCCTAGGAGCGTAAAACCTCCCCCAAATTGGGTAACCATC
TG
>Contig331
ATAGCTAGGGAGTAGTGAAACCTAAGTAAACACATTTTCTCCATATTAGTTTTCTCACAT
TTATTTCCTTGTCATTTTATTTTATTGCATTTGTAGTTATTTGGGTTAGTTGACTAGCAA
CTAATTCCGCCCACTCCTTCAAAACCGAGATAATTTTACTTGCTTTCCTAAAAACATAAA
TACAAAAAGAATCTTCCCTCACCCTTAGACCTATTAGAGTAGTTTTTCAATCCTAACGAC
ACTATTCCCTTAAAGAACGATCAATCCCCCCGGTACTTGCCACTCACTATACTACATCTG
TTAGGT
>Contig332
TGGGGACACAAAAAAGGGTACCAGTCACAAACAACATAACAAAACAATGGCTCAAGGTGT
TGGCATCAATGACAGGGGCTACGTGGTTCTTCTCTAGCTGTTTTCACCCCGGTTGGGAAC
ACCTCGTGTTGGTGTCAACCCGAACAGGACTCGTCGTTAGAGCCCAACAGGGTGAAAGTG
AGACTAGCCGTAGAGCCGTGCTGGGTCTCATTGCCACTGGGCTAGCCTCCGTTTCATTTG
TTCAGGCTGTGCTTGCCGATGCTAAACCGATCAAGCTCGGCCCACCTCCCCCACCTTCTG
GTGGACTTCCCGGAACTGAAAACTCTGATGAGGCAAGAGACCTCGATTTGCCATTGAAGA
ACCGCTTCTTCCTCCAGCCATTGTCACCAACGGAAGCTGCGGCACGCGCAAAAGAATCAG
CCCAATGAAAGTGAGACTAAGCCGTAGAGCCGTGCTGGGTCTCATTGCCACTGGGCTAGC
CTCCGTTTCATTTGTTCAGGCTGTGCTTGCCGATGCTAAACCGATCAAGCTCGGCCCACC
TCCCCCACCTTCTGGTGGACTTCCCGGAACTGAAAACTCTGATGAGGCAAGAGACCTCGA
TTTGCCATTGAAGAACCGCTTCTTCCTCCAGCCATTGTCACCAACGGAAGCTGCGGCACG
CGCAAAAGAATCAGCCCAAGAAATACTAAACGTGAAAGGACTCATTGACAAAAAGGCATG
GCCATATGTTCAGAACGATCTTCGTTTGAAGTCAGAGTACCTTCGTTTTGACCTCAACAC
GATCATTGCTTCCAAGTCAAAGGACGAAAAGAAGCAACTCAAAGATCTCACTGGCAAACT
TTTCCAAGACATGGCTGATTTGGATCATGCCGCAAAGATCAAAAGCTCCGCAGATGCAGA
GAAGAGTTACGCAGCAGCTGCATCTAGTCTTAATGATGTTCTTTCAAAGCTTGGCTAAGC
TGAAGTTTGTTTGTTAATGTGATGAAAATATGTTGTTATTTTTCCAATTTGACAAGAAAC
TTTGTTGGACTGCATATTTAGTTCATAACTAAAATATATGATAAAACGATAATAAGCAAT
AGATGCGTACAACTCTGT
>Contig333
GGATAAAAGTTACTCTAGGGATAACAGGCTGATCTTCCCCAAGAGCTCACATCGACGGGA
AAGGTTTGGCACCTCGATGTCGGCTCTTCGCCACCTGGGGCTGTAGTATGTTCCAAGGGT
TTGGGCTGTTCGCCCATTAAAGCGGTACGTGAGCTGGGTTCAGAACGTCGTGAGACAGTT
CGGGTCCATATCCGGTGTGGGCGTTAGAGCATTGAAATTAGAATATTAATTGGAATGTGT
>Contig334
TGACCATTGTGGGCACAAGCATGAAATTTTCTTTCCTTTTGTCATCTGGAGCTCTGTTTG
TGGCAATTAGTGACATGAAGCCCTTTAGAATGAATGACAACAAGTGTTGTTTACGTAAGC
AAAATGGTGGTGGTTTGTGAAGAACAAATAAAATTGCCAATAGATATGATACTAGAGAAA
TGCCAAAATTTTACCATACCGTTCATATAAAATTTAATTTATGTGTTTATATCTAAAGTG
GTTTTTGAGGACCACATATTGATTTATTTGGTAATCCATATCGAGTTATAAACATTAAAC
AATGTACATGTAGTGATATCCTGTAGCATATTTGGTAATGGCTTCTCCCACTTTCTTCTT
G
>Contig335
CTTCTTACTAACGAAGGTGGTGAACCCACGGTTGTAGATTCCGGTAAGTTGATGCAAGGC
TCAATCTATCAAGGTGTTGTCAAATCTGGATCACAGAGCTACTTAGCAAACTTATCACTT
TATCCTGGAAAATCTGAACTGCCATTTCTCCCTTCAAATACACAGGCTGTCAT
>Contig336
TCAGTTTATGCTTCATATTTAAGGGTCAAGCAGGTAAAGTCAGCAATATTAGCATAAAAC
AAAGTGGGTCAAACGAGTCAAAAGTCCACACAAATGTATTTTTATGCTTAAAACCTCCTA
AAATCATTTTACTAGACTTATTGAATTAACGAATATAAAAATCTTATGACACACAGATAA
GTTTATAGACACTTAACAAAATTTATAGCATAAGTGTTTGTGGTTAACCCAGCCTAGCCC
ATTTACAACAAGTATTATATATTACCCATTTTGACCTATCACCCAA
>Contig337
AAAGAGAAGTTGGCATATATAGCACTTGATTTTGAGCAGGAATTAGAAACTTCTAAAACA
AGCTCTTCAGTTCGAAAAGAGCTTTGAGTTACCTGATGGACAGGTGATCACTATTGGAGC
TGAACGGTTCAGGGTGCCCAGAAGTCCTTTTCCAACCGTCCATGATCGGGATGGAATCTG
CTGGTATTCATGAAAACAACATACAACTCCATAATGAAATGTGACGTGGATATCAGGAAA
GATTTGTATGGGA
>Contig338
TGTACGAGTTATTCGTACCGAGGGTTCGAATCCCTCTCTTTCCGTTTCCGTTGATGAGTT
TCCACTTTTTCTTTCAAATTTTGCAAACCCCTTTTTATTTTTTCCTTGTTAAATGTGTGG
AATAGCTAAAAAAAATCTTAAGAAAATTATAAAATCAAGCAATAAAAAACAAAAAATTAT
TCCTTCACGTCCAGGATTACGTCCTGGATCATTGGATAGGAATCCAAAGATGAAGAGAGA
AACAAAGAATATTACTACTGTC
>Contig339
CTTATTGTGTTGTTCGATAGAGAATCATTATTACATTAAATAAGTTGATACTTTAAGCTA
TAAGAAGTAGCTTTGTAGAAGAGATTCCCTTGAAATGACCTTGGAAACTCCCATGTGTTA
ATCACTCTTATGGTTTGATAGATGGGGATTCTCCGCGTAGAAAGGACCTGAAAAAAGCTA
GGCGACTCACTCGGTTTAAAACTTGGAACATCATGACCAGCTCCTCTAAATGTAGCATAC
GAAAGCCCTTCAAACTCTTGAAGCCAA
>Contig340
GAGTCCATCCCATTCCATCTCATCATCCAGTATAAAAAACAATCGACAGTCTCCTCGTTG
ATATCGCCCTATAGTTTAAACTACTACTCTGATTTCATCGCCACTAGACCCATACAAAAA
ATAAACCCCACCCCACAACACAACTCTCATTTCCC
>Contig341
TCGGGGATAGCAAACTAGGGTTTCCCAATCTCACACACTCCCCACCGCCGCCACGTTTCC
AAAAACACCAGAGGTTAAAGCGACATCGCCGCCGTTGTCCGCCTTGACAAAAACACAGTC
TTTGGCCCTCAGTTTTGCAACTTATACACAATCTCTTAGTTTTTTCTATATAAAAAAAAA
GAAAGTTTAGATAATGGGTAAGGTATCAAAGGCTGATAAGAAGATTGCATACGACGCAAA
GCTCTGCCCAGTTGTTGGA
>Contig342
TGTGTTGCATTGATATTACAACATGAGTTCTCGTTAAATATGTTCTAGATAATTTTAGGG
TTCGTATGTTTTCGAGATCTTTGATATATATCTTTGATGTGTTCTAATTGGTGTTTCACA
CTTATTCACAGGTTCTCATTCAAGGATTCAATTTTTTCATCGAAAACGTATGTCTTCAAA
GTATTCGAAAATTCTTGTATAAGAATTTTTCGAGAAAAATGTTTCGAGTATTTTTTTCTC
GATAACTTTTTCGAGATCTTTCGAAAATTTTCGAGATCT
>Contig343
GGTTACCATAAAGCCAAACAAAAACAAACATCTGCAAAATCCCACAAGAGCAAACCAAAG
AAATGTTGTCTTCGCAACAATTGCCTTGTACTCAGTTAGGGTGTGTACCAATGGCCGGTT
CCAAAGAAGGGTGCCCTTTCTAGTCAGAGCTGAGCAAATATCAGCCCCTTCGACCTCTCA
CCAAGATAAAGCCGGGAGACGCCAAGTGCTTGCCGCTGGTGTAACAATTGCTCCTTGGT
>Contig344
AGCACGCCTTTTGGAGTAGCCCTATCCGGGCCACCGAGTTGGGCGACGGCATCGACAAAG
CGTTCATGAAGCTCATGTGTCCAACGGAGGCGTTGTTTAGAAGCTAAACTAGAGGAATTG
TTGAGACCATTAGACCCATTGACCACATCCATAATAACAATTTACTGGCAAACTAAACCA
TCAACTAGCGGAAACCTTCGCTGCCACTCTTTCACCTATGGTTGGGGCCCGCAGCAGCAA
GATGCGAATGAATCGGAGGGAGGAGCTGAATTGTTTTAAAAAAGATGAGTCAAATCGGCA
GGAGACGGCAGTTGAGTTGAAAATGAAAATGAGATGAGATGAGATGAGATGAGATGAGAT
GATGATGATTGCGCCTGCAATGAAAGCTCTCCGTTGGTTTTCTTTTCTTTCTGGGCTTTC
AAAAAGTCCAAACTTATTTCC
>Contig345
GGAATCAGAATATGGACCTTACAAGCCTGAAAATGAGTATGACTACGACAATAGCCTTCA
TTGGAGCCAAAATGAGTACATGGAAGGTGAAGATGGAGAACTCACATGGTTTAATGCTGG
TGTGAGAGTTGGTGTTGGCTTAGGCCTTGGAATATGCCTTGGGGTCGGTATTGGAGTTGG
TCTTCTAGTTCGTACTTACCAATCTACCACCCGAAACTTCAGAAGGCGGCTTTTGTAGTT
CTTAAGAAGCTCTTTTTTTTCTTTCTTTTTAGCAGTTTGATACTGTCATAGAGTGTGTTA
ATAGCCGATTGGAATGAGTAAAAGTAAAAAACTACAAAGACAATCTATTTATTAGTGTTT
TGCTATTAAACATGTAATGGTTTTGTGTATATAGATTTTGTTGTTTCATACAACATTGTA
AAAGGAGTAACGGTTTT
>Contig346
ACATGGAAAGCCTCCCCAGTTATTTGACTGGTATTAAACTCCCAATCCAGACCAGTCTTC
CCAACCCATTCATAAGGTTCCTTACAGGAGACGCTAGAAATTAAATCCACACCAACAATA
TTCCACGTGCGGGACATTTCCAAAAGTTCTTCATCTGTTTTAGAATTTTCCGTGCTCAAG
ACACCAATCAGACTTCCCTCTTCTCGTAATCGACGGGTAATTGCACGAGTGTCAACATCA
TATATTCCCATGATGTTCCTTTTCGACAAATAGTCTGAAAGTGATTCCGTAGATCTATAA
TTTGATGTGCTAATACCCAAACTTCTGATCACTAAACCAG
>Contig347
CTGCCCGAAAAGCAGCAATTCATGATACTATCATGAAGTTCCCAGACAAATATTCTACTC
TTGTTGGGGAGCGCGGCCTTAAGCTTAGCGGTGGTGAGAAACAACGAGTTGCTTTAGCTC
GGTGCATTCTTGAAAGCTCCTCCCATCTTGTTGTGCGATGAAGCAACAAGCGCTCTGGAT
AGCCACAACAGAAGCAGAGATACTAAGTGCATTAAGGTCCCTCGCTAATAA
>Contig348
CACATCCGTTTATGGAGTTATATCAACAATCGGAGCAGGATTCTTCTTACTGGTTCAAGT
CATTATACTATTGGACCCCACACATTCATGGAATGATGCTTGGGTTGCCAAGGATGAACA
AAAGTGGTTCGTTGCTTTACTTGCAGGTATCAGTTACTTGCTACATTGCTGCATTTACAA
TTTCGGGACTACTGTTTATTTGGTTCAAATCCCTCTGGCAATGACTGCGGTTTAAACGTT
TTCTTTCTTGTCATGACAATGATTCTTGGCACTTACATTTGGCATCGTTGCTTTGCATCC
CGCGGTGAATGGTAGCCTGTTGCCTGCTT
>Contig349
TTTTTACCAACGTTTCCTAAAACTCCAGCCCTCTTCTCGACGTGAGATTCGCAAAACTGA
AACCATAGACACCTCGTTTTTAGAGGTAACGGTTAAATCGCGAGCATCAACATGCTAAGC
TGGCAGCCAGCAAGAAAACAAAGATGAGCCCTATTCTTCCACCCATTCTTACCTTGTGTA
AAAGATTGATTGATTAATGAATTGCTTTTTGAGAAAGTAATCTGATGTTGGATCAGCAAT
GGGATTTGGCTCACATATAATAAGTGCCCCCG
>Contig350
TTTAAATATTGATATCATGTTATACAAAATGTGCGAGTTTAGTAGCACATAATGAGAGTT
AACGAAGTTAAAATATGTTTCGCAAAGTTTTAAATGTTTTTATGGATATTCATATATATT
TTTAAATAACAATTTCATGAGTCGTTGTTATAAGTAGAATCGCGTATATTTATTTTCATA
TCCACAGTAACTCGTGCTTACCATTTGATATTTATGTTCCCGTTACTAATAATTTAGCCG
TATTTAATATTCAAACCCGTGT
>Contig351
GAACTTAAACCATTCTACATTTACTACAATATTTCTAACCAAACCAAAAAAAAGGCAGCT
TCCACAATGGCTCTATCCTCTTCTTTTGTAGGCCAAGCAGTGAAAACCGCGCCAAGTGGC
TTCTGATATCACTGTTGGAACGTGTTTCCATGAGGAAGGCAGCAACAGCCAAGAAAGTTG
CCCCATCAGGAAGCCCATGGGTACGGTCCCGACCGTGTTAAGTACTTGGGCCCATTCTCT
GGTGAGGCCCCATCTTACCTCCACTGGAGAATTCCCAGGTGACTACGGTTGGGACACTGC
TGGGCTTTCTGCTGACCCAGAGGACTTTTGCCAAGAACCGTGAGCTCGAGGTGATCCACT
CAAGATGGGCCATGCTTGGAGCCTCTTGGATGTGTTTTCCCCGAGCTTTTGGCCCGTAAC
GGGGTTAAGTTCGGTGAGGCTGTTTTGGTTCAAGGCTGGAGCCCAGATCTTTAGCGAAGG
TGGTCTTGACTACTTGGGTAACCCAAAGCTTGGTCCATGCACAAAGCATTTTGGCCATCT
GGGCTACTCAAGTGATCTTGATGGGCCGCAGTTGAGGGTTACAGAATTGCTGGTGGCCCA
TTGGGTGAGGTTGTTGACCCACTTTAACCCTGGTGGTAGCTTTGACCCATTGGGCCTTGC
TGATGACCCTGAGGCATTTGCTGAGTTTAAAGGTTAAGGAGCTAAAGAATGGAAGACTAG
CTATGTTTTCGATGTTCGGATTCTTTGTTTCAAGCCATTGTGACCGGAAAGGGACCTTTG
GAGAACTTGGCTGACCACCTTGCTGACCCCTGTTGCAAACAATGCTTGGTCATATGCCAC
CAACTTTGTTCCCGGAAAGTGAGATTAGGAATGAGTGTTTGTGTGTGACATAAAGTTTAT
TGAATGTCATATTGTTTGTGAATTATAATTAGTAATATATGGTTTAATTTTGGGC
>Contig352
TTTTCAATCACAGGATGACTTTGGTAATGTTATGAGAGAGACAGTATCAAAGGATCTTTT
CAATGTCAGACATCACAAGTTTTAACACCACCACAACTATGAAGGACTTTTGAGATCTCT
CATCGTTCAGGGTTTACTCAGACTGAGAGAACCAGCTTTTTGCTGCCTTTGGTGGAAGCT
TTGCATAAGGTATCTGGATCACTTCTAGATGAAAACCAGGTCTGAATCATTATGGATGAC
GTAAAACAAGCGATCACAACA
>Contig353
GTACTAAACTACAAACAACACACACACACACACACACACACACACACACACACACACATT
CCTTTTGTTCATTTCATTTTTGATCAATAACAAGAAAACTATTCATGGCTGATCCCATT
>Contig354
CGGGGACCCACAAAAACACACACAGAAACACAAACACAAACACAAACACAAGAACCATGT
TGGAATTCACATATGAATTAATCTCAGTTGCTGCAACAAACCCACACTTCATATTTCTTT
TTTGCAATGTGATCATAGTTATTCTCATTCTTGTTAGCTTGGAACCAAACTCAAATTCTG
CCTATGAACACACTCCTACTCCAATTCCTCCACCTCCACCACCATCTCCTGCGAACGAGA
ACAAGAGCTTCAAAAGCGCC
>Contig355
TTACAAGACATCTAAAGGAAGAGGGCGCAGAAAATTAACTGCAAATTCTCTTCATCCGGG
AAGTAATCTCAACAAATTTGTTTCGTCACGTATTTACTCCTCCCAAGTTTGCGGAAGGTT
TTG
>Contig356
AAAGGAGTTCTTGATGCCATGCAATCCATAAACTCCTTATTATCAAGTAACCGCACAAAA
CAAACATTTCCCGTCGAGGTCAATTGAATCAGAAAAAGGACATTATTACGATAAAAAAGA
CACACATAGAACAAAGGCGGAGCCACAAGGAGACTAGGATGAGTCATTGCCCTCCTAGGA
TATGCTACATTTACATTATATACCTACCTATGCATAGTTTATGTTATAAACTTTAAAATT
TCTAAATAAATTACTGGTTTAACCCTTCTAAGTTTCA
>Contig357
TTTTTACTAAGGAACAAGTCGAGGGTTGGAAAAAAGTGGTTGATGCAGCTCACAAAGAAG
GGGTTGTGATATTTTGTCAATTGTGGCATGTTGGTAGAGCATCCCATCAAGTGTACCAAC
CTGGTGGTGCTGCGCCAATATCATCAACAAGCAAGCCCATTTCAAAGAAGTGGAAAATAT
TGATGCCAGATGCAACCTATGGCACGTATCCTGAGCCCCGTCCATTGGCAGGCCAATGAA
ATACTAGAGGTGGTTGAAGACTATCGCGTTGCAGCTATTAATGCTATTGAAGCAGGTTTT
GATGGCATTGAAATACATGGAGCACATGGTTATCTACTTGACCAGTTCATGAAAAGATGG
CATAAATGACAGAACGGACGAATATGGTGGGTCATTAGAAAACCGCTGCAAATTCATACT
GCAAGTAGTGCAAGCGGTATCTGCCAGCCATTGGTGCAGACCGAGTTGGTCTTAGAATCT
CCCCTGCAATCGATCACTTAGATGCCTATGGATTCTGATCCACGAAGCCTAGGCCTTGCA
GTGATTGAAAGACTCAACAAACTACA
>Contig358
CGGGAGAATATCTGAAAACAATTGTGAGCTTTGGGGTAAAGTTACAGCCGAGCAAAGAGA
ACAAGCTGAAAAGTTTGGATTGGCAATACATTCGTGGAATGACTTCTTGTCATTGGGTGA
TGATAAAAAACTTTGACCTACCATTGAAGAAGAGAAGCGACATATGTACAATAATGTACA
CTAGTGGAACAACTGGTGATCCTAAAGGTGTTCTTGTTTCCAATAATTGCATGGTATCAC
TTATAGCCGGAGTCGATCTTTTGCTAGATAGTGCAAATGTGTCCTTGAATAAAGACGATG
TGTATCTCTCGTTTCTACCTCTTGCACATATAT
>Contig359
AGTAAAATAACTGCACGTTTTCAGATTCTCCTTAACCCAATGTACCCAGTTTCAAGTGTA
AAAGGAAGATCACCATCGAACCCTGGCAATGTCTTAACAAGGGACCGTGACTTGATAACC
TCCAGTGAAATTATCAAAAGAAATACCTTAGACAACATCTTAATAAGTACAAATTTTGAA
GTCGAGATTGTGACC
>Contig360
TCGAGGAGCAGGCAACTTGCTGATTAGATGCTTGGAGATTGCACCTGATTGGAGGCAGGC
AATTACTCTCAAGAAATCAA
>Contig361
AGTGGAGGAAGGAGGCAATGAGAGATGTTCACCGGTTTCTTTAAGCTGTTGCTCCACCGG
GATTCACATACTCCATTTTTATAAATAAATAAATAAATTATATAAACCCTAACTAACTAA
CTAAGTGACTAACTAGATAGGTAGGTGTTTGTGTTGTGTTAATTTATGGAAAGCAAGTGT
GGGTTTTGGAAACCTAATTCATGAATATTTTTGTTTTGAAAAAGGTCTGTCTGGTGAGTG
GTGGTGGTGGTGGTGTTTGATAGTGGTTTGTTTGTTTGGGTGGTGGGGAGGGAGGTTTAA
TTTTTACTCCCCCCG
>Contig362
ACCAACTAATAATAACAACACGGGACCGGATGGGTCTTACCATCGGGTCCTGAAACCAAT
CCCAGTCCTCTCTAAAGAACCCGTGAATTTAGACGAGCTAGTTGGAAAGTCGTCACAGTT
GAGCCTAAAAGACACTGACCATCATTACATTGAACCCTCGTCTCTGTCATTGACATTAAT
GACTGAACCCTCAAGGCAGTCGGCTTTTCATGCTAGCATTCCGGTGGTTGGTAGCTCGGC
TAAAGATAAGGGGACCGGTAATGGTTTCCTAGCAATTTGATGTGCTGTGGTTCCGTCCAA
ACTTTGCTATGCAAGGTATTGACG
>Contig363
CATGGCGAGCTTGTTGAGAAAGAAAACGGGCTACCAAAGGGCCATGTAACTATTGGTGTC
ACTTCTGGTGCATCTACTCCTGATAAGGTTGTCGAAGATGTTCTTGCGAGGGTATTTGAG
ATAAAACGTGAAGAAGCCCTGCAACTAGTTTAAATATATTTTGTATATGAGTAAAAGCTA
AAGATACTATATGTATTATCCGTCAATACTTGTTTGTAACTTGTTTGAGTGATCAACGAG
GGTATTTGAGATAATA
>Contig364
ACCTTTTGTCTCGTGAACGCAATCCTCCTCTCAATAACAAGGTCCCATGCGCGTCCACTA
AGAGCGTATCGGATAAAGAACTTTATGATATCGAGTGGGAAGTAAAAGACGATATTGTAG
AGCCAGATGGCACCAGCCCATCCCCACCCAATTCCTTCAACTGCAGCGAAGCTCCAATTT
GCATTAGACCGCTATTAATGTAGCAATCAGTTGGGCAATAGCGAAAGCAATGATAAGCAG
CCAACCAGGACGCTCCACAAACGACCAGCTTCGGGACCTCGTCACAAAAATCAAGGCTTG
GCTGATTGTGCTGACTTGAAGATATATAGCCGAAGCCAGCTTTCTAAAATCGTCATGAGC
TGCTTTCTCGAGGGTTGGCACACCAAATGTACGCGGAAAGAAATCTGTTTA
>Contig365
CGCCGCTATGCGCGGGTAATCGTCTAGTGTATATATACAAGGAGAGGATCGGGTAAGTTT
TAGATTTTAAGTGCGGATGGTGTGGATGAATAAGGGCCGCACGATCAAACGTCCGTTTAA
TCTGAGGTAAAAAAAGACTCAATGGCATTTTTGTAACTATCCTGAACTTGAGAACTATTA
TTTTACAATAATGGTATATCTGAACTAAAAAACTTAACTATAGCAAAAACATTAAAATCA
ATAGAACT
>Contig366
GAAGATGAAACTGATGAGCTAACAAACCTAGGTTCCTTAGACGAGATTGGTGTCGATGTG
GCTTCACAGTTATCATCAGCTCCCAAAGGAAAAATTAGCAGGGAAAATACCGAGGATGCT
AGCAGTTCCGGCCTTGATGAACTAGAGAAGAGATTGGCAGCCCTAAGAGGTTAAAAATCC
CTTGATCGTATACGCTGCATATGATCAGCAAGTCACAATTTCATCCATGGAGCTTCTTCA
TAGAGGTTTCTGCACTTATGTACATGTTCTCCATCATTTGATGTTACTTACAAATCCACC
AACATGACTTTTCAGCTTTAGGGTTCAAATGGTTTATTTGTAC
>Contig367
TCGGGGAGGCATTAGGATTAACCCTTTGTTTTTACACCCGTGTTTTGTTATAATTACATT
GGCTACATTGGTCAAGTAATTCTCCCACACCCTATGCGATGTACCCATTTTTGGTACACG
ATACCCCTAGTACACCCCTCCGAGCCTATCTTTTCATTTCAACCTTTGAGCATCTTACTC
AAAAGTGAGAATTTGTTACACACCACTTAAATGTACACCCAAATCGCCTTAGCCTACCTT
GTAATGCACTCACCTTTAGTGCATTATTGTGACAACAATTGTTAAACCCTTTGTTAATTA
TCTAAATCGATTACATGGTTGCTAAGTCGAGTCATATCCTTGTACATATTGTTTTGGGAC
GATTGGGGACTCATGGGTAAAGTACTAGTGTAATAGAGTAATGGGGAAGAACAACATTAT
TACCCCCCATATGTGCAAAATATTTTAAAAGTACTCCAAGTTTTTCAATTATCTTAATTC
GAGTCATTAGAATAGTTAATTGTAAAGTATGTAAAAGTTCAAGTGTAAGGGAAGAACCGA
GGCCCCTATGATGTATTATTTTGGATGGTAGGGGTAAGAATGTATGC
>Contig368
CAACGATAATATATCCTGCTAAACATCATCGTCAATCTATCCAAACCTCAAACTTGTATC
TCCTCCATTCAAAGCTGCAGCTGCCTCATCTGACTCATCTCAAGCCGTCGATTTACAACT
CCATGGCTTCATCTGTATTCCCAGCAGAAGCATGTGAGACGTTGGGCGGTGTTGGCTTGT
GATGCTGAAATGTTCCCCGAGACCAAACCTCAGCCGAAAGCAGAAGATGCTCCTTAAGAC
TAAACAAACAACAGTTGATAGAGAGTATCTCGAGTATGACAGTCCCAAGACGGTGGTTTA
TTGCAGAGGCGTGTGATGATCTTGGAGGTGAATTCTGTGAACCAGCGTATCAAAAGTGAT
CGCACTTAATGAATCAGCATATATTCGAGTGTATTCTATTGTATATTAATGAAGAAATCG
AGTGTGGAATATATTATGTAATCTAGTCGTTAGCATCTCGATTGTCCATTCCTAAGGGCA
ACTGTGCCAGTGAAATGTTTTATGATCAGAGATGTATATGTTAAA
>Contig369
GAATACTCCAAACTTATTCCAAATGGCAAGTGTAACTTCTTCATCAATTGCCATCTCATC
CCTTCACCGGCCTTAAGGCCGTTGGAGCTACTGCTTCAAGGAGCAGTGCTGCCACTGTCA
AGGGTGGCATCAGCTGCTCCTAAGCTTTCAGTGAAAGCTTCACTGAAAGATGCTGCTATT
GCAAGCTGTTGCAGTTTCCGCCAGCGCGTTGTTGGCTGGCAACGCGCTAGCTTTTGATGT
CTTGCTAGGAGCCAGTGATGGTGGCTTGGTTTTTGAACCATCCACTTTCAGTGTCCCACC
TGG
>Contig370
GGACGGAGACGGAGTATAAACTCACTCACTTTTTCATTTTTTTGATTATTCAACTTTGCT
TATTCAGATGTCGAGAAGATATGACAGCCGTACAACAATCTTTTCCCCAGAAGGTCGTCT
CTACCAGGTCGAGTATGCAATGGAAGCCATTGGAAATGCAGGATCTGCCATTGGAATTCC
TATCAAAAGATGGAGTCGTCTTGGTTGGTGAAAAGAAAGTAACTTCAAAGCTCCTCCAAA
CATCAACCTCAACAGAGAAGATGTACAAAATCGACGATCATCTAGCATGTGCTGTAGCTG
GTATCA
>Contig371
CCAGGTCAACCAGATTATATAACCAAGGAGCCAATGGACGAAGGTTTTGGGGCTATAGTG
AAAACATGTACCAAGATTCAAAGGCTCGCAGTCTCTGGTCTCTTAACTGATCGGACATTC
GAGTATATAGGAAAGTACGCCAAAAACCTGGAAACACTTTCTGTGTCTTTTGCTGGAAGT
AGCGATTTGGGTATGGAGTATGTATTAGGCTGCCCGAAACTGAGGAAGCTGGAGATACGA
GACTGCCCGTTTGGAAATGCTGCTTTG
>Contig372
ATAAAGTTTCATAAGCTTCTTGAACCCCGAATAAACCTCGTGGTATATTCCTCCATCCTC
TCAGGTGGTGACACGTCAGGATGGTACTTTTAAAGCCATTTTCTTGTATGCTTGTTTTAT
ATCCGAGAGCGTACAGCTCTCGGATATACCTAGTAACTCGTATAATGTCTCATTTTCTGT
CGCTGGTTCTGTTAAACCAGCGGCGGAAAATGAGGCTCTAGCAGTTAGTTTAGATATACG
GATGGAAGTTTTTTGTGTTTTAACATCAAATTTGTTTTTTGGAACTGAAATGGATATTGG
TTTTAAGTGGTGATACAGGTAATTTATTTGATGAGTTTTAAGAAAGATTGAGTTACAGAA
GGAAATGTTTTTGAGTTCATTGTTTTTGTGTGTTTCAAGAGATAAAGTGCAATCCCCGCG
T
>Contig373
CACTTTACCCAACGTTTAACTTTCACAGCATGTCTGCTGCCTAATACCGTCTAAGATGAT
CCCTGGTGAAGAACGGATGCCTTAGAGCCGCCCTCGCAGATAGCCTCTCCGAAGGATCAT
TACCTTAAAAGCCCTTGCAACAGATGAATTAAATCGCCTGCGGAATGGTCTACGTGCTGC
ATAATCAGGTTCTGAAGGCGAGGTAGCTTCAGGACGGCCTTGATACTTTCTCTTGAGGCT
GCACCCTCAGGCCAATCCAACCTACCCTTTCTCACATATTTCTCTGCATGTCGATCTGCT
TTCTTCAACATGTGCGAGGCAATGGGCCAAGGACCCTCT
>Contig374
AGTCCCAATCTCAACAAAGTCTTACATAGTATTTTTCGTATGTGAGTTATGGGTGATTTG
GGAAATGGAGAAACAAGGTTGTTCATGCTCCTCCCGAATCTCGTGACAATACTCCTGATG
AAAGATATTTTTTCCCATCCATTCAAAGGTTATGGAAGCTTGGATTTCTGCGCGTTGCAA
GCCCTATGCATTGTTATTGGAGAAGTTGGATATCAAGCCTTCGGTCTGTGTTATTTAGTT
TTGGGTCGCGTCTCGTTGTTACTAGGT
>Contig375
ACCGGGCCATGATTTCAAACTAACAGCTAACTTCAAGGATATAGATGCTTCCAGCTATGA
TGCTCTTGTCATACCTGGAGGTCGAGCTCCAGAATACCTCGCACTTGATCCAGCAGTCAT
TAAGCTCGTTAAAGATTTTATGGAGGCTAAAAAGCCTGTAGCATCTATCTGCCATGGCCA
ACAGATTCTGTCTGCCGCTGGTGTTCTCAAGGGTAAGAAATGTACTGCCTATCCTGCTGT
CAAACTTAATGTGGTATTGGGTGGTGGAACCTGGTTAGAACCAGACCCAATAGATCGCTG
CTTTACTGACGGAAATCTAGTAACTGGAGCAGCCTGGCCAGGACACCCACAGTTCATCTC
TCAGTTGATGTCATTGCTTGGTATAAAGGTGTGTTTCTAGTGCCATTCCATGTTTGTGCG
TGTGCATTCTGTTTTATACAAAAGAACTTCAGAATAGTGTTGTTGCTGTAAGTGCTCTCC
TTTGTATTGAAGAGAGATAAAAAACA
>Contig376
GGACACGTTAGTTGATTAACACAAATCCTCTCAGATCTTCAGTTTTCCCTTCACTTTCAC
TTTCATTCCCGAAATTTGCTATCAAACGATAGTGTGAAGTCATGGGGACAGTTGTTGAAG
CTGCAAACAAGGAAGCACCTGGAAGTGCTCTTGCTCAAAAGAATCCAAAGATTGTATTTG
TCTTAGGAGGTCCAGGCAGTGGTAAGGGCACCCAATGTGCAAAAATTGTAGAG
>Contig377
TTTTGGGTATCTTCTAAAAGTCACTAAAGATGCTAACACTCACCAATACACCACCAACTT
ACTTATTGGTAGCCCACAACTTCAAGCTAAACTTGTGGTCCATTTATCTGGTGAGTCCAT
TTGGCTTACATGTCCACCTTCATCAAGAAAGTTGATAGAACATGGTTCCATCACTAGCTT
GGTGACAAAAGTACAAGATAGCAAGTACCACCAAAACCCTGTCACGGGTTTGGTGGTACT
GGATATCTAGCAGAAGAAACTGTTTTTTCTTCTGCTAGTGATGGCAATACTTTTAAGATA
CCAGTCACTTGTTCCGAGGAGTATTTTACTGCAAGGACTAGTGACTGGTGCTAAGAGGTG
TCTTGGGATTCGGAAGGTCAAAAGCTTGCTTTTCAGTCTCGGACTATAAGCAGTTTTTGA
CCTCCCGAGAAGATTTAGTATATGTTTATCTAAATCTGAAGGGTTTATAGTTAGTGGGCC
CCATGTTTCCAATAGTTTATCTTACACACCACTAGTAACTAATGGTGTGAATGGTAAAGG
CTAACCATGTTGGAGTAAATTCTATCAAAGTTAATGGTAGGAAGTTGGCTATTGGACACT
CTATAGGTGGTGTGGAAATAAGTACTATTGGTTCCATACACTACTATGGAAAGTACAATT
TATGAGATATTCACTAGAGCATATGTAACTTTCAGCTCAAAAAATGAACATGACTATTGT
TGACCCTGTTGCGCCTTTTGGGACTTGTTTTAGATCACAAGCTAAGGTGCCCGATATCGA
ATTAGTCTTGCAAAGTGTATTGGTTAAGTGGAAGATAACAAAGGAAGGAATGTTATGGTG
GATGTGAGTGA
>Contig378
AGCAGTCCCTCATTTGCGACATTTGAAAGAGCTTGATACAAGCCTATCCATACTGGTATT
GTGGCCAAAGTAGGTAAACATCCTGCCAAAGGATTGACCCCTGCCTGTTTATATAACCTG
CCTGTCTCGAGTTGTATTCTTTCCTGATTTCCTGCATATCTTTGTTGAATTGCTTTAAGC
TTCGGCTGCAGATTTTGCATCGCCAAAGTGGACTCAACCTGTTGCTTCGTCAACGGCAAC
GTCGCTAG
>Contig379
ACCATATGAACAAACCTGCTGTGGCCCATGAGGTTATGATACGGACCCACACTGAGGGCC
AGCCAACATCCACCAACCTGCCACTCTCCCCGACTGAAGTTGACCATCCCGTGAGAAGCA
TTGCGGAGTACATGCTGGCAAGGGAGAAGATGATGTGGAAGAAGGAGTATGAATATGAAA
CCGGGTTTGTTGTTTTCTTTCTCTTCATGCTCGTCTCTTTTGTCCAATGGAAGCAATGGT
TTCTCGCCAACCTGCACGAGGTGAGTCTGGAGGGGAGAGCAAAGTTGTAGAAGAACCAGC
ACGAACAAGCAGAGTATACCACAGAGAGTACGGTTGTTAGCAATCCAACAGTGAGTGTGC
CAGTACTAACAAGCTTTAGAATGCTTGTGTAGACCATTGCAAGCATAATCCCTTGGTTCA
CTTGCAAGTCCACTATAGCAAAGATA
>Contig380
CGATTTGGTTGAAGTCAATGGCTTCTTGAAAAATCCGACGATTTCGAGTGAGGAAAAGCA
TGTTGCAAACGTTGTTATACCACAGGTATATGTGAGATCTAAGAAAACTTATCACCAGAA
CATGGAAACACCAATTGCTTGCTAGATTATCATCCCCTTGATGTTTCAAATGTATGACAG
TTCCAACCAATGGTCCAAGTAACAAATACTTAAATAGACCAAGATTTTCCCAAGGCCATG
CGGATAGAGGAGGAGTACTCATTTTCATTAACAAGATATTAAGAAGTAACCTTCTTTTAT
AGGGTAACCTTGTGTGATAGGTGGATCAAACTTGTGTTAGATCTTTTACTCTATAAAATA
TTGACTACAACATGAAGCTTTTTCCTGTTACAGCCAAAAGGGTGTATGATTATGCTATAA
GTTTGA
>Contig381
TCGGCAAGTTTGGTGCTATATTTAACAAAAGAAATGAAGGAGTCGTTGCCGGATGCAGCA
ACACATGTTAGTGACTGGGTTGGAGCCACATATCTTTTGATGCTTTTAGGAGCAATTTAC
TTTGCTGATGCATATTTGGGCCGTTATCTCACAGTTATCCTGTCTTCTGCCGTTTACCTT
GTTTGGAATGATACTATTGACCGTTTCAGCATCAGTCAA
>Contig382
TGTTTGTTTAGTCCGTAGGAGCATCTTCGGCTTTCGGCTGAGGTTTGGTCTCGGGGAACA
TTTCAGCATCACAAAGCAACACCGCCCAATGTCTCACATGCTTCTGCTGGGAATACAGAT
GAAGCCATGGAGTTGGTAATCGACGGCTTGAGAAGAGTCAGATGAGGCAGCTGCAGCTTT
GATGGAGGAGATACAAAGTTGAGGTTTGGATAGATTGACGATGATGTTTAGCAGGATATA
TTATCGTTTTTCCGAAAGTTTGTAGTTGGCGAAAGGGAGGAAAGGTGATGAGGCGAAGTA
GATAA
>Contig383
TGATCGTCGTAATCTAGCAAGCAAGCTTGTAAACCACGGATCGTTGTCCCAACGAGGGTT
GGAACTGATCTCGTCACTCAAGATCGTGAGCTATGTGAGATGAATGGGTTTGAAAGATGA
TTTTGGTTTAACTATACTACAACGACACATTAAAATGCAATTAAAATAAAGTAAAGCAGT
AAAACGACACGAAATAAGTAAACAAGTAATGAGACATGTAATAAAGGGACTAAATAAAGC
GGTAATTAAAGTGCGATAAGAAAATGAAAGTGGTAAATGAATTTAAAAGACAATGTGTTT
GCAAAGCGACGCGAGTAAGTTCATTAAGTTTGAGCTAAAGGTTTGTGACGAATTACTTTC
CTTTCTCGAGATTAATTGTTAATTGATCTTTTAAAAAGAAAATAACTCTAGACGAGTGAT
TTAATCGTTCAAAGGGCTTTTATTCTTCGAATAATTAAGTCACACGTCTAAATAATCTTA
CGATTATTAATCACAAAACTTTAATACTCGCACTTAACTCACAAACCCGATTCACTAAGC
AAACACGTTTTAGACTACTCACGACTCATATTAAAACGTAAAGCGATAAAGAAATTAAAA
GACTTGTAAACATTTAACGTAAATAAAGTTGATAACTAAAAATGAAAAGACGTAAGACTA
TAATAAGAAAAGGTTACTAAAAAGATTTTAAAGAAAATTCGACAGCATAACGTTTAGATT
TTAAAGAAATAAGAACCTCACTCGAAAGATCGATGAGGTAAATAAAAGGCCTAGCTCGGC
ATAAAAGAAAAATGAACTAGAAAGAAAAGAATCAAACCATACTCGCTACTAATCTTAACC
CTCTAAAAATCCATACTCTCTAAAAATCCATACTCTCTAAAAACTAAAAATCCATACTCT
CTAAAAATCCATACTCTCT
>Contig384
TGTCCACCATTGATCCGTTTCCAGTCTTGGCATACAAACATACCGGCTAATCGGACCAAC
CAATCATTTAACATGTCCATGTGACCAAAATCCCTAGCCACAAAATAACAAGAAGGAGGT
TTACATTCGTTAAAGAAAAATGGATGGTTGCATCCCCAAGGTGCCGCGGGTGGGAAGCAC
CCGCAACAACCATCATCACCTAAGCCTTGTCCCAATTAAGGCTATAGGCATTTCAATCTT
GAAATTTTGTGGTATGTAGTTTAGGATTTTGGGTTCGAGCCTGTTGGCATTATCTGGACC
TGCAACAGGATCTAACCCTATTAAAGCCTTTGAATTTGAGACTTGTTTCGGCGTGACCTA
ACGCTAATGCAAATGCTGCTTTTCCACCCTTTGCTATGGCCGGCTAGAGCTACGTTACCA
AGATCTGGTGATACATCATGTGGCAGTACTAGTTGAAGGTTTTGACCATCGTCTTTGTGT
ATCCAGTTAGCTGTTTCGGCTGCATTCTCCACATCACCAACTGCGGAGCATATACATAGG
CCAGTCACCGAACCCCCG
>Contig385
GATCACAATACCACACATGATCCTCCTGTTTTTATACTAGTATAATACTACAACACATAA
CATAGTTGCTCAATAATAATTTATAAAACCTTTGATCTAACATGGCGACCAAACATGAAG
AACAAATCGACGGATTCAAGTTCGAACAAAGGCATGGCAAGGAGCGCGTGAGAGTTGGGC
GAGTGTGGAGATCGGGTGAAAATGGTCGACATGTCTTTGTCGAATGGAACGTTAGTATTA
GTCTTCTGTCGGATTGTATCAACGCCTATGTTCGTGCCGATAATTCCGATATCGTCGCTA
>Contig386
TTTGTGAGGTTAGGGTGTTCTGCCAATTTTGGTGATAAGGGCATGTGCTTGACTATGGAA
AATGTAGTCTGCAGATGTAAATAGGCAATTGAGACTGGATGTGTCGTTTGTACTAGATGA
TGGCCCCCCTATGATAATTGCTTTGAATCTGTAGTGTGAGGTAAGGAGGGAAACTACACT
ATAATGGTTCTCTGTTTAGCTGTCATAGGTGTTGGAAATGTAGTCTTGCGCTTTAGGCCA
TCTTTGGTGA
>Contig387
AGGATTTTGATAACAGAATGGAGAAACCCTTTGTGGGAGCTGTGGAGGGAATTACAGTGG
TGATGAGTTCTGGATCGGCTGTGACATGTGTGAGAGATGGTATCATGGTAAGTGTGTGAA
AATAACACCTGCCAGAGCTGAGACCATCAAGCAGTACAAATGCCCTTCGTGCAGCACAAA
GAAGGGTCGCCCGTAAGGCAATAACACCATTATCT
>Contig388
GAGGTTCGCCCCTAGAATTGGTAGGAAAAGCATTTATGCTATGATGTGTATACCGGTAGC
CACTTAGATTCTAGAACTTGCGTTAGGACCATCTCAAATCCACGAGTGAGACTACATTCA
TTGTAGTTAGATCTACTACATGATAAGAGGCATTAGGATTAACCCTTTATTTTGCACTCG
TGTTTTTGTTATAATTACGTTGGCTACATTGGTCAAGTAATTCTCCCACACCCTTGG
>Contig389
CTGTAGCAAATACCGTAACTGCTAATGGTAAAGGAAAGAAATATAAATTTCCATATATTT
GGGTTGGCAACTCGGAGACACAATGTCCAGGGTCAATGTGCGTGGCCGTTCCACCAGCCA
ATTTACGGACCACAAGGCCCACCACTCGTCGCCACCCAACAATGATGTAGGTATGGACGG
TATGGTGATTAACTTGGCTAGCTTATTGGCTGGGTACGGCCACGAACCCATTTGGGAATG
GGTATTATCAAGGGGACGCGAGTGCCCCATTAGAAGGCTGCATCCGCGTGTCCAGGAGTA
TATGGAAAAGGGGCGTATCCCGGGTACCCGGGGGATTTTGTTGGTGGACTCGACTACAGG
TGCTAGTTACAATG
>Contig390
TGACTGTTCACCCCGAATCATACACCGAGACATAAAAGCAAGCAACATTTTACTAGATGG
AAATTTAGACGCTCGAGTTTCTGACTTTGGACTTGCAAAATTACTTGAGGATGAGGAATC
TCACATTACAACAATTGTTGCTGGAACTTTTGGATATCTGGCTCCAGAGTATATGCAGAG
TGGTAGAGCAACCGAAAAAACAGATGTCTATAGTTTTGGTGTACTTATGCTTGAAGTTAT
AAAGTAGAAAGAGGCCCACCGACGCTTCTTTCATAGAGAGAGGTCTTAATATTGTTGGCT
GGGTTGAATTGCTTAGTAACGGAGG
>Contig391
CGGGGATCTCGTAAACCTCTGCAAACCTATTGACATCCTCCATAAATCTCCATCAAATAT
GCTCTAAAGTCTAAACTATATCAATACTCAATAGGGTGTTTTTAAAGAGTCTTTTTGAAT
TTTAAGGGTCAGTTTCTATATACACAATAAAATTGACAAACTATCAATCATTTAATTTGT
TTTCCCTCCAAAGTCTAACAGAAAGCACTGTATGCTTCACATTTCACAAATTACATCATG
GATTTATTGAGCTCAACACCGTTAGCTTGTGCAAGGTTTGTTACTCAAAAAACAACCCAT
GGAGCATTGCCCAAGTCCACACACTTCCTCCGCCTCGTATTCAACTTTTTCCGC
>Contig392
CTCCTTGTCCTGGATCTTGGCCTTAACGTTATCGATGGTGTCTGAGCTCTCGACCTCGAG
AGTGATGGTCTTGCCAGTGAGGGTCTTAACGAATATTTGCATCTGTACAATAACAATCCA
AACACACAATAAGAAACAAATCATACAACCAAAAAGGTGATTAATCAACTGCAACATACT
AGTTTTATAAATATATAAATCCACAAATTATAATACAAACAAAAACAATGATTTAAAAGG
TTTCTAAATAAACATATACACGAATTCGTATATAATTAATAAGATCAAACAATTTAAAAT
CTCCTAGTTACAGATATAGCATCGTATAAATTCATTCAACAAATAAAAGGAAGAATAGAA
TGATACCTTGAGAAAATTGAATGAAGGATTGTTTGAGAGAATTGAATGATTTAATTGTTG
GTATTGTCCCCGCG
>Contig393
AGATCTTATAAACTCAAAACCTCTCAGCTGAGCTTCTTTTCCAGTGGCATCCATGTCAGC
CAGGACAGCGATCCTAGCTCTTTGGTCATGGCACAGCTGTTCTAAGCTTTCAAACTGTAG
TCCTTCCTTAGCAGCCCATGCTTTGAGCATATCTGTGTCCACACAAACGATAGCAACTAA
GCAAGAGTTGAAGCTGTCACCATAAACAAAACATTGTGCGACAAATTTGCTA
>Contig394
ACTTCTATCCAATTTCAACCCCTCCATTTCTTTGAGTCGGGACTATTTAGCTCGTCTACT
GTTTTGGTGCATGTTGTTGGGACATTACCTGAGGGGTCTAGAGTACCGAGTGGAACTTAT
GGAGCTTTTATCATTGCCAAGCAATGGACAGAATGAGGCTTCTGATGGTGAACATGTGCA
ATAAGGTTTCTTATCTGTATATTATAGACGATTTGGTAACATTATCCAGATGGTGGTTTG
TGTCAAAGGGAAGGAAAGGTTAGGACATTGGTGCGCACATAATTAAATTCCCGATTAATG
TTTCTAGTTGCTGCCCAAAAATCTTTCAAGA
>Contig395
TTGACTAGCCCACAAGAAAATGGCTTGTGGTAAAGGCTGTGGAAAATCCATTTATATGGT
AATTAGTTCACCATGGTTAAGATCTAAGAACTAACTAGTCCATAAGCAAACAGCTTTTGG
TAAAGACTACTCAAATCCGTTGATAGCTGATGATTTGCTAAAAATCATATGGTTATCAAT
GTACCATGGTTTACTTAACCTAAACATTGGCTACTCCAGAGTTAATGGCTTTGGTAAAGA
GACATCAAAATCCATTAATTTTCAATGATTCACCTCTCACAGGAGTTAACACACCTGGAA
GTGATGAGAATAGTATGAAACTGAATATGATTTGATGTATCTAATGTTGCTGAGTAGCTG
AGAAGAAATTAAGTTGCTGTAAAGACAAAGAATTGTTGCTGATAAAGATTGCAGATACTA
CATACTGATGATAAA
>Contig396
GGTTTCATATATGGAAGGTGATGATGAAGATGGTTTTGGGTTTATATCTACTAGAAAGAA
GGCCAACCAGATAAAGGAACCTAGAGAAGAGAACACGGTTTCATATAAAGATGATGATCA
GGAAGAAGAAGAGGATGATGAAAGGGATGAAGAGTTTAAGTTAAG
>Contig397
GGAAGACTTACAACCTTAACTCTTTTCACTTCAAAAACACAAAATCCATGTTCCTCCACC
TTTTTCAATAATAACTTAAGATCCAAACACCCTTTAACCTTAATCACAAAACCCATATCT
TTGTTTTCTTTTTCTAAGAATGGCTCACGTTGTTCCCAAAGCCACTCTTGGCCTCACTCA
TCCTGCACAGATTGACCATCCAAAGATTTCTTTTGCTGCTAAAGAATCCGACTTGGTAGA
ATGGAAAGGAGATAT
>Contig398
AAATCCTGAGGATGACGGAGCCCGTTTTAAGTAATATTTGTTAATGAACACTACAACTGC
CCAATCCAGCAGTATATGTAATGGATTCTATTGCGCTGTAAAAATTGCGACCAACCAAAG
CCCCCGACTGCAAAAAAGAATGTCGCAACCCACTATGATCAACACGTCATTATGATTACA
AATTCTGGTAAATTTATAAACGGACCCTGTTTAAAGAGAGTCGGATGAGTACATGCATTC
TAACTTTCATACTACGTATAATAACCTATGTATTGTAATAATAAAGACATGTGTGAGTTC
TGCTTGTTTCGATCAGCTGTGTGTATTTCATATTTCCTTCCTAATGTACGTTGATCTCGA
TTTAAGGTTTAATTTAGAGGCGTTTTATTTTAC
>Contig399
ACCACACCCAAATACAAATCCCCAAACACCCCCAAAAACCAATCCCTCACTTCCCCCAAA
ACTGACAATCGCCGGTATCCACCGTCTCATCCGCAACCCTAACCTCACGCTCTTCTCACG
CGCCATCATCACCCGCTCCACCACCACCACAACCACCACACCCTCCGCCAAAGTCTCCGA
CCGCATAGTCAAACTCATCACCTACGATCCAGACGGCAAAAGACGCGAAATAGTCGGCTT
AACAGG
>Contig400
AGATGTTTTGACAACTCAAAATTACAAGAGTGCTGCGACGTCATATGCAGGCTCGAGGAA
ACACTCAACCTGCCTAAGATCAAGAACATACCGAAAGCTAAAGACTTGGTTCGGGCCATG
TACGGACTCAAGGTTCAGACCATGTTCATCTTTAGCACATTTGTGGCTGCTTTTTCATCG
TCCCCCAAGCCTCTTGTAGAGTTGCAAGTTCCCAAAGAGTACTTGTGGCAAGAAAGTTTT
ACCGTTTTACAGGTTTCAGTGAACTGTGAAATCAAGAACATATATGCTTCAGGGGAGTTA
TCTA
>Contig401
ATCACAAGTTATATTCTAGATATCACTGAATATCACAAGTTATATTTTAGATATCACTGG
AATATCTATCACTTGTGATATTCTTAGTATCACTTGTAATTTTTAAATGTTCTGAATATG
ACAAGTGGATATTCAGAATATACACTTGTGATTTT
>Contig402
GGTGGGAACATGGAGAAGCAGTTTTATGTTGGCACACTTTTTAGCGAAGTTCAAAACGTA
TTTAGCCCCATACGTATTAAGAGCTAGGGCAACGTCATATCTTTCATCAAAGTTGGTGGT
GGCAGCGATATTAACAACAACATCAATGTCTCTCAACATTTCTACCTTCAAACTGGGATC
TTGTAATCCTAAATCCTCAAAAGTGATGTCCCCTGCAACCGGAGTAACTTTTTCCGACAA
AAACTTTGCAGGTTTGTACCATGTTTCTC
>Contig403
AGGACCTTTGAGTTCCATTTGAAGGCGAAGCTATATCATTGTTGGTAGCACCCGGGAATA
AAAACTTTCCC
>Contig404
ACATGGGAAATGATCAGTAAGAAAACCACCACCAATTTCCTCTGTCAAAGATCGCTATAA
AACCCCATTCATCACCAGGAAGAGGACCCAAGTTACATATTTCAACTGCAAGAAGATCGC
CTGGTTTAGCCGCTATTCCTTCATCATCAACAACTCTAATCGGCCCGCTTAGATAATGCA
ACAACTGACTGGTCTGCATATTTGATGTCTTCAGCAGTGTATTCCCGCGTAATGCGACCA
CCAGAAAAATCAACCATCTCAACCCGGAAAACCTCCCCAACACTAACCTGAGCAACAGGC
GGTAATATCGGGGTGCCACCGGTTGTGAAGAGGGAGCTTCTGTTCTCTTGGTTTCTTGGT
CACATCTATT
>Contig405
ATTAACTCTCTAAGCCCATGAGCATAACTTTTTGGTTGGGGCATTAAATGGAGGGCGTCC
ATTAGCAACATATGCCTTAGGAACATCGTCTTCACTCTTCATGGAAAATGGTTGGTTGCC
TTCAATCATCTCCTGTAAAATCAAGGCAAATGAGAAAACATCCACTTTGGTATCGTAGTC
TTCATTTTTGAAGACCTCTGGAGCAAGATAACGCCCGGAGGTATTGTCTTGAAAGGTCAC
CAGCTTTTTATGTTTGGCTGCTA
>Contig406
ATCTTGAATTCTCTTGGTGTCGTCCCTGTGGAGACAACTGGACAGCCGTTTGATCCATTG
CTGCATGAAGCCATTATGCGTGAAGAGTCTACCGAATTTGAAGAAGGTGTGGTAATTCAA
GAATTTCGCAAGGGGTTCAGAATTGGTGAACGACTTTTACGTCCCTCAATGGTGAAAGTT
TCGGCTGGTCCAGGACCTGAAATCACTGAATCAGTGAGCCCATCACCTGATACTCAAGTT
CAAGAGTCATCAGAGGTACCAGAGGATGTTGCCGAGGTCCAGTCAGAAGCATCTCGAGAT
GAGTGATACACTTATATAAATTTTCAGTTATAGTGAACCCATTATTACTTTTGCAGGGAG
GGG
>Contig407
TTGCACGAAGAAAACAACCTGGCAGGATTGGTTCCTGCATGATAACCAAGACATCAAGTG
GGTCATTGTCCTCACAGAGAGTACGAGGGACAAAGCCATAGGTTGTGAGGGTACACGACT
GATGAATATAGGACACGGTCCACCTTGATAAGTCCTTTTTTTTGTGTCAAGCTCATACTT
CACCTTGCTCCCCTTGCTGATTTCAATAACACAGTTGAATATTGTTGGGTGCTCGTGGGC
CTATCTCAAGATCATGCCAAGGGTGGGAAGCAGCTGATCTTCTCTTCATTGGATGAAAGA
ATTCTTTCGTTAAGAGGAGCATGAGAAGGATGGTAAGAGTCAGCAGTTTTGGTTTGGCGT
CTCAATTGTTGGAGTCATTGTTGCAATCTGATGAATTGAATAAGTGATGATGGAATAAAC
TCACAAACAGATCTACCTTCTTCTTTTCTAGAGAGAGAAAGTGTTAAAAG
>Contig408
TTTGAGACACTTGGTCTTAGTGTTAATGAGGAAGAAATTTTTGCATCTTTCTTTTGCCGC
AGCTGCATACCTACAGTCAATTGATTTCCCAAAAGACAAGAAGATTTATGGTGATTGGTG
AAGAAGGGATACTGATAGAGCTTGAGCTAGCAGGCTTTTCCTACCTTGGGGGTCCGGAAG
ATGGTGGGAAAAAGAATAAGAAGCTTAAGCCTGGGTTTTACATGGAGCAT
>Contig409
GCACTGGGAGGGTGTATATGTCCATCCATACCTTTTGAGTAGCGGGAACAAAGAATGTGG
GTACTTTGACCTTTTCGCCAGAAGCTAGGAGAACTCTGGCAGCAGCTTGAAAATCCTCGG
TTTTGCCTCCGGTACATGATCCGATATACACTCTGTCTATTTTGACATCTTTACATTCCC
TTGCTAAAGCACGATTATCAGGAGAATGAGGCTTTGCGACTAGAGGCTCCAACTTGGAGA
CATCGATTCTGTACTCCGCAAGAAACCTTGCATCACCATCACTGTAGACTGGTTCATACG
GAAGAGATGTTTTGCCCTCAAGGCATTTAAATGTAGTAGCATCAGCGAGAACT
>Contig410
TCGGGGTCGTCAAATTCGACCTACTACTTCTATATACACTTCTGGTCTCCCCCCACCTTT
G
>Contig411
TTACTGAACTAGCTTTAGAAGTATTTGACTGTCTTTTTTACCTTGATTTTGAATAAAACT
GAGCTCAACTTCGTTTAATCTTTTCTGAAGCTGGTCAACTTGGAGGAAGATCTGGTCAAC
GTTTTTGACCAAGGTGGTCAACGCGTAACGACGGTTGTTGTGGTTGATGTTCTTCACTGT
CGATTGATTTGAACATCTTGTAAACTCGCTGCTGCATCCATTTAATAATTTTTTATAAAA
ATTAAAAAGGGGGTTTTGTGACGAGAGAGATAAATTGTGAGGTCCCCGCGTA
>Contig412
GTAACTCTTGGCTCTCGGGAGGTTGCTTTTTCAAACTTTGAGGCAATATAACAGTAAGCA
ACTCTGGTCGCTCAGCTCTTAGAGCGCCTCTAATTACAGCAGCATTAGTACCAGAAGCTC
CTGATGTAAAGATGTGATTTTTCGTTATGACCATAGCATAGCTAAGAATCTCAATGAGCT
CTTGGTGCATAAACCCATATTACCCGA
>Contig413
ATCATTGGATCATGGTCTGCATAGTCGTCATCACATACCATAATCCGATGATTAAACTTA
TGCCTATTTTTCATCATTTTCTATATTTGTTCCAAATCTTGAAGACCCTTCTCGTTCTAT
ATAAAGCCCTAGGCTCGAAGGCCCGGATAACTTAAATCTTAAAGAGTTCGAGTTCATAAA
AAGGGCAATATCATCCATGACAACTTTAAACCTACAAAGTGGACAACTTGAGTTTTTTTC
TAACCATTTATCGATACACTCGATATGAAAAGCATGCTTACACTTTGGTAGCATTCTTAG
AACTTCAACAT
>Contig414
CAACTGTTTGAAGTGCACTGAAATGTCCAAGGACTCTTCAAGAATTGTACGTACCTCCAT
TTAGTAGACTGATATTGTTGGTCTTTACCATCATCAAAGTTTTCCCTTGGGAGTCGATAT
GGGGCTACATGAATTAATATGTAATCTGAGTTTAGAATAAGATCTACACACTACATTGTG
TGTTCTTTGTATTCAAATTGTGTAATAACTTTCAGATAAAGGCTCTTGATTAAATTTTAC
TGGGATCTGTAGTTTGGAACTC
>Contig415
GCTTCTTTTGTGGCAATCTGATGAATCCGGCGTTGGATGCATTCTCTACTTGATTGATGT
CATTGTAAGCTTGTTAAGTGGAAGACCTGTACGTGAACGGATGGGTCCTGCTATGTTGAG
TGCAGTACAGAGCCAGATGGGAGCGGTTGAAACAGGCTTTGACGAGGTTCATAATATATT
CGACATTGGTGGTCCTTAAAGGGTTACCTGAATATTCAGTTGAAAAGAATACCTAAGATC
AAAGTTACATCTAAAAATTAATTTAGATGATTCGGGCGATAAAGTCTCGTGCTCTGTATG
CCTTCAGGATTTTCAACTAGGAGAAACGGTGAGGAGTTTGCCACAATGTCATCACAAGTT
TCACCTGCCCTGCATTGATAAATGGCTGGTCAGACACGGATCTTGTCCATTATGCAGGCG
TGACCTCTAAATTAATTCTTTATTCTCTGTAAATTCCCAAAATGAGACATTTTTTCGTCT
TCTTGACACATAGGTGTTTTTCATA
>Contig416
CTGGATGTTGTAGTCTGCAAGAGTTACGTACCATCCTCAAGCTGTTTTCCAGCAAAGATC
AACCTCTGCTGGTCTGGGGGAATACCTTCCTTATCCTGGATCTTGGCTTTGACATTATCA
ATTGTGTCAGAGCTCTCAACCTCCAAAGTAATGGTTCTTGCCAGTAAGGGTTTTCACAAA
GATTTGGCATGCCTCCCCTGAGCCTCAAAACAAGATGGAGAGTGGACTCCTTTTGGATGT
TGTAATCTGCCCAAAGTTCGGCCATCTTCAAGCTGCTTTCCAGCAAAGATCAATCTTTGT
TGGTCTGGCGGGATCCCCCCCCGGGCCTGAAATTTTTGCCTTCACGTTGTCGATTGTGTC
AGAGCTCTCAACCTCGAGAGTGATGGTCTTACCAGTGAGGGTCTTAACAAAG
>Contig417
GACAAAACTCAATTTGAAACTAAAAAACCATGGTTGTAAACGTAATTTCAAAGGAAATAG
GTGTCACCATCAAGTCCAACACCTCCATACCTAAGAAAGTTAAAATTATGTCTTTTGGAT
CCAACTTGTCCCATCTTTTTACATCCCATTGGTCCTTTTTTATCAATCTAATATTCATAA
GAAACCAAAATATTTCCAAAATTATGTCACATCTTAAAAACTCGCTAGCAAAAAACTTTA
AGTCGATACTACCCATTGGCTGCCGAATG
>Contig418
TTATTCACGAAATTACGCTGTTCAATGTTTGTATATGTGATATTGAGATGATGTCAGGCA
ACAAGGGCTTACAAGGATGTTGTCACATAGTATGCGATATTAGGTTACGATTGTAACATA
TAACAAATCTCAACAAAACCACTACTCACCTGAGACATGACAGGATTTGCAGACTTCTCA
AATGGCAATC
>Contig419
GTAATCGTAAAATAAATTAGGATTATTTGGTGGGCAACCATCATTGCCCGGCCAATTGTC
CAACAGGATATTCAGGGGTTGAAACTAATCCTTGTAATGAAAGAGTTCAAGTGTATGTGT
TACAATCTTTACTTGTCCAAAAATAAATATTGTATATGTATATGTCCAAAATTAATTTAC
TTGTCCAAAATGAGACATTTT
>Contig420
GAGTGAGATGGCAAGGGCCAATGCTGATTTGGCATTGACGAGCTTACAAGAGTATGAGAA
CTGGGAACTCGATGCTCAGCAGATCGGTTTTGTTCCAGCGTTAAGAGCATACTTGGCAAA
ATTGCACACACCTCAGCATTGCAATCGACTTATACTTCCTGGGATCAGTGGTGGGATTCC
TGAGGTGGTGGTATGCTCGGAATGTGGTCGAACAATGGAGAAATTCTTTATGTTTCGTTG
>Contig421
ACACAAAAGATAATTCCATTTCATTAAAGGCTTAACAAGTACCAAACACTTGGAACTTAA
GATCTAACTAAAAAGCCCTAATAACCATTTCTAATAACATAACATAAACACTAATTTCAA
CCACCAATTTATAACGCCTCAACAAAGCCATAACATGTCTTCAAACTATGGAAATACCCA
TGTTAACCCTAGTTACACCACGGATAATTCAAGCAATACCGCGGTATCGCCTGTTTCTGA
CATGACTGATTGTTATTATCCCACAAACCAAAACCCTAGTCAAGATTTATATCAAAGCAG
TAATCCGATTACTACCGGGTTTTCAGACACTATGATTAGCCCGACGGGGTATTTAATCAA
GGGTGGACTTCCAAGCTATGGTTGATCACCAAAACAGCCAATGGTCCGAAGGCGAAAATG
GTGGTGGTGATGCTTTCTCAGACAATTTCGTGGAACGTGGAGGACGTTTGGTTTCTCAAA
CAACAATTCGACATGTGAGATATTAAACATAAAGAAAATTTTATTAAGTATATGTATACA
TTAATGGTTTAGAAAAGAACTTGTGTGATACACGTTTCTAATTTGTGATGAAAACAAATT
GTATGATTTTTTAATTTTTACTAAAGATTTTTATTTAACAGTTAAATTTTCTTTGTTTTG
ATTA
>Contig422
TATTAACAAAATTATAAAGGTTGAAGTATCAAGGTTGAATTATAAAGTTTATTTGTTACA
TTTGAATTATAAATTTGTTATTCAAAGAAAGTTAATAATCAGATTTCATTTTTACTTACG
AATTTCTGGAATGACAATTTGGCACGAAAATGTACTGGATTGCGGTTTTAAGGAACAAAA
ATGTACTCATAACATTTTTGTACTGAATTTTGAAAAATAAAAGCCAAATGTTACCTACTA
AAGTTGTTATACGTTTGTGTTTGCTCATGAATATGAAGTGCAATTTATATGTTGTTTGG
>Contig423
GGCTGATGACACCCTACGAGGAGGCGCCGTTGTTGCCTCAGCACTTTTGGTACGGGCTTC
AGCCAGAGGCATTGTTCCTGGGTGATTGAGGAGGAGTTCCAGCCATCGTAATGTTAAGTT
TAAAACGAAATTTATATAAGAGATTTTAAGAATGTTGGGAGTAC
>Contig424
GGAAAGAAATAAATAGAGAGTTCATGATCACGTGTAAGGATGTTAATATTCATGTAGCTA
TGAGGGTCCTTAATTTTTCACGTTCGGTGGATGTCCTTTATAAGAATAAGGATCACTTTA
CACATGTTGGAGTAGAGGTGATAAATCATATCAATCTCTTTTCGTTGATGCCATCATTAC
ATGAATTCCAGTTCTTCGTGAGCTACCATGTCTTACAGATTTGGAATTTGAATAAGGGTA
TGTTACTATGTTTTATATTGTGGTTACATTGAATAACATGCCAAGTTATTTGGCATATTA
TGGTTCAGCGGTACCATCGCCGGTTAATTTCTGCAAGTTGTCTTATAAATTGTCATGTAA
TATTAATGCGTGTGAGGTTTTTAATATTTAACGACGATGATGTTTAC
>Contig425
ATTGGACATTCATTCTCATTAATACTACTTCTTGGTCCTGGAAAACTTGTTCTCTGTTTT
GACAATATCACAGGTGATAAGTATAAGAAATTACATATGTATCACAGGTGATATTATGTA
TTCACCTGTGATATATTTAAGTAAATTTATTAAAATTTAAAGTTAATCTTACGCTTCGTT
TCCTTGCATAGAGAAGATGCTTCTTGCTAAGAGTATTTTCATCTTCTGTTAGCTCTTCCG
TTGTGCTGACCTTTTCGTTTATGTATGGTGATTCTAGTAACCGATTTTGTTTTTTTCTTC
ATTTGAAATTCTGCTTTATTGTAATTTTTTAAATTGTTCTTCCGG
>Contig426
GACGTTTATCCAGCTGGTGGAAGAGAAAAAGAAGCGTGTTTTGGCTAAAAAGGAAGCCCC
CTTTGAAATGGCAGCAGAAAGCTTGAAGCTGCTATTGAAGCGAATGAAAAGAAATTAAAG
AAAAAAGCATAAGAGACGATCTGTCTCTGCATCTGATAGTGACAGTGAAAGCAGCGATGA
AGTCAGAAAGTCAAAGAGGAAGAGTCACAAGACGCATAGGAACAGTGAAAAGAAAGATAA
GAGATCAAAACGTAGATCAAAGAGAAGATCTTTCTGATTCAAGCGATGATAGTGACAGCT
CGTAAGGAAAGGAAGTTGGAAGAGCGTAGGAAAAGACGTCTCAC
>Contig427
GGGAATTCCAAGTTGGTCCCAGTGTGGGAATTGAAGCTGGAGACCATATCTGGTGTGCTA
GATACCTCCTTGAGAGAATTACCGAGCAAGCTGGAGTTGTCCTCACACTTGACCCTAAGC
CCGATTGATGGTGACTGGAACGGAGCAGGGTGCCACACTAACTACAGTACATTAGCCATG
AGGAGAAGAAGGTGGTTTTGAAGTGATTAAGAAGGCGATTTTGAAACCCTTTCACTTCGC
CACACAGAACACATCAGTAGCTTACGGAGAAGGAAATGAGAGAAGAT
>Contig428
GATCTGTTTCTTTCCCATTCACTTCCACACATTCTTAGAGTGAGAAAGTACTTCAGGTAG
GGGGCAAAGATGGACTACACTTACGCACCAGGAAGGAATCATCTGTTTGTTCCGGGACCC
GTCAAACATCCCGGATCAAGTACTTCGTGCAATGAACCGAAACAATGAGGACTACCGATC
TCCTGGCAATTCCTGCTTTGACAAAAACTTTACTCGAGGATGTAAAGAAGATCTTCAAGA
CCACTTCTGGGACTCCTTTTCTCATCCCAACTACAGGTACTGGTGCATGGGAAAGGGCAC
TTACAAATACCTTGTCTCCTGGAGACAGAATTGTGTCTTTCATC
>Contig429
TTGCCGTGTATGGTTCCTTGGGCTTGTATGTGTTCAAAGGAGGTTCTTTTGAGTCTTCAA
GATGTAAAGGGGACACTGAAACCTTAGAACCACTCACTGCTTGTGGGGTTGACATCGAAA
CTATGGATTGATATCTTGATCGTGTATTCCTCATTTTTAGCTCCAAAGATGTCCATGGTT
TATCAGAAGAAAAGTTAATCTTCTGGGTCTTAAATGTTGATTTGGGAAGTGAGGTGTCAT
TGCCGTTAAGAGGGGCAGCGACTGAGCACTGAAATCCAGAGGCAGCAGCCA
>Contig430
AGTTATTGAAAATAGTTTCTATTAGGAATTGATTTGTATAAATTTTAAGGAACTGAATAA
TGAAAACTTGGACTTGTTTGAGTTAAAGTAACCAAACAATGAAAAGGTTGAATGAATTTA
AAAATGAGGGTGATTAGAGGACGAATGTATATTTATTTTCAATATCTAGGTTTATAAAGA
TTGTAAAGACGTGTGACATTTAATATAATTTACTACAGTATATTTATTTAATAACAAAAT
TTAAATCAACATACTATATTACGCGTATTAAGAATAATAATTGCAAACATTAATCATAGT
GTTAAGTTTGCAGACTATTTAGTGTTCCCTTGCTTATAACTTCTTGAATGCTGCTTACAT
CTTCTTCATCAAGTTTAAGTGAGAATATTGCAGTACAGTCTTTGATATGTTCTGATAACC
CAAGTCTAACACCCACCATTGACTCC
>Contig431
TAACATATTATCACTTGATGATTCCACGCTATTGTTGTTCACTAAATATGGCTCGATCCA
TGAATTTTCAGATGGTTCGGAAAATTGCGGTGTAACATCACTAGGGACTTCATAATCTGA
GACACTTAACGAACATTGCGACGAGTAATTACTTATCGAAGAAGATGATGGTGAATCAGA
TGATAATACTGCCAATAAAATGTCAACCTCTTGTTGGGTCTTTATGTCGGGCTTTATGAC
CGGATACCTTTTAGGGTTAGCTACGGGTTTGGGTATTTCAGATTGTTCAATCTTGAATAC
AGGTTGAGCTTTTGGAGCCCGGTTTTTTAAATGCGTGTGCCAATGGTTTTTTATTTCGTT
GTCGCTTCGTTCAGGCAATCTTGCAGCCATCATTGACCATTTGTTCCCAAATCTGTTATG
TAAAAGCCACAATCAAATCTTCTTCTTCTTTTGTAA
>Contig432
GAAAGTGATTTGTGGTAATCAAAGACTCTTATTTACTAAATTTCAACTTCATTTGAATTT
CTTGAACATTCTTTTCTATTTCTAGAATTCTTTTCTTGGTGTCAAAATAGGATATGTGAT
ATAAAAATGGAGGATCTATTGTCTTTTCTCGTTTTTCTTTTTCAAAAAATGATCTTGGAG
GTTGGTGTAATGCTTACTCTCAAACTTTTCGTTTATACAGTAGTAATATTCTTTGTTTCT
CTCTTCCATCTTTGGATTCCTATCCAATGATCCAGGACGTAATCCTGGACGTGAAGAATA
ATTTTTTTGTTTTTTATTGCTTGATTTTATAATTTTCTTAAGATTTTTTTTTAGCTATTC
CACACATTTTAACCAAA
>Contig433
GGTGTCGGAAGTGTCGTTTGCAACATCAAAGAAGGAATGATCTTGTGTTTATCATACTTG
GAAACCTATCAGATTCTCCAATAATGTCAGTTTTTGTTTTTTGTATATAACTATGTACGC
TTTTCATTTTATACTATCATATCGCAGTTGCAGTAATTGTGATTTGTACCATCGTCCTGT
ATAATAAGTCTCTAATGTGTACAAACTCAAGCAGTCTTCTACAATAATTTGCAATTGAAT
GAGTCATGTAAAAAAGG
>Contig434
TTAGCTGATGTCAGTGAAGCCAACGACAGCACCATAGGAGAAACCCAAGTTGCACAAGAG
CAAGACAAGGTTGAGAACGATGGCAGCGGTGCTATTGCAGAAGGTGCAAAAGAAGAAATC
TTTATGGCATATGATCAAGATAAGACCGAGAATGGTGGCGGCACTGCCACTGCTACGGAG
GGGCCTAAGGGCGATTTGACTGCTGCAGATAAAGAGAACGAAACAAACAAGGGTGGAGTA
GAGGGAGAAGCAGCAGTTGAGAATGGTACTCGTGTGGAGATCAAGCCGTGGTAAAGATAG
GGTGGTAACACCTCTTGATATAGGCTCTGAAGTTTCTTTCCGCAGCTTGA
>Contig435
GCATTTGAATATCCGGCAGTAGATGCAAGGTTCAATAATGTTTTCAACAATGCCATGGTG
GAACCATACCACAATTGTTATCAAGGAACTTCTCGAGTGTTATCATGGTTTTGAAAACCT
CCAAACAATTAGTTGATGTTGGGGGTGGTCTAGGAATCACTCTAAATATGATTGTGTTGA
AAACATCCCACTGTTAAAGGCGTTAACTTTGATTTGCCACATGTGATACGACATGCACCG
ATTTATCCTGGTATAGAACATATTGGAGGAGATATGTTTCAAGAGGTTCCACGTGGTGAT
GCC
>Contig436
AGTCAGCTACAAGCTTTTAACAAGGCAAGAGGCACACAAAAGAATAGTATGGGCATGTTC
TTGGAACCCATGTGGTCACCAATTCGCCACTGGTTCACGAGACAAAACTGTGAAGATCTG
GACGGTTCAGAAGGAAGAATCTTGTGTGAACATCTCATGACTCTGCCCACTTTTAAAGCC
AGTGTCACCGCCTTATCTTGGGCTGGACCCCTCCAACAGAATAATGACGGGGTTCTTGCT
GTAGGAATGGAAAACGGTCT
>Contig437
ATGTCATACCGTTGCAAGTCGTGCGGCTCGTCTCTCAGCTGCCGGAATTCTCGGAATCCT
CAAAAAGATAGGACGGGACACTGTCAAGGAAGGAGACGAGAACCAAAAATCTGTCATTGC
AATGGACGGTGGACTGTTTGAACACTACACCAAGTTCAGAATCGCAATGCAAAACGCAAT
TGGACGAGTTATTAGGTGAAGAAGCATCAAAGAACTTGATAATCGAGCTATCAAATGATG
GTTCAGGTCTTGGCGCTGCTCTTCTTGCCGCATCTCATTCCCAATATGCAACCTACGATG
AGTCTGCATAGAGTTATTCCTTTTTTGTATATTTGGATTCTAGGTTTTTTCGAGGGAACC
>Contig438
GTTTCATAGTGTCTCAACCCAGGTGGACACTGAGGCTCCTCTTTCTCTTCAACAGCAGTA
GCAAGCTGACCCAGATGAGTTACTCATGTCATCTTCACCTCCTAACCCTCCTTCAAAGAA
TGTCCCCTGAGAAATCAAGTGTTTGAGCCTTGACTGACAATGGGTTTTTGTGGGTGTTTG
GGATAATGGGGTTGGAAATGGAGGGAGGTTGGTTTGGTGGTGTTTGGGAATGAGGATAAG
GGGTGGGAGTAGTGGGGATGTTGTGAGTAGAG
>Contig439
CAATCAACAAGGGGGTCGATCGTTATTTCTCCTACTTGGAAACAATGATAATAACAACAA
ATCATCATCTTCTTCATGGAACATTTCTTCATTAAGAAGGGAGGAGAACAAAGTATAGAA
TCTTTGTTTTCGTTTAGTACTGTCCAAGAAGAAGAATCTTCTAAGGTATCTAAGAATCCG
AATGATGATAATAATGATAATGATGGGGTTTTCGCGTTGTCGGGCCAAGAGGATAATGAG
AAGAAACAAGAAGAAGAGGAAGAAAATAGATTATTGGATGAAGAAGCTAAATCTTTAACT
GATGTTCTTAAAGGTATA
>Contig440
CTTATATATGGAAAGTTTCAAAATCATCATATAATAATCCAGAAATTGCAATAGAAAAGA
AAAAGGGAGGTTTGTGATGATTTTGAAATCTTTTCTACTAGGTAATCTAGTATCCTTATG
CATGAAGATAATCAATTCGGTCGTTGTGGTCCGGACTCTATTATGGATTTCTGACCACAT
TCTCCATAGGACCCTCCTATCTCTTCCTTCTCCGAGCTCACGTTATGGAAGAAGGAACCC
GAGAAGAAGGTATCAGCAACAACTGGTTTTATTACGGGACAGCTCATAATGTTCATATCG
ATCTATTATGCGCCTCTGCATCTAGCACTGGGTAGACCTCATACAATAACTGTCCTAGCT
CTACCGTATCTTTTGTTTCATTTCTTCTGCAATAATCACAAACACTTCTTTGATTATGGA
TCTACTACCAGAAATTCAAATGCGTAATCTCAGCATTCAATGTGTATTCCTAGAATAATC
TCATTTTTCAATTATTCAAT
>Contig441
TGGGGCAGTGGGTGTAATTTCGACTCTGATGTTGCTGGAAGCCAATAATGTCAAACAACA
AGAGAAGAAGAGGTGCAAGTATTGTCATGGAACTGGATACTTGGCGTGTGCTCGTTGTTC
CACTAGTGGTGTGTGTTTAAACATAGAACCGATTTCTGTATCAAATGCTTCTGATCGTCC
ATTAAGAGCTCCCACTACTCGAAGATGTTTGAACTGTTCTGGGGCAGGAAAGGTCATGTG
CCCCACGTGTCTTTGTACGGGAATGGTGATGGCAAGTGAGCATGATCGCCGCATTGACCC
ATTTGTCTAAAGTGTCCAGGGGAGATGATGTAGCTGGGTTGTTGGCAAATTAAAGGTTTA
GTGGTTTAACAAGCGTGTAAAGAGAGATAACAGAGCGGATCAGTGTTTTGATAGTTGTCA
AGAGTTGGCAATGTAATACGCTGTTAAACATTGATGTTTGTACCAACTTATATCGATAAA
AGTTT
>Contig442
AGGAGTTATAAATAAAAAAATGGCTGATTTAGATCAGTTACTAACTAAGAAAGTAGCGGA
TAGGTATTTGAAGCGTGAAGTGCTTGGTGAGGGGACTTATGGTGTCGTTTTTAAGGCCAT
TGATACTAAGACAGGACAAGTTGTTGCAATAAAGAAAATTCGACTCGGGAAGCAGAAAGA
GGGAGTGAATTTTACTGCACTTAGAGAGATTAAGTTACTGAAAGAGCTCAAGGATCCGAA
TATAATCGAATTGATTGATTGTTTCCCTCATAAAGGGAACTTGCATCTTGTTTTTGAGTT
CATGGAAACTGATCTTGAAGCTGTAATTCGGGATAGGAACATCGTTCTTTTACCCACTGA
TATAAAGTCGTATATTCAAATGACATTGAAAGGACTTGCTGTTTGCCATAAGAAGTGGGT
TTTGCATAGGGATATGAAACCAAATAATCTCTTGATAGGACCTCGCGGACAGTTAAAACT
TGCAGATTTTGGTCTTGCTCGTATATTTGGTAGTCCTGACAGAAGGTTTCACTCACCAGG
TCTTTGCTCGATGGTATAGAGCACCTGAGCTATTATTTGGTGCGAAGCAGTATGGTCCTG
GGGTTGACGTCTGGGCAGCGGCTTGTA
>Contig443
TACCGAAGCTCAGGAGCTTGAACTAGAGATTGCTAGAATGAGATACAAGTTAACTGATGT
AGGTTTTTTCAATCAACTTAAGTCTGAACTGGGACAGCTTCGGTTTGCTGTTCAAAAGAC
CGAGGACATGGAAGACAGAGTGATTGAGTTGGAAGCACTACAAAAAGCTCTTCTTGGAAG
GAATAGAAGCGTATGATAAATTGCAAGCTAACATAGTGAAGGCGCGGGATA
>Contig444
TGCTCGTGGTATGATGCATGCTATGTCACGCAAAGGGTCTATGAAAAGAAAAGATAAAGA
CTTATCTGTGCAGTCAGACTCTTCTGGTGAGGCTGGATCTATTCCGTCGCCTAGGTACAG
ACCCGATAGTGAAGCTGGTTCAGAAAAAGCTGCTATGAGTCCTGGTGAGGCTGGATCTAT
TCTGTCGCCGGGGTACAGACCCGATAGCGAAGCCGGTTCAGACAAAGCTGCTA
>Contig445
GGAACCTCTTCTCGGGGATTGACAGCAAAACACACAAAACACAAACACAAGAACAAGAAC
AACAACCTTGTCAATCAAATGGCTTCAACCTCAGCAGTTTCAATGGCCATGCCATTGACC
AACAACACTGCTCTCCCCCACAAACAAGTTCTTCAACCCATTGACCATTAAGGTTTCTTC
AAAGACCTTGGTTGGTGCAACCATGCAAAAGGTTGGTAGTAAGGAGCTCAATGAAAGAGA
AGGCAGTGACAGCCATGACTGCAGCTGCTTTGACAGCTTCAATGGTGGTTCCAGGATGTA
GCTCAAGCTGCTTCAGGTGTGACTCCATCACTAAACAACTTCTTGCTAAGCATTGGGTGC
TGGTGGTGTGGTTCTTGCTGGTATCTTGGGTGCCATCATTGGTGTTTCCAATTTTGGACC
CTGTCAAGCGTGGTTAATTTATCTAATCTAATGCTTTTTTATGTTCTCTTTTGTTGTTTC
CTCTTCGTGGT
>Contig446
TCGGGGGTGGAGAAATCATTTGAGTTGTAAATTTCCATTTTCTTTGACATTGATTGTTCG
ATTCTGCGGTTCTGCCTGACTTTGTTCGATTCCCTTCTTGATTTTTTCGATCAGAAAACA
TAGAAAGGACTAAAATGGGGTTTGGCGGAACCATCGGACAAAATGCAATGCTTGCGATAA
AACTGTTCATTTTAATGATCTTATGACATTCGATAAATGTCATTTATCATAAAAATTAGT
CTTA
>Contig447
AATCTTGAAAATTCAGGTGTTCGCCCTCTTGTAAGTTTTCATGTGTAGTATTGTCAGGAA
AATGGGTTATGGTGATGGGTTTAAGTGGGTTTCGCAGCACATCAAGTAGAGGTATAAAAA
GTCGACTTTTGGTTTTATTTGTTTCAAAAATGTTATTTCGAATTAGTGGAGATTAGAGTT
TGCGAATGCTGTGTTATATATGTCTATCTTGTTATGTTGTCAGATGACTTCTAAGCGTGC
ATGATATATATATTTGTAAACGGCTTTGGTGGATTTTTTGAGTATTACAGTAGAATGTTA
ATGTCGTTTCTACG
>Contig448
ACAATAGAAGAAAGTATCGAGCCTAACATAAGTAATGAACATCATAAGCTCAGTTAAGAT
ACTACAAAAGCCAAGTAACTGAGCTTCACGTGTCATATTATTCATATCATCCGATTCAGT
GGGGTTAAGTAAAGGAGTGTTATCGGAGTATTCTTGGGGGTTGAGCTGTCCATAGCAATA
GCACCAGGAAGACGAATAAGTTTATGGGGTGACATAGGGGACTTTGGCTTAAGTGAAGGT
CCAGTTAATCTGGTTGTTGCAGAGGTGCTCTCTTTTGGTATGCCAAGACCTGTGATTCCG
AGTACTTTTCTTACTTCATTTGCCAACTCTATAACCATATCGTCTTCATGACCAATATCA
AACATTGCCTTCTCCAGCAAGAAAATATAGTCTCTGTTGTTTCCACAAGGGCCAAACGCA
GTCGCAATTTGTCTAGCCATATCCTCCAATGGTGCGGGCCCAAGGTAGTACTTATTCGAT
ATCTTATCTGGAGTTGATGTGAAAACCATGACTCCAGTTAAAGTAGGTTCGTCATTCCCC
TTCCTTGAAAAAGTCTACAGTTGTCTTCTCATCATACTCACATTCTCTGTTCTCTAAATA
CGCCATAGCCAATCTTTCCTTCTCTTCACCGCCTCTTACACAATACACAGCGCCCCAGCA
GACAGCTCCTTCCTTGTATTCAAGTGTGCAGGTTCTTGCAGGGTGTTCAGGTGTACCTCT
ATGATCAATGCATGCAAGATCAAACACACGGCGGTAATTCTTGATGCACCCAATCATTTT
CTCATCATACTCGAACCCAGGGTTCCACACCAATGAGCCATATACCAAAACAACCCAAGA
AAACCATTGTTTTTGCAACTCTTAACAAACTA
>Contig449
ACAAGTCCCAGGTCTATACTCAACATGCTTACATGAGACCACTTGGAGTGGTGGTCTATG
GTTTTGGGTATTGATGATGAAAATGGTCCCAAGCTCTTTAATGTGATCCAGCTGGACACT
TCTTCGGTCATAAGGCAACAAGTGCTGGCTTGAAAGAGCAAGAGGCAATTAATTTCTTGG
AAAAGAAAAATGAAAAATGATCCTGAATTTTCTTATGACGAGACTGTACAGACTGCAATT
TCTGCTTTTGAAACCCGTTCTACAAGAAGACTTCAAGGCCAATGAAATTGAGGTTGGAGT
TGTGCGAAAGGAGAATCCAAGCTTTTCATGTGCTCTCCACTGAGGAAATTGACGAGCACC
TGACTGCCATCAGCGAGCGTTGACTAGATTTAAGTGATTGGGACTATTTTCATGTTAATG
TCACTCTGCGGCTTGAATTGGAAGAATGTTATGTAGAATTCGCAACAATGTTGTTCTTCG
ACTCTCGTCCTGTTTTCACACTTTCTTTATTTGCATTGGCCTTGTAGTTTATTTTACTTC
AAACGTGTTAAAGTTATGCTGTATTGCAAACTTATTTTTATTGAAAAGTACAACAGGAGC
AATCTC
>Contig450
AACGAGAAGATGCCATCAAGAGAACAGTTCATGTATCTGACATTGATCAGCAGGTTACTG
AAGTACAGCTTGCAGCACTATTTATTAACTGTGGGCAGGTTGTGGATTGCCGTGTATGGG
GGCGACCCTAATTCTGTTCTTCGTTTTGCCTTTATTGAATTTACTGATGAAGAAGGGGCA
AAGGAATGCATTGAGCCTTGCTGGAACAATGCTCGGGTACTACCCAGTTAGGGTTCTGCC
TTCAAAACTGCAATCGCGCCAGTAAATCCAACTTTTTTGCCACGATCCGAGGATGAAAGG
GAAATGTGTGCAAGGACTATTTATTGTACTAACATCGATAAGAAGGTTA
>Contig451
CCCTTAAGATAAAACAATGCTATGAAGAAGATGCAGTTATCACGAGAATGAGAGTGACTT
AATATGATTTGAGCTTATTCATGGTAAAGCTTCATATTCTGCTGCTAATTCATCATTCTT
TTCCTTAGTATATTTATCGTCCTGAGCCTTACTGGGGAGAGTTTGTGTAAAATAGAACAC
ATTAAGATTATTTCTGCTGCTGTAATCTGGTAGCCATTTGTGGCTTCCCTGAGTCATTCA
CCATTCAACAACACGAGGTATTCTTATAAATGTATATATAGATCTTCTTTCTGGAATATG
TTATTGTTATTATACTGCTC
>Contig452
ATCAGTAGCAGAGATTGTGGCCATAGCTTGTGCTAGAACTGTTGTAAACAAAGATAAGGA
GCTTTTCTGGGTGAACTGAGTGTCTCTTATCTTGCTGCTGCTGTTAGCCAAAAGTGATTG
TCGATGCATCTGTGGTAAGGAGTGGAAGAAACTTGACAGTCGTGGCCATAGAGTTTAAGC
TAAAAGATACAGAACGATTGACTTACATGTGCCG
>Contig453
CTTCTGATACAATCGCACGGCTGATAAATGAGGATCAAATACAAATACTCATCAACCTCA
ATGGTTATACCAAGGGGGCTAGAAATGAAATCTTTGCTCTGCAGCCTGCTCCCATTCAGG
TGTCATATATGGGATTCCCTGGTACAACTGGTGCTAGCTACATACAGTATCTGGTTACTG
ATGAATTTGTCTCTCCAACTCGGTTTGCTCATATTTACTCTGAGAAGCTTGTTCATCTCC
CTCATTGCTACTTTGTGAACGACTATAAGCAGAAAAA
>Contig454
GGGGTTACGAAGGAACTTCTACCCAGGTGATAAGCTTCCTACTGTGGCATGACGAAGTTG
AGGCACACGATTCATTGCTGGACATTCTCAACGCTTCAGAGCCAATGAGCATCTAAATTT
GTTGATTGCCCGTATTTGATTCAACAAGACTAGTCTTGAATGCAGTTGAACTGATCTAGT
AGTAATCACTTCCTGTTAATGTACTTTTGTACTCCTGGTTACACAGTTTGTTTATTAGTT
CAAGTTTCACTTGAAACTAACCG
>Contig455
TGCGCGTAAAGGCGGCGAAAGCCGCCTAGCGCAAGAACAACCGACCGAAGTTGGTTGTTA
CCACACGACATATTTGTCCAATATTGAGTGCAAATCATCTCCCATAAACGCTCGTCTTGA
GACGTACGATGCCACTGCTTGTTTACGCAAGATGCTGATCCTAATGTTTTTGCATCCACA
ATGTTTCATGATCTCGTATAGCAAGTTTTCGTCTAGCAAAACATCGGAGATAGGTTGTTC
CAATGTTGCATTATTCGTCTTTTGCTTCTTGTGGTTGTTCGGGTATTCGGAAACAGATTA
CTTTTGATCTCTTCATTTTTGTGTAGAAGAAAAAAAAAGGAGAGAAGGATTTGGGTTTGT
TTTTGTTTC
>Contig456
GGCTATAATCTGTCTCATAAACAATCGAATTTCTATACCACGCTAAGGAAATAGAAATGG
TTTGCACCTTCAACTGAACTTCATTTTGTCATGTTTCCCCTTATGGCTCAAGGCCATATA
GTTACCCATGGTGGACATAGCTCGAATACTTGCCGAAAGAGGAGCTACAGTCACCATATT
CGCCAACTCCCCTTGTAGCCAATCGGTTTAGACCAGTTATCT
>Contig457
TGTGATCTAGACCTTGCTAGCTCGCGGAATGCTGACTTTTTCATAGCTTCAAGCAACGAA
TAATTGTCTACAAACCGTGACAACTCATTGTGTTTGTGATGATCGCATTTCTGTTCAGTA
AAGCAATCAAGACAAACATAGGATGGTCTTTTATTTGGATCCTCTTCCAAGCATCCGACA
CATGGTTGAAGTATGTAGAAGGGATGAACTCCTTACAATAATCACAAAATGGTCGTCCAC
TTTTAATTATATAGTAGAAGTGTCATAACTTCGTCAAAATCCAAAGTACGATTTCCATCC
AGGTCCAATTGCTTAAAAAGGGTCCAGATTTTTCGCCTTATCACAATACCCTTGGACTTG
CATAAACTCCAAGAATTCTGTTTCATCTATCTTGCCATCCCCATCACTGTCCATGGCACG
AAAGAAGTCGCGAGCCAACTTTTGAACCTCGTCGGAATCTGCTTGAAAAAAACGCCATGG
CTATCTTGCAAAGCTCTTTCATTGTATC
>Contig458
GCAGATATTTGGTCATGTGGAGTCATTCTCTACGTTCTTCTCGCAGGGTTCTTACCGTTT
CAAGATGAAAACATTGTAGCCATGTATCGGAAGATCTACCGGGGCGACTTCAAGTGCCCG
CCCTGGTTCTCATCCGATGCGCGAAAACTAATCACTAAACTCCTAGATCCGAACCCGAGT
ACCCGAATATCAATCTCCAAAATCATGGAGTCTAGCTGGTTCAAGAAAACTGCACCAAAG
AAGAATGCTAACTTTTTAATCGAAGACGAGGGCGGACAAGTACAATCTAAAGGTATTGAA
TCGAAAACCCTAAACGCATTTCACATAATTTCCTTATCCGAAGGGTTCGACTTATCTCCC
TTATTCGAAGAGAAAAAGAGAGAAGAAAAAGAAGAAATGAGATTTTGCAACAACCGAGTC
AGCTACAACGGTCATGTCGAAGCTAGAAGAAGTTGCGAAATCGGGTAAATTTAGTGTGAA
AAAAAGTGGGGACGAAAGTAGTCTAAGGTTACAAGGGAATGAAGCGGGAAGAAAAGGAAA
GCTAGGTATCGGCGGCTGAGTTATTCGCAGTCACGCCTTCGTTTTTAGTTGTTGAAGTTA
AGAAATCGAAGTGGCGATACATTGGAGTATAATCAGTTCTGTAGTAACGAGCTCCGGCCA
GCGCTCAGGGATATCGTGTGGCGCTCTGCGGCCGGACACTCGTTTCCGGCTTGAACTAAA
TCATTGATTTCATGTTTGTTGTTAAGTTTCTGTAAAGTTATTA
>Contig459
TTTTGAACGAAAAGCAGCACTGGTGGATTCCAACTCTCTTCAAAGGTTTGACGAAGAGCC
ATAAGTTTTCCTTCTTCACTCCCAACATATACCAATTTTTGCTTTACCGTTTCGGATGCA
GAATTCTTTCTGCCAATAATTACGCGAACAGCATCATGCATAATTGTACGTGCAAGTTCT
TCAACTGTATCCGGTAAAGTAGCACTAAACAATGAGCGAATAATCGAAGGGTTTGTGCAT
GCTTTTACAATCGCGTCAACTG
>Contig460
CTTTGGACTCGCCATTTGTAAATTCGACACATGAGCACACCTTTTTATTAGCTCGACCTC
AATTGTCACCTTGGTTAACAATTGGAAAACAACTTTTCTATTCGATCCTATGAACTTATA
TAAG
>Contig461
AACCCAGTGTCTTGGCTGCTAATGCAACCCCTTGAGCATGATTACCAGCAGACGAGCAAA
TGACACCTTTTTCCAGCTGTTCCTTTGGAAGTTTTGCCATCATATTATACGCTCCACGAA
GCTTGAATGAGAAGACCGGCTGGAGGTCTTCTCTCTTAAGCCAAACATTAACCCCCAACC
TTTTCACTCAGTTTCGGAGCAAGCGACAAAGG
>Contig462
GATCACTACTACTACTATCTCACAATCTCATCTCCTCTCCTCCTCCTAACTAGGGTTTCA
TTCCATTCCATTCCATTCCTTTTTCTTCACCAGATAACATAAGATGGCCGACGGTGAAGA
CATTCAGCCACTCGTCCTGCGATAATGGAACTGGAATGGTTAAGGCTGGATTTGCAGGAG
ATGATGCACCACGAGCTGTGTTCCCAAGTATTGTGGGTCGTCCCCGTCATACTGGTGTGA
TGGTCGGAATGGGCCAAAAAGATGCATATGTTGGTGACGAGGCTCAAT
>Contig463
GGTGTGGAGTCTATAATCAATAGAGGTCATAGAAAAATCACACCATTTTTTGTACCTTAA
CACATCCACAAACATGGGCTCTGCCTTACTTGCTATGGATCTTGGATTTTTGGGACCAAA
TTAATTCCATCTCTGCTGCCTGTGCAACATCCAATTATTGCATTTATGCTGCCGCAAATC
ATATTTGTGAAGGGAAGGCTGATTTGATGATTGCG
>Contig464
GAATAAGAGCTCGGTTATAAATTTATTTGCTATATGAAAACATCAATTTAATACTTTTCT
TACTATCATATATCCCAAGTAAATAACTTCATATTTGTATATACCGCATGCCTTAGTTTT
AAGATGTCACTGCAAATTAACTTATATTTCTCAGACCATAAGCTCCTTTATAGCTTTCGA
ACAATTAATGTAACTCAACTAGACTGTAGCATTGTTAGCAAAGAAACAAATCTTCTATAA
TAGTAAAGTTGCACAATTTGATTAAG
>Contig465
CAGATGTAGCTAACGCTGTTCTAGACGGTACTGATTGTGTCATGCTTAGTGGTGAAACAA
GCTGCTGGGGCCTACCCAGAACTAGCAGTCCTAACCATGGCTAGAATCTGCATCGAAGCA
GAAAGCACAATCAATTACTATGATGTTTTCAAAAGAATCGCTGCAAATGCACCCATACCC
ATGAGCCCACTCGAGAGCTTAGCCTCTGCTGCCGTCCGAACTGCAAACTCATCCAGAGCC
ACCCTAATTTTGGTTCTAACAAGAGGTGGAAGCACTGCAAAACTAGTGGCTAAGTACAGA
CCCGGGATGCCTATA
>Contig466
GATGGTACTGACCATGGCTGTCATCACTTCATCTCTACCACTTCTACGGAGTTCCGCAAT
AAACACTGAGAAGGGCTATCAATCCATTGAAACAACAAAACTCAATTCGTCAAATTCAGT
CAGATTTTCCATTTCCAATTCAACAATGTACTCCTTCACAGGGGAATGTGTCGTGTTAGT
GCAACACATGACGAAGAGGCGTCTGCTAGAGTAGCTGGCAACTGAAGCCAACACTGGAGC
TCCAACTATATTTGACAAGATTATTTCAAAGGAAATCCCCTTCCAGCATTGTCTATGAGG
ATGAAAAAGTTTTAGCTTTTCGTGATATTAATCCTCAAGCTCCCGTTCATGTTTTAGTCA
TTCCAAAGCTCAGAGATGGGCTAACAGAGCTTGGCAAGGCTGAACCAAGACATGAAGACA
TATTGGGTCATCTTCTTCATGCTTCCAAGATAGTTGCAGAAAAAGAAGGCATCGTTGATG
GATTCCGTGTTGTCATTAATAGCGGTGCCACTGCATGTCAATCGGTTTACCATCTTCATT
TTGCACGTT
>Contig467
TTGCTTGTGGTGTGGTCGGCTTGACTCCTACTCTAATTTTGCGGTGGACCTTGTTTAGTC
AAACCTCCATATGTACTCGGATCCCTATTTCATCTACAGTTTTCGCATAGAGAGGTTATT
ACTTTTTTACAAGACTGTAGGTTGAAATACTTGTGCATTGTATTTAGCCAATAATCAATG
AGGCTTCCTTTGAACTCTTGGTGTAAACTGTACAACTACATCTTTGCTCTTTGAATAAAT
TGTGAGTTATTTT
>Contig468
TGGAGTTGCTGCAAGTGAAGGAGCACTTCTTCTCGCTGGTGGAGAGAAGGGTATGCGATA
TGCAATGCCAAATGCACGTATTATGATTCATCAACCACAAAGTGGATGTGGGGGCCATGT
GGAGGATGTGAGGCGCCAAGTCAACGAAGCCGTTCAAAATCGCCATAAAATCGACATGAT
GTATGCCGCATTCACTGGTCAACCGCTGGAGAAAGTGCAACAATACA
>Contig469
TTAGCAACTATTTGCTAATGACAAAAAAATAACAACTATTACATTAATTAAACTCTTACG
TTAGCGAAATAAAATAGTTAACATATAAAAAATTAAGTCGTCTTTTACAATACGATCAAA
ATGAGCTCAATATAATAATATTTTCG
>Contig470
GGACAACAAACTCTATCCTCTTTTATCACCCTCTTCACTGAAGTAGAGATGACCAACTGT
TTGTTTTCATAACCATAATAACTTATATTATGACACCAATCATTTCTATCTCAAAAACCA
CTGTTACATCATCACCCTTTTCGGGTATCTCAGTTCGGATTCTATAAATGTTGCGAATGG
ATGAAAAGAGGTACCAACAGCCAGTTCTTTATAACTCGAGCTTCAGAGAGAGACTCGGAG
TTCGAAATCGACAGGGAAAAGCACGAGAAG
>Contig471
GGCACACAAAATGGAGATAACAATCAATGCCTCTAAGCTTGTAAAACCCTCAACACCAAC
TTCCATCCACCCTTCGTAACTATACCATATCTTTCTTTGATGAGCAACAGCCAGACTTCA
ATTGTACCTCTTGTTTTCTACTACTCTACATCACAAAAGACACAAAATAACAATGAGGCT
AGCCATCTTTGATCATCTTGAGACATCGCTATACAAAAACACTATCTTAGTTTTTACCCA
TTGGCTGGGAGATATATCCGCCAAGATTCCTCCATCGATTGTAGTGATC
>Contig472
ATCAATCCAGCTACGCTCCATAGTCCGATTATGGATGTGGTTGACAGGTTGTTGTAAGAT
AAAATAATAAATTTAGGATCTGGTGCTGGTCCTTTATATTTCAACATTATCGGCTTAGAT
TTTTTATCTTATCTGTTATAATGGTGGCAACAAACAATACTCAAACATCGAGTCATAGAA
ATAAACTTTACTTGCGGCCAAAAATCATTTATATGATTCTTGTGAGCATCAATGTAGCAT
CCTTTCTAAATTCTTATTG
>Contig473
GGCTGATAGTTGGATATAATTCTCTGTCTGTACTCATTGTGCTTCTTGATTCGATTACGC
TCGCCTTCGTCGGAATAACGCCTCAAAATCTCCCTCATATACCTATGCTTACTCTCCCTA
GAAACATTCAACATATTATGAGGCAAATACTTTTCCAAGGAGCTAAAAAGCAAAGGAGTA
AACTCAGATTGGAGATCATCATAGCTCTCAGGTTCATGATCCTGATGAGGATTTAAT
>Contig474
TTGGGTATTCATGTTACAGAAACTATGGTATATTATAGATAACATTAAAATACTGGTACA
AACAAATTAGTGAAACTTAGAAGCTCAATGGTTACAACTCTTCATCATCCTTCATCTTCC
TGGAAAAAAACGAAAACGAAGCATATTACACACAGATGTCGATCATAAAGTGTTCCCAGT
TCAGATTCTTTTTGAACGTTTGGTGTCAGCGGTCAACGAGAGCGCTACAGGAAACTCAA
>Contig475
AATTATAGCAAAGCGTCTTATGGATGGGGATTCTAAAGATATTTCACCAATGAACATACG
AGCGCTTTCTAAGATTTGAACACACAATTGTGCTTTAGTTGGTTTTATGAAGAATGATGC
GACAATGCACCAACGTACCACATTAACATAGCAGCTAAAAGTTGTATCCTTCCCTTGCCA
TTTTGAATTTTTTGTATTCCAAAAAGATTAAATAATTGTAAAACAGAAATAACGCA
>Contig476
TACAATAAAAGTTTAATATCTAATGCATCACTATTATATATCTATTGCATCACAATAAGA
TATGATGCAATAACTAATTATGTGTGATGCAATAAATAATTATGTGTGATGCAATAACCA
ATTATGCGTGATGCAATAAGTTTTATATCTGATGCAATAATTATGTGTGATTCAATATAA
GTGATGCAATAAATTTATTTACTATGTACAAATTTATTGCATCACTACTTATATATCTAT
TGCATCACTAGGTATAAATCCACTACATCATAGTTAAATCTTAAAGCACCCAAAAATTTT
AAACAGAATTCAGATAAACAAAATTAGAATTCTGTTTTTATACCAGAATTCAAATAGTTA
AGTTATCACACATATTCAAATAGTTAGATCCCCGCGTACT
>Contig477
CAAAGCGCAAGCTTATCGCCAAATGTCTCTTCTATTACGAAGACCACCTGAGCGCGAAGC
TTATCCAGGGGATGTTTTTATTTACATTCACGCCTTCTGGAAAGAGCTGCTAAATTAAGT
TCTCTTTTAGGTGAAGGAAGTATGACCGCTTTAACCAATAGTTGAAACCCAAGCGGGAGA
TGTTTCGGCTTATATTCCTACTAATGTAATTTCGGATTACTGACGGCCAAATATTCTTAT
CTGCCGATCTCTTCAATGCTGGAATCCGACCCGC
>Contig478
GGGGAGGGAAACAACAAATGCTGAAGGTGCTTGTGCTGATATGCATGTGGATATGGATAT
TGGGATTGATAGTGATATCAATGTGGATGCTGAGTATTTAGTTGCTGACAGGGTGGGTAA
TGAGGCGGTACAACAAGAGCAAGTAGTGGAAACTAATACTAGTTTGGGAGAAACTGCTAC
TACTAGTAATGTTGAAGAAATGGCTAAGGTGGTAC
>Contig479
CTTCTGGGTTCCTGAAGCCAAAAACACTGACTGGCTTGTCACCAAAGAGAAGGGTTTTCT
CGTCCTTGACCTTAAGTTCATGATGTTTCCATTGGCCATGAACAGTGTCGTACTTGAACA
TGTATGTCATGTAATCAGTAGAGATAAAGGGATCATTAACAGCAACAAGCTCGATATCAT
TCTCTTTGTAGAGCAACTCGTGCCACTAACCTTCCAATCCTTCCAAATCCGTTAATTCCG
AATCTTAATCTTCTTATCAGTTGCCATTGCGATGTGTGTGTTGTTTTTTTTACTGTGTGT
GAGATTGTGAGAGTGTTTGTAA
>Contig480
CTTCCGTCTTCAATCTTTGTACCAGTGTCAACGGCTGTAGTAGCTTCTGGTACAGCTTCT
GGTGCAGCTTCTGGTGCAGCTTCTGGGGCAACTTCTGGTGCAGCTTCTAGTACAGCTTCT
GGTGCAACTTCTGGTTTCTTTGGTATCCACTTGGTGTCGGGATTGGAGAGGTTGGCGGCT
TTCAGGTTTTCATAAGCTGTATACGGAGAGAGTGGTCTGGTTGTTTTCAATCCAACATCC
ACTGGTGCAGGTTCTGGTGTTATAGCTATGGCTTCTAACTTTGTGCTAGTTTCAGAATCG
GTTAAAGGAGCTGATACTGCTGCTACGACCACCTTACTGCCACCAGGTGCCGATGGAATC
GGGGACGTGGGGGGTTTCAAACCTTCATATGCTGTGTACGGGGACAGTGGTCGTGTAG
>Contig481
AGGATGACGTTTCTGTAGTTGACCACTGGTTCTTTGTTGTAACGGGAAACATTATGCACA
AAACAAGTGAAGAGTGGCTAAAAAGAATGGATAAGAACATAAAGGCGATAAAGCCAATAA
TGGGAGTCAACTTATGGCAAAGATTCGGCAGTCAAATGGACCGTATATTGGAGAACATTC
TTTTATATCGGTTGCTGA
>Contig482
TCCAGATTACCGGCCCCTTTCTTCTTGCTTACCAACTCTCCTATCATTCTAACAGATCAC
CCCTAACCGTACAACATAAACAACCATTGTTAAGCATCACAATATCCTCCACTCCCGCAG
CTTTTGCAGCAACTAACGACCCATTCGATATCCACCTCCCCATACTCATTTTCGATAACC
GCAATTCGTTTTACCGTGATCAGCTGTAAGTATATGGTTCAACAAAGTTGTCTTGCCGGA
ACCCAAGAACCCGGTAATAATAGTAGCCGGAATACGATCATCAGGGGGAATCTTAGTTAA
CACGTCAGCATCTTGATCTTGCTGAGCTGAACGTGGCAGTTGCTTTAACAGTGAAGGTAC
GAGATAATCTGTTGTTGTTGAGTTTAAGGGAAGTGAAAGAAGATGAAGGAAAACGTTGGA
AAGAGAATAAAAAACGGTTGGT
>Contig483
GTTGAGGTACTCGGGGATCTCGGATCGGTCCAAAGACCTTCTGGCAAGAAGATTCTCCTT
TCAGGACCGTACCACTTGGCGAGCTCGTCAGAAACCGGGTAATAGGCGCGGGCTTAGCCT
TAGGTGCAGGCTTCTTCTTTTGGAAAAGTGCCACTGTCTTAAATGTAACAGGGCTAGAAA
CCCGAAGAAGCAGGCGTCCTAGCCGCGAACCTAAGCGGGTTGCCTAGCATTTCCGACACG
CCCTAGAGATGTCGATGCAGCTAAAGAAGCCATTAGTTTTTTGGTGCTGGCCAAAAATGT
TGTTAGATAAAATGTTTGTGTAGTGTTGGTATGAGATC
>Contig484
GTTATGATCAGGATCTTATAAGATTTTAAGTTTTCAAAGATCCTATGTAAGATCCAGATC
ATTTTTACTTGTATATTAAAGTGTACTAATAAAAAGTTATAGCGTACAAAATCATCTCCT
TTTCAAAAAAAGGTTGTTGATGACTTGATGGTTGTTAAAAAGATTAATGGTAAAAATCAA
AATAGATTTATGAAAATATTGCAATACAAGAGGGAAATATAAAGATGGGCATTTATATAA
AAAGTATTTGCTTTAG
>Contig485
GGTAACACACACACTCTTGTTCTTGTTCCATCTGCAACAATGTCATCATCTTCAGTGATA
AAAAGAAACAGTTGGGCCGTTAAACAAAGAATCATTCACAACCCTTTTATCAAAACTAAT
ATCCCGATCAAAACACGTACAAAACAACCCACCAGAACTCATCCCAGAAGAAGACAGGAT
CGTGGAACATGTACTTGATGTGCTTCTACCCTACAGTACTAAAACAGGTGGGGGCCCA
>Contig486
GAAAGTTGTCAGGAAATGCCAGGGCGTATGAAACGAAGGCAGCTAGCTCACTCTGGTTAG
TCTCACCAAAAACACCCTTCAATATACTTAACCTCTTTAGTTTGCTTAACCATGTCTGCA
CAGCACCAAGAAAATCTTCGCATACTCGAGACCCGTCAAGACTTTTGAGAG
>Contig487
GGGGAAGTAAATGGGTCAAAGATCCATCCCTACCATAGAGCATATGCTCAATGCGGCCAT
TCTAAAATATATCTACACTTCTAGCATATAGTTCCCTGTAGATGTTAGTTAAACAAGAAA
TATAAAATGGGAGTAAACGCTTACCCTGCCTCCTCTACCAAAAGGCTTGATGTTGCCTGA
ACAGGTGTGGGCATCACAGAATTGGCGCAAAAATATTTCATGAAGTCGACTTGCTGAGGG
ACCCTGATGAACTGGAAAACAGCCGTCTGCAAGGCTCTCACATAAGTGACGGTTTCTAGC
TGCAGCAGCAGGGTTGCACTTCGTTTTTGGA
>Contig488
GGAAAGTAAATCGTTGAGAATCAAATTTAAAAGAGGCTTTTGCTTTCTTCCTCCTCATAT
CCAAGTTTCATTTCCTTCTCTAATCAAGAATTACAAGTCAAACACTAAAAAGTTTAAGAT
GTCATATGTAACCGAGAAAGATGTTTCGACCGAGAAAAGAGTTGCACTTGTCACAGGAGG
AAACAAAGGTATCGGGCTCGAAATATGTTGTCAGCGGGGCCTCAAAACGACAAGGACAGA
TGGAAGGGA
>Contig489
TCTATGTGAGAAACTCTTAAAACAATGTATTACTTGTTGTTAACGCGGAATATTAACACA
AAGCAGTAAGAACAACACAAAGATTTACTAACTTTATA
>Contig490
GACACAAACACAAGCACAAACACAAAAACAAAAAACCATCATGGCAATGGCAACCCAAGC
CCCCACTCTTCACACCAACACTCTCAAACCTCATTCAAACAAACCACCTTCACAAGCACC
AAGCACCTCAACCTCACCACCAGAACCTTCCACCATCAAAGCAACAGCAGCAGATGGTGC
AACACCAGTTGAAGCTCCTCCTAAGCCAGCCCCCAGCTGGTTTCACACCACCTGAGCTAG
ACCCAAACACCCCATCACCCATCTTTGCAGGAAAGCACAGGTGGGCTTCTAAGAAAGGCA
CAAGTGGAAGAGTTCTATGTCATAACATGGGAATCCACCAAAAGAACAAATCTTTGAGAT
GCCAACTGGTGGTGCAGCCATCATGAGAGAAGGACCAAAACTTGTTGAAGTTGGCTAGGA
AAGAACAGTGTTTGGCTTTAGGTACTAGGTTGAGATCAAAAGTACAAGATTAAGTATCAG
TTTTACAGGGTGTTTCCTAATGGTGAAGTGCAATATTTGCAATCCTAAAGATGGTGTTTA
CCCTGAAAAGGTCAACGCTGGAAGGCAAGGTGTTGGTCAAAAACATGAGGTCTATTGGGA
AGAATGTTAGTCCTATTGAAGTTAAGTTCACTGGGAAGCAACCCTTATGATATATGATTT
TAATGATGGTGTAATTTGGATTATGTACTATTGTTTCGTAATTTATGACATATGCTTATG
CTTATTTCGCGTGTTCTGTCCTTTTGTTTTATGGTGAAATTGTT
>Contig491
GAAACATATAAAAACACGTTACCACACATAACAAGTCGTCCACTTAACGCGACCCCAGAA
TTGAATTCGATCATCATCATGTCTGGTGGTATTGCTCGTGGGTCGTTTGACTGAAGAACG
CAAAGCTTGGCGCAAAAATCATCCTCATGGTTTTGTGGCTAAGCCTGAATCACTTCCAGA
TGGTACTGTTAATTTGATGGTTTGGCACTGTACCATCCCCTGGTAAAGCTGGGACTGATT
GGGACGGCGGTTATTACCCCCTGACCCTTCATTTCACCGAAGATTATCCAAGCAAGCCAC
CGAAATGCAAATTCCCCCCAGGGTTCTTCCATCCAATGT
>Contig492
ATAATCAATTATTCTTACGGCTTTTGCCCGTTAAAACAACCAACTAAAAGATCTAGAAAT
AATCCGGAAATTATTAATCAATAACCTTTAATATTTCACACTTAATTTCACAATTCACCA
AATACTTAACAAACATATAAAAATACTACTCGCTACTCATGACTACTAAGCTAGCAAAAA
CAAATAAGCCAACAATAGTAAGCATATTTCTAAACTAACAAATAAAAACTACTCGCACAT
AATAAAAACTACGGTAATAACATAAATAAACATAATAAGTCC
>Contig493
GATTTTCAACAACCAGAAGAACAAGATTCTGATTCTGAAGGTGGTATCGAAGATGATATG
GTAGATAACGAAAACCATCCTGATGGGGTGCTGAGTTGAACCAGAATAAAGGCAGTTCGT
CCTGGAAAAAGTGAGATATTGTATTTGGTTGAGCAACTACTTACGCTCGAACACTATTCA
AGGGAAGAGTGCGATAGACTAATAGAGATTATGAATTCGCGAGTTGCAGAGTATAGCATG
AATGAGGGGGCAGATACTACACCAAAGGGCCCATATACTCGCAGACGAGCCATCATGGAA
GCAAGAAAAGTGATTACCGAAAACATGGTTGGGATCAAGTTA
>Contig494
GAATGCCATTAAAGATGACTGAAACTGCAAGGAGAGGGGTAAGTTCTGATACAGCATTTG
CAACTATTTCACCATCAGTAAAAGCGTGGCTAATGACATTTCGTAGAGCTAAAAGAATGA
TAGCACATATTGAAGAGATCACAAATGAGCTGAGAGTAACCATCACGACAGAAAAGGCTG
CTGATTTAGGATGTCCTGCTCCTAGCTCGTTGCTAACTCTCACACTGGCGGCTGCATTAA
ACCCGACTGAAATCATCATCACCCATCCAAGAATCGTTGCACACACAGCCAATGAATCCA
GTGCTATTTCTGGATTTTTCCAGCAAACCCGCTATCAAAACCAATATTTGAAAGTACCAC
ACTTCCAAACACAACATAACAGCAGAGGAAGTAAATAGTTTCAAAAAA
>Contig495
GGCGGAATGTGTGCAGCATTTTATTACTGCTATGGACACATTGAAGCTCAATATGACTGC
CGTTGATCAAGTTTTTCCCTTGCTATCTGATTTGTCGGGGGTCTTTGAACAAGTTGTCGA
TTTTACCCCCGGATTTTGAAGGGAAGACTAAGATGAAGGAGTGGATAGGAAGGTTGTCAA
AAATGGGGGCCGCCGATGAGCTGACTGAACAGCAGGCAAGACAGCTTCATTTTGATCTGG
AATCGTCTTATGATTT
>Contig496
ATCACATGTTGCGACAAACAACAGGTCTTCAAGACACAGCAAGAAGAATTCAAGGAACAA
GCAAAAGAGTGGGAGCAAATCTTCACGTGGAAGCAAAGGTAAAGACAAGAAGCAAGTTAG
AAAACGTGGTGGAAACTCTTCCAGCGTGGGTTACATGTTGCCTGAGCATGAAGAGGAGAT
GGTTGATTTTTATGAGCATGAGCCTAAGCCTAAGCCTAAGCCAGGTGGCATTGATTTTCA
TGTCGGGAATCCAGACCGATTATGTGGAAGTAGCTTTCTCAAGAGATATGGAACAAGCTT
GCACCCTTTCTTCAGTTACCGAGGCTACCTAAGCCTCTTGTGTGTCACAACTGGTTTTGT
TTTACCTTGTGTGTAAATAAATAATAAGATTGCAGTTTTGCTGGTTAGTATCATAACTCG
AAAACGCCTAGTACGAGTGTTCTTACGGTTACTTTGAATTTTTGTAGATATTGTCTGATG
TTTAAGTGGGGTAAGTTTTTTTT
>Contig497
TCTCACCAAAATAAACCGAAGCTTGATACAAACCTCATTTCTGGTGTACCCCCGCCTGAT
ATATTAACAAAATGCGAGTTTTTGGAGCCGTTATCGGATTCCACTATCTTAGATTATCAG
TGGTTAATAGGTAGTATGCAAATTCCTAATAATGGATTTATGCATAAGTTGCAGTCATTC
ATGCCATGGGCTTCGAAAGGTTCACAGACTAAGTTAATGTAAGTTACATATTCTTGTAAT
TAAATTTCAAATGATATTACTACTCCGTAGTTGATTTTCGGCATTATTTGCACATCAAGG
GGACCCGAGAGTTACTGAGGCATAGAAAGGCCACATTTTTTCAATTGTGTAGACATTCAC
AGTTTAATTAGTGTGGAAATTGTACGC
>Contig498
GGGATAAATAAGTTGAGATTGGTTCGCAGGTGGTGATGAAGAATCACGAAACGCTTATGG
TGATGTATGGTCGTGTTACATTTGTGGTTGGTACATATTTTTGTGATTGAAATATTTGTG
GTTGATTCATTGTTTGTTGTTGTTGATGT
>Contig499
TTCTTAACACATAAATATCCACTACACTCACCTTCAAGCTCCTTCCCCTTCTCATCCACT
ATTACTAGGTCTGAACCCCAAAAAATGGGAACGTAGCAGAACCTGGTTTTTGAGGCCATG
CACCGGGCAAAGGAGTAATCATGAAACCCCGGTCTCTGTTTGCCACCAAGTATCAGATAT
TGGACACCTTGAATCTCCAACGACATTGTAAAACCATCTCCAAGCACTTGGATTGATAGG
CTCGCCTACACTACCAAGGACTCGTAAAGATTTACGAGAATAACGAGTCACATACTCATT
ACCATCGCGCATAAGTGACCGCACCAGTGTAGGGGCAGTGTAGAATATCGTCACCTTATA
CTTGTCAACAATGTCCCAACATCTTCCAGGATCTGGGATAGTTAGGGACCCCTTCATATA
GTACAACTGTTGCTCCATTAAGCAGAGGTCCATAAGAAAACATAG
>Contig500
GTTCAAGATTTTGTGAGCTAAAGTACTCGTTTTGGTGGTTTGTGATATGGGATCATCAGG
TTTCTTTTCGATATGTTTAATCCACTCTTTAGTGGCTTTAAGTTGTGGAGCGTTAATGAT
GTTCTATAGCCATGAGGTGTTTGCGTTTAGCCATGGGAATGAAATTGCGACTAAGTTATT
GGGATCAACACCTCATGATCAGTTGTTGATCCAGACGTCTGATTCGTTCTCTGGGTTGTT
GCTGTTTGCTATTGGGATTTTGTTG
>Contig501
GGATAAGGCGTTGAAGTTGTATGAAGGATATTTATTCACTCGTTGATTCAAGGGGAGCCC
GATGATGCTGTTGAACTTGTGTTGGCGGATATGAAAGCCTGGATAGATGAGAAAACGAAA
AAGTTTGGGCCTAAATAATGTAGTGATAATTAACTTATGTTATCTTTCCTTATTATAATT
ATTATTACTAAAAATAAGTATGAAAGACTTGCAAGGATATTGATTTTTGGAAAGTGTATG
AATTACAGAAGCGTGTAGCTTGGAAGTAAAGTTTTAAAGC
>Contig502
GGTTGATTGCTAATCAGATTCATAGATTTCTCCGTCATCAGAAAGCTCATCAAATGAGCG
AAAGGCCAAGCTGGTAACGAAGAATGCCACCAATGCCTCCAAAACCCCTACAAAACTGTG
AAACCCCCTTGTGACTTGTTTGTCACAAACTCAAGTGTGCATCCAAATTTCTTGTACTCG
TTAAGCAAACCACTCAAGCAATGAAGTCTTTTCCTGAACTTCGAGTTCAGCATTGGTCTC
GGAGTCACGGAAGTTACTCTGATCATTTCTTGATCCTTGTTCAAGTGTTCTATGATGATT
TCACTTGTGGTACTGTTCTTAAGCACATATCGATTGATATCCAGATTTTCCCATACAA
>Contig503
GCCGTAGTGAATACGTGAATGCTGGTCAGATTGGCAGTAGCAGTTCATTGCTAAATGTAC
ATGACAAGCTGCTCTCTATTTTCATTGTGGCTTTCGGATACGTAATTGCAAGTTTTTCTA
TTAGTAAATAATGGACTACTAAATGTCTTGACTATTCTAGACTCTAGAGTTGTATTCTTT
TAATATGTATAGGTAGAAGATAGATAGAAAAAAGTATTGTCGAAGAAATATTTATTTATG
TAACAGCTAATTGGAG
>Contig504
TCATACACTCGATGGTTGAGACACAGGACTCGTCGGTTATAGCACAATTAGGATGGCCCG
ACATGCGTTTGCCAATTCTCTACACATTGTCTTGGCCGGATAGAATACCCTGCTCTGAGA
TTACATGGCCTCGGCTCGATCTTTGCAAGCTAGGCTCGCTGACGTTCAAAGAACCCGACA
ATGTGAAATACCCATCGATGGATTTGGCTTATTCTGCTGGGCGAGCTGGTGGGACAATGG
ACAGGAGTTCTTAGTGCAGCTAATGAAAAAGCTGTTGAGATGTTCATCGATGAAAAGATT
TAGGTACTTGGACATATTTAAGGTTGTTGAGTTAACATGTGAGAAGCATCAAGCGGAATT
GGGTGACAGCGCCTTCCCTCGAAGAAATTGTACATTATGATTTGTGGGCTCGAGAATATG
CTGCTAGCGTGAAGCCGGCTGCGGCCATTGTATGACTAAATACATTTAATGGTGCAATTA
ATATGTGATGTAATAGAAATCCTTGCAATAATTTTTGGGCAAGGGGTGTAATAAACCTAT
AGTTCAAAAAGGGAACACTTTCTTAAAACTCACAACTATACATTTAGTGGCATTCG
>Contig505
ACCAAACCCTGTTCCCATCCCTCTTATTGACATCAACTACTTAATCGAGAGTGATGGAAG
AAAGCTAATTTCTGGATTGATTCCTGATGCTGGAACAATCCATGCGCATGGTTCAGAGAC
TGTGCAGATACCACTTTGTTTAATCTATGATGACATTAAAAACACGTATGCTGATATTCA
GCCTGGAAGCATCATACCATACAAAATCAAAGTTGAGTTGATTGTAGATGTGCCTGTTTT
CGGAAGGCTTACCTTTCCTCTTGAGAAATGTGGGGAAATCCCAGTTCCTTACAAGCCTGA
CATTGACATCGAAAAAATTAAGTTTGAGAAATTCTCGTTTGAAGAAACTGTTGCAACTCT
CCATTTGAAGCTGGAAAATAAGAATGATTTTGACTTGGGGCTGAATGCACTCGATTACGA
GGTCTGGCTATGTGATGTGAGCATTGGAGGTGCAGAGGCTTGCTAAAACTCAGAATCTTA
AGAAAAATGGTATTACCGACCTTGAAGTTCCCATCACCCTTTAGGCCTAAAGACTGTGGT
TCTGCTTTATGGGACATGATCAGAGGAAAAGGAACGGGTTTATTCCATGAAAGGGAACAT
TGATGTGGATACACCTTTTGGAGCGATGAAGCTACCTCTTGATAAGGAAGGTGGTACTAC
CCGCCTTAAGAAGGAAGATGATGATGACGATGATGAGGAATAGAGAATGCATGAGCATGA
AGGGCTGATCACGTGATCAGAGTTGGTATTGTGTGTATGAGCCGAGGTTTGTATGCCTTA
TGTGTGAATTTATTTAGGTGTTGTGTTAAAGAATGAGAACTGAATACATAACTCCATGTA
TTAGATGTTTTCCTCCTATTAATGGTTTTCATCATATGGATATTAACTTA
>Contig506
ATGCACCATTTGCTTTGGAACCATCAGCACCAACTCTTTCACGCACAACTGCTGATACAG
CAGGTGTTGACAGAAGTCCATTTTGGCCAACCCAAACACTTTAACTCCATTTGCAGCTGC
CATCTTAATTATAATCTGGATTGCATCCTTTGAATAGTATCGTCCATCACCCGAAACGAC
GAGTGTAGAACCTTTAACCTTTTCGGCAGAAAGGGCGTTGAATGTTGATTGAACAAAGTT
ATGCAAGTAATGGGGTTGAGTGAATACTTTAACCTTCTTCCTGAGACCAGAGGTACCAGG
CTTCTGGCCTTCAATTGGCGCGGATTCGACACGTTTCACCGTAAAATTCGCCATTTATAT
TCTCAGAAGAAGAAGGTTGGCGAAGAGTGGAGTGATGAAATATACGTAAAGACGTGGTTG
ATTTCGGATATTCTATTATTCCGAGCCAACCGTTTGGGGATTAAATAAGAAGCGGTTCAT
ATGTCC
>Contig507
GGCGGAGGAATCAAAGGATGACCCAGCTGATTCTGATGCTGAGAATGATGACGAGGTCGA
AGCAGAGGATGAGGAAGAATCCGCTGATGAAAGCGATGTTAAGGATGAGCTATAGAGGGG
CCGAAATTCCCAACTATCCCTGAAAGATAAATTGAGATCTGAGCTTCAGCGTTAGAGTTT
AAGTAACTTTTTATTAGTGA
>Contig508
TTTCGGGGTTCTTTAGCCTGAATTATGACAATATTTGGTTATCAAAATAACAAATAGGGA
GTATATTGTGTTGATACTATGCAGTGAATAAGTGGTCAGTACCTGAATTAGAAACTCTTC
TCTCCAATTGTAAGGTTGTCAAATGACTTCTTGACATTGACATCATGCACAAGGACACAG
CAATCTGCACCACGATAGAATGCCACGCCAAGGCTTTGAAACCTTTCTTGTCCTGCTGTA
TCCCATATCTGCAATGTAGAAAAGCCTGTCCTACAAACTGGACTTCCTTAGTTAAGAAAT
CAGCTCCAATAGTAG
>Contig509
AGTACGCGGGGGCGAAAACAAATATTGATACACAATTTTCTTTTCTACTTTAGGGAATGC
AGAGAGATGATTGTAGACTCGCGGCTGTTTAACCGTGGTAGAACCCAACAACCAATCGGC
GGCAGAACGTGCCACCGTAAGCACGTAGAAGACGGGTGAACTATATTCACCCGTGGCAAC
CCGTCACACTTTTAGTATCATTTTCACTTTCTTTTTTCAGAAAAGCCAAATATTCACACA
CCTATCGTACGTTTTATAACATTTCCTAGTACAATTATTTCCT
>Contig510
CTAGCACGCGCCTCAATTAGGGTTTCCTTGGATGCCTAACAAGGTCCCTAATGGAAGCCA
ATTTTTAAGACCAAGGCAAGTTGATGGGACTAGTGGAGTGTGGGAAGGTTGGAGAGGATA
GCAACCATAATAATAACAATAACAATAAGTCAATTTTGGCTGAGAACATGAGTGCTATTG
CTTCATATCCTAATTTTAGGGTTGGCCGTTGCGGCTGCAATCTCTTCTATCATAAATAAA
GAGAGCCAAACAACTAATAACATCCATGCGGATGGTCCTAAGGATAGAGAGAGTGGTGGT
AGTACCTCT
>Contig511
TGTTACTATTCTGAATACCATTGATCACTTAGGAAAGTTTGGTGGTAAATCAGGTGAGCG
TTATTTTGTTGGATATTCTATGGTTAGTAAGGCATTTAGAGTATACAACTTGAGAACCAA
CTACATAGAGGAAAATCTGGGATGTTGAGTTTCTAGAAAATCAACCTAATGTTGCAGGTC
AGGTCCAAGCTAGATTTTTTATATGGATTCTTTGACCCAATCTATGAATTATGTACCAGT
TTCTGCAGGTACAAACACTA
>Contig512
CACAACACGCCCTGCTGCAGAGGAGACAATCAATGATCCTACAAATCCTAAGCATTACTG
GCGATTCCGTGTTCATGTGACCATCGAATCCCTGTTGAAGGATAAGGAACTTACAACAGA
GATTAAAGGACTTGTTCGCTCGAGTGCAAGATCATATCCTGGTCAAGAAGACACACAACC
AGCTGGAGTCACGAATCTATCAACGACTCCTGAAAAGCAGCAAACTGCCAACGTGCAAGA
TAAGATTCGTCTCCCAAGCCAAAATCCGAAAGTCACAAGCATAG
>Contig513
TCGACTCGATGGAATATGGGTATCTGGTGGTCAAGCTTTGATGCGTCAACCAAGGGCACG
ACTAGGCGTTATAGCTTATTGGCTTGTGTTACACCTATGGCTTCTTGGCACTATTTTGTG
ACCATAAGCAGTGTCAGTAGCTCCAACGATTTTTCATTCATTATTTTTCTGTTGTTTTCA
TAAATTTGTGTAGATGTACAAATTAATAGTTATTGTGTTTTTTGATTCTCTGCAATCATT
TTAGGATTCAGAGAATGCTTTCATACTTGTATCACATTAAAAT
>Contig514
TATCAGGGAATGCAGAACTGATAGCATAATCTTGACCGCCTTGTAGATGACTGACTGTAG
CAGTTGCTGGTGTTGCAAATAATGATTTGACAGACGAATAATGATTTTGGTTGGAAAACT
CGACTTGATCCTCCTGAGCACCTTTTGCATGACTGATTGTAGCAGTTGCTGGTGTTGACA
AAAAAATGATTTCAGCGA
>Contig515
GAGGTCGAGTCAGCCTAGTGACTCGGTAAACAAAACATTAGCATCACATGGGTGACAACC
CATGTTTCTGTCTTCTTTCTATTTTCTAACACTAAGTGTGGGGGAGTTTCCTCTGTTGTT
GTTTGCCTTGTGTGTTTGCTCAAGTTCTCAGGTTTCCCTTGGTTCGACTGCAAAATAACA
AAACCCAATCATATCTTCACTCCCGCACAAGCAAAACAGACCCTTAGCTATTATAACCTA
TTTTGG
>Contig516
GGGGTTTAGGTGTGTTGAGAAAATGATGTTGTACGAGGAGGAACGGTTTTGGAGAAAAGA
CCAGGGGAAAGAAAGAGGTCGTTGCCTTAAGCTTCGTCTTCGAGATCGTTTTCGTATCGC
TGGTCGACAAACACCGTCGGCAGAAGAGATCTGATGGGTTCGTTTTGAAACGATGGATTC
GTCCATTTTCAGATTAAAACAAGTTTACCCAATTCTACTTCCACTTTTACCTCACAAAA
>Contig517
CAGTAGTGATTATATCACCATTGGGTGCAAGCTTGACAGCATATGGGAGATCTGACTCCC
CTAGTGCATAAAGCTTATTGCCAAAATAGGCCAAGCTAGTGTTAGCTAGGCCAATACCTT
TTGTCGGGTCAAATTGACCTGCCAAAAAACGGACCTGCAGCAACTGCCATGCGGGCTGCA
GGAGGCCGTCATACCATTAAATCCTGAAAAGACATTTGGGATAATGGGGAATCCCGCGTC
CTTCTCAATGTTATATTTGTATGTTTTCACATATCGACTACAAAACGTAGCTTTTCCATT
AGAAATACGAATAGCATGAAGCATGCCGTCCCCATCAAACAAATGGTACGGTCCCCGTGG
TAAAAACTGCGGGTTAGGGCCATTGCGGAAGTACGCCCCGTCAAGACAACTTGGAAGTGT
ACCCTTAATGACTTCACACTCGGTAGGAGGGAGTTCATCAAACAGGTGAAAAGTTATCTG
ACAACACATGCTTCGGGTCAACTGAAACCCTAAGTGGTGGATCAATGAAGGTGTTTTATG
ATATTATCAAATGCATTTAAGAACGTGGATGGTAGAGACTGATCTACCACCACCGGATCT
ACTTCTTTTTTCGATATTGAAAGATGGCGTTGTTTGTTTTTTCACTTGTTCATCAACTAG
GCCTCTTGGTGGTAGTTGTCACAGTTTGTGGTTTATCTTCAGTTCTAACCGAAAAGGTAC
GAAAAGAAGAAGATGGTTGGGATGTTGGTAGTGGTGGTGAC
>Contig518
CTGATGGGGTATCGGTTTGGGAATGGTCAGGCTCGGGCCTTGGATGAGGGAGACGAAGCT
GCAAAATGGTTCACCGAATTTCTTGGTAAACCAAGCCCGCTTGGTGCGCTTTAATGAAGA
ATCAGAGACTAGACCTGTTGACCCTCAGTATGCTACTGGGATATAATGTGAAATTTACAG
ATGCTTTCCAGTTCCTTTTAATCTCCCAGGCTTCTTTGGATGCGGTGAATGAACGACTAA
AGGAACCAGTTAGCATAAACCGATTTAGACCCAACATCTTTGTTGATGGTGGTGAACCAT
TTGCTGAAGACCTTTGGAAACAGATCAAAATTAATGAATCGAATTTTCAAGGCGTTATGC
TATGCCCCCGTTGTAAGGTGCCCACAATCAATCAAGAGGATGCGACACAAGGAAGTGAAC
CAACAGAAACCATGATGAAGTTCCGATCAGCCAAAGCTTTAGAAGTGG
>Contig519
CTCAAAGTTGTAGTTACTCTTTGCCGATATCTCATAGTACTGCAAGTTCTTCTTTCGGTG
GAAGGTAACCTACTTTGCTTTCACTTGACGGTTCTTCACATCAACCTTGTTTCCACATAG
TACAATTGGGATGTTCTCACAGACCCTGCAAAGATCACGATGCCATGTCGGGACATTTTT
GTAAGTCAATCTGGCGGTAACGTCAAACATGATGATGGCACATTGACCGTGAATGTAGTA
TCCATCTCTAAGGCCACCAAAACTTCTCTTGACCAGCAGTGTCCCAGCAATAAAACCGAA
TCTTACCACAGTTGGTGAAGAAATCAAAGGGGATGAACCTCCACACCAATTGTTGGTTCG
TATTTCTTTTCAAATTCTCCAGTCAAATGTCTCTTCACGAATGTTGTTTTCCCAGTTCCA
CCATCACAACAATAACAAGCTTGAAACTTGGGTAGTCCACAGTTTGCTGATTTGGCAAAG
CCATATTTGAAAATCTTGATTGATGCAAAGAGTGTGAGAT
>Contig520
TGCTTGTAACACCTCTTACACCACTTTCAATCAAGGGAAGAAGATCGGTAACAGGGCGGC
ACAAGTTGTCATACCACGGACTCTGTCCTTGCTTCTCATACAGCTCATGAAGAGTCGTTC
TTCTTGACAGGGCTTCCATTTCCACCATTTTGGCTACATCTCACAATCAAAGAAGCAGCT
AAAGGAGCACCGGACCGGATTGACAACCGTGAGGACGACGATGAAAGTCTCGCCGGAAAA
CCCAAAGACACGACGGCGGCGGTGGGAGGTTTTGGGAGGACTGGTGATGACTTTAATCCG
GTGGCCGGAGATGAGAAGGTGGAGATTGAAGCCATTGTTTGATGGAGGTTGGTGGTTGTG
TTTGTG
>Contig521
AGTACCGGGGGTCTATGAAGAGGCTAACACAACTTTCATTCAAGATGAGGAGATGTTGAA
CAGACTCATGAACACAAATCCTAATTCATTCAGGAAGTTGCTGCAGACATTCTTGGAAGC
AAAATGGACGAGGGTACTGGGAAACATCAGATGATAACATTGAGAAGTTAAGGCAGTTGT
ACTCCTGAAGTTGAAGACAAGATCGAGGGTATTGATCGGTAAACAATAATTATGTAATAT
AACATTGTGAGTTGTTTCCTTTCCCCAAACTGTAAGTTTTTCATCCACGGGGACTCCTTG
TATTCTGAGTTTTCAAGAATACTCTGCCAAAGTTTAATGTAAATTTAATAAATCTATCAT
GAAACTGTCCGGTTCAGGATACGTTGTACTC
>Contig522
AAGGGTGACGAAATGTTGAAGGGTATATTTCTTGAGGTGAAGAAGAAATTTGAGACAGCT
GTTGGAGTTCTCCGTAAAGAAAAATTACCATTGATCCTGAAGATCCTGCTGCAGTTGACC
AGTATGCTAAAGTTATGAAGACTGTAAGGGAAAAGGCAGATCTCTTCTCAGAGTCTCAGA
GGATCCAATTCACCATCAAGCAACGTACCCGATGGAATCCAGGATGCGCGGTCGTATCTG
TTGGCCTTGAAGGGATATTCGTCTCAAGAGAGGCCTTACTGATGAATTAGGTGCAGAGGC
TATGATGATGGATTGCACTTGAGAAAGTTGAGAAGGATATTAAGAAGCCACTTATGAGGA
ATGACAAGAAGGGGGATGGCTCTCCTGACGGAAGAATTCAACAAAATAAACCAAAAGCTT
GGCATCCGCAAGGAAGACTTGCCCAAATATGAAGAACAGTTGGAGAAAAAGATTGCAAAG
GGCACAACTGGAAGAGCTTAAGAAGGATGCTCTTGAAGCAATGGAAACGCAAAAGAAGAG
GGAGGAGTTCAATGATGAGGAAATGCCCGACGTGAAGTCTTTGGATATCCGAAACATGCT
TTAAGTCTGAAGCATTAGAGTTTGCTTCAATAATCTGCTCTATTTTGGAGGTCTTTTGGC
TTTTATCGTATTTTCTTGT
>Contig523
GTTTCTAGTTTCATTTGTTGCCGTTTTAGACGTTAAGTTGTTGCTCGAGTGTGATATGAT
TGAGTCAACGATCTTGCAGTTGTCAACGTTTGATGGTGGGAAGATTTCTTCTAGAGGTAT
ACATTGGCTTTGTTGGCATCATAGAAGCTAAAACGTGATGGGATGTTCAGTAAGCGCAAG
ATTTGCTTCAAAGAAAGATCTGATTGTACCAATGTCCTCCCAGTAGTCATTGAATAAAAA
TGCCTTTATGTAATATTCTGAGGCTGAAGCAGGGATGATCTCTGATCCGAAGTCATTTGC
TGTAGGGAACCCAT
>Contig524
ATTTTTCTATTGAGATTTTAGCCCTTGAATGCAGCAAAAATAGGTGGCATGACCAGGGTC
CAGCAAGGTGAGCAAACAAGTTGTCAATAGGTCCGGTTCCTGTGTACTCCGCTTGGAACC
AACGCGCCCATAACAGCCAACATAGCCAATCTTCCGTTCTTGATCTCTTTTGTCCTCAAC
TCCCTTTAGCTTAGCAGGTGAACCGGTTCCCCAGCCGAGTGGGTCAAACCATAGTCCTCC
TGGGGTAACCAACATCTGTGCCGGTTAATTTGTTGTTGGGGAAGATTGGGTCAGTGTTGA
CACTCCCCGGGTTTAAGAATATCAGCCCATCTTCTTCCTTCAGCCCATCCGATGAATATA
AGTTCAAACGATGAAGAGTGTGGTTTTGTCAGTGAAGTATTCTTGTTCACCAGCAGTGTA
CCATGAAGGTGGTGTTTAGGATTCCGATTTTGGTTAGGAATTCGGGGATGAAGATACCGG
CTGCTCCTAACAATAGCCCATCTGCAGTGTACTAGTTCTGCTTGTACGTTCCATTTCAAG
GTCTCGGGGTCGGAATCCTAGACCAAGAGGGTCGAAACCAAAGTCACCAGGTAGACTTCC
ATCGAGCCATTCTGGTTGGGGTGCTCCCAGGGAACCAAATAGGTCTATCGGGGTCAGCCG
CAACACACACGGTTCCAAAGGAATCGTGAACCGGATGGTGCACTGCCCAACTTGCTAACT
CTAAGCTTCTTCCCACCAACAAATTGAAGCCTTTGTTGATCCAACAATAGATCCACTCTT
TTGTGAACTAAAAGCAACAGCTGCAAATAGCAGAAGAAGCACAAGCAGTGGAAGCCATTG
TTTTTGTTATTGTTGTTGTTGTGTAGATGGTTTTGCCTTCAAGAATGAGA
>Contig525
TACGCGGGCAGAAACAGTTGTCACTGAAGAGGATGAGGAGGTGATAAAAGCAGTTGTTTC
GGGTAAAACACCATCTTACTCGTTGGAATCCAAGCTTGGGGATTGTAAGCGTGCAGCTTT
TATAAGGCGAGTGGCCTTGGAGAGGATTACTGGGAAATCTCTTGATGGTTTGCCTCTAGA
GGGGTTTGATTACGAATCAATATTGGGACAGTGTTGTGAGATGCCTGTTGGTTATGTTCA
AATACCCGTTGGTATTGCTGGTCCGATGTTGTTGGATGGACAGGAGTTTACCGTGCCCAT
GGCGACTACTGAAGGGTGTCTTGTGG
>Contig526
GATCAAAACATCTCTTAATATTTCCTCTACCCATTAAGCAGAGTGGCAAGAGGAGAAATG
GGTTGGAAAGGTTGCTATGGTCGTAGCCATGTACTTCCTTGTGATGGCTGGGCTACATGC
AGGTAGAAGGCGAGGTGACGTGCGATCAGGTGGTGAGCAACATGACTCCGTGTAAGAACT
ACCCTAACAAGTAATGAGGAGTCCGTACCCTCAGATTGTTGTAGCGGTATTAACTCACTA
AACGATTGCCGCTACAACCAGTGCTGACAAACAAGCTGCTTGCAAGTGCCTTGAAGAGAG
CGCCTCTAAGTTTCCCAGATATTGACCTCGAAAAAGCTAGAAGCCTTCCGGGGAAATGCG
GAGTAAACTTGCCTTAACGACATTAGCCCCACAACTGATTGCTCAAACGATACAATGATA
AACGGATATGGTTGATGGGGAAGAATTTTCAACTTTACAAGCAAGCCATTGGTCGAGTTT
CATATACTAAATAAATTGTAGACCAATAAGATCGATTAGTTTGAGAAAATAAATGTATCT
GATAAATAAATTTACTTGATGAACAACTTTTTCTATGAACGT
>Contig527
GATGTTTCTGTGACATCAGCAGCTTTCATTGTTGCTATGGCATTACTATTGCAAAGGGGA
AATCCTCGTTTTTCTCAGCTCAGCAGTACCATGTTTGGCTTATTTTATTGTGGATATCTT
CCTTCTTTTTGGGTTAAACTAAGATGCCGTTGATAGCACCTGCCTTAAATACTGGAGTGG
GAGCTACATGGCCTATACTATTAGGTGGTCAAGCTCATTGGACGGTTGGTCTTATTGCCA
CATTGATATCTATCAGCAGCATAATTGCAGCAGATACATTTGCTTTTGCTGGTGGCAAGG
GC
>Contig528
GGGATGTTACAAGGTTAAACAACCACACAAAGAAAGAAAGAAGCAGAATATTATGGCCAT
GGGAGAAATGCTTTCATATGTGTACGGCAAGAGCCAGTGTTTTACAACATACTCATCGTC
AACTTTCTTCCAGTGACAATATATTCAAGGCTTCGACCAAGCTGTCAACTATAAGCTTAA
CATCTACTTCATCTTCTGCTCAAACTTTTAACCATCGAGCTCGCGTTGTATGTAAATCTT
CTGCAAATCAAGTTAAAGTTGTAAACAGACGGCACATGGAACAGTTTAGTGGAAACAGCG
TCCATTCCAGTGCTGGTGGAGTTCTGGGCACCAATGGTGTGGGCCTTGCCGTAATGATAG
CTCCAGTTGTTGATGAGCTTGCTAAAGAATATGCCGGAAAGCTTGGTGCTATAAAATCAA
CACAGATGACTGCCCAGATATAGCATCCAAATATGGAATAAGAAGCA
>Contig529
TAAGCCCAGAAATCTATAGATTCTTTGGTTGATATCGGTGGTGCTTGGTTACGAATTGGA
AGCTTACGTTATCATCTATATAATGCTGTGATGATGTGGATCCAGCTGTAAAGATGAATC
TCAACTAAACCGTGCGACGAGTGTGTGTCTATCTTGCAGGATGTTTCTCCTTAACCGAGT
TTGACAAGGAGAAGATAGATTTACTAAACAATCTAAAAGCTGAAGAAATAGGCTCAAAGA
CAGGTTGTGTTCCGTTCTGACACCGGTAAATATAAGAAGTTGAGATCGAGAGGGAAAAGG
GACAAAACGTAGGTCAAGGTAATGGCGTCGAGGTTCATCAAGATTGTGATGACAATATAG
AGAAGAATGAGATTAGGGAAGAATCACCATAA
>Contig530
ACAGGAACCTAAAAGAAGCTATAGGTGATGTAACAATCGGGATGTATCAAGCTCCAAAAG
ATCATACTATGGTTGTAATATCTTGAAGACACTCGGTGTATGCTCAATGATGTTATAACG
ACGTTACTCATTTGGCTAGTAGGATGCTTTTGGTTTCAACTGTAGTGATACTTATGTTTG
TGTATTCCGTTTCCTTGAACTAAATAGGGCTATAAATGGTCATTTGTAATTTAGCCAATG
GCCTGAACTTAGCATCACCTCTATGTAATGTAGTGGTCATGATGAAACATCTTTTATGCA
TAATTATATTGAATGCTTGGATCTTTGATGCG
>Contig531
TAGTGATTCATGGTGCATCTCAACAGACTTGACTTCAGTGGGTCAAACCACTTGGGCCAA
AAGTGACTACCATACCAGGCTTGATCATACCAGTTTCAACACCGTCCCACTGGCACAGTT
CCAATCCCACCAATCTTGTAGACATCCTGGAGTGGAAGACGGAGTGGCTTGTCTGATGGT
CTCTTTGGCTCATTAATCTGGTCAAGTGCTTCAAGTAGAGTTGGGCCCTTGTACCAGTCC
AGGTTGGATGACCTCTCAATCATGTTATCACCCTCAAAACCAGAGATTGGGACAAATGGG
ACTTTGTCAGGGTTGTATCCAACCTTTTTGAGGTATGAAGACACTTCCTTCACAATTTCA
TCGAACCTAGCTTTTGAGTACTTTGGTGTCGTAGCATCCATCTTATTGCAACAACAGATC
ATTTGCTTGACACCAAGAGTGAAGGCAAGCAAAGCATGCTCACGAGTCTGTCCATTC
>Contig532
CTCAACAAATCAAAAATAATTGCGTGCTTCGGTCATGTCACCTAGCAAAGAGTAGCCATC
AATGAGTGAATTGAAAATCACTATGTCAAGATAGATATTGCAGTTGTCAACCATGATGTC
GATAGCATTCGTTGCCTCTTTAACCTTACCTTGTTTGCATAGTGCATCAACTATTATATG
AAATGTCATCCTGCCTAAAACGATGTTTTGATCC
>Contig533
TGCAGTCACTAATCTTGACGCCGGCAAACATAACTGCCTCATAACTTGTTTTTTATTTTC
TTGTTTATGATCTGGCAATCTGCCCACATTGTAAATTTTGCTACTATGGGCACTTTTTTT
GACAAGGGATATTTTATTTCAGTCTTGTT
>Contig534
CAGTGATGTTTATGGGACACAATAAGCACTTGCATAAATTGTAAAGTAAGCTACTGGTGA
GATTCTTCCCTTTAGTTTTGAAATAAGGCTAACATTTAATTTCAAGCTCCGACCGGTTGG
TCTGGCCGGTTCTGGGGTCGAACCGGGTGTAACTTTGATGGATCCGGTTCAGGGTCTTGT
CAAA
>Contig535
GACACAGAAGAAGAAGAAATATCATCGAATTAAAAGGTGTTAGAGATGAGGCAGCCCGGG
CCAGTATGTTGATTCTGGTGGCAATGCATATGCTTCTTCTACCCAAATGCAACGCATGTC
GGGGTCAAAGAATGGACCACAAATCCAATAATTACCAACCGAGAGGAGGAGATCATCATA
TGGACCTCTGAGAATGATAATAAGTCACATGGTG
>Contig536
CAGATCCCTACTTTTATGGTTTAGCGAATTTGGTAAACTGAACCATCCAAACAGCCGATT
TCCAAAACTTGAGTTTGAGTTTGAAAGGCGAAGATTGACTAAGAATGACGTAAGAGAGCT
GATTTATAGGGAGATCTTAGAGTATCACCCACAAATGTTGCAAGAGTACCTTCATGGTGA
AGAACACATAAGCTTTATGTATCCAAGTGGCATTGACCGTTTCAAGGAAAAATTTGCGGA
CCTTGAGGAGCAGGAAGGCAAGGAAGGAAAAAACTCTCCACTTCAAAGGCACTACACATC
ACTGCCAAGAGAGCGGATCTGTGTACCCATAGAAGAAGCTGTTGATGAAATCAACGACTT
TGAAAGGCGTACAAATGCTGCCATTGCCACCACTCTTAAAAGCCCGCCAAGATCAGAAAG
GTGTAACAAAACCAAAACACCTAAAAAAGATTCTAATAATATA
>Contig537
AAAAGACGATAAGGTATAATGAAGGCTTACTCGCCAAAAGGTTCACGATACTCGCAAAAG
TTTCACGATACTCGCAAGGACTAAAAACAATTGATACTCGCTAAATGAAGATGATACTCG
CAAAAAAACAGAAATCTACCTTACTCGCGAATCCCTAGTTTTCTTACTCGCAAAAACCCA
AAATACGTACTGTTGAAGTTTTTCGTTGAC
>Contig538
GGGTCCAAGGAATTCGCTCCGAGCTGATGAGCTTGGAGAAGACATTGTTCCATATCAAAG
CACTCCTTGTTGATGCTTCTGACAAGGAAATAAAAGAAGTTCTTGTTCAAAACTGGCTCA
ATGAACTCAAACATTTGGCGTACGATATAGATGACATTCTTGATGACTTGGCAACTGAGG
CCATGCATCGTGAGTTCACTGACCAATCCGGAGGCAGCACTAGCATGGTACGTAAGCTCA
TCCCATCTTGCTGCACAAAATTTCTCACTAAGTACTAAGATGCGACGTAAGTTGGATAAT
ATTAACCTTAAGTTACAAGGTCTAGAAAACGAAAAAACAACTATAGGTTTGACGGTGAAG
AATGGAGCATTAGAAGTGAGGAATAATAGGCCAATAGATAGAAATAGAGTTTTAGAGAAC
CTCTTTGGTAGATGCATCTAGTATTGTTGGTCGACAAGGTGATAAGGATGAATTGATTGA
AAAGCTCTTAGGAGATGATCCACGTAACAAAAACTTTAGCATCGTGCCGATAGTTGGTAT
GGGG
>Contig539
TGCAACGGTTCCACCCCTGAGCCACTACACGAGCCCTCATTAATGTCTGACCCAACTTGG
AGTTCCCTTGCTTGAAGCTAATCAAACCAGCTGTGAGCACCCCGGCTGTAATTAAGGCAC
CAATGGGAACGAAGGGATTTCTGGAACGTTTCTTCTCAGGAAAGAGGCTTTCTAGCTCCG
GATTTGCTCCCATTTTTTTATTTATTTCTTTTAGTTCCGTCAGGCTGAAATGACTCACCT
TCCGGCAATGAATTAAATTAACTGGAAATAGATTCGAATGAAATAAATAGTAGTAGATCA
AAAGTTTAGTTTGTTGTTG
>Contig540
AAATGTCCCCTCGGAACCCTGAACCGCATGGTGTCAAATCAAGATCTGTCTTGAGCGATT
TATAGTTTGATGTTTGGGGATCCTCGTAGGTTAGTTCGTAACTTCCAGGAGTCAGATAAA
GATCACGCTCAAGCATCTTTTGAAAATCAGAAAGCGTCCAAGTGCCTTCCACGCAATAAG
AAGGTCGTATTTTATTGATGACAACAAATATTCCATGATCACCCCCCACTGAATCCTTAA
TTTTTTTCCTATTAGGCTCATTCCATACAAGGATGTTAAACT
>Contig541
GGAAGCATTAAAGCTTGTTATCATAACGGAAAAAAATAATTGTGAGGAAGGAGTACTGAT
CAGGTGAAGACTCGCTTCTCTTCAGGGTTATCCCTGCCTCAAATATGTGAAAACTTGATA
AAGGCAGCATATGATCCTCGTATATCAGGTGTTTATCTCCACATCGAAACTCTGAACTGT
GAATGGGGTAAGATTGAAGAAATTCGAAGGGCACATATTGGATTTTAAGAAGTCAGGAAA
ATTCATTATTGCTTATGCG
>Contig542
AAAAACAATTTTGTTTTGTCTTCCTTCTTCTGCTCTTTAATGGAAGGACCTTAGAACTCT
CTCTCTCTCTCCTCTTCATTTCTCACAATTCAATTAATCAGATCTTCTTCTTCTTCTTCT
TCAACAACAACATTTACTCAATTCACTTCAGATTGACTAGCAAAATCTACAATATAGGAT
TATATGATGACTTCACAACTGGTTAGGTGTTAAGGATACTCCCGGATTGATGACTGAAAG
AAACTACTTAGGTTTATCGGATTTGTTCGTCTGTGGATAGCTCGAATGTATCCGGCTTAT
CAGAAGTTAACAAAAGTAGTTCAAGGCCTTAAGGCTACTGAACTGAGACTTGGTCTTCCT
GGATCTCGGTCACCTGATCGGGATTCCGGAAAGTAGTTTAAGCAGTTCTGATAAACTTGA
GGAGAAACCATTGTTTCATTTGCTTCCGTCGTCACCGAAAATGGTAGTGTCTGGACATAA
AAGAGTGTTTACTGATACAATGGATAGTTGTTCGGAAGTAAAGGGGGTTATCGGATGGAA
ATTGGATGTTTGGTGGTTCTGGGATGGAATCGGATAGTTTGAAATCTTGGGGCAAAGGGA
AATTTTCAAGTAATTCGAATGTAAACGGGATTGTATTATCAGAAGCGTTGAAAATGGGTC
ATGCAACAAGTGGAACT
>Contig543
ACATATTTTTAGTAAGCAGCAAACTGCAACCAAACCGTTGACATAAATAGACATATTCAT
TGAAAGCTACGGCAGATTCAATATTTAAAGTTGCTTTTGGGGTTGAACTTGACAACTTGA
GGTGGTTCTAATAAAGAAGGGGTTAACTTTAGTCGCGCATTTGATGATTCAAATGAGTTG
GACATATAGAAGATTAGTTGACTTATTCTGGAAAATCAAGAGGTACCTGAATATTGGAGC
GGGAAGCAGAGTTAAGGAAGAATATTAAAGTCGTTGATGATTTTGTATATAAGGTGATCA
AGACCAAGACAGAACAAATGCAAAAGCCACAAAGATGAATTTTCGCCGAAGAAAGAAGAT
ATTTTGTCAAGGTTTATGCAGATAACTGATAGGGAATCCAAAGTACTTTCGAGATGTAAT
AATGAACTTCGTACTTGCTGGTAAAGATCCTATAGCAACTA
>Contig544
TAATTTAAATCGATATTAATACATAACCATCAATTATGAATTTTCATAATATTTAACTTC
AAAACAAAGTTATTGAAAACATTATTAACCGTTATATAATCTATCCGGTTATTAAAATAT
TTATTACACGTTATACTATTTGCCTAAACTCCGTATGTGCACGTGTTCGTATTGATATAT
AAAAACATAAATCGATAATTCATATGCATGTATTGTAAAAAGCATCGCACCC
>Contig545
GAGGGACAGCTTCATCACTCATAGAGCTTTTTGTTGGTGCTTTAGCAGGAGAAATTAATC
TTGGGAAGATCTTCATCCTCTTTACTATCACCAACCCATCATCACCCCCTTCATTTGCCA
ATCAAATTTCCCACTTAAAACTGAGCCAGAATTCAGTTCCAACATAATGACTAATATTTT
CCAAAAAAAATAATCAGTTACCATCATGGTTCATTCATCAACAACAAGATCCAGACAATG
ACAATGCAAGTAA
>Contig546
CTGTACTCTAAATGTGTTCTTATGTGAATGTCAAAGAAGAAGGCAGCGATGTTTCAACCT
AAATATTTTGTGTAAATGAAATAAATACATGGACAATAAAGAATCTTATG
>Contig547
GACATTAAAAAAACATGTCTTCAACTATGTCTTGTTTCTCAACAACACCCACATCAAATC
TTCCCTTGTTTCCAATCTTTATCCAAAACCCACCTCCCAATCAGCTTATTTCAGTCTCTA
AAAGCCACAAAGTAAGTTGCTTTATGTGTCTTGTAAAGCTGATGCAAATGGGTCAGGTTC
TGTTGCTGTTGAAGAAGTGAAAGAAGTGGAGAGTGGTGGTGGAAATGGTGCTCCTCCT
>Contig548
AGGTCCTCTTCACCTGGTTGGTACGCTTCTTTGTGAATCCAATGCAGAACATTCTCAATG
TGTAGTTGTCAGTTGTCTTGACATCGACATGTGCCTCAATCAAAGATTGCCACTTCTTCA
CAAGCGACCTCAACTTGTCAGTGGTGAAGTCCATTCCCCAAAAGTTAGTCAACACATTCT
TTACCTTGAACATCCTCAGCTCTCAGACGGATCTTCCTGTATGCGTGATCCTCATCA
>Contig549
CAATTGTATATTGAAGCTCGAGAGTATTTGATGAAGTACACACCAAGGACTCTTAAAAAT
AAAGAACTACATGCTTATGATGTTTATTTACAGAAGTTGGATGCATTACGGAAAAGGGGT
AGGACAGAAAAGAAATTTTTACCGGTTGTTCCTAGGATTGAGGTCAAAGTCTTATTACAG
AGATTGGCGTTAAGGATTGTGTGATTCAGAAGTTGAATAATCGGGTTTACAAACTTGAGT
CTATAATTCAGGTGATTCCC
>Contig550
ATTTGAAAGCAGGTCCTCGTATGTCGTTGACCAGCTTATGACTGGATCTTCTGGCGTTCT
TGCTCTTCTTGATCTTTGAGATTGATCTCCGACCCAGTTTCCTCTGTTCTCATTCCAAGC
AATCGCACCATGGTTAATAAACACAGGGGTGTTATTTCCATTATTTTCCGGATGCTTCCC
TTGCTTCTTTCACAGGTGAAGAAATTTCTAAGGGCCGCTTCTCATTGTGTCGTGAATTTC
CAGCATTGACTTCCAGCATCATAATATTG
>Contig551
AAAACTTCTAAAGAAAAAGTACTCTCTGGTCCAGGAGTCTATGGAAGATATAATGGAAAA
CTTGCTGATACCGTCATCTATCTAAATAGACAGATCAAAAACGCCTTTGAATCTGCATCT
TGATGATGCAGCACCAAGCTTGCAGAATAAACTGGGGCCTGCTGGTCTTGCATTACATTA
TGCTAATATTGTCCTTCAAATAGACTCCATTGTTTCCCGAAGCAGCCCCATTACTAACAT
TGTAAGAAA
>Contig552
GAAGACAAAGCCACTTTACCGACACGTTCTAACATCACGCGTTCATTCCGTATGAACTAA
CACATCTTTAGACAACTTACTATAAATAGATTTCATACTATACAACACACTATCAACATC
CATTTCACATAATTAACCCAACAACCTGCTTACTTTGATTACTTGGTTACAAGGTTAAGT
TCATTATATAAGTGACCAAGTGTGCATCCGAAAGTCAGATA
>Contig553
CCCATAAACAGCTGTCAAAGGTGTGCTTGATCCACCAGAACCAGCACCATCCATGTTGAA
AATATGACCCGCTTTATCCTGGTTACTCATGACATGCATCGCTTCACGAGTGCAAAGTAT
CGACCCGACCAAGTTTGTAGACACGATCTGTTGTATATCTTCATCGGTAAACTCCAACAA
TGGTCTGAAACCTTTGTTAGTCCCGGCATTGTTTATCCAAATGTCTATGGAACCGAGTTC
TTTGACAGCAAAATTGGCTAAATTTTTAACATCGCTAGGATCACGAACATCACATGAAGT
GCCGACCACTTTAG
>Contig554
TCCTTTATCTTTGACTTGTCGGTCAACTCCTCTACTTCATTGTCAACTCTCTCGAAAGTC
TTGCTTGATGGGCTTCCTTCAGTCGAGAATTCCAGTATTTGCTTCAAAGACTCCACCACT
TGACTCATCTTAGGCCGGTTCTTTTGCACCCTTTAGCAAACAAGTATCTGCTAGCTTTGC
AATCTTCCTTGCAGCAGTGAGTGAGTATTTAGCTTCAAGTCTAGGATACTAAAATAATCC
CTAAACTTTTTACTGTCTATTGGATACCGTCTTACCCAATCTAGTAGTTTCTGGTCTTCT
TTTGGCCGGTTTCTTTCTAAAGAGCGTCTACCTGTTACGATTTCGTACAAAACAATACCA
AAGCTCCACACATCACTCTTTGCTGTAAGATGCCCTGTCTCGATGTAGTCTGGTGCTGCA
TAACCGTGTGTACCCATTACTAAATAGAATCAAA
>Contig555
AGTGCCACTGCATGCTTTTCCTCACACCCGATAACGACTTTGCTGGTAACGAGCAGGCTA
TTTCTTTTGGATGAAATCAAAGAATTGACTGCCAACATGTAGCTGCCCATCTCGCTCTAA
AACAAAATTGCTAGTATGTATATTGTATGCTAAATCATCATATTATCATCAATCTTGTTG
TAATTTAATCACATTTTGCACGAAACAAAATACCAAGAAATAAAAATGAAAAGCAACT
>Contig556
AGATCACAAAAGGTTATCGAACGGGTCATAAGAGTTCAAACGAAGTCAAAATATGATAGC
AAATCGAAGACAAAGTCGAGAGAGAAGAGGTGTGCACTCTTACTGAAAGAGTACGGAATA
TCTGTACCTTAGCCGAGTCAAACAAACCAGGATCAAACGAAAGGAGGAAGGTCATTCCCG
CTTCACCGAACCTAGAAGAGAGTGGATTTGAATTAAGAAAAGTTCAAATTACATAAGTTA
CCTCTTTTAG
>Contig557
CTTGCATTCACAACAGCTTCTTGCGCTCTTCTAACTTTAGCAGCAGCCACAAGCTTCATA
GCCTCAGTGATCTTTTGAGTGTTCTTAACTGAGTCAATACGAGTTCTAAGCTCACGAAGG
TTGCAATGGATGGAAGTAGAAGATTTCGATATCGAATAGTTGCCATTGGAAGGATTTGAA
GGAGGGGATTTGAACAGGAGATATGAATGATCTGAATGAAAGTGGTGAAGATGAA
>Contig558
ATAAATCCCCTGATAACTTGCATCAATCTTTTTCTTCCTGATCTGTTTCTAGCTTCAATT
GTTGCTTTGCTCTCTCAAAATTATCAACCATTGGCAAAAGACTCTCAATCACTTCCCCTT
GGGCATCACTCCTTACATTAAGCCTCTCCTTTTCTGATCTTTTTCTAAAATTTTCAAAAT
CCGCTTGCAATCGGATTAATCTTTCTTTCCCAGAACCTGTATCGGCTGACAAAGCAGCAA
CCTTTTC
>Contig559
GTAGGAGAATTTGTAGTCTCTTGATGTTTCTTAGAATCTTTGCTTTTTCCTTGAAACGCC
TTAAAGTTTTCATTTTTAATTTCCGAGTGTTGCCCATATTGAACTCTTTGCAGCTTCATC
AGGATCATCAATTCTAAGAGTCTTAGGAATCAAAATCGAGTTATTGGGTTTCTCTAAATC
ATCGTCTCTTACACGTTTTCCCAAGATTGGATCACTTGAAGGGGTTGATGGTGGTAAGAA
TGGAATACAATTCCAATAGACTAGATGGGTAGACCGGCAATGGAGGGCAAACGGATGGAA
TCGGAACCGCTGGATTCCAGGGATTATAAGGCAAAGAAACCCCAGGTATACTAATATTAT
TTCGAATATTTTCAGGTACTGTGACAGAAGTTGTGACACTTTCTTGGGAAATTGTTATGT
AACGACACTGAGATGCAAGATTCTTGTTTTTACGACGACCTGCTCCAACTGGCATGTTTC
TCATTGCCCCACCTGCGGTCCAGTA
>Contig560
GTGAATTCTTCGGTTGTTGGTGTCGCCCTTGTTGGAACTCTATGTGGTCAACTTTTCTTC
GGGTGGCTTGGCGACAAAATGGGTCGAAAGAGGGTTTATGGTATGACTTTGGCTCTCATG
GTTGTCTGCCCTCTCGCGTCTGGCCTCTCATTCGGGAATGAAGCTAGAGGTGTGATGGCA
ACCCTTCGTTTCTTTAGGTTTTGGCTTGGGTTTGGTATCGGTGGTGATTATCCTCTCTCG
GCCACAATAATGTCCGAATACGCAAACAAGAAAACCCGTGGTGCGTTTATTGCTGCAGTT
TTCGCTATGCAAGGATTTGGAATCTTGGCTAGTGGGGTGGTCTCATTGGTTGTTGCGGCT
GCTTTTGATCATGCGTTTAATGCTCCATCATATGCAACAAACCCTCTAGGGTCG
>Contig561
CTTGGTAGATAGAAAAACTTAGTAGCCATCGGGCTTGTGTGCGATTGTAAACTTGATACA
TTGCACTTGACGAACGTTGTCGAATCCGATGATACGGATCCAGGACTGTGGGTACTCCTT
CTTGCACTCGTTGAGTTCCCTTCAAAAATTGAGCGGAGTCAGTGCACCCGAACATGGGCA
ACTTCCACATTGTCCAGTATCTGCCATCGTAAGTATCCGGGGGAGCGATGGTGCTCACGG
TAGACGAAACCGTGCTCCAACTCGAATTCCAAGCAAAGGAACCCACTTGTTGCGAAGAAG
GTAGTCGACTTCCTTGGCCAATTGGGTTTCGGTCAATGGGTGGTAGGTATGAAAGGGTCT
CGTACTTCTTCAAACCCAATGGTGGCCACACCTTCATGCAATTGTACTCTTCCACCGTTG
CTGGGAGGGATGAGAAGTCGTTAGACTTCTTGGTGACTGGGAAGCCGACGTTGGACTTAA
GCCCGGTGAATGGAGCCACCAATGCTAGCTTGAGCAGAGGTGGTCCTGTTGACGGTTGCG
ATAGAGGAGGAAGAGATTGAGGGCCATTTTAGTAAGTTTCCTTACTTAGATACTTAAGGA
GGAATGGACTTCTATGAATCCAAATGAGTCCCCGCGTACT
>Contig562
GAACCAAAATCCATCAAAAACTCAAAATAATCAAAACCAAAACCATGGCTCGTCTCCTCT
CACAAACCCTAACCAAAACATCATCATCATTATTCCCAAACCCCTTTAAAACTAATACAC
TTTAAATTACCCTCTCATTCAAAAATATAACCATTTTACCACATGGTACAATCTGATAAA
GCTGCTAATCATCAATTGTTAAAATCCAATAACCCAAGTACCCAAGTACTTAAAGCACAA
GCATAAAAACA
>Contig563
ACCAGGTATATAAGCAGTGATTTCAAATCCAGAGGTTAATCGTACTCTGGCAACTTTACG
TAAGGCAGAGTTTGGTTTTTTTGGGGTTGATAGTATACACCCTAGTACATGTTCCTCGAC
CGCTGAGGGCATCCCCGAAGCGCGGGGGATTTTGTGACATTTCTAATGGCTGTCTTGTAT
TTTCTAATAAGTTGTTTAATCGTTGGCATGTTGAATCATATACATAATGGACTGGTTTAG
ATCGATCCTAACCGGATGATTATGAATTAC
>Contig564
TGCATTTGTAAGGCAGGAAAACAGTCCATTTTCCAGATACCATTAGATAGCTTCCACACC
TTTACAGTATTATCACACCCACCAGAAGCCAACTTTTGTACGGTCAAAAGGACCAGATCC
AACTAGAGCCCCCAGGAGCCATTGATGGAGCCCATGAAACAGAGGTGACCCCAACTGGGT
GAGCCTGGTCGATTCGCGTGGTATCCCACCCACCATCTGACCTGGCTGTATGAACCGAGA
TGTTCCCATCAGACGAGCCACAAGCCAAGCATAGTCCAAGCTCGTGTGGGGCCCATGCAA
TAGAGTTGACTGAAGATTTATGGTCAGTAAAAGTATGGAGTTGTGTCCACTCATTTGGGT
TAGCTTCCTTCCAAATTATAACGGTTGCATCATACGAACAGGATGCAAGGAGTGATCCGA
ATTTGGGGTGGGCCCAAGCAACCTGCCATACCGGACCGTTGTGACCAGTTAAAGTGGTGA
GGTGTTGGGAAGTAGAATTGTTGTTG
>Contig565
GATAAAAAATAGACCTTGGAATGTCGAATTACCCAATGGTTCCAGGGCATGAAGTGGTAG
GTGAAGTAGTGGAAGTGGGATCCGATGTCAGCAAATTCAATGTTGGAGACATTGTCGGAG
TTGGGCTTCTTGTTGGCTGCTGCAACTCCTGCCGTCCTTGTGAGGCGGACGTGGAGCAAT
ATTGCAACAAAAAGATATGGACGTATAATGATGTTTACACCGATGGTAAACCTACTCAAG
GTGGATTCTCGGACTCCATGGTCGTCCACCAA
>Contig566
CTTGGCAGCTGCAATAATCAAACTTTGGGAGAAAAGCATGGTTGCTAAAATTGCTGTGAA
ACGTGGAATACAAAATACTAATAATGAGTTAATGGCCGAGGAATTAAAGAAACTAACAGG
AGGTGTCTTACTTCTGAGAAACAAATATTACATCGTGATATACCGTGGGAAAGATTTCGT
TCCTACCAGTGTAGCTACTGCGTTAGTAGAAAGACAGGAGATGAACAAAAGAGATAA
>Contig567
CAAGATCACCAAGTGAATTAACAGGTTTCTTCACCCAACCGTAGGTAAGCAGGACTGCCA
CCGATCTCTTTCATTGATCTCATAAACACACAGCTCATGAACTTTAGTTGGCCTTGAAGA
TTTCAGATGGGCTAGTACTTTGACTCTTGACACTAAATGATCTCCTGTTAACCGAGCTAA
CAGAAAGCAGTAGTTAAGTTCTTTGAAAAAACATGGTTGACTGAGTTCTTAAATGAAAGA
ACGTTTAGGAGCTCCAGCTTTGATCACAGCTTTTGGTAGCTTAAAAGATGAAGGGATTGA
TTGCAAAAGAAGATGATGAAGCAGCAGCTGCCATAGTTGCTAAGATTTGTTTTAACGTTA
ATGTTTTTTATGTTTGTGTTTGTGTTTGTGT
>Contig568
AGTTTTGAATGTTGTGTTTCGTACTGCCTTGGGCTCACGTCTCCCATCAATGGCCAATGC
AAGAGCCAAGGTTGCTGGTGCAGGTGCTGGTGCTATGCTTCGTCCTGTTTCTAGTAGCAC
ACAGGTAGTGATGAAGCGTGCTCAGAATGTTGCACCAAGAAGTAGTTAGAACCGGTTCAA
CCTTATCCGCCTGGTCATGCATGGGTGCACGTTGTCCGTCCAGTTGGCAATGCACGACCT
GATGATTTTTCTGAAACTTCCCTCATAATCGAAAAGCCATGCTTATTTTCTTACATCAGA
CAACAGGCTACAGTAAATAACCTTAAACTGTATGTTTTTAGGGTGGATAAGTG
>Contig569
GAACAAAACACATACATTGCGGCTAGGGTTTCACTTTCACTCTCACCAAACATTTCCATC
TCTTTGTAAACTCAAAAACAATCAAAATATGTCGAATTCGAACATGAACTAGCTTTTCAA
CTAACTTAACTGAGTATTAAAAGTTTGTCAAGTCTTAGAAACAAAAAGCAAAAAAAAATA
GGCGACTGCAAACCCTTTTGATTTGCTTGGAGATGATGATAACGATGATCCTTCAGTT
>Contig570
GGGGTGGATGAAGGTGAGCTAAAGGGGGATTGATCCAAGTTTCATTGAGCAAGGTGTAAA
GCAAGAAGAGCACTTAGCTCATGGGCTTCTTTAAGTTCTTCAATGAACTTCAAGTGATCA
AAAAGAAGGTGATGATGGTGGAGTGTGGTTGTTATTTGGAATGGATGTTTGGACATGCAA
CATATGAGTAGCATGTGAGTTGGTAGGAAGTGGTGGTGATACTTTTGGTGGTGGAAACAT
TTGTAAGTTTAGGTAGTCATTGATGGATGAGGATGAAGGTACGGAAGAAGAGGATGTTCC
ACGAGTGAATGGTGGTTTTGGATGGTGCATTTGGTGCA
>Contig571
TCTACCACTGCCACCATGATCGTTGATGGTGTTGCACCAAAGAAGATGTATGATGGATGG
AAGTGAGGGAAGCTTTGTAGCTGAGGGTGGACATGCATGCAAGTGTGGAGCCAACCTGCA
AGTGTGATCCTTGTAATTGTTAAGTTTAATTAGTTAAGTGGATATGTGATCATCTGAAAA
ATGATCATAAATAACTATATCCATGGTTTATTTAGTTGTGTGGTTATCAGGTTATGTCTC
CATGTTTATGTCAACTGTTTGTTCAAGTTGAATAATAAAAAAACCTTGCTTGACTACCTA
ACCCTTGTTTGGGGTTAGAGAGAATGGGCTTAGGTTTATGTTTGTTTCATGGCTACTGTA
AATGGTGGTTTGGTAGTACATGTTAGAGAAAAGGTATGAGTATGGAGTATTTCAAAAAAA
TTAGATGTTTAATTTAGACATGCAACATGATATGTTGGAACAAAAATTAGACA
>Contig572
ACTGTCAAAAGCTTCCAGCAGGCAGCAAAAGAATTTGAAACAGAGTTGAAAAAAGAACCT
GATACGATAGCAGAGTCTCCGGATGCAACTGCTGTCAATGAGAAGGAACCCAAAGACTTG
AAAAGTACCAACCACGAAGGACAGTTTGTAGAGAGATTGACGAGCGCATGATTTTCTTAA
TGTATTGTTAGTGTTGTTGTAACATGTTATGGCATGTTTAATAGTTAAGAATCACATGTA
TTTCCATTTAATGAGTTCAGTTCATGGTCTTTGGATTTAGTATGGATG
>Contig573
TTTGCATCCAAACTTAGTCGAGCAGAGATAGCAGGTCGGAAAGTATTAGCACCACTGGCT
TCCATCTCTGCTGTTGGAGAGTCCTTTTTCCGTCCAAGCTTTGGTGATTTGGGTCGTGTT
GTGGGTATCTTCTTTAACCTCTGTCTTAGTAGGAGTTTCATGATAAAAACTCGGCATAGG
TGTTGCTTTGAACATAAGGCTCTTCCTTAACATTTTAATCTCAGCTTCTTGATGTTCCTT
GCTTTTCGCTTGCATAGTGTTTT
>Contig574
TTGTTTGGGTCGATTGTGGTGCATGGTGGGGAGTATTATTATGGAGTTTTCTCGAGGATT
GTGGTTGGGGGACTCTTGGTTGGGGTTTTAGTGATGTGAATTTGGTTGGGTTGTTGGTTC
AGAGCGTGTTTTATTATGTGTGTAAAAGCTATCATCATCAAGGGATTGATAAGAATGCGT
TGTATGATCATTTGGGTGGCTATCTTGGTGAGTATGTGCCTCTTAAAAGCAGCATTCAGA
TGGAGAATTTGGAGGACTGATGACACGCGATGCGAGTGCTACTATGGCACACACCATCAG
CACGTTTCATCTTGGGAGGTACTACGTTTTTGTTATGTGTATGGTGGCGCATCCTGTGTA
CAGGCTGATTTAGCAGAGGATTACTAGGTGGGGTTTTATTTTGTCATTCTGTAGTGTACA
TTTGTAATGTAATAATCATGATATAAACTTTTGTCTTCCACTGTAATGTAGACGATTT
>Contig575
AGGGCAATAGTTTAACTATAAACTAAAAAAAAGAAAATCAAAAAACTAATGTAATAAAAA
ATAAGGATTCTAATCGATGAATCTTGAAAGGAAAACT
>Contig576
GGAGGGCAGTGGTGGAAACCTAACTGCAGGGGCCACATATGTAATTTATTATATCTTTCA
CGAAATGAGATTCGGGGCACATTTAAGCGAGTAAACGGAAGATTCATGATATAGAAATAA
CACCAACGCGCTTAGAATAATATTTCCGATAAAAAT
>Contig577
CAATTAGTAATGCATGGAAATCAAACTTACCATTGATGTTTTCATGTCCGGAATTCAAAG
ACATTGCTGTAGATAAATTACCTGTAAACACAACCAAGATAGAAAGAAGAAAAATAAGTT
GAAGTAGTAATATAAATGTGTTACCC
>Contig578
GACCTAAAAAATAGGAAGCCCTCTGTTTCACTCCCCACGTCACATTCCGTCACAATGACG
TTCACCAAACGACACCGTTCCGTCACCGTCACGGCGACGGTGCTACGAACACCACAGAAA
CAAGTCGCAATCACCGTCGCCGGTGACGTCACCGGTGTTGAAAGTGTCGCCGGCGTCGTT
GCAAGTATGAGTCGGGGCATTTAGGAGCTGTGCCTGATCATAAAGTGGAGGAATGTGACG
GTGCGTTGAGTGAAATGGAGTATTTGACGAATACATTGAGTTCGAATAGAGTTTAATGAT
GTGGCGATTGAGTCGCCTTTGTCACTTGCTCCGAAACTGAGTGAAAGGTTGGGGT
>Contig579
GTATTTCACGACAACTTACCGCACCTTACTCACCACAACAAAATGGAGTAGTAGAACGGA
GAAACAGGACAATCATGTCTACCACTAGATGTATGATGAAAGCAACTAATATGCCACAAA
AATTTTTGGGTCTGAAGCCGTAAGGCATGCAATATACATCTTAAATAGTGTACCTACAAA
AGCACTAGAAGACATTACTCCATATGAAGAC
>Contig580
GGGTTGAGAATCAGCAAGGATCTAGTCGAGATAGGTGGCGATGCCCTCAAGACAAACATC
ACTACTTTGGGTCCATTAGTCTTGCCATTATCCGAACAAATACTTTTCTTTGCAACGCTT
GTGAAGAGGTACCTTTCTGGCTCCAAAGAAAAAGGAAAAAAGTGCCACTATTGCTACAGA
ACAAAAAGTGGCACCTTCTGCTTCAGGGAACAAACCCCTACATCCCTGACTACAAGTTGG
CATTTGAACACTTTTGTGTTCATGCTGCTAGCAAGACAGTAGTGAATGAGCTTCAACGCA
ACCTTGGGCTAAGTGATGCTAATGTGGAGCCCTCTCGAGCTACCCTCCACCGCTTTGGGA
ACACCTCTAGCAGTAGCATTTGGTACGAGCTAGCGTACCTTGAGGCTAAAGGACGAGTCA
AAAGGGGTGATCGTGTTTGGCAATTGTCATTCGGGTCGGGTTTCAAATGCAATAGTGCTG
TGTGGAAATCAGTTAGTAACATTAAGAAACCTTCAAGCGACAACCCCTTGGCTTGATTGC
CTAGACAGGTACCCTCATGAGGCACTTTCTTAGAGTAGCCAGATTCACTCCTCAAGATTA
AATTTTTAATACACTTGTGTACCTTGTATAATAAGATAGTTAAAAG
>Contig581
TTGGAAGGTGGTTCAGGGAGTTTAGTCAAATGGAACCCTGTGGCTAATGTTGCTGGTAAT
GATATATGGAGTTTCTTACGGACCATGGATGTTCCGGTCAACTCGTTACATGCTCAAGGG
TATGTATCGATCGGATGTGAGCCGTGTACTAGGGCGGTGTTACCTGGTCAACACGAGAGG
GAAGGAAGGTGGTGGTGGGAGGATGCGAAAGCTAAGGAATGTGGGTTACATAAAGGAAAC
CTTAAAGAGGACACGGTGAACGGAAATGGGAATGATACACTTCATGCTAATGGAAGTGTC
GAATATCTTTAGTTAGCAATGATATCGTTAACTTGACCCGGCCCGGGATGGAAAACATGC
TCAAATATGGAAGATAGGAAAGATCCTTGGATTGTTGTTCTTTATGCTCCTTGGTGCCAA
TTCTGCCCAGGCAATGGAAGCATCCTATGATGAATTGGCTGAAAAGTTGTCGGGGAGTGG
CCTGAAGGTTGGAAAGTTTAGGGCAGATGGTGATGAAAAGGCGTTTGCTCAGCAAAACCT
GCAGCTAGGGAGCTTTCCGACAATCCTTTTCTTCCCTAAACACTCGTCTAGCCCAATCAA
GTATCCGTCCGAGAAGAGGGATGTTGATTCCTTGTTGGCTTTTGTTAATGCACTGAGATA
ATAAAAGACTTCCGAGTTTGCTGGCTCTTAGGTGGTAGCAGTGGAATTGGGACTGTGTAG
GGGTTCATTTTGTATATTATGTGGGCATGATATTTGCGGGCTAAGTCCCGCTTTGTTACG
TGTCACGTGTGGTGGTTGTTTTGTGCTGTAAGGTAACGTCATTGG
>Contig582
ATTTGGATTGGCACCATCGTCAAACAGGACTGCAACCGCAGGGCTAAAGCTTGTGGCTTT
GGATTCTGGACTTCAAACCGGCGACCCTGCTGGCTTCACACTTGCTGATACCTTGGCTTG
TGGGACTGTTGGTCACATTATTGGTGTTGGGGTTGTTTTGGGCCTCAAGAAACATTGGAG
CCATCTAGATTTGCTTGTTTGTAACAATACATTATGTTAATAACATTACCA
>Contig583
TACATCGTCATCTTCATAGAGCGTTTGATCCGTTGGTGATACATAAAGTGCAAGAAACAG
CAGTGAAAACAAGGCTAATGTAATGGAGAATTTGTTATGATCAGCTCCCATTTTCGTCCT
CCTATGATCGACCTTATACC
>Contig584
ATGGTGGATAGAGAGAGGAAAGAGGTGGAAATTGATGATGGATTTTACTTGGTTCTCAGT
GAAGATGAGTTGAAAGTTGAAAGAGGTTCGGCTTTGAAGGAGAAAAATGTTAGTGCGAGT
CTTGGTACGGTTGTTATTGTTGTAAGGCCACCGAGAGAAGATGACGAGAATGAACTTGAG
GTAGAGGACTGGGAATGATATGGTTAGACAGGATTTTGTTTTCAGTGTTAGGAATCCATA
TTGGCCCAGATAGAATACGAAGGAGGTAAAGAAAGTATTGTTGATTATGCTGATATTAA
>Contig585
CATAACCGAGAAGGACTTTTCAAGCATCCGGGGTTTTGTCTGATAAAAGCATTGAGAAGT
TTCCTATGCTTATCTGAGAACTTCACAAAAGCTGCATTCTTTTCGTCAACTTTCACGGAA
GTACTCAATGTTTTCTGCTGGTTGTCAGAAGTGCTGGCATCTTCAGAGCTAGGG
>Contig586
TTTGTCGATAATGAAAAGTCCTCTCAATGCAATTCCCTGGTCTTCAAATCAACACGTTGA
AAGCTTTTGAACAGTTTTGTCACGTCAGAGACGAGGGGATAGTTCAGGTTCACCAAGACC
GCCAGACTTTCTATCGGTTTGAACCCATGCAAGGTGAGAGAACACACTGTCTACGGAAAC
ACCCAATACTTCAGTGTTTATCTTCTCAAATTCCTGCATACCGGTCACTGAAGGCAGTGA
TTTCAGTTGGGCAAACAAAAGTAAAGTCCAGAGGGGTAGAAAAAGAGAATGACGTATTTC
TTGCCGATGTAATCAGATAGCTTAACGTTAATGAAACTCTTGATCAAATACAGCTTCGGC
TTCAAAGTCTGGTGCCTTGTTTCCAACTAGTGGCAGCCCCAGAAGCTTTAACAACGAATG
AGTTCTTTCGTGACGCGGATGGACGGAAGTTAACGGCGGAGCGGAGTGACTTGGATTGGA
AACTAACGGAAGATGAGTTTGTAAAACCAAGGCTTTGTGGTTTGGTGGAAATGAAAGATG
AGGATTTGGGGGTGTTTGGGGATGAGGACAAAACTGCTGCTGGTGAAGCAGTTGAGGAAG
CCATTGCCATTGGGTAG
>Contig587
CCTAGCTTAGTTGCAAGGACATGGGTTAGTGGCATAAGCTCTGGTGTTTCATCAGTAGCA
TAACCAAAACATATGACCTTGATCACCAGCACCGATTTCCTCAGGCTTCTTGGTCAAGTG
ACCGTGTACACCTTGAGCAATATCCGGACTTTGCTGTTCAATGTTGACTAGAACCTTACA
GTTGTCAGCATCCAGACCGACATCAGGGAGATGTAAACCCGATGTTCTTGCAAGTAGTAC
GGACAATCTTTTCATAGTCTACATTAGCTTTGGTGGTGATTTCACCAAAGACCATGACCA
TGTTAGTCTTTGTGCATGTTTCACAAGCTACTTTACTGTCGGGGTCTTGCTCTAGACAAG
CGTCGAGGATGGCATCCGAGACTTGGTCACAGAGCTTGTCTGGGTGTCCTTCGTTGACTG
ATTCAGATGTGAATAGAAAAGTCTCCATCTCTTTGATAGGTTAGATGTTTTAAAAAGAAA
TAGATAGAAAGATGGGTGTGGTTCC
>Contig588
CAACCTTAACAACTATTCCGGCTACATCGTGTCCTGGAATAATCGGAAAAGGAGAATCAG
GTAGCTTTGAGGAAACCAAGCCTCCTTTTGAAATCAATAGGATTAAGAGCAGCAGCAACA
AACTTTAACTAACACTTGATCATCTTTAATACTAGGAACAGGAACATCTGTAGACAATTT
CAAACACATCAACACCACCATATTCTTCATATTTCCAGGCCTTCATTGTGAGTTGTTATG
GAATAATGATCAGTGTGAACTATAGAAATTAAAGTGTAGTTAGTTCTAGTATGTAGTTGT
ATC
>Contig589
CGTAGTATCCGGGGGAGCGATGGTGCTCACGGTAGACGAAACCGTGCTCCAACTCGAATT
CCAAGCAAGGAACCCACTTGTTGCGAAGAAGGTAGTCGACTTCCTTGGGCCAAATTGGGT
TTCGGTCAATGGTGGTAGGTATGAAAGGGTCTCGTACTTCTTCAAACCCAATTGGTGGCC
ACACCTTCATGCATTGTACTCTTCCACCGTTGCTGGGGAGGGATGAGAAGTCGGTTAGAC
TTCTTGGTGACTGGGAAAGCTACGTTGGACTTAAGCCCGGTGAATGGAGCCACCCATGCT
AGCTTGAGCAGAGGTGGTCCTGTTGACTGTTGCGACAGCGGAGGAAGAGATTGAGGGCCA
TTTTAGTAAGTTTCCTTACTTAGATTCTTTGGAGGAATGGACTTCCTATGAATCCAATGA
GTCCCCGCGTA
>Contig590
TGGGCCCGGGAAAACCAAAGAAAGGTAGACCAGGACCGAGAAGAATCAGGCAGTACAGTG
AACCAGACTTTGACTATGAAGATGATCCTGATATGATATAAGATATTAACTTCTAAAGAG
GGTAAAGATATTACAGAAATTTGGTTTTCTTCAAGTATAATTGCGGGGGAAGTTGGATTG
CCCATTATTGGTGTCCCATATATTTCAGTTTCTTGACGTATATACATATGCATATTGATG
GGTTTTTAAATAAACAATTTTAGGGACG
>Contig591
ACCACACTCTTCATCGTTGAACTTATATTTTCTATCGGATGGGCAGAAGGAAGAAGATGG
GCCTGATATTCTTAAACCCGGGAGTGTCAACACTGACCCAATCTTCCCCAACAACAAATT
AAACCGGCACAGATGTTGGCTACCCAGGAGGACTATGGTTTGACCACTCGGCTGGGGAAC
CGGGTTCACCTGCTAAGCTAAAGGAGTTGAGGACAAAAGAGATCAAGAACGGAAGATTGG
CTATGGTTGGCTGTTATGGGCGCGTGGTTCCAAG
>Contig592
CTTATCACGGCTGCTAAAAAAAGGGCAACATTGTCCGACCAATCTATTGGCTTAATATCC
TGAAAAATAAGACAGTGATTACTTTCTTT
>Contig593
AAACGTGTAGGAGTAACTCACTGGCTTTGATTCGACTTCTTTCTTGCCTTTGCCTGATTC
CAGTTCTTCTGAATCTAGAAGTGGTGATCTCTCGCCTGCTCTGGGAGAAGACGGAGGGGA
AGGACAGGAAGGCAGTGGAAGATCCAGCACGAAGTGCTGAATATAGAACCGAGAGAACAG
TTGTAAGCATCCCAAGGATAAGAGTACTTGTGGTGACTGCTTTAGATCTGTTTAGACCAT
TGCAGGCATAATCTCGAGGCTCCGCAGCGAGACCAGTGTAACACACATACGCACAGTACA
CTGATATCACTGAAGCAGGCAACAGGCTACCATTCACCGCGGGATGCAAAGCAACGATGC
CAAATATAAGTGA
>Contig594
TTGTTGTGTACGAGCAACGGTTGACAGAGTCCAAGTATTGGGAGGAGACAGCTTCACGCT
AGCGGATTTACATCACATCCCGAACACTTATTAACTTGATGTCAACCAAGGTGAGGAAGT
TGTTTGAATCGCGACCACATGTTAGCGCATGGGGTGGCCGATATCCTTTCGAGGCCTGCT
TGGGTCAAAGTTACGTCCATGCTTCAACAGTAAAACGTGAATGGTTTTACGAGTTATATC
TTGTTTGTCGTGCTTGTTGTTTTTGTTCTTGTTGGTTTTACTTTTTGGTTTGCATTGATT
AAAA
>Contig595
CAGTGTGGGCAGCTGCCCCCACGAAGTTCACTCGAGTAATGTCGATTGATTAAAGAATTT
CATTTTGCCCCCATAAATGGGTAATAGTATAACTATGAAAATGTATCCAATAGTTGCATC
ATAGCCAAGTGGTTAAGGACATTTGCACTTTCGTGGAGATATAATATTCG
>Contig596
CACGGGCCTCACATAACACTGCAAACTTTATATGGTGTTTCTACTTCGACGGGGAAGTAC
TGAGCAATTAAAGGTTTGATTGCTCTTGAAATCTCTTCTTCTGATGAATAGCAAGTCACT
TCGATAGGTAGCACTCTTAAGATAAACCTAGACATGTGTTTTCTTGTTGCAGCAGCAGTG
GATATCATGCGGTGGGCAATTTCTTTAGGAGTTGGGTCTTCATCCCTCTTGCGCATTTGG
ACAAAGACTACACCATTGCAGCCAGTATCAAGGTAGTTGAAACGCCTCTTGCTTTTGTCT
TTCAACTCTTCAAGTTCGGCCTCAATTAACTGATCAACAGACTTTTCCTCTACCTTACTC
TTTA
>Contig597
CTAGACGGTGGGTGACCGCCCGACTAGCGCCTAGCGCTTTTGTATGATCAAAGAAGTAGT
ATAAGTTCATTAAGATAATCGTCTTACCCCACTAAACTCGAGTAAATTGAGTTCCAATGT
ACGTTCTTCAGCTTTCCCACATTCTTCGTCATTCTCCAATATGAACTCTGATGCCTATTG
CCAAACATATATATCCATTAACTTGATATCCAAGAACAAGATAGCAAA
>Contig598
TATCTAGATATTCACTTAAGATTCGCTAGCCGCTCGTTTGAATCATCATCTCCATAAAAC
CCAAGTTCTAGCATTGCTTGGATGGTAATACTTGCGATGAAAATCCTTGAACTCTTCAAA
TGGTGAGTTTGGGTATAACTTGGGGATCACCTCCACTGTCAACACCATAGGCATTGTCTG
GAAAAAACAGCCTGTTGAGATGTTCGGCCTAATATGTTATCAGGCTGAGAGTAAACACCT
TTCATCTCGTTAG
>Contig599
TTTCTCTACCAATCGAGCTACCTGACTCGAGCAATCTGATCAACGGTGGCAGAACACCTT
CTGAAACAAGCCAACTCTCGCAACCACCGGATTCTGCCAATGAACAGATTAAGGTGACTG
TTTTTTCCCGGATTCTTGGTGACGTGGCGGTGAGGAGTTGTACCAAAGCCCCGATATTGC
TACGACCCACTAGGGATAAAACCGTCTTCTCATCTTCTTTCATTACATCAACAAGGCTGT
CAAGAGCTTTATGCTTAGCTTTA
>Contig600
GAAGTCTCACATTCGCGATATTAAGCACTTGTGGTGATTGCATCCCTTACTCGACTCATC
CGATATAGCCATGTTTTGGCCTCGTTTAATGTTTGCATTTGCGATATGTTCACTAGCTAC
TCATGTCATAGCAGATGATACTTGGTTATGATCACTCGCCACCAT
>Contig601
GGAGTAATTGGTGTCTTTACATTAGTCCTTCTTATGTGTTCTCAATACAACTGCCAATCC
AATTTGAGGGTTGCTCTAAAAACCCTCTAAAACATATAACTATCATTTGTAAATTTATAC
AAACCGTTGAATTTTAATAACTTAAGGACACTCTCATAACTAACGTAAACTTTTTATGT
>Contig602
GGAGAATAGAGAACGTTGTGCCCAACACTTGGTAGCAAATGCGGCCTGACCACATGAGAA
GACTGAATCCAACCCCTTACAAGGTTAGTGTTACTGCAAAGTTGTATGATTTTATTCATT
TCCTATGGCTCAATGAAGCACCTGTCGGGGAGCTACAGTAGGAGTCCACAATTGCAAATA
CTGCTTCCATGGTCCAACAACTTACAAGCCATCTCAATAACTCTGGCAGCTTTTGTCAAC
TCGCATAATAAATTAGGTTTTTTCCCCTATAATTGGCATGTCCGCATGTAATATAGTTAT
TTTTTTTTGCCGGATTTCCAACGTGCTTATATACTTATTACTTTTGTTGTTTTTATGTTA
TAATGTGTAATCATTGGACCCCTTTTTTGTTGTC
>Contig603
ACGGAGTATGATGAAAGTCTTGACGCCAGCAGCAAATACCCCGGTAAACAGACTTTTGAG
AAGATGATTTCCGGAATGTATTGGGGGAAATTGTGAGACTTGTCTTATTAAAGATGGCTC
AAGAAGCACCTTATTTTGGCGATATTGTACCACCCAAACTTGAAGAATCCTCTGCATTAA
CGACTCCTGACATGTCTGCAATGCATCATGACTCGACTGGTGACCTCAAAGAGGTTGCTG
>Contig604
ATGATCAATGGATTTTCTGGGTTGGACCATTTGTGGGAGCATTGGCAGCAGCTGCATACC
ATCAATACATTTTGTAGAGCTGCAGCTATCAAGGCATTGGGTTCATTCAGGAGCAACCCC
ACAAAACTAAGAGGAGGGCATTTATGTCTAAATTATTTCTTCATTTATCAACTTTATTCT
ATCTATGATTGTGTATTATTTATGAGAGGTATGAAGAATGGATGTTTGAATTAGTTTGCT
TTTTTATTGAACTAGGTTTGGTTGTGTATTTATTTGGTCTTTGATTAGTGGAAATGGCGG
TGTTGTTTGGTTT
>Contig605
TGTCAGCAACAGTTTGACAAGTGAGATCCAGAAGGCTTTTGATGTTGAGGTAGTTGGCAG
CCAGAATAAGGATCAAACAAAGTGCCCTGATCCACTTTAACAAAATCGGCATCAAAAGAC
TTCAGATCCTCCTCGGCAACCTTATCTTCAGTCTTGGGAGCCTCAACATGCTTCTTACAA
TAACCAAAAAACCTTAGACAAGATCCTGCTTGTGACGTTAGGTAAAGGGATAACGGTATC
AGACACACTCGTCTTCAATCATGTGTTTGATTGTCTGTGACTCCAAAGCCGCCGTCTCAT
CTAGCTCAAAAGTCTCGCCGTCTGAGCTTTTCAGAACGATCACTTTTGTTGATGAAGACA
TGATGTAA
>Contig606
TCTCAACAATATACGCCTTTAGTCACATGGAAAGTATCGTTTTAATTATTTGTGTAGAAA
TTAGTTTAAGAGTAGTGGCAACTAGGAAGCAGTTGTCGATGATGTTGTCACAGCCTTAAG
AGGTTGTTACTGATAATCAAGAGATAATGACTCAGAGAAACAAGAAGAGGCAACACTGGT
GAAAATGGCAGAGGAGAAAAAAGCGTGAAAAGGAGGAAATAACTATTAACGAGTATGAAA
AAGTACTTGAAGAGAAGATGAAAGCGTTGGCGTCTCTGGAAAGTGAAGAACGAAAGGTAG
TGTTGGACAAGGATTTTGCAAAAAATGGTGTTGCTCTCGAGCAAAATGAAGGAAGAAGAC
ACTTGTGTTAAACTGGTGTATAGTTTGTCAATATGTCTTCTGCTAACCATATCAATGACT
TTT
>Contig607
GTAATTGCCTCTTTAGAGGGTTAGTGGCCTCACCGGATGGAACTAAAGTACTGGAAACTT
CAAGAGAAGGATTGTATACTTATGATGATATGATTTTGATGGGGAAGGATGCTGGTGAGG
AACTACTTAAGCGTGGTGGTCCTGGTTTCTTTAACAGTTAGAGGCCTTAAAATGCGGATT
TATTTTGGTTAGGTTCGGTTGAGCTGTTTGATTTATTGTGATGAGAGATGTAGAGTAAGC
AGATTTCTTGCATCATTGTGTAATTTAAGAATAGCATTTCTAGATTAAAAGAAAACTTAC
TTTGCAAGTGTTAAATAATAAAAGCTTTT
>Contig608
ACTCATGGGTAAGTACTAGTTTAATGGAGTAATGGGGAGAACATCATTATTACCACCATA
TGTGCTAAATATTTTAAAAGTACTCCAAGTGTTTCGATTATCTTAATTCGAGTCATTAGA
ATTAGTTATTTGTAAAGTATGTAAAAGTTCAAGTGTAAGGGGAGAACCGAGGCCCCTATG
ATGTATTATTTTGGATGGTAGGGCAAGAGTGTATGAAAAAAAAATTAAGAAAAAATAGAG
AAAAGAAAAGTAAGAAAAACAATACGGACTACCATCCCGTTTCTTTCTTTGTTAATTTTA
TTATTTTTATTTTGTTTTTGTATTAGCTTAAGTCGAGTGTAGTCTTGGCTTAGCAACACC
ATATTGTACA
>Contig609
CTGCTAGCAGTTAGGTACATTAGAGATCCAATCATGCTGCGATACTTAGTTTGGTTGACT
GGGGTCCCTTCTGTATCCTCATAAAGTTTGGATCTTTCAACCATGGGTATGTCAACTGAG
TCACAAGAACCAAACCCAAACTTCTTTAGAATCTCATTAGCATATTTAGACTGATTAATG
AAGATGCCAGTTTGGGGTTTTGTGAAATCTGCAATACCCAAAAAGAAAG
>Contig610
GATCCAGGATAAGATAACAGAAAACCAAACATTCCCTCCTTCCTTCCACAACAAAGATAA
CCCAACTGTCTGTTCTGTTATCTCAAAAAATGGCGGTTTTAACCACTTTAACTACCTTCA
CTTCCCCTACATACATTCACCACAAACCAACCCCTCAGTTTCACACACACCCATCTTCT
>Contig611
CGCGGGGCCGTCAGCCCGCGTTTTCTATATATATAGAACGATTTTTCTTTATTTTAGATA
ACCTAGGAGAACTAGAGTCGAATTTTGGAGTGGAGAACTCTAGGGTTAAACCCTAGAACG
TGTATTAGAGACCTTAGAGGGTATCCTAACCCCTCTAACTTGCATCGTTTAATCCAAGAT
AAGTCTTTATTCATACAATATGTCTATGTGTTGTGTGATGTATGCTTGTACTTGTCTTTC
TTTTAACATGCTAGGCTAATTTACTTTGTGTTTGCTTAGATCTAAT
>Contig612
GGAAGGTGAAAACAAAATTCCATCCTATCCATCGCCAATCATAACCAACAACCTTCTACC
AACCGATCCTAACAACCGCCATTTAAACCACCATTACACCGCCACTAACCTTCTACCACC
GAATCCTAACAACCTCCATTCAAACCACCTCCATTTAAACCACCATTACATCGCCACCAA
CCTTCTACCACCGTCTATTACCGAAATCGCCACCGGGGAATCACTACAGGACTCATAATC
ACTCATAAAAAACATACAATTCAACAATTATGAGTCAAGAAGAAGAAGATGTGAATGGAA
TTAGGTCATCTGAAGATGAGAATGATGAAGAACACGAAATTTTCATATCAGACTACACAA
AAATTTCAATTATGGAGGACAGTAGTGCTTTTACCATTCAAGCTCGTTACTGTATT
>Contig613
AATGAAATCAATGCAGCTGCAAGGCTGAGGATGGCAGCTACTGAGAAAGGCTGAGGCTGA
GAAAATTCTTCAAGCCAAGAGAGCTGAGGGTGAGGCTGAATCCAAGTACTTTGGCGGGTG
TGGGTATTGCACGCCAGAGACAAGCCATTGTTGATGGTTTAAGAGACAGTGGTGTTGGGG
TTCTCAGTCAATGTGCCTGGAACTAACAGCTAAAGACGTGATGGACATGGTCCCTAGTGA
CACAGTACTTTGACACGATGAAGGAAATCGGTGCTGCATCAAAATCATCAGCTTGTGTTT
ATCCCTCATGGACCTGGTGCTGTTCGTGATGTGGCTACTCAGATACGTGATGGACTTCTT
CAGGGCAACGCTGCCACCAGCTGATAGTCGGCATTTGTTTTTACAGATAATTCTGGTTTG
GGTTGAAATGCACTGTTAGAGTACTAGTTTTATGTTGTCTATGAAT
>Contig614
TGTTGCGAAGCAAGTAGTCGACTTCCTTAGCCAATTGGGTTTCGGTCAATGGTGGCAAGT
ATTGAGAGGGTCTCGTACTTCTTCAAACCCAATGGTGGCCACACCTTCATGCATTGCACT
CTTCCACCGTTGCTGGGAAGCGATGAGAAGTCGTTAGACTTCTTGGTAACGGGGAAGGCA
GAGGTTGGACTTAAGTCCAGTGAATGGAGCCCACCATGTTGGCTTGAGCGGGAGCTGCCC
GGCTAAACGGTAGCGACTGCGGAGGAGATGGAGAGGCCATGTTTGTACCAATTTGCTTTA
GATGATTAGCCTTTGCAAACCCCCCCCCAAGTAA
>Contig615
GAATCGAAAGTCCCGGCGAAAGATCTGGTTGCGACAAAACGGGTTGGTCCAGTTGGTGAT
CATCTGTTAGTGGCATTGTA
>Contig616
CTTTGATACCTTTTATTGCTTCAGCGTAATTCTTTTAGCTCCAAAAACAGCAGAACCAGC
AAACCAAGGCATTCGCCCCCGCCTCTATAACCTTGTATGCGTTGGCAGGGGTAACTCCAC
CATCTACTTCGATCCATGGGTTCACACCCTTCTCCACCACACATTCTCCTCAAGTCGGAG
ATCTTCTTCACTTGGCTCTCAATGAAACTTTGGCCACCAAATCCAGGATTTACAGACATG
ATCAGGACAAGATCGACCACATCGAGGACATATTCAATTGTGGATAACGGTGTAGCAGGG
TTCAGAACAACTCCAGCTTTGGCTCCAAGACTTTTGATTTGATTAACTGTACGGTGTAAG
TGGATAGTGGAAGATTGTTCACAATGAACACTGACAATGTCTGCTCCAGCTTTAATGAAG
TCGGGCACTCTTTGCTCAGGTTCAACAATCATCAGATGCACGTCCAGTGGGGAGGTCTGT
CACTGGCCTCAATGCATCGACAACAAGAGGTCCAATTGTGATATTAGGAACAAAAACGAC
CATCCATGACATCAACATGAATCCAATCACACCCTGCCAACTCAACGGCTTTGACCTGTT
CTCCCAACTTTGAAAAGTTTGCAGAAAGAATTGATGGAAGAAAACCCCGA
>Contig617
TACGCGGGCTATCAAAGAACGGTGTCAAATTCGGTGAAGCCGTCTGGTTCAAGGCAGGTT
CCCAAATTTTCTCAGAAGGTGGCCTTGACTACCCTTGGGAACCCGAACTTGATCCATGCC
CAGAGCATTTTAGCCATCTGGGCTTCTCAAGTAAGTGCTTATGGGCCTCATTGAAGGGTA
CCGCGTTGGTGGGGGGGCCACTTGGCGAAGGGCTTGAACAGTATTTACCCAGGAGGGTCT
TTTGACCCACTTGGATTGGCTGATGATCCAGAGGCATTTGCTGAGTTAAAGGTTAAGGAG
CTAAAGAATGGCCGATTAGCCATGTTTTCCATGTTTGGGTTCTTTGTTCAGGCCATCGTA
ACAGGAAAGGGCCCAATCGAGAACTTATCTGACCATCTTAGTGACCCAGTAGCTAACAAT
GCATGGGCTTATGCTACCAAACTTTGTACCTGGGAAAATGAGTTGTATAAATGTAAATTC
GAACTGTTACAAAATCTCAAAATATTACAACTGGACGTGTATTGGTGATCCAAATTTAAG
ATTTTCATGACATGGTGACTT
>Contig618
AAGACCTTAGTCCTGAATGCAACCTTGGGAGGGCTTGAAAGGATAATCTGGAGGGAAATG
GATCGAAACAAGAAATACTCCTCCTGAATATGGGCTATCAGATGGTCCCATGATTGTTGC
TTGCCAGTGGAACATATCTTCAGCCAACCGGACCAGCACTGCATGAGGTAGGAGGATCCT
TCTGCAAATCCTTCAATTCCTTCAAAAATCCTTTTCGAAGCCATCACCCTAAATTAAAAA
TATCTCTCTCTCTCTCACACCAAACCCTGGAAGATGAGATGTGGAAGCAAAGTAAAGGAA
AGGAAAGTTTTTTATTTTTTAGTTTTGGATAGAAATGAGAGAGCCAATCGTATAGAAATG
AAACTGTTTGTTTGTC
>Contig619
GGATTGCATTCTGATTTTTTTTATTTTACAGCTAGACTTGGCGGGATATGCATCTTTGCA
TTGGTATTCGTTAGTCATTGGCTTGAACTAGCAATATTTACATCACTGTGGATATGATGG
ACCAAGGGACTACGGAAAATGGAGTTGAAAATGTCCAAGGACTTCCTGCAACAGACGATG
AATTTGGTGGTGTCGTGGTTGAGATGAAAGAGCATATGGATT
>Contig620
TCTTGAGGATCATGTTTTGTTTGACAAGGTTTCGTCGAGTTGTTGGAAGAAACAGATATG
ACTCCAGCTGATGTTGCCGAGAATCCTATGCCGAAAATAAGTCCTGCGGATCCGGAAAGA
TGTTTGAAGGGATTAATTGATGCTCTTATGGAAGCAAAAGAAGAGGCTGTTAAGAAAGAT
ATGTTGGCTGTGAAGAATAATGATATCAAAGTTGAAAATGGATCAAATGGAACTGTTTAA
GGATTGGGTGAAACGAGTTGAGCCGAGCTTAAGTTTGCCAAAGTTCCAAGTTTAAAGCTC
GAGCTCGGT
>Contig621
TTCTTAGGAAAAAGTATGTATATCTGGGTCTTTTTGACACTGAAGTTGAAGCTGCCAGGG
CTTATGATAAAGCTGCAAATAAAATGCAATGGGAAGGATGGCTATCACAAATTTTGATTC
TAGGATTTATGAAGATGAGCTTAACTCCGTAGCTGAATGTTTCGAATAACGACAACAGCA
ACAGCACATTAACTGATCACAATCTTGACTTGAGCCTTGGAGGGTAGTTCATCCTCAAAT
AAGCAACAAAACATCCAATTTGGAAGAAAATCCTCAAATTCCTTCGA
>Contig622
TAATGCAAACTTGGAAGGAGCACTTGTTACAGGGAACACGTCTTTCAAAGGGTCGACTAT
AAACAGGCGCAGATTTCACTGATGTCCCTCTAAGAGAAGATCAAAAAGAATATCTTTGTA
AAAATTGCTGACGGGGTGAACCCAACAACTGGTAATGACACACGGGAGACATTGTTTTGC
AAGTAAGCTTGAGTCCTAATTGTCATTAACTTGTGTGACATGCAGGGTTTCTTAGGAGAT
CTTGTTTGTATGTTGTGTACAAATTATATAATTTT
>Contig623
AGAACCAAATAATGGTGTCAAGACATACGAAGTTGTCATGGACCCAACCTAGCAAGATCT
GGGTTTCGTGTATTTGTCCCAACGGAAGAAGGCACCGTAGAAGATATGCCAGTTATTGTG
TTTCTTTCATGGAGGTGGATTCGTTTACCTCGGCGCCAATGTGACTGTCTATGATGTTTT
GTGGTCGCTGGTTTGCTAGAAGTGTGCCTGCCATAGTTGTTTCTTTGGACTA
>Contig624
GGTATCTCCACCGAATCCCTCTTTCCGAGCAGCCCACCTTCACCAAAGAAACTAGACACG
GATGTTGGCAGCCCAAACTGAGTCCCCATCACTTTGCCGAAACTGTCGAATGTCCCACCT
GATCTTTCCTTAACTATGATTTCTAGAGCTTCCTTGTGAGCTGGATCA
>Contig625
TTATTTGAAGCGGTCATGGTGAGATATTTGTTTAGTTTTTATTTGTAATAATATCTTGTT
AGATTAGTTATCTAACTGATTTGATGGTTTTAGGTCGTTCTCACGATGTAACGATTTAAT
CGGATTGTATGATGAAACACGCGGCTGGTATATGAGGAGATATTTATACTGCTGTGAATC
AGATGAGATGAGATAAGATGTACGAAATGTATTGATAGTAAAAAAAAATGGGCTGATGTG
GATAAAGGTATGACATAAAAAATATGTAGGCGATGATAGATTAATTATGTGATTGTGAGA
GTCGACCTATGCCATGTCGGGTGCGCTTGCTTGGCAGG
>Contig626
GATACCACTCCTATTTCCGCAAACCTAAATTCCTGAATCCGCCACTGATTAAAAAAAACC
ATCACAATGGCGTCCGCCTTCCTATCCGCGCCATCTTTCCAAGGTCTTAGACCACTTAAC
AAAGCAACCGACTCACCAGCCTTTTCACACACTCAGGTAACTAATAATTAGAATGGCAAC
TGAAGCTTCACGTGAGGAGAATGTGTACATGGCCAAGCTCGCAGAGCAGGCCG
>Contig627
GACACCAAAAACAACACAAGTACTTCTCTTGTAGTGTATTTCTTCCTCTCTAGTTGTAGT
TTCGTAATTTGTTTCTTTGTTTGAGAAATATATAAGTTTGGTGTTTCATTCTTGGTTCTT
TTCCATATTGTCTAAATTTTCAATAAGCTAGTTTGAGGTATAGTGTAGTGTTGAAACATA
CACATTCTTTACCTAGTCGGTGGGATATTATCGTGGCTATTCCACATCATTTCCTTCTTG
TATATGAAA
>Contig628
GAAGTATGAATGCGCTGAGAACTTGCTATGTAGGAGCAAAACATAATTCTGAAAACTAGT
GGAGGGTCTGTTTGCCAAAGCTGATCAAAGGTATTGTCCACAATGGACGGGAATGGAAAT
CGGCAATTGGAGGTCCAATACATTAACACAGGATTCCCATACACAGTCACTGATAGTTTC
ATGGACTTCTTTGATGGAATTTCACATCAACCTGCACATTATGCTCATCCTGGTCCAATG
CA
>Contig629
ATTTGCCATTTACAAACAAACTTATACCAACTACCTACAATAAAAATAATATAAAAAATT
TAGTTATAACAGCTCAGTTATATTAAACAAATATAAAATATATATACACAACAATCTTTT
ATTCAAAAGACACCATACATATCCAACAGTAGCAGCAAGTTCAGGCGAGCCAGCGACGAC
AAGGGTGGCAGCGGTGTAACCCGTCGACGGCGATATAGGCGGATGCTGGCGGCAAAGGTG
TAACCCGAAGACGGTAGATCCACAAACCTTTAGACAAACAAACATTTGATACTTGAAAGA
TACATATCAACAAAACATTCAAAGCTTTCAAACTGCATAGATCTAT
>Contig630
CCCTTCCTTGTCTTGAATCTTGGCCTTAACATTGTCAATGGTATCACTGGACTCAACCTC
AAGTGTGATGGTCTTACCAGTCAATGTTTTCACAAAGATCTGCATCTTTCTTTCTTTTTT
TAACGATCTATACCCACCGCCTCCGCTTCCGCCGCTTGTGTGTCTGCTACAAACTTATGG
AAATACCAACTATC
>Contig631
TAACTAAACATGTCTGGTGAACAATCCCTCATTCATATCAATTATAGTTATAGTATTCTC
CAAAGTATTGCAAAGGAAATATGCAAAACCCGAGTCGTAGTCCCGTGAAGGATTGAATTG
AATCGTGATAATCGAATTGTGAAACGTGTCGTGAAAAGTGGTAAAAGTGAATATTATGGA
AATTATACTAAGAGTTATGAAATAAAAGCACAAATAAAGCAATTAATCAATTAAGGCATG
TAAGATAAGCACATGTAATCTAAAACGTAAAACACGAATTAAAAATGTAAATAAAACGTA
ACGTAATGAGACTAAAAAGTAG
>Contig632
AGTTTTAGCCTTAATTTCTTAGTGTCAATGTATCTAACACATAAAGGGCCGATGGTCTTT
AAGAGAAGCTGCTTAAAATGTAGTGAACACCTACGTGGCTACATCATAAGTTTTTCTACC
AGTATAAAAGCAATATGTCATCCTCAAGTCTTATAAACCATATGTGTAAGCAATATTGA
>Contig633
GCTTGAGGGGTCTCCGATTGTGGTTGCGCAAAAAAAATAAATTTGACGCTTCTATGGTGA
ATAGAATATCATGTGATAGGAACGAGAGCAGTTCAACAATGCAACAACTCACATCAGACA
CTGTTATCGAGGTTAGCATTGACATTCCATTTCCGTTCCAAGCACTCCCGGTGGAAAGCA
TTGAAATCAAGTGGCACTCAAGTGCTTGAGCAGATACTGAAGATCATGCTTCCTCGGTTT
ATGGCAACAGTTGGTGAAAGACTACAAGCATGGGCTTCTGGTGACACATCAAGGCAACCT
CTTGGAAAATGGTGGAATATGATGCTAAGATGACACTTTTGTAGTGCTGATCTCTT
>Contig634
TATCAAGGAACAGGAGGACAGTTAACCGTGCCTATGGTGGTGTACTCTCTGCTGGTACTG
TGCGAGAGAGGATCATCCGAGCTTTCTTGGTTGAAGAGCAAAAGATTGTGAAGAAGGTTT
TGAAAATCCAAAAGACCAAAGAAAAGGCAGCTGGAAAGAGTTAGACAGGTTTGCAACAGA
ATGTTCCGATTAGTGTGTGTTTGAAAGAAATTTTGACTTCAATGCAATGATGTTATAAGA
TGTGAACTTATAGATTCTTGTGGAAGATATTGATCGATTTTGAATTTGGATGAGCTTGTT
ATGTTAGTTTCATTTCACTTTTATGTTTATCATTTCATACTTGTTGCTCAGATCGTTGGT
CATATTCGTGTACTGCCATGATTTGCTGAATTATTGCTTGGCAACAGTTATTTTTGTCAA
TGTTATACTCCGAA
>Contig635
AGCAGGTTCTTCCGTTTTCTGTTCATCTCCATCTTCACCACCAGCGTGCCCATTCTGCAA
CATCTTGTCTTCCGAAGGCATATTCTTAAGTGCTTTTCTGCTCCCCTCAACTTTCCACAA
GGCCCCACACACGGGTTTTGGGTGGAGGTGTCTTATCTGCAATTGGTGCAACTAAACCGG
GCTTCCCATCATCGATTACCTCATCAACCAATCCATATGCTTTGCCTCCCAGGCGTTCAT
AAAGTAATCACGGTCTGTGTCAGCTTCAACCTTCTCGTAAGGAGTTCCTGATACTCTCGA
GATAATCTTGTTGACTTTGACCTTGTGG
>Contig636
CGTATGCAGGTCCCAGTACGATCGCCTGATTCAGCTGGAAGATCCGTGATTGCTAAAGGT
TTATGAGGCTTTCCACGAGAATATTTTTGATGACCTTCCTTGCCATCTCGCCATACAGTA
ACTTCCAGTGCCTCTGACAACGCGTTAACTACAGACAACCCCACGCCATGTAATCCACCA
GAGACTTTATAACCACTACTGGCCCCTCCAAACTTTCCACCAGCATGTAAAACCTGCATA
ATTAGATGTATGTTCACAAGTAAGCCAACTAATTACGTAAACTAAACAAAAACAGATAGC
ATTGGAAATCAAGATTACTGTAATAGGATAATGTTTCATGGTAAATAACTTGAA
>Contig637
AATGCTGAAGCAAAACCTGTGCTTATTATCACCGAGATCACCAAAAATGAGCTAGACTGC
ATTAGACTAACAACATCTGAACCGGCAAGGGCGTTTTGAGCATCTTGAAAAGTTAAGAAT
CCCGAAGAATAACATAAACTTTAGGTAGCTGTTCCAAGATGTATCAATTGTTAAGTTTCT
TAAAGGAAGTAATTTTATCCGTGTCAATATATTTCTCGAATATGATGTATCTGAAGTACT
GCATTCCCAGTCCTCCACGTTATGGGTCAGTTTTGTTGCATAGTCACGGTCAGAACGAAG
TACATTCATATGTGATCTTGAGTGCTGAAACTGTATGAGCCTCCTATCATGTAACTTGAT
GCAATGTTGCCTGAAAATTTAAAGATTTCGAAGAATGAGTCGATGTCATTCTCTTCATCA
AGAACATGCTCTCTGATGAACAGAGAGTT
>Contig638
ACCTAAAGCTAACTCAAAGCTGTAATAAGCTACTTAAGGGGCTGACCTAAGGGAAACATA
AAGCTAAGGAAACACTAGGGGAGTCCTAAAAAGCACTAAGGGAACAATAATAAGCAGTGA
TTAAAGGCTAAAAGCACAAAATAAGCAATCTATCACTATGGGCTGCTAAAAAAAGGAAAA
AAAATAGACTAAATGGGTAAGTTTGGGAGCCTAATGAGCTGCTAAGAAAAAATCTAAAAA
TAAAACCAAAAATAGCACTAACTAGATAAGCTACTAAATAAGTTACATACCAAATT
>Contig639
AATGACTTCTTCTGTTCATTATCATGATCAACTGTAACCATTAGGGTGCCAAAATCGTGT
GAACCCAATGTTCTTCTCGAGCTAGAGCTAACTTTATGACACGAAGAACCATCGCTAGTT
TCCCAATAATTCAATCGGCTCTATCTCAATTATACAATCGTTAGCATCTCTACAAGTTGT
CCATATAATTTAGTTTCACGTCATCTCTTTTGAAAGAATCTTTACTATCAGAATCCGAAT
CTAGTGTACTCTTTGAGCTTCCTGAACCTTCCTGAGAGAAACATAGCTAAATCGTC
>Contig640
GCACCAGATTCTGGAGCCGCTGGGGCACCAGATGCCGCAGGTGCAGGTGGTGACAACTAG
CCGGCGCTGCACATGCGGAAGGTGGTGCTCCATCTTACAAGGCCATTGGTGTTGGCAGCG
TTTTTGTCAGCTCTTGTGTTGCCGGGTTTTTCTTTTAAATAGTTTGTGTACAAATGATTG
TAAATAAAGGTTGCAACTAATGGACCTTGTATATGTCCATTGAAACCGTTTTTTAGATGT
CATTCATCATTTTA
>Contig641
AAAGCTCTTCCAGTTGCACAGGATCGACAGGAAAGAAAGCCAAGGTATATTCAAGCATTA
AATTGAAAAAACAAAAGTGCGTGAGCGAGAACACGAGATAATATACGAAAGAAAGCTCGC
TAAAAGAGAGGAGCAAAGAAGACCACCTTTTTGGTGACAAGGAGAAGTTTGTTACGGGTG
CATAACAAAAGGAAACTTGCAGAGCAAGCAAAATGGTTGGAGGAAGAACGTTTGCGTCAA
CTACGCCGAGGAAAGGGAAGATATTACCAAGAAGGGTGGTGATATGTCCGAGTTCTACTA
CAGTTTGGTCAAAAAATGTCGCCTTTGGAGCACCAGACCGTGTGTCAACCAAACCCAGCA
AGCATAAAAGAGGAGTCAGAGAATCAAAAGTCAGAAGAAAGTCAACTATCAAAGGTGGTT
TCACCACGTGCGCGAGAAGAAAATCATGGTGAAACCTCGGCGGCGTCCAAGGAAAGATCT
GAAATTGTCGAAGCAAAACCTGCTCCTGTTCCTCATAAACAAGAAGTATCTAATGGTTCA
CCGAAGCAAGAATCCAAAACTGAAAGCGTGACCGCTCAA
>Contig642
GCGAATGCGGTTGCTGCTGGTGTTATTTTGGTTTCCTAGACAGGTGAGGATGAAACTTGT
GGAAAGATTGGCTGCCGGTGTTGATTGTATGCAAAGACAATGTGACACCAATGCTAACAA
ATTCATAAACCACTGTACCTAGAACTTGA
>Contig643
GACCAATGGAACTGACATGTATATCCATGTTGTGATTTTTCGGGTTTGGGTAGCGTATAA
GGAATCAAGCTGGATTACTGCTTTCTTTTGGATACTATCAATCTTCTGTTTTAGAGGGTT
ACCTATATGTGTATACGTAGTGCGACAGTTATACAACCTCTCACCTCAACAACCTGCTTC
CCTGATAATTTTCAAGAATAACACCGACAGATATTTGGATGCCAAGTGATCCACCGTTGA
TGGCAACATTCAAACGTATAACTATACTCGATCAGTTGGTATAATAGTTTGCTTTTATCA
TCATAAAAATGTTGCATTGTATGATCATGTAATAGTATATTCACCAATAAATATTGTGAC
AGACCGCTGGTCTTGTACTCTTGTTGTCCCGAGAATGCTGTTATTTACTCTTGAAATGTA
TACACTAATATAAGCAAAGCAAAGCATTTGAATGGTTTATTACATAGTAATAACCAAGAT
ATAAATGAATCACATCCGAACTCCAAAAAAAAA
>Contig644
CTTACTAGAAGTCAGGTTTCAAATTGGTTCATTTAATTGCTCGAGTACGGCTATGGAAGC
CGATGGTGGAGGAGATGTACCCGGAGGAAATCAAAGAGCAAGAACAGAATGGGCTGGAAG
AATCATAAGAAGACCAAAGATGATCAAATTGAAGAGAATCCATCAACCAAACAAGAGAAA
AAGTCTTTTCGCCCAGAACGAACAAACCCGAGAACTCATTCATGCGCCCTCCACCATCAG
TGTCCGGTTTCCACTAGTGTCTCAACGTCTCCTACCACTACCGGAATAAATTTCCAAAAC
CCATCTGGCTTCAGCCTCATTGGATCCCTAGAAATGGAAGGAATCACACAATTCAGTCCC
AAGAAACCAAGAAACAGCCAAAACGAAGGTTTCACGTTAACCGGAAGCAACCCAACCGAC
TTCATGGGCGGACTCGGTGGATACCCAATTGGTGAAATCGGAAGGTTCACTACAGACC
>Contig645
TTGAAGATACATAGATATGATAATAAAAGTCTTTAACATTTTAGTACATCATAAAAACAT
TTAAAACATGAGCCATCTTTAATCGATAATCTTTCCTTGCGCGGCCCATCCAAGCTGAGG
TACTTACGGACCTGAGATAAAACATGCTAAAAGTCAACAAATAATGTTGAGTGAATTCAT
AGAGTTTAGTAATAATAAAGTGAATACAAGTATCATTCATCGGGTAACAAGTATGATCAG
TACTTGTCG
>Contig646
CATACTTAATATGCAAACCTCGTGGCCGGACTCCAAAAAGATTCCAAGAATTTAGAAAAG
AAATATAAATTGTTTCTTCTTTCAAATGTATGCTTATTTTGACTCAAAGACAACTCTTTC
TTCGGATTTTTGGTTATTATCTATTCGTGGAATAAGGGATGATCCGCGGGTTCTACTCAG
GGGAATCTTTGGGCTTAACTTAGTATTTTTATTGAATCATCGTGGTTCTAGTATGAATCT
GGGGGTTTTAATCGATTCAATAGGGTCTTAACAAGAGAATTCCTATCAATAAAAAA
>Contig647
TTAGATATGTTTCTCCCCCTTTTTGTTCAAAACAAAAAGAAGAGTAGCGTAGCGGAACAC
ATGCTCCCCCTTGATCGATACTCCCCCTAAATGGAGTACCAATAGGGAATCATGGATTTT
GAACCTACAAAAAAATGTTAGTTGGAGACAAACATATGTAGTCACCACATAATATGATAC
AAGTTAGCCAACACAAACATAACTCATACATATTCAACCATAAAACAAGTAAGAAGACTT
CATTTCAAGAAAATGTTGACTTTCTAAAGT
>Contig648
GCGATTCCATGGAAGCTTCATGTTACTAGGAAAGCTTTTCCACAGTGGTCTAGCACATAA
GGCTATTAATCCTTTTGAGCTAGCGATGGAGGCACTCAAGGAGATCCAAACAAGGTTTTA
CAAGGATTTCCCTCCTCATCCTAAAGAACAAGTTTATGATTTTGCAAAACGCCTTCAACT
ATGAAACCAACTCAGTGGACCTATCCAGGAGGTGGGATCAATCAAATTCCTTTTGAATGC
ACAGTTTCAGGAGATGTCAGGCTAACTCC
>Contig649
GACAGTTTAAGCCAATAAGTCATCGGTTTTCCTTTTACAACTGTCACTTCTCGTGCCGAT
TTGATATTCCAGCTTGCGGTCAAGTTCCATTTACGTCAGTACTGGGGTAAGTTGACCAGC
TGGTTGGACATGTACATGAGCTTTCAGGGCGTATAATTGATTATAGAAAGGAAAGTG
>Contig650
CGGTCCAAGTAGCCCATTTAAAATCCAAGAAGAAATCTTGTAATGATAGCCATCCAATAG
TTTACGCTAAATCCAAAAAGTGTGTTGAAAACAACCACTGTTGCAGTTCCCAGGAGAATA
ACTGGTTTTCGACCATATCGATCAGCTACCACTCCCCAAAATATGGATGTCAAAGCCCTT
CCAATCATATATGCAGACCCAACAAAGCCTGCATAGTAACTAATGTCCTCCTCTTTCTCA
GCGATGTTGAAATCTCTTACCATAAAATAAAGAAACGGAAAGAGAGACGATATTGGCAAT
GCAACACATAAGACGATGACCCAAACAAAAATGAGCTCCTTGAGGGGGGAAACCAGTTTT
CATACGTTTATCACGATCTACTTTGCAACCAGGGGCAGTTGTCGTGGTATACTGGCTCCA
AAAGCTCTTCCTTTAGCTCACTTTTATTCGACATTTTCGAATCCCTACTTTCTAGGCTTT
TGGTC
>Contig651
TTGACTTCTTTGAGCCCCTTTCTGTAGAAGATCATGGCACCACGTGGGCCACGGAGTGAC
TTTGTGGGTTGTGGTGGTCACGACATCCGCATAGTCAAATGGGGATGGGATGACACCAGC
TGGCAACCAACCCACTAATATGTGCCATATCAGCCAGCAAAATGGCTTTTTGCTTGTCGC
AAAACCTTGCGAATGCGTGCATAGTCATACAAACGAGCATAAGCACTTGCACCAGCAACG
ATCAA
>Contig652
GTTAGCACAAACAACTGCACATTGCCTCAGGTTAGTCCCTATGGTCAGTCGACACCCACG
TGTGTACGAAGTTTGTGTTTCTTCGTTGATTTAAACCTTTCTAGAAAAATCACTATAAAA
TCAACTATTCTTTTAATATTTTTCAAACTATTTTTCTTGCTCTAC
>Contig653
CGAAAATTCAGGATGTCACTTGGTTTACCAGTGGCTGCGACTGTTCTAACTGTGCTGACA
ACACTGGTGCTAAGAACTTGTACATCATTTCAGTGAAGGGAATCAAGGGAAGGCTCAACC
GTCTTCCATCTGCTTGTGTTGGTGACATGGTTATGGCTACTGTGAAGAAGGGTAAGCCCG
ATCTCAGGAAGAAGGTTATGCCTGCTGTCATTGTTAGGCAGAGGAAGCCATGGCGCCGAA
AGGATGGGTGTTTTCATGTACTTTGAAGACAATGCTGGTGTTATCGTGAATCCCAAGGGT
GAAATGAAAAGGATCTGCTATCACTGGACCTATCGGAAAGGAGTGTGCTGATTTGTGGCC
CAGGATTGGCCAGTGCTGCCAATGCTATCGTCTAAGGCATCTTTGCTTTATGCTAGTTTT
ATCAGTTGGTTTTGTTTTAGTGATTAATCAAACAGATGGTTGTTGACGATTTTGTTAGAA
GATATATCTTGCTAAAAATTTCTTATTCTAGACTGCAGACATGTTTAATCAATGGTTTTG
AATAAAGGGT
>Contig654
CTAAGCATTGTTGGGTTAAGGACCCTTGGAGGTCCATGAGCTATGTTTTAAGAGATGTGG
TGATTGTCTTCGGGTTAGCGTCTTATGTGGCATAGATATAGGTTAAGTTTAAAGTTGCGT
TAGTAAAGGTTGTAATCACACAAGTACTGATTAGAACAATGTATCAATGTTTCAATGTC
>Contig655
AAGACTCCCTTAACCTCACTCGTAGTCGTAAACGGAATCGAACCTTTCAACAAATCCACA
ACCAAAAAACCACCTCATTAATGTAAAAGAAACTTAAACATATCATTGATCCCGCACCTA
ATTTACGTCACCAACTATCTTAGTCATCTCTTTTTAATTATTTTCTTCAACCACCAACCA
ATACATGCAACAATAGAATGGTTTTATAAAGTTCAAAAACAAGAAAAAGAAACTTGAACC
ATCACTCATAACCAAAACACAGTTTATACATTAGATTTCATTAACC
>Contig656
CAGAATAATTTCTAAATCTCAAGAGGAATAAATGCCATAACAAACGCCGAAGATGGGATA
TTAACTTTTAGTAGAAACAATTGAAGGTGGGTCTTTAGTTAGTAAGAACACGCGCTTAGT
GTTTTGCTCACGTTGTGCATATGTTCAAGAAGTAAATATAGGGAGCTTATTCTTAACGAA
GGTGCTATCCCGGGACTGTTAAGATTAACTATAGATGGGACCCACCAAGGCCAGAGTAAG
GCTAAGATGCTACTCGGCTTACTTAGGGATTCTCCTTCGGAAAAGAAACTGAGCCAGTCT
ATTTTGGAGAAGATGGTTCAGGAAATTGCGGCACGGGTGAATAAGTCAGAAAGAAGAAGG
GCGGAAACTGCAAAGAAATTGATGCAGGATTTGGTTCAAAGAAGGATGGCTAGAGTTTGA
ACTTGCACATGTAAAATATTAGGTGATTTTTGTTTTCACCTTATAGAGACCTTTCATCTT
TGTAAAATTGTAATCTGAATAAGATGAATGA
>Contig657
GAACCAGTCTCAAGAAGGACCCTCTCATGTCCTACCAGCCAACTGGTTAGCAGAGTGCAC
GGAAACCATCACAACTTTGACAAAGGAAGGCGTCATCAGCCGGACAATACCACCTAGCAC
GCCTGCGGTACGCAGCTGTCACAAGCCCTTGCGGTCTTGCCACCAACAGCATTCGCTGTT
TTAGTTCCAAGCAATCATGAGGGCTAAATTTTCACTCTTTATCTAGACTAAATAAAAAGA
GATGAAAATGGAAAGAATTGAATAACAAGAAAATATGTACAGCTTTTGGTAACCATAAAG
AGTCAAAGTGTC
>Contig658
ATGACTACACAAAGATAGTCGCAACTTCACATAGAGATACTTCTACTCAAAGATGACTTG
AAGCTACTCATTTGGATGATGAACACGAAGCAATGCTAAAGATCATCCTACACATTAAGC
AAGTCATCTAGAGTCCGCTGCT
>Contig659
GAAACGAGCCACTGATCAATATTTTTCCCAAATCGCAAAACCGTACCTTTTAACGCCCTA
ATTTCACCTTCAATTCGTTTCTCATTAACATAACACTCTTCCACACCTCCATTAACCGCC
TCAACTAACAAATCAGATACTTTATATGCACTTTTCACCGCTTCTTTCTTATACTTATCT
GTTTGTTCTCGGAGTTTGAGTGAAGTGGTTTGGTGATCGGTGATTAGACGTAAGAGGGGA
TTCTAGAGTTTCTGATTGTACGCGCCCACGCGCCGGTGATTGTGGTTGTCGTTGTGATCG
TCC
>Contig660
GGATCTAGATCTTTGGCATGTTATTACTAGTGGTGACTTTCCTCCTATACAATATAATTT
GGAAACTAAAAAAGATGAACTTGTTTCTTATGAAAAACAAAACGATGATTTGAAAAAGAA
ACTTGCTAAAAATAATGAAGCTAAAATGATGATTTATAATGCGTTACCACGCAAAGAATA
CGAAAGAATTTTCATGTGTAATACCGCAAAAGAAATTTGGAATTCTTTATTAATCACTCA
CCAAGGTAATAGTCAAG
>Contig661
CCGTTTTCATACCTTAGTGGATGCAAGTAAAAAACAACCATCATGGTGTACATTAAACAA
CACCATGACCATGAATCAGATCCAGGTGCGGGTGCCATCCTATCAAAAAATTTAATTAAA
AAAGTTATAAAAAACCCTAATCCGT
>Contig662
ATTTACACATATGCGATCATAGTATTATCTAACTAATTCTTTAGAATTCGAGGGTTCAAC
GGGACGGCTGACCTGTATAAACATACACAACCTATTACCTCATACAGATGTTACAAGTTA
ATCTAAAATTTAGATTTTTAGATCCCCAAAACGGAAATAAGAGGGTCCTTGACTATATGC
CCAAGCTCCCAGACTTGGGTGAGTGTCTCAGGCTCCTCACTACAGATCAAGAAGAAAAGA
AAAACCTTACAGTTATAATCAAGACAACCTCACAACAAACCGACACACTGAGTCTGAA
>Contig663
TCTTCCCAGTCAGAGTCTTCACAAAGATCTGCATCCCACCTCTCAACCTGAGCACAAGAT
GGGAGCGTAGACTCCTTCTGGATGTTGTAATCAGCCAAAGTACGGCCATCTTCAAGCTGT
TTCCCCAGCAAAAATCAACCTCTGCTGATCTGGTGGGATACCCTCCTTATCTTGGATTTT
CGCCTTTGACGTTGTCAATGGTGTCTGAGCTTTCAACTTCCAAAGTAATAGTCTTTCCGG
TCAGTGGTCTTCACAAAGATCTGCATCCCTCCTCTTAGCCTGAGTACAAGATGAAGGGTG
GATTCTTTCTGGATGTTGTAAT
>Contig664
CTTGAATCAGCTTTTTGTCGTAGTTGGATATTAAGGAAGAATCTCTTGATTCAAAAGCAA
GCAACAGTCGATATTCAAAGTCTTTATCGTGGATGGGTATTGGACAACACAAGCTTTATT
GGCCAATATAGTCCTTTTGGTAGCGCTTTTCAGTTTCTGTTTATGGAAGAATGGGGTGAT
GCAAAAACAGCGACTATTTTGCATGTGGAAGGCTTGGTAGGGGTACAATTTGGATTCTGT
TTCGGTTTTGTATGTGTGGT
>Contig665
GATAAAACAAAAATAAAAACCATCATCAGTTGCTGGTGTTCTAGAGAATTCGATTATTAA
GAATGGCAACACCAAACCAAGAATCAATCGAAACTTTTATGAGTATAACTGGTTCTTCTG
AATCTGTTGCTATACAAACACTCACGGAGCATGGCGGTGACCTTAATTTAGCTGTCAATG
CGCATTTCGCTGAAGGAGATAGAAACACACGTAACACAACCATAGCTGCTCCGCAAGAGG
A
>Contig666
GATCAAACACACACACAAAAACAAGATGTATGAAGATTATAGCATGTCCGGACCCGGTAT
CCATTCCACACGATATCGTATCCGATATCCTAACCAGACTCCCTGTTAAAACACTGACCC
GATTCCGCTCTGTCTCGACAGAATGGAACTCCACTATCACCCACCCATCTTTCTCCAAGT
CCCACTACTCCCGGGCCTCTGCTGGGCCCGGGGGC
>Contig667
TACAATGGCACCATTGAAGTTACTGAAGCTGGTGGTTTTGTTAGTGTTGAGACCGTGTTC
CTGGTTTCCTTGGACTTGCTTCTCTTGTCCTCTTTGGCTTGTGGGTTCGCACTAAGCTTC
AAGCCCTTTCGAAGAAAACTAAGAAGATAACAAAGATTGAAGTTTGGAACTCGCGCTGTT
GATGCATCGATGGATGAGTGGCTGCAGGGAACTGCTTATACTCAATCGCAGTCGGCCAAA
TTGAAAAAGAAGAAGTAGAGTGATAGCTCTTTTGTAGCTGATGTTGAGAAAATGTTCTCT
GTTGTAGAATGAGCAACAATACTCGTTTTCTTGGAGCTTTAGCTAGCACTTACAGACATT
TGTTTTTTA
>Contig668
AATAATTCGTACTCTAGACCAACCCTAGGATGTCCTTTTATACATAAGGAACCCTAAAGG
TTTACAGACAACTTCCTACACAAGACAAGATATTCTAATGCAATAGAATATTTACAAGAC
ATCTTTACTATAATTACAAAACGCATATACAGTCTTATCACTTAGCAGCAGAGTTACAGC
AGTAGAGTTCCAGCAGTAGAGTTCCAACAGTAGAGTAGTCTGCCAGCAGTAGAGTAGAGT
TAACTTAAAACCCAACAATCCTCCCCTAAACTTGATATTTTCCCTGAAAATATGCAAGTT
TCTTACAAGCTCAAACAAACACCAGGAGGATGCTTCCAAACACTTCTATCTTCTTCTCAG
CTTCTCACTCTCCCTAGAATTCTGCTGCACTATCCTGTCAACTAAGTCTTGAAGATGAGG
AGTTACTTCTTCACATCTAAGCTTAGAAGCAAGCATTACAGTAAGAACTCC
>Contig669
TCTGGACTTCCGTCCAACGTAGTCGCCAGATCCTCACTCCACGTCACCATCCTCTCCAGA
TGGCCACGTCAGGCTCTTGTGGTGCAACACGGTAGCCGTCACCACCATAGGCATCTTCTC
ACAAGTCCCAGTTGGACAGCAGCAGGGGCTTCGGAAACTTGCTGTCCAAGTAACGAAGGA
TGGGTCACTGATGACCCAGAGATGACGTCAGCATTGTATTGGACCACCGGTGTTTCGAAC
CCGAAGTCGGGTT
>Contig670
TGTTGATCTATTAGTCTACATTGTGTTTGCTAAGTGGTACAAAAGTATTAAGCTCGAGGG
AAAGAATGATGAAGAGAATGATAGTGACGAAAGTGAAGTTTGAAAATGTAAATGATTTGG
TGAAGATGATGAAGTTCAATGATTGTGATCATATATAAATAAATAAGACAAGGGACGGGG
GTTGGCTAAGGCGAAATAACTCTGTAAACGCTATAATTTTATTCTGTCG
>Contig671
TCCAAACAAAAAAGAAAATCATTAAGAGTTAATAATGAGAACAATCAACTAGCAAAGCTC
GCTCTAGTGACACTAGCAGCTGGTGTCTTGACACTTGGAGCAATTGATCCAGCTTTCGCA
GCCAAATCAAGGTGGCCGTGTTGGCGGTCAAGCCTTTCGTTCTGCTACCAAAATCAGCTC
CTCGTTCATCTTCACCAAGAGTCAATAATTCGAGGACCAATATCTACATAAATCCACCGG
TTGCACCACCGCTATATGGTGGATACGGTTATGGATATGGTGGCTGGGGATGGTCCCCGT
TTTCGTTCCTTTGCACCAGGCCCAAGTGTGGGCTGTTGGAGTTGGTGGTGGATTTGATAC
ATTGGTATTGTTTATGCTTTTTGGTGCTTGCAACTGCTGTGGTTCGTAGGTTCTTTGGGT
CAAGGAATGACTATGACGACGAAGAGTAATAAGGTGTTAAACACTTGGGTTTGGTTGGAA
TATACGAGGAAATGTAAAATTTTGTGTAGAAGTACTTGTTACATGAATGGTATATGTATA
GATTAATTATATATAAAGTCTTTACACATGCTAAGGT
>Contig672
TCACCTCAGGGCTCACCTTTGACCTAACCCTTGAACCACCAAGGCTGTTACTTCATTGTT
ATATAAGTTGTCAAACAATCCATCAGTTCCCGCCACAATTATATCACCCGCTGCCACTGG
AATCTTGAAAACTTGACCAGAACTTGGTTGATCGCCTTCATTTCCATTGGCTAGTTGATA
CGTAAAATTGAAGTCATGTTGTTGTACAGGGGAATGAAAGATAGTGCACCCGTCTCTTAT
TACAACAAACCCACTATCCCCCAGATTGATGGCATGAAGATCCTCGTCTTTAAGGGCTAT
GATGCACGCTGTAGAAGATCCCTTGGCTGTGGTGACTGAGTGAGCTTTAGCTAAAATTTT
GGCTGGGTCAATGGCATCCTTAGGTCCACCCTGTATGGCTCTCACAGAATTAGACATTAG
TGAACGGGAATATAATCCAGCATTTATGCCGACATCAGCCCAACCACCGCTCCATCTG
>Contig673
ATCTACAAAGTGATAAAGACAAACGATCTTAAGTGCAACACCGTCTAAAGAAGGATTCTA
CGTCATCATGAAGAATCTTCACATATGAAAAGAGAGCTCCTCACTTATGAAAGTTTCAAC
CATCAAAGATGTATGAGCATGTCAGAATGATGCAGATCCACTGGAGTCAAAGAAAGTGAC
GAATGGCAGATTACCACATCTTATTGATCACTATCTCATCAACAACAAAGAACAATGAAC
ACCCATTCTATCTGGGGGAATTGTTAAGAACTAAGAACGATGAATCATTTCCACATAA
>Contig674
TTGCCCATCTTAACAACAAGCTCCTTAATATTCTTTCACACCTAAGGACTTATAGTCCAG
TTGATTTGTTACACTTACCCTGGTAACTTCTCTCTAACCAAGACAAACAAGACATTGCAA
TTCCGCAAGAATAGCTTCCAAGTACCTCATGAAGCTTTCGGTAGACAAGTGAGGATT
>Contig675
TAGCATGCGACAATCCTGATTGCAAGATCGAGTGGTTCCATTACGGCTGTGTTGGTCTGA
AAAAAGCAACCCAAAGGAAAATGGTATTGTAATGATTGCAGCGGAAATCAAAAGAGACGA
AAAGGCCAAATAACTCGTATAGGTTATTTTCAGGTAGTTTAGGAAGTAACTAAACATCAA
ACAAACTTGGATTTTGCGTGATCTTGTATTTGTTTAGCGTTTTTTTGACCTTTTATGCTA
CATTCAGTCATTAGTAGC
>Contig676
CTCCAAACGCACGTGATACCGCTAACTGTCCATTCACTCGAGGGACATCTCCTGGCATAT
TTGAGACGAACCCTCCTTGTGTTCAATACTGACTCTTTCTGTACTAGGCTCGTGATCGGT
ACTCATCTGTATGGCTTCACCTCCTTTCGAAAGAACAGCTCGAGAATCACCCAAATTCGC
TACCCATAACCTTTGACCGTTTATAAGAACAGCTGTAACGGATGTGGAACCACCTCGACC
TAAATCAGACTCATGAGAAAGAATTGCTTCATCAGTCTTCTCATACGCGTTAGATATCGA
TCTCTTTGGGTCAACCCAAAACTCTCTCTCATTCAAGATGTTATCAAACAAATGCTTTTG
AAGATAGGAAGGTACACGATCTCCCGAA
>Contig677
CAACCTAGGGAACAAATGGTGCTCGAGCTGGAACTGTAGACCACCAAAGAACCAATCCAT
CCAAGAAGAGCATGAAATGTCGATTGTCCCAGCCGTTTGTTTCTCAAACCAGTCATTACC
CTTTGGTGGCCCCACGTAAACATTTGCTGCAAAGTGGTTCAACGTGAATTGAACATGTTG
AATGCCCGTGACACAAAAGCTAACTAACACGAACGCCACACGCTCTGGCCAATTGGGTAA
GCACGAAACAAGAAGGGGAAACCACGTCC
>Contig678
TGCTTATTTCACATGCGCTTTCTACAAAAATACCTGGAAGTTTTTTCAGGAAGACTTGGA
TTAGTAGTGTCTCAAAGCTAGCTCTTCATATACTCGGATCAGATTTAACTGGGGGCTGTA
TGAACCCCGCTTCTGTAATGGGGTGGGCTTATGCTCGTGGTGATCATACAACCGAGGAGC
ATTTACTTATTTATTGGCTTGCACCTGTGATTGGAA
>Contig679
AAGGATTCACCTAGGTAAATATTCTAGGGCTTGAGACTTGTAAAAAGTAATATATATGTA
TATATAGAGTGGTATACATGAACATATGCATATAGGTCTTGAATAAACATCATGAAACTA
GTAAAATGAAAGTATGAAAAGATCAAAAGTTTCTGAAGCTTACTTGAATGTTTGAGGTGA
ATTTGAAGAGAAATTGATTAAGAAACCTAGGTTTTTATCACAAAACCTTAACAAGGAATG
AAAAGTAAAGCTTGATTATGTCTTGATCTTAG
>Contig680
AGGTACGGTGGTGGGGCTAACACTTTGGCCGACGGTTACAACAAGGGCACTGGACTAGGT
GCCGAAATCATCGGCACCTTTGTCCTTGTTTACACCGTCTTCTCTGCTACTGACCCTAAG
AGAAGCGCACGAGACTCTCACGTTCCTGTTTTGGCACCATTGCCCATAGGGTTTGCAGTC
TTCATGGTTCACTTAGCCACCATTCCCATCACTGGTACCGGAATCAACCCCGCTAGAAGC
TTTGGCGCGGCCGTGATTTACAACGACGAAAAGGCTTGGGATGACCAATGGATTTTCTGG
GTCGGACCATTTTTGGGCGCAGCCGCAGCAGCATTCTACCACCAATTTGTACT
>Contig681
TAAATACTGCTAAGGTACTTCAACCCTGTTGGAGCACATGAGAGTGGGAAACTTGGTGGA
AGATCCGATAGGCATCCCAAACAATCTCATGCCTTACATACAACAAGTTGCTGTTGGAAG
AATTACCAGAGTTGAATGTGTATGGTCATGACTATCCTACAAATGATGGCACTGCGGTTA
GGGAACTACATCCATGTGATGGATTTGGCTGATGGTCACGTCGCTGCACTCAAGAAGCTT
TTCACTAAAGAAGATATAGGTTGTTTTGCTTGTAATCTGGGGACCGGTAAGGGGACCTCT
GTGCTTGAAATGGTTACTGCGTTTGAGAAAGCATCCGGAAAGAAAATCCCTGTTAAATTC
TGCCCAAGAAGGCCAGGAGATGCTACTGAAGTTTACGCGTCCACTGACAAAGCTGCAAGT
GAGCTTGATTGGAAGGCAAAGTATGGGATTGATGAGATGTGCAGAGATCAGTGGAACTGG
GCAAGACAGAACCCGTGGGGATACCAGAAGCCGCCAACCAAGTAACACTTGAGGTTGTGA
TTGAAATACAATTGTCTGTTGTAGTAGTTGCACTTGATTCTGTGATATGTGTATTTTTCG
AAATAATATTGGTCATAGCTGAAGAGAGCTTTGATCAATTGTAAGATCTTTTCTATTGAT
ACTTTTTGTGAATATGTTGCAAGGAATGG
>Contig682
ATTACAGTTATCCATTCACAAGTGGGTAGCTTGCGTGATAAACCTGTTGGTTTTGAGCCG
ATCACCCATATCATTAGAAATTGAAATATGACATCCTTTAATGCAATCTTACCCGTTGAA
ATGCAATTTGTGTTGGAGTCGGAGTTGAAATTGAAACTGATCTCTTTATTGTTAATGGAA
TGCAATCCGTCCCATTGTAATGCGTAAA
>Contig683
TTGTCTTCCCACCAAGTCAGCATGAGAATTTTGCCATTAGAACCTGAAAACACAGAGATC
CCTTGATGACAGTGGTGTTTGGGAATCTGCTACTGAGGAAGGGGAAAAATCATATGTTAA
AGGATGAAGATAATTGGAATATTAAAAAATTAACCGAGTCTGATGATTTTCGTGAAACTC
CCTTATTTTGACGAGAAAGGTAGCAAATCGACAATTAGTGATGCGGAATTTTCTGTTCAA
GAGGAGAGTCTTTACAATTCTGCCAAGTTTCATTCGTTTCACGGTGAACCAATTTTGGGA
GAGTCAAACATAGATGATGAAGACAGAGTGTTGGCAGAGTCTGTAGAATCTTCTGACTCA
CCCTTAGGTTCTGATGTTTCAAACGTTCCGAAACATACCAATAACTATGATGGATCTGGC
TTGCCATATACAGCATGGTTGAAAAAACAAGCTGCTTCGTTGTACGGTCATGCCAAAGAG
ACCAATACATTTTGGTCATTTTTGTT
>Contig684
ATACTTCCTTCACTTTAGCAACAGACGCGGGGTCGTTTTTTCCCTATAGTTCTCATGTAG
GGTTTTCTTTTGTTCCTCATTGGCGAGTTCCAATGCTTTGACAACTAACCAGGAGCACTT
AAAGTCTTCAATATCGGTTCCAATCTTTCCAATCACCTCTGGAGCACCAAAACAGTCTAG
AATAATCGTCCTGAACTTGAAAATAGGTACCCATTTCAACGAGCACGTTCTTCACTTCAA
CGGTGCTTGTCAAGATCCTCTCCAAACATAAGGAGTGCACAGGCAACTGGAAGGTAAAAT
GAGTAGTAAGCTGTTTTGTATTGAACAATCCGGCGGTGAATAGACAATGAATACTTCGAG
AGATCTTTCTCTCCAACAAGTGTAGTGATCAAATCAATCATCTGACCAGAGGCTGTTTGG
AATTCAACCTCGTTGAACAGGTCCACAAGATCCACATAGTAAGGCTTTCCTCGGAAATGT
TTCTTAAGAATTCTTGGGACATGGTTGCGAAGAAGAATTCCATCGCAACCAGAAGGTAAA
ATGAGTAGTAAGCTGTTTTGTATTGAACAATTCGGCGGTGAATAGACAATGAATACTTCG
AGAGATCTTTCTCTCCAACAAGTGTAGTGATCAAATCAATCATCTGACCAGAGGCTGTTT
GGAATTCAACCTCGTTGAACAGGTCCACAAGATCCACATAGTAAGGCTTTCCTCGGAAAT
GTTTCTTAAGAATTCTTGGGACATGGTTGCGAAGAAGAATTCCATCGTTCGCAGCAATCA
TACCAACCTTGGGTAATCTAAACCAACAGGGTTGCCCTCTGCGTGTATGAGACTCGTCCA
TGATATCATCAAGCACAAGAAAGTATGCTTGAAGCCATTCGATACACCAACCAAGGGCAG
ATGAAAGAAAAATCTCGTCATCAGACAATTCTCCTCCTTTAAGCAGCTGATAACTGTCGA
CGACAGATAATCCCCGGTTCAAGCTTTCCTCCAGGTACGTTGTAGTCAAGCATTCTTTTC
AATCCATTGACGGGAATCATCGTCC
>Contig685
CTGAGATTCGAGGCACACTCGGATCAATCAACCAGTTATTCATTTGTGTTGGAATCCTCG
CAGCTTTGGTGGCTGGACTACCCTTAGCCGGAAACCCTTTATGGTGGAGAACTATGTTTG
CTATTGGAGTTATCCCGTCTGTTCTATTGGCATTAGGAATGGCATTTTCTCCAGAATCTC
CTCGTTGGCTTGTTCAGCAAAAGAAAATTGTCGAAGCAGAAAAAGCAATAAAAACATTAT
ATGGAGAAGGAAAGTTGCAGAGGTTATGGCTGACTTAAGTGCATCTGGT
>Contig686
GTACGAGGATTTTATTCAAAGGAATGGTTGCTAAGTTGTAGATCATCTTATGTTGGAGGT
GCTAATGGACTGCGCGCTTCCCACCCCCTCTTCTCCGCTTTCTTTAGATGCAATATTTCC
GTGTGGTAATTTCATTAACTCTGGATTTGGAGCTTTCTGTTTTTTTAGGTGTGATAAACT
ATTTGTACTTTGGGTATGCCCCAGATTTGGCGTAATTTGTGTTACCCGTTTTTCATTATC
TTTATTTTTATTCCAAATTGGCTGCTTGTGTATAACTTTAATTCAATGGTCTGATGTAAA
CACTGGTAATTTGGTTTTTGTCAATTAATCTCCTTATGCAGTGCTTCTAAATGGATTTCC
A
>Contig687
AACCCATGGAAAGAGCGATAGAAGCGTTGCAATGACTAAGTAAGGAATCCTCTTCCTTCC
TTTGATTGGGATACAATCTGACAAAATTCCATATATCGGTTTTATGCTCCATGGAAAGAA
TGGCTATTGAAGTCACAAACTGGGAAGCCGAGGGCGACAGTTTTAGTCTGTCTTTCAGCT
GAATAGGAAACCGCTGTCCATACAAAGGATCTAAAACCCTGAGTGAAGTAAATCAAGCAA
ACAAAGCCAGATGAAGGAAGCACCG
>Contig688
CAAGGAAGATCCCTATGACTCAGACCCACAACCGAGTAGTCGTAGCAAAACTTATAGTGA
CCGGTTTGCGGAGGCGTTGACCATGGAAGCACAGCTAGACAAAGATATCATGGTCGTTCA
TGCAGGAATGGGAATGGAACCGCCACTTAAGTTATTTCAGGAACAGTTCCCTGACAGATT
ATTTGATGTAGGGATGGCAGAACAACATGCAGTGACATTCTCGGCTGGTTTATCATGTGG
TGGGTTAAAGCCATTTTGTATAATACCATCTACCTTTCTTCAGAGAGCATATGATCAGGT
GGTTCATGATGTAGATAGGCAAAAGATCCCAGTTCGTTTTGTGATTCCATGTGCTAGGTT
TAAGTAGGCTCTGATGGTCTACAAAAATC
>Contig689
TTATCCAAGACTGTTTTCGAAGTAACACAGAAGGAACAAAGTTCTAATGATGGTGATGAT
AGAGGTAGATTCACTTTTGACAAGTCACCCATGATTGTACCAGGTGTCACTATTCTACTG
GTCAACCTGACCGCATTGGTCAATGGTATGGTAAGATTATCAAGTAGTGAAAAATTGGAT
AGGGGCTTTAGGGTTTGGGAGAGATGTTTTGCAGTGTTTGTGTGACATTATGCTTCTGGG
ATTATCTGAAAGGGTTGTTTAAGAATGGGAAATATGGGATACCATTTCCTACAATTTGGA
AATCGGGAGCTTTAGCTTTGCTCTTTGTGCAATTATGCAGAAGATCATCTCAATCATTTT
AATTAGCTTATTTCATTA
>Contig690
TGAGACCTACTGTTGACATTTCGGTGCCTGTTGATGCTGATTTTGTCAGACCTGAGTTGC
GTCAAAGCAACTAGAGATGATGGTTCATATGAGGTATGGCTTTAACTTCTTTTTCAGAGC
AAACCCAGGCTCGGGTCTAGTTTGCCATGATGTTTTGGGAAATGTTTTTATGTAGGGATG
TGTTTTGTTATCGATGTTGTGATGAGACTTTGTTGAATTTTGTGATTTTGTAACAATAAA
AGTTATTGCGCCTTGCTACCT
>Contig691
TGATGGCACAGTCCTTGAAAACAAGGAAGTGCATGGTGCCGGTGATACCTAAAAAGGAAT
TACAGCTTGGTGTGACAGAGATTACTTGCGAGTTAAAAGCTTGTTAGTAATAATAAGTTC
TGTAAAGATGTGTTTTGTTATTAGAATAAATATACAATTTCGATTTTTTTGTTTATCACA
TCTCAAGGCGGCTTTCAAGGACAACTTTACTATTAATTTTGTAGTCAAATATTTGCCCCT
ATACGTAATACATG
>Contig692
GCCTGAAGGATATTATGGTAACGAGCCGTTTTGGTCAATCTTCACCGTCGTCACTGCCAG
ATGTTGTGCCTAATGACGGCTACAGATACTCGTTAGAGGCGGATGGTAGACCGCCTCCGG
CATATCCGTTTTCATTATTGGGTGGTGGTTTTAGCAATAGTTTTTAGTTTGCTATTGATG
GATTGTTAATGTTAGTTGATTTGTAATTTTTTTTCTTTTCTTGGTTGATTTTTTGTTAGT
TTTCTTAGAAATTTATGAAAACTTATATTTGTTCTTATGCAGTTATGTTACTCCTGTTCA
ATTTCTAAATATAATAGTCCAATCAATTTTTTT
>Contig693
AGATTGCTCTCACTCTCACCAGCCAACTTTGACATGATTTCTGGACCGTTGACGCAGAAA
AGGAAAGCACCAGTCTCGTTAGCAACTGCACGGGCTATCAAAGTCTTACCAGATCCAGGA
GGCCCGTAAAGAAGAATTCCCTTTGGGGGTTTAACACCAATCGACTTGAAGAGCTGTGGA
TGTCTCAATGGAAGCTTCCACTAGCTCACGGATTTGTGCCATCTGTTTGCGGACCCCACC
AACATCATCATAACCAATCTCGTCTAGTCTATCCTCATCCTCCCTTCAGATGGGCTCACC
TTCACAGAAAATCTCAGTATCGGGTGCAACGACACAATATTCAGCAGGGTCGGTTTCTAT
AACTTTAAACTCAAC
>Contig694
AGGCATCGAGAACAATAAGCTAAATATTCAACATTTGGAAAACCAGCCCTCCAAATGTGT
TTGAAAACTATAAGAAGCAATTTCAAAAGGATTTTACAACATTTTTAGTAATCACGCTCT
ATCGAAATAGTACGTGGAGGTCGTATGGTTCTCACTATAGTAGGTCGAAGTGATGTAAAA
TCCTTGTGGCAATGAAGGTGGTCAAATCTCAAATCTGATAGCCAGATCACTTGTCGATTT
GGTCAAGGGAGGGCTTGATTCGAGAATCTGATGTTAACTCATTCAATATTCCAGCTTATA
ATGCTTATTCAGATGAAATTAGAGATATTATTTACAGTCAAGGATCATTTTCTCTTGATA
TATTGGAAACATTTGGAGTTGACATGGATCCGTATGGCGCTGGTTATGAAAATTCGAAAG
TTTCTGATGA
>Contig695
CAATCCCAGCTACCAAAGGCAGGAATATGGCTTCTTGTATAATGCTGTGAATTCATGAAG
AAGAATAATTGATCTGTTGGAGAATC
>Contig696
CATACAGAGAAGGAAGCACCGGATTGAGTGAAAGTGAAAACAAGCAGAAAAAAGTAGGAG
AGGATAGATTCTGTATCAAATGAAGGGAAAATGAGTAGACCACCCTCAAATTTGTGAAGA
GGTCACCGATCCCATCTGTACACGTTGAAACGGTAGAGGATGACGTGACCAGTGCTACTG
ATGGAGAGGATCTGACGAGTGCTACCGATGGAGAGGATCTGGAGACGATGAAACTTGCTG
AACTAAAAGAATTAGCAAAATCTAGAAGAGTCAAAGGCTACTCAAAACTCAAGAAAGCGG
ACCTCATCGAATTGCTTAAGACATCATGAACGACAAAAGTTACAACATTTATCTTTGTTT
CTTTTTTTAAATATTTTGTTATATTTC
>Contig697
CTACTCTACCTTACCCCTACTCCTAATCCTAAAACTAATGCTTACAAATGAGGCTACCAA
GTGATATTTATCAAGCTAGGGGGTTTACAAGTTTGCTTTCGTGTACGCTTTGCCCCCTAG
ACTTTTACAAGTCATGAAAATAACATATAAACTACATTACAAGTCTACTAAACGTCTTAA
ACATTAAATGTGAACTCTTGTAACTTCGAGGCTTGTGTTGACGTGTATTCTAAAAGTCTT
CAAAGATGTAAAAGTGATATCTTGCTCGATTATGAAGCTTATCGTAATAATTAGCTTTGA
ACTTCGATTAAGCATCTCTTTCGTTTTCTCGAGCCTTTAGGGAATAACTTTGTCATCACG
GGCTTTCCTTGAGTAAATTTCA
>Contig698
CATAGACATCGTTTGCTGTCCCACTTGCATCAGCATAAGGTAAAGAGTCGTGAGCCACAT
AGTCGATCTGATGCTTATCTATGAATTCCTGGTTCATAACCCAAGGGGCATCTGGGATAA
CCTTCATCAACCCACTTGCAATGACGGAGGGATTCATATCGCTCCTGATCAGTCATGACT
GTTTTTCCCTTTAGGCTGTGAGTGACCTCG
>Contig699
TGGAGCTGGAGTCTTAAGTCTTCCCTACGCCATGGCAAATCTCGGATGGGGACCAGGTGT
GGTTATACTCATTCTTTCATGGGTAATAACATTGTACACACTATGGCAGATGGTTGAAAT
GCATGAAATGATACCTGGAAAACGATTTGATAGGTACCATGAATTAGGCCAAGAAGCCTT
TGGTGAAAAGCTTGGTTTATATATCGTGGTGCCACAACAGTTGATATGTGAAGTGGGCGT
TGACATTGTCTACATGGTCACTGGAGGAAAATCACTACAGAAAATCCAGAAAACTGTCTG
T
>Contig700
CTTGCCCTAGCATGTCCGCCATTCTTTCTTTCACCGCCACGACCATCAACACTACTACTG
CTTCCCCTAGTTGTACCCTGAGCTGGCAGCTCCAAACGACACACGGGACAAGAATTATGC
TGAACCAACCATGGTTCAATACAGCCCGAATGATAAATGTGATTGCACGGCATTTGCCTA
GCCTCGGTTCCCAACTCAAACTGATCTTTACAAACAGGGCAGTGAGAATCAGTATTAAGG
TGCCTGTTTGTAATTTTAATAGTGGGCATAGAGTCGATAGCTGATCTAGTCGCTGGAGGT
GGGCCCTGTCTACCATCGTTCACTGTAAGTTTGTTCAATCAGTTCTTGTAACCCGGGGCC
CATAAAGACATTACTGACATTAGACCGTCTTGGACCTGGTGGTGCCCCGTTAAAGAAGAA
CTCAAATCTATCATTTGCAGACATTTCGAGCGGGAGCTTGACCATCAAATATGAACCATG
GAACGACACCATGTTCAGGGACGAGTCCCGGACCTTCTTCTAATGTCAAAGTTAGGGTTT
CTACCGGCCATTCTTTGTCTTATCAACTCAGCCAAAAGCATCCATGATTCTGTTTCTAGG
GTCTGGAAACGATTCCATGTACCCATAATCTGAAGGCTCGTGTGCATGTGTGGGCCCCAT
GCCATGTCCAGGCTCGACCACCTCACTTAGTTCTTGAACAATCCACCAG
>Contig701
GATCCTTCAATATGGCTGTGATTGCATATGATGAGTTTACAAGTTCATCATCATCTTTAT
TCATCAGTATCCACTTTCACGATCATACTGATTCATGGGTTACTAGGCTGTGGAAATGAC
TTTGCAGATTTCGCTCACTCTCTCGCGTCAAATCTCTCTGCTTCTCATGCCTCTGCAGAT
TGGAGGATGGTTACTGTGGATTTGAGGAATCATGGAAGATCAACTGATATAGAAGGTTTA
TTAACCAACCTCATGACGTTGAAAATACTGTAAGAG
>Contig702
GGGAGGATCAAAGTGAAGAAGGGTTTGTGTTTGTGTTTGTTTATTGACCTTTGAAGCAAA
CACTTAACGCACTTTGAGAAGAGTCTATCATTTTCAAGATTGTATCTTTTCAATCTTCAC
CACATAAATAATACTGTTTATAAAATTTCACCAGGGTTTAATGTGTGTGATTTTAGTACG
TGTGAGAGAATAAGTCAAATTTATTGATCCAGCTACAAACCTTTATCCTTTCATCATCAT
>Contig703
TTAAGTAGATTTGTGTTCAAATTCCATGGTTTAAGACTAATAGGAACATTTCTGATCAAC
CAAGGACCGTTTTCAAGCACATCATCAACACCTTTCTTCGAGGTGAACTTAAAGAAGAAG
AACCCCTTTGCATTCATCATTACCTTTTGCACACCAAACTTTGCCCATGCATTACGTACA
TAGTAATCAACAACAGGAAACGCAAGGCACACAGGGGATAGG
>Contig704
TCGGGGTTTCTGAATGCTTCGTTTTCGGAAAATGACTCGACGGATGACGGCGATGACGAT
GATGATGAGTTCATTGCTCAGTTAACTCGTCAAATGACTGATTACATGCTTGACGATAAC
GTTGACGTTAAAAGTAACGGTAACGGCGCTTATGGATATGCGAAGCATTTGAATTCGAAT
TTGCAGAAACCTAACTTCCAGGAACAGAGTCGCCGTAGCTACGCAGACACAGTGA
>Contig705
TTGAATCCAAAGCTCCATTGGACCAGCAAGCTGAAATGGAGCCAAAACAGGCAACCTTTC
TCCTACGCCTTTCTTCTCTACCAAACCATTCTCATCACCAACACCTCTTGCCTGTTCCTC
CACTCGGAAAATTGGCAAATCAACATATTCCCATCTATTGACATCTTCCAAAAGTTTAAA
TGGAAGAACTTTTATCATCGATTTCTACACCAAACTCATAAGCCACTGATCGACCCACTA
AAGCGTCCCTTGAATCAAAACCAGATATCTTAAGATCGTCCGACTGAAGTCCTAATCCTT
TCACAATAGATTCCTTCAAATCCGTGATAGCTTTAGGATGATTCATATCAACAGTTGAAA
TCAAAACCTTCTGAATATTGGAATTGTAAAATCAGCGCTAAAAAAAATTACGAAATTGAA
AGCCCTCAAATCCATAATCAATTATTGGATGCAACGTA
>Contig706
TTGATTAATTAGTTCCTGTCTAGTTGCCACCAAGGCTCTAGCCTCGGCGTGGGCCCTCTG
AAGGTCCTTCTTCACGTTCTCACCAGCTCGTATACGAACCTCCATTTTAGCCATCTTTTC
CAACAAGATTCGAATCTGAAGGTCACATTCTGTCTGAATGCTTCCAATGTGGGCCCTGAG
TTTTTGGATATCTTGTAGGGTGGTTGCCAATTCTTGGCGTAAGGCTATATGACTAGCAGA
CAGTTTCTGTTTGTCACTAGCAAGCCTTTCTATTTCAGCTGACCGACCCACTAGTTTGCT
ATCTCCACGCTCGGGATACTGTGGATGTTGT
>Contig707
CTCTTTATCTTGCCTCAAATTCTCATTCGAAGTCCCCTGGCAAGCCAGAAGAATTCCGTA
TTTATTCAAATAGCACATTTCATATCCCCGTTGATGATGTTCATCAGGTTTGGAACACAA
ACGAAAAAGAAGATTTGCAAGTTCTGGTTATTATATCTCGTCCACCAGTAAAAGTATTCA
TTTACGAAGATTGGCAGATGCCACACACTGCAGCCAAACTAAAGTTCCCGATATTTTGGA
TGAACAATGCTACCAGACACCTTTAAAGGACGAGCTTTAGGGTGTGTTTGGTATGCTACC
CGGAATCACTATGGATATTGGTTTGATTGGAGGGAGGTATGGGATTGAGGATATCATTTC
CATTGTTTTCGTTTGGTATAGAACTTGTGGTATGCATGTCAAATAGTGGTCCAATCCAAG
TGCTACAAACAAGATATAATAAATACCTTTATAAACACAAGAAATATAAGTTCATGTCTT
GTGCCTACAA
>Contig708
AACTATTTCATCAAATCTTTTTTTGTCAATGCAGAAATTTTTTTGTCAAAAGCTTTTTAT
GTACTTTATGTAAGATAATGATAAACCCGTAGGCATAATATTATTATTGACCATTATTTA
TAATGGTGAAACCCTAATGCACCAAACCCACAAATCGGGCTTGGGCCTATTTATCTCACT
AACACTCCCCCGCAGTTCGAGCGGCGAAATCGCGAAAGCTCGAACTGGAGTACTAAACT
>Contig709
CTTTCTTGGACCATTCTCAGGTCACTCAAAGCTGCCGCTGATATCTTGCCAACTTTTGTA
GGAGCAGTTGCTGGAGATGGAAATGATGATGGTGGTGGTGGTGATGTGAAATGGAAAGGG
TCTTGTTTTATGAGAATGATGCTTGGTTGGAGTTTCATAATAAGACTGGGAGTCAATATG
GTGGTGGTACTCCTCATATCAAGGTAAGCAATGCACACAGTTGGACATGTATGGATCTTT
ATATCTTTGCTACTCCATATCGTGTGAAGTGGGACTATTATTTCTTATCTCGGGAGCATA
AAGTTGAGTTTGATGAATGGGGAAGGGAAAGCTGAATACAAATGATGTAAGTGACAATCA
TAAACATCTTCATTCGCATTGAGTTATGAGAGTGATTCTCTGATTATGGTGTTTTCTATT
TGTATGTTTAGTACCTGAGCAACTACTTGG
>Contig710
GGGGTGGTAGAGTCAAGAACAGACCATTGCTAGTTAAATAACACCTCGGTTAACAACTTT
TTGACACACTACGCAATTGCGGGGCGGAGATGCCCGTCCATGCCAACTTTCTTCCTTGAA
AGTGAAGCAAGTTGTGTTTGTATTGGGGGG
>Contig711
AAGATACAGATTGATATCAGAATTGGCTTGGAGTGACGAGACCAGATGCTTGACTTTGTG
GTAGGCAAGAGTGATTTATGTTATGAGATAATATAAGAACTCGATTCATTTTGGATGAAA
GGTAAGTTTTGCCATTTGCTTAATATCCCATCATTAATAATCTGTAACCTGAGGTTTTTT
CTTTGATGAGGTTTTCATAGAC
>Contig712
CTTGTATGGTTTGGCGCTGTTGATGCAGCAACCGGAGGATCCTTAGCAGAACTTCCATCT
TCATCTTGAAGCGACATCATGAGCGTCTTCCTGAAGCTCTCCAACTTAGCTACATCACGA
TTCCAACTTCTTAACTTGTTCTGACAACGACGCATTCTCGTTCAACAAAGCTTCTTTCTG
TTGAATCAGCGCGGGAAAGTTTCTCAGCAGCCTCAGACAAAGCAACATTAAGCGACTCAA
CCC
>Contig713
TTGTACGGGAATGGTGATGGCAAGTGAGCATGATCGCCGCATTGACCCATTTGTCTAAAG
TGTCCAGTGAGATGATGTAGCTGGGTTGTTGGCAAATTAATGGTTTAGTGGTTTAACAAG
CCGTGAAGAGAGATAACAGAGCGGGTCAGTGTTTTGATAGTTGTCAAGAGTTGGCAATGT
AAATACGTTGATAAACGTTGATGTTTGTACCAACTTATATCAATAAACTAATGTTATAGT
AAAACAAAGACAGATTATATACATAAAGTATATGGG
>Contig714
TCGTTCCATATTCATCACCATCAAGAAGAAGTCATTTTTTGAAGAACAATATTTTCCAAG
TACATATAAACATCCATTACAAGGTTTTGAAATATAAACCTATGGATTAGTTAGGGTTTC
CTTTCTTAATAAACCAAGTAATCTTCCAAGTGAGTAATTCATTAAACTTTCATGTTTTTG
GTATGTTTCTACCACATTCTAGTTAATTTTTATATGCATGCAAGTAGATGTAATTTGTAC
CACTCAAATTTTATGTTTTGGTAAAACTAATGAAATATATATATGTAGTGTTTTGGTGTA
GAGATGGTTTGATGTAATTTAGGAACCCATGACACCTTGAGGAGGTGTATGGTAGTTTAT
GGGATTGTTGAAAGTTGATTGATGATGAAATTAGATTAGTTATAGGATGAGAAAACCTAT
TTTGTACCTTATATATAAGCTTCT
>Contig715
AATAAGTTTATCTTGTTCTTTTTAAAAATTACATGGCTCATTGACTCTTCATACATAAAA
ACATGGATTGGAGTACAATACACGAATTAGACTATTATGATAGAGAGCTGATTTACACAC
TTTATTAACTGACTGACAAACTTTAATTTAGAGTGTTTTGACGTTTATATCTTCACGTCA
CTTTGTCTTATTTTCACTCCTGTAAAGTTATAATGTCAAGTCACTTTAAATC
>Contig716
ATCAGAAACGTACTGGTTTTATTACTATCATGATATCATCACCAACCAAACTTTCACATT
CATTACATTATAGGTTATTGGAACAGGTAAACAATGTTTTTTTTTCCCCTTACGTATTAT
GTGGCTTG
>Contig717
CAGAAACCGATAGTAACAGGCTGCAGGTAGATGGTGTCTGGAGTTAAATGTGCTTTTGCT
GGTTTGAAGTTTTGATAACTACATAATCGGCGGTTAAGTGTTTGAAAATTCTGATTATTT
AAACATGTTAAATGACCCATAGATTTGGTTAATCATACATTGAAAATAGTTTAATCATAC
CCGGAACACTAGAAA
>Contig718
TAGCTTTATCGAGATCAGAAGCAAATTGTGCAAAAGCCTTCTAATTCTGCGAATTGTGCC
AGTTCTAATTTTAATTTACCGGCTACTTGTTTCATAGCTTTTAATTTGAGCCGCAGACCC
TACTCTGGAAACAGAGATACCCACATTAATAGCGGGTCGGAATTCCAGCATTGAAGAGAT
CGGCAGATAAGAATATTTGGCCGTCAGTAATCGAAATTACATTAGTAGGAATATAAGCCG
AAACATCTCCCGCTTGGGTTTCAACTATTGGTAAAGCGGTCATACTTTCCTTCACCTAAA
AGAGAACTTAATTTAGCAGCTCTTTCCAAAAGGCGTGAATGTAAATAAAAAACATCCCCT
GGGATAAGCTTCGCGCCCAGGTGGTCTTCGTAATAGAAGAGACATTTGGCGATAAGCTTG
CGCTTGTTTAGAGAGATCATCATAAATGATTAAAGTG
>Contig719
GGGTCTCTGATCCTGATCAACATCAAACTCAATAATGTCTGAAAACCAACCTTGTTTTCT
CCCTACAAGATGGGCAACTTCAAATCTTTCTCACAGGGTGGTGTTAGCTCCTATGACTCG
GTGTCGGGCGATAAACGCTATACCCAAACGAAGCGCTTGTCGAATATTATCGGCAAAGAT
CAACTGCTGGTGGCTTTCTTATTAACCGAGGGGACTATGATCTCTCCTTCTTCTGCCGGG
TTTTCCGCACGTACCGGGTATTTTTTACTAAGGAACAAGTCGAGGGTTGGAAAAAAGTGG
TTGAATGCAGCTCACAAAGAAGGGGCTGTGATATTTTGTCAATTGTGGCATGTTGGTAGA
GCATCCCCATCAAGTGTACCAACCCGGTGGTGCTGCGCCAATATCATCAACAAGCAAGCC
CATTTCCAAAGAAGTGGGAAATATTATTGCCAGATGCAACCTATGGCACGTATCCTGAGC
CCCGTCCAATGGGCAGCCAATGAAATACTAGAGGTGGTTGAAGACTATCGCGTTGCAGCT
A
>Contig720
CAAGAGTTCTCCTGGTGGAGAGAATGGTTAGGGTCCTGATAGCGAACCCCCAAATGGTCC
TTCTAGAGAAATGGGTGATAAAGCTTGAACAATCTATAAACGTCTTTCTTACGGATTCAG
TAAATCAAAATTCTCGACACACTGTACCAAGACAGAGACTATGCAAGGTTTTTTGTTCTG
GAAAACCATAGCACGAGTCCCTTACTTTGCATTTATGTCTGTTCTTCACTTGTATGAGAG
TCTTTGGTTGGTGGAGAAGATCAGAATATATACAAGTCCACTTTGCTGAGAGCTGGAATG
AGATGCATCATCTGCTTATTATGGAAGAGCTGGGGGGAAACGCTTGGTGGTTTGACCAAT
TCCTTTCTCGAAGTATGGCCATCCTTCTATTATTGGATGACGGTGTTTATGTACCTTCTG
AGTCCAAGAATGGCATATCATTTTTCTGAATGTGTGGAAGGCCATGCGTTTGAAACGTAT
GACAAATTTCTCAAGGCGAACGGAGATGAACTGAAAAAACTTCCTCCATCCAAAGTTGCT
GTGGATTACTACACAAATGAACATATGTACTTGTTTGATGAATTTTCAAACCTCAAGACC
TATAAATACTCGAAGGCCAGTGATAGAAAATATGTATGATGTGTTTTTTGAACATTAGAG
ACGATGAAGCGGAACATTGCAAGACAATGAAAGCATGTCAAACTCTTGGGAACATACGAT
CTCCTCAGGCTTCCAATGAATCGGTTTCCTCTGAAGATGATTCAGGTGTTG
>Contig721
GGCTTCGGTCTTGCCCTTATGAACTCAATACTATCTTCAATTCTTTCCAACGTGATAATT
GGGAAGCAATGGACCGAATATTTCTTCTGTCATGATTTCAGCATCAAGTGGAGGATCAAC
CAAATATTGTTGGCTCAATATACAAGCTCTCCTCCATCCATCGAACCACCATAAACAATC
GATGATTTAACCAAAGGTTCATCCAAGAGACTCTTCAATCTAGAGAAATGCTTTTTGTTC
ACTATCTTAGACATGCTATGAGTTCTATCTGTATCATCCTC
>Contig722
GAGACATACGAACCATGGGGTTCTATCTCCTGCTTCTCGAGCCCAAGCGATCGCTAGAGG
GAAACGTGAGATTATGGAAATGGTCCAAAACACGCCAGAAACATCGTACGAGTTGTCTTT
AAAAGATCTTGTCGAACAAAGGAATGAGTTTTTAGATACAAGTCATGTAGATGAAACACA
AAGTATGGAAGAAAATGAAGAACGTTCGATTCTACGAGGTAGTAGTAATAATTATAAGAA
AAAGCAAGTGTCAAGAGACAAGAAAGTAACAAAA
>Contig723
CTAATTGACTGCCTTGGTACTATTGCTCAGAGTGGTACTTCTAAGTTCTTGAATGCTCTT
AAGGAAAACAAGGATCTTGGAAATGATAACAGCTTGATTGGTCAATTTGGTGTCGGATTT
TATTCGGCTTTTCTGGTTGCTGACAAGGTGACCGTTTCTACCAAGAGTCCCAGATCAGAC
AAACAGTATTGTTTGGGAAGCGGCGGCCGACAGTAGCTCGTATGTGTATTAAAGAAGAAA
CTGACCCCACAAAGCAGATTTCACGTGG
>Contig724
GCGTTACTGAAGATGTTATGAAAGAGTTAGACATAGCAAGATGTGGTGTGCTAATAGGAT
TCTGCCCTTGGAGGCATGAAGGTATTTCAAGATGGAATTGAAGCATTGAGGATCTCATAC
AAAGAAAATGAATCCATTTTGTGTACCATTTGCCACAACGAATATGGGTTCTGCAATACC
TGGCAATGGATTTGGGTTGGATGGGACCAAATTATTCGATATCTACGGCTTGTGCTACGG
GTAACTTTTGCATACTAAATGCAGCTAATCACATTATCAGAGGGGAAACGGATATGATGC
TGTCTGGTGGTTCTGATGCAGCCATCATTCCTATAGGATTGGGAGGGTTTGTTGCTTGCA
ATAGTCTTTCAGAGAGGAACAATGATCCAACTAAAGCGTCACGCCCTTGGGATGCGAGCC
GTGATGGGTTTGTA
>Contig725
GGGGGGGAGTTAGCTCCGCCTCTGTGAACTCCGGTTTCTTTTCGACATTAGCTGGATCAG
GTGA
>Contig726
CCAAATAGCACTTGGCTCAATGGTTGTGTCGCTCAGCTCCTACACAACTGCCCCGAGTTC
GAACCTTCCCCATGGCAGGTTTTTTGTATATTTTTTGTTATTATTACAACTTTCACTAAA
TTGGCAGTTTTGGCCCCTCCTAATTGGAATAACTTGCCACTTTACCAAAACAATATAAGT
ATAAACAAGGTTATAAATAGCGTGAAGCGCGGCGTAGCGGCATAGCCAAGCCTCAAGCTT
TAGCGTGAGGCGTTGCGTCATAGCGTTTTTAAGG
>Contig727
ATCCACTGCAGATGGGCCATGTCTTGGAGCTCTCGGGTGTGTCTTCCCAGAGCTCTTGGC
CCCGCAATGGTATTAAGTTTGGTGAAGCAGTATGGTTCAAGGCTGGAGCACAGATATTCA
GTTGAAGGCGGACTTGACTACTTGGGTAACCCAAATTTGGTCCATGCACAGAGCATCTTA
GCTAATCTGGGCTACACAAGTGATCCTCATGGGTGCTGTTGAGGGTTACAGAATAGCCGG
TGGGCCCACTTGGTGAGGTGGTTGACCCTCTATACCCTGGTGGGAGCTTTGACCCGTTAG
GACTTGGCTGATGACCCAGAAGCATTTGCTGAATTGAAGGTGAAGGAGATAAAAAATGGA
AGATTGGCTATGTTTTCAATGTTCGGAT
>Contig728
CCTATATTAAAGCAAGTCATACACAGAATATTAATACGACAAACGCACGACATACATTAT
TGCAAGTGTTGACTCAAATAAAAAATCATACAAGAACATCGTATGTAACTGCAATATAAT
CTGAATAATTATTTTAATGACTTTAACAGCTAGGTTGGGCAGGGATCTGCATCAGCTTCT
TTCAAGGTGTTTTCGACTTGGGTTGTGATGGAAGTAACTGATAACAGGATATGAGTGAGG
TGGCAAATCCAAATGCTCCTGTCACGCGAGGAGTGATCTTTTTGGGGAGCCAGCTGAAGT
AGCCCAGCAGCAACCACGATATCCATGGCTGCTTTGATCAAGGCCAACGACCTCTCACTT
GATGCTTTGATTTTAGCACGATATTGTTCATTCTTGTATTTATCAGTACCCTTGAGTT
>Contig729
ATGGATTACCGAAGAGCCGACAAGAGATGGAGGAAGAAGAGAGTGGGAAAATGCCGGATT
CGCCATTTACTAGATTGCTTCGCGCAAAAGGGAAGTTCCCTGCTTGGTACTCCCCTGCTC
CTGATCATTAGACAGATTAAATTTTTACAATGTCGCCTAGTTAGTTTCTTTTTGGTGATG
CGTTTTAGTTTACACATATGTATGTATATATGTCTTGTCGCGCGAGTTTTGTTCGATATC
ATGCCTCTGTTATTACTTACA
>Contig730
AATGGGCCTGCTTTCACAAATGGGCCAACTAGAAAGAACCCGTGAGCTAGACCGACTTCA
ACCACCACGTAGCAATGGGTTGACCGCAGTCCGGTATCCAGGGAGGTTTGAAAGGTACCA
CGCCGATCAATGGGCTTGATGTCACTGGAGGTTTCAAGACTTCCAATAAATGGGTCACCG
TTGAATGGGTTGAACCACTTGGTACGTGGGCTTTTCGCTTTGGACGGCTTTGACGGTGAA
GGGTGGATCTACGAGAAGAAGGCAAGACTCTAAAAGGTGTACCAGAAATGCCCTTGGGAG
TAAACTAGCCCTCTTGTAAAAGAAGTTGCAAAACTGCCTTTGAGTTGGCTGGCCATGGTT
GAGGGCTGCTGTCGCCTATTTTGTCAATTCACTTGTATTCTTTTTTTTAGTTTCTGAAGC
CTCC
>Contig731
TTGAAGGTGTCGAAGCCAAATTATGGCAGGTCCCAGAGACGTTGCATGAAGATGTGCTCG
GGAAAATGAGTGCACCACCTAAGAGTGATGCCCATTATTACACCAACCGACCTCGCTGAA
GGGGATGGATTTGTTTTGGGTTCCCCACTAGATTCGGTATGATGTCTGCTCAGTTCAAAG
CCTTCTTTGATTCTACTGGTGGTCTTTGGAGAACCCAGGAGCTCGCTGGCAAGCCTGCTG
GTATCTTCTATAGCACTGGGTCTCAAGGCGGTGGTCAAGAAACTACTGCTTTGACTGCTA
TCACTCAACTCGTACACCATGGGATGATCTTCGTTCCAATTGGATACACATTTGGAGCTG
GCATGTTCGAAATGGAAAAGGTCAAAGGAGGAAGTCCTTATGGTGCAGGAACTTTCGCTG
GGGATGGATCCAGACAACCATCTGAGCTTGAGCTAGAGCAGGCATTTCACCAGGGGGAAG
CACATCGCCACCATCACCAAGAAACTCCAAGGGAGTTGCATAATTCACTTATTTCAAAAA
TACAAAAACCATACCATATCTCAAGAAGGGTTTTACATTGTTTTCTTTTTTATAGCTTCA
TATTTCATGTGATTGCAAAAGGGTGGTTGGGATTTTCATTAAAACACACATTTTTTATGT
CTTCAGTTGCTAAACTGGTATCTTGTATCCGTCATCTATAAAGACCAATAATATA
>Contig732
CAACATCCAATTTTTGTCTTCTTAGCTGCTGCAAATCATATCCGCGATGGAAAAGCTGAT
TTGATGATTGCTGGTGGAGTGGAATCATCTGTTATTCCCATTACAATGGGAGGTTTTACT
GCTTGTAACGCATTGTCTCAAAGAAACGATGATCCGCAGACTGCTTCCAGACCATGGGAC
AAAGATAGAGATGGCTTTGTTAGGGTGAAGGTGCTGGTGCTTTGGTAATGGAGAGTTTAG
>Contig733
TGTGTCATGATTTTCTGGGTTAAATTTCTTAAAATTGTTATTCACGAACACTGTATCGCC
ATTCACCTCATTTAGCTTTTCCCATACCAAATCAGGTTGATTTAAGTAACCTTGATCCGT
AGCTAAAATATATAGCTCACCTTCAAACTTGAACATCGTATTGAAGTGATTATTACGGAA
AAACACACAAAGTTCACGTTCTTTTAGACCCTCTTGCAAGGAAAACAGTCCATATATAGT
CAACTGGCTGGCACTGCTCTTCAGAAAATCTCTAATCAGTTCCCCTTGTCTGGCATTGGT
TTCATCTTTGGGCCTTGTATCATCCGCACTGGAACTATCCTTGTCCACTTTTTCTGATAT
GACAGCCTCACCTTCATTTCTAAATGTGCTTGTTTCCGATATGCATTTC
>Contig734
GACCAAGCTTTTAGAAATTTAACAAAACAACTTTCATATTTCCTATAATCAAACATTAGA
AAACATGTCAAGTGGATGCAAGTGCGGATCAAACTGCTCATGCGGCAGCCGGCTGCAACT
GCAAACTCGTACGACGTTGAGAAATCGACCACCACCATGATGATCGTCGACCGGTGTTGC
ACCCAAGATGACCTTTGCTGAAGGGTCAGAGACCAACTTCGTCGCAGAAGGCG
>Contig735
AAAGTTTGCACCACACATCTCTCCCGAACTGTCCACTCTAGGCACTGGCTTCAGCTCATT
GAAAGGATGCTCAAAGCTCCTCAACCCACCAGATGTTGTGAAGAAACATCCTTTTGGGAA
GGGTGCAAAGGATTTCCCACAGCCCTTCTTCACTGTTTCAACATCATCGGAGAGCACCAA
ATGCTCTTCTGAATCAGTTACCCC
>Contig736
CTGTAAACAGTAGGATCCTGAAGAATAGAGGGATTCATAAGACCTGAGCGGAGACTCCAT
CAATTTGAAAAACATGCAAGTCGGTCAGTTCGGGCAGAGCTGCCCGTAGCTTAGCAGCAG
TGGTCGGGTTTCAACTGAGCTTGTCTTCTCAAAAGCTGGGCAACGTAGACATTTGTTAAA
CCTGGTTTCTAAACCTATTTGAGTGAATGTTTTCCCCGACGTCTTTTTACTCCCATTAAG
GAGCTTACTACGTTGGCTTTGTTGAGGTTCTTGTTGTTGTTGTTCCATGTTTTTTTAGGA
GATAGTTGTGGTTGGATGT
>Contig737
TGAGAAGAAGCCCATGGATCAAGGTGTCTCATATCAATCTCAAGGTTAAGAGTCAGGATG
GGGAATGAAGTGTTCTTTAAAATCAAGCGCATTACCCAGCTCAAGAAGCTGATGAATGCC
TAATTGTGATAGGCAGTCAGTGGAGATGAATGCTATTGCCTTTCATTTTGATGGGCGTCG
TCTTTCGTGCTGAGCAGACCCCTGATGAGCTCGAAGAAATGGAGGAAGGTGATGAAATAG
ATG
>Contig738
TTCCTTGTTTACTAGTTCTGGTGCAGGATAGTATCACAGCATCACTTCCTGGGTTGTAAA
ATGAGGCTATCGACATTCGGGTTCCATTCTGTTTGAGCAATCACTCTATGCATCACACTT
TTGTACCTTCCGTTGGTGATTACCTCAAGGCTGATCACCCAGGTTAATCACAATGGAATG
GTGCATGGGTGGAACATCAACCCATTTGTCATCCCTTAAGGAGCTGGAGCCCGCTGACCT
TATCGTCCTGGAAGAGTAAGATAACGCCGCCAGCATTCGGTGTGGGCCCGGAGACCCTTG
ATAAGATCAGGCTTAGGACATGGGGGATAGTTGCTCACTTTTGGTCCCGAAGGTGGGACC
CTTGGCGCCAGCGCCATAGAAAGCTTTCTTGAGGTAACCCTTTCTCTAATCCTAGATTCT
CACAGAATATGTCTAAAAGATTCTCAGCTAAGTTTCTCAAGCTCTTCAGCAAACAACTTC
ATCACCTTCCTGTACTCATCTTCAAGATCTGGGACCTCAGAGATGTTGGATTGGGGTAGA
TGACGAAAGATAGAAAGTGCTCTCCCAGTCCAAATCTTCGATTTCACTTTGAACCGCTTC
TAACCCTTTGCTAGCCACCATTTCCTTGAACCTCTCTTTCCATACACTTCTTGTAATGCC
CTTTTGTCATCTTTTCCACAGTGTCCAAAAGCTCAGTGGATTATGCCATGGTTCACAATC
TCAAAGAATCCCCAGTTTTCACAAGCATCGTTGATCAAGCTCAATGTTGCAGCTCTTTCC
TCGCCGTTAAGCTTCTCCATGTTCACAATTGGGAAGGTTTCCATTGCTC
>Contig739
TTTTTTCTTTCTGCTAGTGATGGCAGTACTTTTAAGATACCAGTCACTTGTTCCGAGGAG
TATTTACTACAAGGACTAGTGACTGGTGCTAAAGGGGTTTTGGGATTCGGAAGGTCAAAA
GCCGCTTTTCAGTCTCGGACTATAAGCAGTTTTGACCTCCCGAGAAGATTTAGTATATGT
TTTATCTAAATCTGAAGGGTTTATAGTTAGTGGGCCCCATGTTTCCAATAGTTTATCTTA
CACACCACTAGTAACTAATGGTGTTAATGGTAAAGGCTACCATGTTGGAGTAAATTCTAT
CAAAGTTAATGATAGGAAGTTGGCTATTGGACACTCTATAGGTGGTGTGGAAATAAGTAC
TATTGTTCCATACACTACTATGGAAAGTACAATTT
>Contig740
CGTTTGGGTAGTTATTGTAAACGGTTTAATGTTCCATTCGAGTACAATGCCATAGCAACT
CAAAAACTGGGACACGATAAAAATAGAAGACCCTAAGCTTCAAAGAAAAGAGTTTTTAGC
TGGGGAACTGTATGCTCCGGTTCCAGAACTTGCTTGATGAAACAGTTTGTGTAGACAGTC
CACCGTGATAAAGTTCTGAAATTGATTCGAGATATGAAACCTGATGTTTTTGCTCATACA
GTCGTTAATGGAGCTTATAGTGCTCCATTT
>Contig741
ATGTAGGTTTATAACGCGAAAGTTAGCATCCGATGTAGGTTGTATTTAATTGCAAATGTT
AAATGTAAGTTGGCTCACAATGAGGATCGATATGCGATATTTAGAAACAGTGTTTTGGGG
CCTTGGTTGGATTTACAAACAGAAGAACATGATAACCATGTACTCAACTTTATGCTTCAA
CATCAAAAACATATTGAAAACGCTAGTTTCGAAACCCCCGTGTATTTTGAGATAGATAAA
CATACAT
>Contig742
CGGGTAGCTTGTCACCCACAGATATTATAGCACTTATTTTTGGAAAGGTGGTGGATTTTG
AGGGTGTGCTTGCTGGTGAGTCGGGTACGGTGGCGAAGGGTGTTGTTGGAGGAGTATTAT
GGAGGTGGCACGGAGGCGGTTCGTGGTGGTCGAGAGGCGGGTGATGGCGAATGAAGTAAG
TTGTGGTTGCCATATTTTCTAGGTGTAAAGTGTGATAAGTGTTTTTTTAAGAAGTGTGGG
GAAATTTGTGATGATAAAATGGATGTGAATTTGGAGTCG
>Contig743
AATACGCCTTCCCATTAGACTTTGTTTTGAGGCTTGACAGACTACTTGCGCTTGTTTTTG
GATTGTCAGTGCCCCCTGGTTGCAGAAGAACATGTTTAGTTGCTGTCACTGGTGCTTCTG
AGGATGACACTTTCTGTATTGGCGATGAAGATCTCAAAATTGCCGGTTTTGGTGCAAAGA
TCAGTCTGAATAAGGGATATGTTGCTGGGATTTTGACTTTAGACACTGTGGCCGACTTTC
TTCCTAGGAAAGGGCCTCTTCGTCAAAGAAGGACTGGGATTGCATATGTGTCAAACGTTG
CTGTTCGAGAAACATTTAGACGAAAGGGGATAGCAAAAAGGCTCATAGCAAAAGCCGAGA
CTCAAGCCAGAAGTTGGGGTTGTCGATCTATTGCCTTTGCATTGTGACCTAAACAACCCA
GGTGCCATCAACTTATACCGAAGTCAGGGTTTTAGGAGTATCAAAATACCTGAAGGAGCC
AAATGGCCCCAACCCCGGACTGCGCCTGATATGCAGTTCAATTTCATGATGAAGCTCCTC
GATAAAAGCTGAACAGATTGTTAGATTCATTTTGTACCAATACTATTTCAAAAGGTACAA
TCAATACAAACCGAGTAATGTATGTTAGGGTTCATAGCAACTTGTTAATGTATATGTTTA
TAGTCTAGTACTTGGTACTTGTAACATAAATGGAAATTCAGGGTTTCTTTATATCTTGTA
ATATGTTCAAATAATGTTCACTACTGAATATTTTTTTA
>Contig744
CTTGAAGGAATTTGCCCCATCCATTCCTGAGAAGAACATTACTTGTTTGACAAGGCTAGA
ACCACAACAGGGCTTTGGGACAAATCTCAGAGAAGCTCAATGTTCAAGTATCAGATGTCA
AGAATGTTATTATCTGGGGTAACCACTCATCAACTCAGTACCCTGATGTGACACATGCAA
CCGTTGGAGACAAGCCTGTCCCAGAGCTTATTAAGGACGATGAATGGTTGAAATCTGGAT
TCATCAGCACTGTGCAACAACGTGGTGCTGCTATCATCAAGGCTAGGAAGCTCTCTAGTG
CACTCTCTGCTGCAAGTTCTGCTTGTGACCATATTCGCGATTGGGGTTTGTGGAACCCCA
GAGGGAACTTGGGTTTCAATGGGTGTGTACTCTGATGGTTCATACAATGTTCCAGCTGGG
CTTATCTACTCCTTCCCAGTCACTTGCCGCAATGGAGAATGGTCAATTGTTCAAGGTCTT
TCCATTGATGAGTTCTCAAGGAAGAAGCTAGACTTGACAGCTGAAGAGCTAACCGGAGGA
GAAGGCTCTTGCATACTCTTGCCTTTCGTAAATCATTTCTTATCTCTCTTCTGTAGGTCA
TGTGCTATAAACGCTCATACTATTTGTGCGAATTTCCGAGCAGCTACTGTTCTCCCCCCC
ATAATAACACCATTATTAATTTCTTTTGGAATTAATGATGGTGAGCTGTTTGTGATGTAG
TAAATTTGACTCTTGTAGCAGAGATGGCTTTTGAATTTTTGAACACTTATTGTGATAGGC
AGAGTTGCCGTTTTTCACCATACCAAATGAGATTTTTCTGTTTGATTGTGGTAAACATAG
TATATCTTTTCTATC
>Contig745
AAAGAAAAATACTGACTGTAAATTGTGAAACATAAAAGAAAATAATTGAAGCAACACGCT
CTCACACCACAAAATCCGAGGCACGTGAACTACTAACAACAATAACTCAAGTCTAGCCTG
AATATTTAAATTACATCAACTATAAACACAACAAAACTAAAATGTTCAAAACACGACTTC
TACTCTTAAG
>Contig746
TTTGTGTTCTTGGAAACCTTTGCCCTGAAACTGTTGAGGAAGCCATTGCTATGGTTCCAT
CTATCAAGTCGAGGGGACGTGGACACGACGATGAGGCGATCGAGAAAATGCTGAATGATA
TGTCTCTAATTAAGAAGTTTGAATAGTTTCTGTATGCTTTGTCATTCCGCCTCCCATGTT
TCCGACAATGTACTTTCTGATTTCTAGTGTTATGTTAAAAGCAGACGTT
>Contig747
CGGGAAAGTAATCTTTAGAAACATCGACTACCATCTTGATCAATCTCGCATATATCAATA
TGCCTCAACTGAAGAATGGCGAGCTACTTCACGCAAGACACCACCATCTCCTCCTCCGAT
AACCAACTACCTTTTTTTGGGTTGGGAATCGAACAAAGCGGGAGATGTGTGATCATTTCT
TG
>Contig748
AACCTAAAAACCTACCTTGCCATTCATCTGGATAAATGAATATGAAGAACTCTTTGGAGG
GAATTCCACAGCCGAACCATTAGTACCGTACGAACCATCATCCTCATTTTCTTTTGATAG
CCCGCATGTAAATGCCTGTTTCCTTCACCATCACTGTGCAAATCAAAACCAAATAAACCA
TCTTTCTTCACTTTCACAGGCCTGAACTAATACTGCACCAGCAGCATCCCCGAATAAAAT
ACATGTCCCT
>Contig749
TGTGGCTATCAAACAAATTATGACGTTCACGTTGACTGAGAAGGGTGAGTTTGTGAGGGA
AATAATTCTTCAAGAATTTGCCAAAGGGTTTGGATGCACTTGGGCTTGCAACTCTGGAAT
CGTTGACATTTGGAGTAACCGCAAATCTACCATTCGCACCTTCTCCTACAGTCTTCATTA
ACCAATGAAGATTTCATCAACTTAAGAAACTTGCAACGTATTCTTCAACTATTATCCAGG
TCACGAAAGATTAATGATGACGAGACGGGAGTTGAAGAATACAATCCATACGCTAACAGA
AAAACAATTCAGAGGAAGTG
>Contig750
AACGTGCTAGCGAACTAAGGTTATCCTTAGTGACCATCCGTTATTTGGTGATACTATAAT
TCATGGTAGCGATCTATTATGATTTACACAAGATATTTGCACGAAGGTTTTATTTACCCT
TAGCCTAAACGTTACAACCCGAATAAAAGACCTCTTTGATAAATTATTTCATGTTTTGAT
ACTTGTACAAGCCTATGGTAAGAAACATAAATCATGACACATATTGAGTGATTAGTGAAT
TTCAAATTATCTCGGTAAGGTGCTTAGAATTGTTA
>Contig751
TGAGCCATCCTTCTATGCCACTTTGTAGATTCATCTAGAGATGCTTTAGCCACCAAACAT
GTTAGATCACCTGCAGGTTGGACATCATACAAGTTGAATGTGTATAAGTTGTGGCTCCTT
GGAACTCTCAGCAGAATGTTTGTATCTGCTGGAAGTTGAAAGTCTTTAGACAGCACAAGA
CATTCATCTTCAGAGAAGAAGACTTTGTTCTTGGTGTCACAAATTTGTGAGACAGAGAAC
AAATGGAAGTTTTGCAGTTTCCTTCACAAAGTACACATT
>Contig752
GGCCTTTGTGGCATTTACTGTATTCTACCATGAGTGCAAAGAGAGATTTGATGAGAAAGA
AGCAAAAGGCATTTATGATCCTATTGTTGCTGATGAAGTCTAGCGTTGGTGCATGTCTTT
GAATCATTACTGCAATAGAAAGTGAATTTCCTGTACGATTATATGTAGTTGTGCATATAT
ATGTTTTTACTATAACTAAAACAAATAAGGTTGTGTAATACTCCATAAGTATGTGTAAGA
TTGTA
>Contig753
TCAGCAACTTTCTCTTTTGGCTCCTCTACTATGTATTCACTGACATCAGCAACTTTCTCT
TTTGACTCATCTACTATGTTGAGCTCATTCACAGACTTAGCTTCTTCTGGTGGGGCCACT
TTTGGATCTTCAGACACGGCCTGAACCTCTTTCACAGGGGCATCATCATTCTCTGGTTTT
CTTCGGTTTCCACAGGGGCATTTTCGTCCTTCTCT
>Contig754
GCTTAAGATTATATTATGGCAACCACAAGTTCAGACGATTATTCAGGAGCCTCGAAAGCT
TTGGTGGAGAAAGTTTAAGAGATGTTGACTACTGACTTCTACAACATGCAGACCGATCTC
CTGTTTTCGGTCTTGAGGTCAACATCTTCTTAAACTAATTTGTACCCTTTTTATATATTT
TAAAAACCC
>Contig755
GCTTGCATCATGTTCACATTTTGTATTCCATTCTCATGTCTGAAGTTAACATATTAGACA
TTGTGCTACAAGTAGTAAAATGATTGACATGCACAATGCATAATTGGTACGCACAAATCA
TGGTGCATGGTCTATTACTTGTTTGACGTTATAAAATAATCCATCTTTCACTAAGGAAAA
TTAATATGTACTACTCAAGATAGGGCACAACTTTGCTACGGGAGGTGTAGTAGATGACCT
GG
>Contig756
AGTACGCGGGACCTTTCCAAAAACAATCAGACTAGCTGAGTTATGGGGTATGGTATTATT
ACAGCTAGCTTTCTTCTTTTTTTCTGCAGTTGTGCTTACAGTTAAAGTATTCTTATACTC
TCCAATATCACCAGACATACTTGGAATTACCTCCTGCAGTCTCTTGTTACATCCCTAACA
ACGACTTACAGGCAGCGATTAAGCCTTGGGGAAGGAATACTGAAGGAACCAGAAGATGTG
TGTGTGGACGAAAAGGGGATATTGTATACTGGTACCGGGGATGGGTGGATTAAA
>Contig757
GACATTTCAAAAGCGATGAAAAGAAATGGATAACCCTTCATTAATCCAACTGAACGAACA
CGAAGAATCCACCATTGTTGCAGCACTCAGCAATGTCATAGGGGGCGGCGGACATGATGT
TGGGCCAAGTGATAGAGCTTTGGTGATCGAACAGCCTCGAACTTACAATGAGACTATG
>Contig758
TGCAGGAGCCACTTTTGAATGCTACGATGGGTGGTGGTGATACAACAAATGATTTGAACT
CAAATCCATTTGCAGCTCTTTTAGGTGGTGCCCAAGGGGGTCGACCCCGTGATCAGGCGG
CTAACCCGACAACCACTGGTGCTGACACAACTACTGGCTCTCCTGCTCCAAATACTAATC
CAACTTCCCAATCCTTGGGCTGCTGGCGGTGGTGGAGCTAACCAAAGAGCTGCAACAAAC
CCTGCTGGGATTGGTAGCGCCCCACCAGTTGGTGGCTAGGTGGACTTGGTGGTTTAGGGG
GACTTGGAGGTTTAGGTGGACTAGGTGGTTTAGGGGGACCTGGTGGCTTA
>Contig759
TTTTCCAAACGGTTTGAGGAGGCTCTTGATTATTACACGGCAATGTTTGAGTCCATTGAT
ACTAAGCTGCCAAAGAATATTCAAATGCCCCGAGATGACAGCCAGAGAATCAGTGCAAAA
GGAGAATTGTGTTGCTAGGGATATGGTTAACATAGTGGCATGTGAGGACACAGACCGGGT
TTGAACGTCATGAGCCGTTAGATAAATGGAAGTTTAGGCTACAAGCAGCTGGTTTTCATC
TCTTTGCCTTTGAGTTATTCAGTGGTGACAGGTGTTCAAGAAGTGTTGAGGGAATTTAGT
GAGTGTTATCGACTTTGGGAGAAGGATGGTGCGCTTGTCCTTGGCTGGAAAAATAAGACC
GATGGTAACTTGTTCGGCATGGAGGTAATTAGGCATAATATTGTGTAGGATTAATTTTGT
ACTATAACATGTACTAAACTAAACCACTTTTGTACCAACAAATATCTTACTGTAAAAGTT
TAATTTGTGCTTAGT
>Contig760
TAAGCAGTGGTATCAACGCAGAGTACGCGGTAAGCAGTGGTATCAACGCAGAGTACGCGG
TAAGCAGTGGTATCAACGCAGAGTACGCGGTAAGCAGTGGTATCAACGCGAGAGTACGCG
GTAACCTTCAATCGCATTCAACTTAACACCATG
>Contig761
ACGAATTGTAAATTCGTCCCGAGCTAAGTTTCGCGTATTCATGTTGTGTATCCATAAACC
TCTTAAACTCGGACGTGAAACCCTCGAAAGATAAGTGATCATTCGTTACAACTCGTGGTT
CTATTAGCTTGGCAAGTTCGGTTTGAATGTTTTTTGTAGTATATAAACAAATAGTAAAAG
CTGATACGCTATGAAAAGTGTATGATTCGGCATTTGGTAGGGTTACAAAGTCTTGAACAA
CCGAACCCATCAAGGAATCATGTATAACAACAAGGCGACGCGTTGTGACCGACATTTCAC
GTAGGAGGGACGCCACGGGGCTGCGGAGATGAGTTGTGGACTCACATATAGTTTGAAAA
>Contig762
GGAAATTCTGGAATCAGATGTTTACGACGAAATGGGGAGCGTTCAGAATAACATCCATAG
TTATACCCTGACTATTATCTCAATCCATTTCATGCATATGATGAAGGCAATCTTTCTTGG
CTTGGCTGCTGCAGAAGCTGAGGCTGCAACTATGTCAATTTCGAAACGGGCTATACCTGA
TGCCTTCTACAGTTGATGAAAGCAAATGAGATAGTTCGTGGAAATTGGCTTAATGCGATT
GAGCTACATCATCAACAGTATTCAGGAAACCTGAAAATAAGAGACATTCTTGATA
>Contig763
ATTTGGTTTATGCTCTTAATATACCTATCATAGAAACATTCACGCTTAATTCTAATTTCT
TTCATTGTTCCAGTTTCTATCGGTTGCACAAAATAAGTTAAAAGTCTCTTTCAATAGCAA
GT
>Contig764
TTAAGGAGTCTTGCAACTGTGAAATATTCATTGGAGGTGCCAAGGGACCACCAGACAAGG
TTTTTGTGATTGGGCCAGGGAAAGAAGTGAGGAAAGCTGAAGCCATATTAAGGGGCAGGA
TGATGGATGTCTATTACTAATGTTCTTTCACTTTCCTCTCTTGCTTACATGTGTAATAAG
CCAAATCGGAAAATGGTTCCCTTGGGTTTTTTAATAGGATATGTGGGATATTGGTCATGT
CATTTCTGCTCTTTGCATGTAGGGTTG
>Contig765
ATTACATCTGCTCTCCTGCTCTATGAGAGGTAGCAAAATGCTAGTTCTTCCTTAATAATT
ATCCAACTTATTACATCAGGCCTATGTATCATTCTTTGCTGTAAAGAGGAAACCACGTAT
ATATTTGTTTTGACTTGTTTTGACATATTTAAATCATAAGGCTTATTTGAAAGGAAGTAT
TGTTTCTTCGAATTCCTTAAATTCTTTTGCTTGCTCAAATAATAATTCTGTTGTCAACCA
AAAGGTAGCTCATTTCGTATTATGGTGAAATGTAATCAA
>Contig766
AGCATACATGCGTGGCAAAAGGGTACTTTGTAAATCAACGCAAGACATCCAATCATCAAG
GAGCTTCGTGAGAGAGTTGTAAAGGACCCAGAGGACGCAAGTGTAAAGACCACTGCCCAA
ACTTATGTACCAAACGGCATTGATGGAAAGTGGCTTTATGCTAAGTGACCCTAAGGACTT
TGCCTCACGTATATATGACTCAGTGAAGACGAGTCTAAGCATAAACCCCGATGCAACAGT
TGATGAAGAGGAAGAGGTGGAGGAAGCCCCTGAGGCCGAGAGCAGTCCAAAGGAGGAAAC
TGAATCCACACCGGCAGAAGAAGAAGAAACTGATGTTAAGGATGAGCTATAGGTTATTTC
ATAGTAATTTCTGTTTTTCGACATTTTACTCGCATTAGGTTTGGACCAACTTGTCATACA
CTGTTTTTGCCCTCGGCGAAAGATTGTACTGTACTACTACATAAAACATTAGCAGGAGTT
TTGTCTTGTTTTGGGTTAGTTACTTTCTGCGAGCGTTTAATTAATGCAGG
>Contig767
TCGGGTTTATTGCTATCTCATATGCTGTTTCTAATACTCATCATTCTGAATGTTTTAGCA
TAAAAGAATGTCATTGATTTTCCATTTTTATTTAATGATGTATGCCAAGTTCAGGTCCCA
CTTTATCTAAAAATTGAAGAAATTGATGCTAGGCCTTTAAGCTTAGATTTACAAGACAAG
CCTCTTTTAATTAAAAAAACCAAATGATCCCTAAACTTACTTTAATAGCCAAGGTGTTTC
TAGTAGTTA
>Contig768
CTAGCGAAGACGAAGGATATGATCTAACGTAGTTTTTAAGCGAGTAAAAAACATATTTCA
GTTATCGACTTTACAGCTCATGAGTCTTTGAAAACAAGTAAAAAAGAATCAGTAACAAAT
ACATCAACGGTTAAAAAGTATCGAGGAGTTCGACGTAGACCGTGGGGCAGTGGCAGCTGA
AATCCGTGACCCTTTTCAAAAGAAACGAATTTGGTTAGGAACTTTTAATACACCTGAGGA
AGCCGCAACGGTTTATGACCAAGCAGCTTTTAAGCCG
>Contig769
GAGATGGTACGAGTTAGACTTTAATAAATTTGTACCTTGTCTTGTTTTAGTTTAAGGTGA
GTTGTTGGTGCTTTGTAAATATTGCTTAAGAGCATACCGAGGACTTGAGAAGGATCTGGT
TTAGAACTTAAAGCTTATGTGTTGTTTACTTGTTCTAGATGAGCTGTAGTACGAAAAACC
AAAAGGCTTTAGAAATGAAACTTATTGTAAATATATCATCATCTTATGTTATCCGAGACA
GTATGCAATCTATATGCTTTTAGCAGGTCATTTCGTAG
>Contig770
ACGATCGTTATGCCCTTTAAAGATTGAAAATAAGCGAGATGATGGCCTCAAAAGATCAAG
ATGCTTATCCGAAACTGATTTCACCAATTCAATTCCATTTTTCAAAACCTTCCCCTCCTC
CATAGCAGCATTCTGATCCATTTCCACCTCAGCGTCGAAATGTCCAGCAGGCTGCTGCTC
CCTCCCCAGTTACTCGAGTACCCTTTGATTGATTAATTGATTGGATCAAGAAAGAATGAT
TTTTCTTTTGTTTAGTGGTTTTTATCTGGGAAAGAAAATAAGAAAAGAAGTTTTAATATT
TGGAGAGAGCTGAATGGAATTGACTCTTCTGCTCTC
>Contig771
GTTGGAGATGGATTTATCGGCCGTGGTATCACTGTCAGAAACACCGCCGGTCCCGGAAAT
CACCAAGCCGTGGCTCTCCGCAGCGGTTCTGATCTCTCGGTATTTTACCAATGCAGCTTC
GAAGGGTACCAAGACACCTTATACGTCCACTCAAACAGACAATTCTACAAAAATTGCGAC
ATCTACGGTACAGTTGATTTCATTTTCGGCAACGCGGCTGCAGTTCTCCAAAATTGCAAC
ATTTACGCCCGTAAGCCACCAAACAAGACCAACACCTTAACCGCTCAAGGCCGAACCGAT
CAAAACCAAAACACGGGAATTTCAATCCACAACTGTCGTGTCACAGCAGCCTCGGACCTA
AAAGGTGTTTCGGGTGTTAAGACATACCTCGGGAGACCATGGAAGCAATACTCCAGGACG
GTTTTTCTCAAAACAAACCTTGATAGCTTGATTGACCCTGCGGGATGGATGCCATGGAGT
GGTAATT
>Contig772
ATCTCGGATTAAACATCAAAACCGGCTTCGGATACACACTTTCACTCACACTCTCCATCA
CTCCAACTTGCGCAACATCCGGAGTCAAAAACACCACAAATCACAACCACTCACAAACCC
ACATACATATCACATACCTCGGTGTAGAACATCAAGTCATCAAAACCTTAAAAAAGGTTA
ACATAGCAGATATGATAAAGATCACACA
>Contig773
ACAGGGATGAAATTCCTAACTTCCTCTTTGACTTCTTCGGTCATGAAATGCTTCGGGCGG
TTGACCTCCACACCAAGCAACCCATGTAATTCTTGAGCCGTTTTACTTTTTCTTGATATA
AAACCCCTACCGTGATAGCCAAACTTTAGTTTTTTTGTTTA
>Contig774
GAGGAGACAGAGTCAAAATCAACAAACAAATTCTCGTGTTCCTCCTCATCATCTCAATAC
CAGATAAAAAATGGCACCTGCTGCTTTAATCAATGCAAACCCAATTGTGTATGAAAAGAA
GGAACGCCCACCAAGAATTAGACAACCTGCTGATAATGGTTTTGATGAATATGCACCTGA
GCTTATTGATCAGCTTGAAATTTTTGAACATATTAGAGATATTAAGGATCCTGAACATCC
TTATT
>Contig775
TATTGCTAAATGTAGAAAAAGAATGGTCAAAATAAAGAATCGACGTACCAAGGCCGTTCT
CCTTCACAAGCTTCCTGAACATGATGTCACCTTGGAAGCTGCTTGGCCTGAGCTTTTTGT
GGATCGCAATGGCAAATACTGGGAATTGCCCCAGTCAATATCATTGGGACTGTTTATCTC
TTATCTCTGAGTCAGGTTTACGGTATCGATTTGGCGTACATAGAAATGGTGGTTCTGCTA
CGGCAGTTGACTCTGCTGATAGTCAACCTCCAGCTTCTTTGACCCCGGGAATTTGTGCAA
AAGCTGCCTTTTCGTATGAAAAAAGTAAAGATCTTTGGAGAATACCAGAAACAAAAGAGG
CAATGTCAATAGCACTAGTTTTTGGTTGGAGGAGGAGGTGGTGGTGGATTAAGGCTATTT
GGA
>Contig776
ATTCGGTCCTCTAGTCTTGGTATTCACATCATACGTTCCAGCATCATGCCACGCTAATCT
GGAGCATAATGGGAGCACAATTCTTGTTAGCGATGAAAGCACGAAGCTCACGACGAGCTT
TTTCGATTTGTTTGAGGTATTCAGTGTCTACGATTGGCATCGCCATTGGATGGATACACA
CAGTCGAAGGTGTGGCTAGTGTC
>Contig777
GGGTCGTAGCCCAGTGAGTTACCGTCCGTCTTCATTCTTCGCATCGCATCTAAATTAAAT
TAAAATTAAACAAAAGAGAAAAACCAAAGAGGTTGTTAAATGGCGGATTGCAAAAGAGTT
TCAAAGCTGAACTGTATTGATCTCTCTTCACAAGATGTCCCTACCTCTGTTTCCTTACTT
AAACAGGCATGCATGGATTCTGGTTTTTTCTATGTAACCAATCATGGAATTAGTGAGGAG
TTTATGG
>Contig778
TCAGTGAAACTCTTACTATGGATCCCATGTAATGGAATACGGGACATCCCACTTAGCAAA
GACAGTCCGTTTTTGTATATGGGTACAACCTGCAAATGATAACTTTACTTTTATTGATGG
AAATTCCCAATTGCCATCACCTAAAGGTGTTAACCAACGTGACGCTGATCTTTTACATTT
CTGGCATAAGTAACCGAAAGGCTCCAGAAGGATCTGACAAGAAATCCGAAGCTCAACAAA
AGTTTGCTGAAGCCATGGTCCCACAGAATGCATTTAGACAGCAGTGTAGAGCTCATCGGC
AAGATTTTATTTGGATTGGAAAAAAGGTCCTGAGGTGCTTAATAAAGTGCGATCTTCTGG
GACACCTCTAGTTGATGACTGGGACATGCCTCAAAACATTAGTAAGGACATTTGAGACAC
ATTGTGGATCGTTGTCACAATATGGTATGAAACATATGCGATCCTTTGCTAATTTATGCA
ACTATGGAGTCACAAACGTGCAAATGGCCGAAGCTTCA
>Contig779
GATCACAACATACCATAACCATAAGCTACTGATCAAGTCTCCACATTCCATAAAATAGCT
TCTTTCTCCGTCTACATTCCACGCAATCTAGTCGCCTCACCGAATTTCCATCAGCCTATT
CCTCC
>Contig780
TGGTACGTAAGACATGATTGATAAACTTGTTGGTTTATGGATCTTGTAGAAGGTATAGTG
CCTTAAGACAAATCTTAGAAAACAAAACCCAAAGTGATTTCGATACTTGGTTATTGGATG
ATTTTCGATAAACTGTTAAAGTCCAGGTAATCTCGAAAAACTGAAGTTCTTGATAAAACA
AGTTAGGATCTCGATAACTCACGTTGTTCTCGATAAAAGGAAATTATCGAGAAATGTTGG
GGACAATTATCGAGATCTTTGGTTCTATGAAGGCAAGGTATGTTTTCGATGTTGCTGAAA
GGAATTTCGATAGATTCACAAGATTTCGAGAACAGGTAAGTGTTCTCGATAAGTAGTGAA
AGTTCTCGATAACCTTCAGGTTTCTCGATAACAAGTATCCAAAGTTTTGAGATTATACAA
TAACGAAACTATCCAATA
>Contig781
CCACCTTCCCAAGTTTTGTGTTCAATTCCGAAGTTGAAGAAATTGCAACATAAGGAGAAT
GGGTTATGAGGTAGTGTTGTTAAGTTGACTGGTCTTATTTTGTTTGATCAATTCATGTAT
TTGAAGATTGGCTTAGGCATGTGCCTTCTTATGTTGAGCCCATTTTTGATTTGGCTTTCC
TTGAGGAGAAAACATTATTACGTTTTTATTAACGTCAGTGTGAGCTTTTCTTTGTATCAA
ATCATGAATGGTGTTACT
>Contig782
GGAACAGTATCTTCCAAAATACTGATCTTCATAATCCAACCAGCTTTCAGACCCTCTTCC
ATTCTCCATATTCACTTCCATATTTGGTCTTCTCAATAAATCACCCCCACCAGACCCACT
TTGTTCTCAAGGCTGCAAATTTCATTTTGCAACGATGAGGAAATGAAATAATCAAAGGGT
TTTGCTGAACATAAGGTGGAATGAAAAGGGTTTTGGGGATTTATGGAAATTTGAAAACAT
GGCCGATGAAATGGTTTTCATTGCAAATGTGAAATAGGGTTTTGTGTATAAACCCTC
>Contig783
TGAGATCGTTAATAATCAAGGTATGGCAGAAGCTAAACAAAGAACGAGCAGGGCTTAAAA
ACTACATACTTGAAAGAGTTCGGCGAGTGTGCAGCAAACTTTGGGAGGATGGCACAATTC
AATGTACCAGGTAGCGGATGGGCATGGTCATAATATAGATTTAACGGAAGCATATGTACT
AATCATTGGTTGTCAATCCAATCCTAGGGGTGTAGTAACTCTATAATATTTGTATCTTAT
ATTGAAGGGGACTTTATTAAAAA
>Contig784
GACTCCTTCCTTCCTTCACAAATATCGCCGTCGTATCACCGCCGTAACACCACCCTTCTC
CGGCGAGCTGAATCTCGACGTTGCTTTCTAATTACATAATGGATTCAAACAAGGGAGCTG
CTTCCATGGAAGTTGAAGAGACTGTCCCAGCTGTAGCTAAAGTCGTATCAAAACCCAACT
TCAAGCCATTAACAGCTCACGAAATATCCGATGGTCAAGTCCAGTTCCGTAAAATTTCTG
TCCCAAACCACAGATTCACACCACTCAAAAAAGCATGGATGGACATATACACACCAATAT
ACGATCAAATGAAAGTTGACATCCGTATGAATACTAAAA
>Contig785
TTCTTCCGAATGTCTGCTGTACTTTAGATCTGCTGGTGTTGTTGGATGATTTATGGTATT
TGGATGTGGTGACCTTCTCGAAGGGTCTTGATGTAATTGAATATCTCAACCGAGAAAATG
CTACACTACAACCTTTTGATATGTCAGTTTCTTCATTCGATTGTGAGCGGGAAGAAAAAT
TGAGGTTTTGTTGCTGATGATCATCATGAGAACCTTCTTGGACATGCATGGAGACTTTAC
AAAGAAGGCAGATCTATTGAAATTATCCTGCATTAGGTGAGTCATGGCCTGTTTCTGTAA
GTGTTGCGGTCAATACACATTGGTCACTTATGTGTGCAACATCGAGCAGAAGATAGTCCG
AACACACTCTCTGTGGTTTCCTGCCTTCTCCTAAATTTCTTTATTCAAGGAAGTGAAAAC
GGCTCCACCTCAACTATTCCTTCACCACCATCAGTTAATGGAGTAACGCTAAGCCTAATA
GAAGGTAGACAATAAGGAAGGG
>Contig786
CTACTTTGTCGGATCCTGGAAACGAGCTGATTATGATCGCACTTTGTTCGCTAGACCGAA
AATGACTGTACGGAGTTCGTCGAGTGTTGGATATGCGGGTTTATACTGGCCGGAGATGGG
AGACTGATCAGTGTTGGTAGTGACTCTGGAGATTTGAGTCTCTTATGTAATTACGTATTT
AGTTATTATTAATTAGGTATCAACGTTAACGTTATGTAAAGATATTTTAGTTAGATTAAA
GTTAGGGACTAAAAAGTACTACAGTAAAAGTTATGATTAATGATAAGTTCGTAATTAGTT
GATATATTTGGAAACCAGGTTGTAAAAATACTAGTAGTATATTTTATACCAGTATCATCG
TCGATTGGAA
>Contig787
GAAGAAAGTATGTGCAACACCCTTCTTACCAGCACGTCCCGTTCTCCCAATTCTGCGAAC
ATAATCCTCAGTAGTCAATGGGAAGCTGTAATTTATTACAACTTCAACATCCGGAATATC
TAGCCCTCCGAGCAGCTACATCTGTTGCTATCTGTAGAGATACCGCATTTTGAAGAAAGC
GGTTTAGAATGTAACTTTTGTAAATCATCGTTTAGATCTGAATTTGGATAGTACTATTAC
AGGCAAATAATCAACAACAG
>Contig788
AGTACGCGGGGAGAGTAAGAGGTGTAAGAGATGTCAATCACAAAGAAAGCGAGTGGTGCA
TGTTTGGAGAAAGAAGCGCATGGGAGGGTTTTGGGTTCCGGAAATGGAATTTGCAAGACG
TGAAGCACCTTTTCCTTTTCACTCTAATTCATGTCCTTGGCTGCTTGCGCCCCTTTCGTG
CCTAGTTGGGAAGCCTTCTGGTTTGCTTTGTTCTTGGGGTACTTATCAGGAACTGGTCTG
ACGCTAGGTTATCATAGATTACTTACCCACCGGAGTTTTAAGATCCCTAAATGGCTGGAA
TACTTCTTAGTCTACTGTGCTTCCTTGGCCAGCGAGGGAGATCCAATATTTTGGGTGAGT
GTGCACAAGTACCCATCACAAGTATGTGGATACACAGAATGATCCTCATACCCCAAATGA
AGGTTTTTGGTTCAAGTTATGCCGGATGGTTATTTGACAACGACTACTTGCTGCAAAGGT
TGGAGAATCCAAGAAGTGGAGAATACTCAAATGTCCCGGAGCTAAAGGCGCAATGGTTCT
ATAGGTTTCCTTCATAGTACATACATTTGGCATCAAGCTGCGCTTGCAATCCTATTGTAT
CTCTTTTGGAGGCTTTCCCTACGTGGTTTGGGTAATGGGGATGCGAGCAGTATTCACTCT
TCACTTTTCTGCCCTCTTAAACTTTGTGACCCATAAATGGGGTGAGAGGCCATGGAACAC
CCCTGATAACTCCACAAATAACTGGTTTTTGGCGATGTTAACTGTGGGAGAAGGCTGGCA
TAACAATCACCATGCTTTTCCAAACTCAGCTCGACATGGATTAGAGTGGTGGCAATTCGA
TTTAGGATGGGAACTGATCAAGTTTCTGGAGATGGTTGGATTGGCAACAGATGTTAAGTA
TCCAACCGATGCCGATAAAGAAAGATTGAAACTACGGTTGGACAGCACCAAACAAACAAA
GTAAAAGTAAAATGAAAACTCTTGATGGCTCTTGAAAGTATATATGTAATGGATGTAGTC
TATATGTGCATGCATGTGTGTCTGTGTATATCTATGGCCTCTAGCTTGATCCTTGGGTTT
TCTTATTATCAAGACATTGAATAAAAAAATAAAAATAA
>Contig789
TTTATATTATTCACATATTCCAATAGGTTTTTAGTTATGTATTTGTTGGTTAAAAAAAAA
AAACAACTTTACGTCATGTATTATTGTCAGTTACAAAACTGAATGAAACGGGTATGTATC
CAACTAGCAGTGAAAGCAGAAGCAACCCCAAGCGTACAGGAAGCCGGCACTCAAGATCCA
AGGTGTCACTAATTCCCAGATAACTAATGTTGTGTTTGAAAAAGTCAAGGGTGAATATAA
GGTCAGAGTAG
>Contig790
AATTTGCTACCTTTTTTGGTCCCAGGAATCACAGCTGAAGTTGGTACAGGAGAAGAACAG
AATATGTATGATGTACGCCTCATATCCGACACAACACTGTAATTACTCACATGCTACATT
TGTCTGCTCTGTATATCCTTGGAAAGAGTTAAACTAGATTTTCCATTGCTTGAGAAAACA
TTGTATCATGATTATATAGAAGAATGAAATAATTAAAGTT
>Contig791
AAACCTACTTCTAGGACGCCGTGCATTAACACCCGAATGCCACCCCTTTGCATTCACTAT
CTTATAACCACAATCATCCGTATACCCAAATACACCTTCATCCTTGCTCCCAAAAATACA
CCTTCATCTCACCCTTCACCCCCAACACACATCACCATAATCCACCATGGATTCACCAAA
AACTTCCATTTACC
>Contig792
TTTACCAAAATTTCCTTACAAGGTTTGTGTATTTTTGTTGTTTTTGTTACTTGCATATAA
AAGTCTATACCACAAAACCTAAGTTTCTATCATTTTTATATGTAAAATGGATTTCTTATG
AACCCTTGGAGAAATGGTTGAAGAGATGATGTTAGGGAACCCATGACACCCTAAGAAGGT
GTATGGTAGATTAAGGGATGAATTGATGTTGTTAGTAGTGGATTTGGACAAGTACAAACT
AGGAAAAATCATTTTTGGAACCATATATAAACCTACTGTCCTTATTTTCAAAATTGTGTA
AACT
>Contig793
CACGGCTTGAACATCCAGAGCTTTCTTACCGTTGGTATGTAATGCATGGACCCCATCTTG
TGTAGATGCAGTAATTTCTGCAAATTCATCTAAGCTACAATTAACACGATCAATTCTTGA
TGATAGATGTCGCTTGGTAGTCGCAAGGGATGAGTAGACGGTTTCAAGTTGTTTAGCTAC
AGCATTTGTTGCATCAGTTAAACTACGTTTTGTGGACAAACATCATATCAGGAAGCTTCC
AGCCCTTCCACCAGAGATATCCATACCCTGTGACAGCAACAATAATAACGATAGTATATT
TGTTAGCACCTCCCGAATTATTAGAAGTCACAATAGTAAGAGGTCTATTTGATGACAAGA
GTTGCAGCTCCTGCCTCAGGCTGTTGACCTGTTGCAATAAAGAGTCGTTGACTGGTTTTG
AA
>Contig794
TCGGGATTAGTAAGAGAAGCTGAGTAATATTATCAATAATTGGTTGATGTCTATGTAATG
TGAAGTTCACTATTAAGTAAATAAAAAGCGCTGGTCATTGAGATTACCTGATGATAGTTG
GCGCACAAGCTTATTGTGACTCCCATTAGATATAACCGGTGAGCCATTGACTTTGGCCGC
AGAACTGTAAACCATACAAAATAATTCAAATGCAATTGCGTTAG
>Contig795
TCCCATAAGAGAAGCTTCAAGCATATGATAAGCCAAAAGAATCTGATCAGTAGGATTAAC
AACAGCCTCCTCAGCCCTGCTTTGAATCTCAGTAACACTATAAACGTTGTACATCATAAT
AACAAAAACAGTTGCCCCAACTGATTTAACAACCAACGGTGCACGTCCTCTTTTGGCTCG
ATCTAAACTGATTATTAACAGCTTGCGGAGTGGTGTTTTGAATAAGAGGAGCAAGATTGT
CGACATTTCGATTAGTAACACGCTGTAAAATAGGTAAATCATTGTCTTTGTTTGATTGGT
TTGGGGAGAAAATGAGGTTTGATTGATTTGTTTTATAGTTTGGTTT
>Contig796
CCCTGCCGATAGCATATTAACCATCATTTAGAAACTAATAAAACCAGCGGTATCTATGTT
TCATGAGCCTTTCTTAAAAAACAACACTGAACACATCATTCAGCTACCGGTAGATAGAAA
AATAAGTATAGCAGATTAATTAAACCAACCTTGGTGTTAAACCACGTACGACAAAGAAAA
CATTCACCATTATTACAAACAA
>Contig797
TTCATGTCAATAGAGAAAATGTTGATGAACGTGGCTGTATTTACCCACGATGACAGTAAT
GTTTGTGCTTATGTAATGAGTTTCATAATCAAAGACATACGTAATGGCGGTGCAATACAT
AATTGGGCTCAGATCTGTAAATGGAGGTCGGGTCACAGAAAAAGGTGAAGTTATATAATG
ATCATATCTTTTGGTACCATGTTAGAACATGATTTA
>Contig798
GTTGAGCTGTCTGAGGATCCTGATGTTGATGTCCGTTATTTTGCAAACCAAGCACTTCAG
GCAATTGGTAACAGCATGACAAACTAGAGAAACACACGTTGAATTAGCCACAAATTTTCT
TTTCTTGGAACAAAGACTCATTTACAAAGGTGCTTTTAGCTTACAAAGTTGTATTTTCAT
TCTTTTCATGATTCCTTTATGGTCTGTTTAATTAAACAAAGACAATTTTAACAATCGAGT
GAATAACATTTTTAACTATTGTAGTTTAGGAAACC
>Contig799
AAACATATTGTTGCTCGTGTAGAGAAACTTGGTTTGCTGCCGGTGAAAGGAGAATTGCTG
CCCCAGTCATCACACGGTGGATAGGAGGCGTAGGAAGAGTTGTACAGCTAACAGAGGCTA
GTTTGGAGAAAGGTAAGTGGGCGGTCGCTATATGGTGCCTATTTGCAAATCGAAGTGTTA
CTTGTACTAGAAGAAGAAACTGTAAATGGCGTAGTTTTTAAGCGGTGTATACAATAGTCG
AGGCTCATGTTTCCTTTGAAAGGGTGTAAAAAATGAGTGAAGAAAAACAAGTTTTGTTAT
TACCACGTGACTGTACAAAAATTGTCGCCCTATGTTGGAGAGTTGGATTGTTGTCTTATG
TATCGTATTTACACTTAG
>Contig800
CTCGAGAACTACTACAAATGAAAGCAATAAGATAAATGATACAAGAAAGCAGAATGGGAT
CAATAATAGCTTAAAAAGCGTAAGAAATCTCTCAAAGATGACGGAAAGCATGAGTAAAGC
GATGTTAAATGGTGTTGGAATAGCAACTGGATCAGTCACGGGCCCTGTGGTTCGGTCTCA
AGCAGGGAAGACCTTTTTTAGCATGGTTCCGAGGGGAGGTTCTTCTAGCGTCTCTTGACG
CCAGTTGATACAGTGATGG
>Contig801
GATAGAAGAAACCGCTCTTGGCCCACTCACTTAGGTTTCATTTTTATTCGATAATATCCA
CTGGAGAGAGTATCAAGAGAGGGTGTGGACGTTTTGAATGAAGTTATCATGTATCTTAGT
TTAGTAAGAGTCATTTTCTTGTGTTCGAACTGAATAATCTACAGTCACTTCAAATGTTTT
TGTTTGTTCTAAGT
>Contig802
CTGGTCGGATCCTCTGACCAAGGAATCGAGGTGATTGTTGGGAAACAGCATGAGTAATCC
TCTAGACATTGGCGAGGAATCTTACTAAGTGGTGTGGTGGGTCCTCGTCTAGACGACGAC
CCACCAGCCCCACTAAGCGGGCCCCAACATTCCACCCTGTTATACTCCGGAATGGTGGAG
TAAAAAAAAACCCAAACCAAAGCTTCTTGTAAGTCGGGATAATTGTTCAATAAATTA
>Contig803
ATGCTCTTGAGATCGTTGTCTAAATTAGAGAATTTTTGGTTAAAAGATGGACGGTTTTTG
GTTGGAAGCTCTCAACCATCAATAGCAGATATTAGCTTAGTATGTGAAATTATGCAACTT
GAGCTTCTGACTGAAAAGGATCATGATCGGATATTAAGCCCTTACAAGAAAGTTCTACAG
TGGGTCGAAGATACAAAGAGTGCAACTGCACCTCATTTTGATGAAGTTCATAGGCTTCTA
TTCAGAGCCCAAAAAAAAGTTTCATGAGCAGATGGCTGCACAATCG
>Contig804
TCGGGGACACAACAAAATCTCTCTTCCTTTACGGTAAAACTATCAAACAAGATTGCAATT
CCACCATGATTAATTCATCGAAATCACAAGTCACCAATACTGCTTCAACTAACAAAAGAA
AGAATGATTACTTGTACGATATCAATACGGTTACTTCTACACCAAGCAAACGCCATCAAA
CCAGAATCATCATCCGCATATATAGAAACCGACATTAATAGCTCTAAATCACTAAGGG
>Contig805
CGCCGACATACATCTCGTGACCTTGCTGGATTTAAAGTTCTTGATGGCCTTGACAAGGTG
GTTGAAGGTGGTGCAGTTGTTTTGACACTGAAAGATCAGAACTACTTGCTGATGGTGACA
TTAATCAAGAGGTTGATATGCTTGAAAATGTGGAGATCGGTGAGCAGAAGCGGAGAAACG
AGGCTTATAAGGCAGCTAAAAAGAAAACTGGAGTTTATGATGATAAGTTTAATGAAGAAG
CTGGATTTGAAAAGAAAATGCTTCCACAATATGATGATCCTATTGTGAACGAGGGTGTAA
CCCTCGATGAAAGAGGACGTTTTAGTGGTGAAGCTGAGAAAAAGTTGGAGGAGCTCCGTA
GGAGGATAGATGGTGCATCTGTGACTTCTCGCTTTGAAGATCTTACTTCGACCGGAAAAG
TCTCATCAGACTATTACACCAGTAAGGAGA
>Contig806
GGTTGTAATGAGGTGTAGGGATATGATAAACTACGGTTTTGTTGGATAAGGGATATTTTA
CCTAGTGGCGAGTTAAAGATTTTGATTAATTACATGTACAATATGGTGTCGCTAAGCCAA
GAACTAGACTCGAGTTACGCTAATC
>Contig807
GACATCTAAACAACTTTAAAGAATCAATCTAAACAACTTTCAAATTTCCAAAATCAACAT
CAAAACCTTAGAAAACATGTCTTGCACAAGTGGAAAGTGCTCATGCGGTTCAAGCTGCTC
ATGCGGCTCAAGCTGCAACTGCAACTCATGCAACGTTGAGAAATCGACCGCCACCATGAT
GATCATCGACGGTGTTGCACCTAAGATGACATTCGCCCGAGGGGTCAGAGACCTTCGTTG
CCGAGAGTGGCAACGGGTGCAAGTGTGGATCAAGCTGCAAGTGTGATCCTTGCAACTGCT
AAGCATGATATGGA
>Contig808
GGCGGGCGAGCTGACAAATGGAAGCATGATCTTTATGATGAAGCAAACAAGAGCCCAATC
CTCGAAGAACGAAGAGGATCAGATCGCAAAGGTAGAAGCTCTGCTTGCTTCATAGACTTG
CCCATCCCATCATTAGTATTTTGTTCATGTTTATATCATGTGTTTATGTTCAACTTTTGT
GCTTGCATTTCACGTGACGTTATATTTTGTTG
>Contig809
AAGTGCTATGGCGATAGTTACACGGTCGAAAAAGGCGAAAAGCTGTATAACGTTGTGTTG
GAGTATGCTTGTGGAGGATCTTTGGCTGATAGAGCTGAGAATGGACTAAAGATGGTGGAA
ATGTGATGTGAGAAAGTGTTTAAAGTCGGTCTTGAAAGGGGTTAAGTTTGTACATGATAA
AGGGGTTTGTGCATTGTGATGTTAAGTTGCAGAATGTGTTGGTGTTTGACGGGGGTGTGG
TGAAGATTGCGGATTTCGGGCTAGCGAAAAAAGTGGAGGATAAGAAAGCAACCTGCGAGT
ACGAGGTACGAGGTACGCCGTTATATTTGGCTCCTGAGACGGTTGTTGGGGGTGTACAAG
AACCTGCCTCTGATATATGGGCAGTTGGGTGTTTGGTTTCTGAGATGGTTTCTGGGTTGC
CAGCGTGGACATGTGCTGACGTCAGCAGTCTTTTGATGAAAATCGGAGTTGGCGCGGAAA
CCCCGGAGATTCCCGGGGTTTATCCG
>Contig810
GAGGTCAAGTGACGATTTTTAGTTATGTTGATGTAAGAAATAGAAATAAAAATATAAGCG
GTTAAGTTATTTTCCCAAAAATAGCATAACACTAAAAAATGACATA
>Contig811
CATAACCTTCATGGCGACCATCATAACCTTCCATAGCCACCATCATACCCACCCATCATA
TACCCACCATCGTCGCCGTACCCTCCATGTCCACCTTTGTAGTATCCATCGTCATCATGA
TAAACCCTTGCCGTACCCTCCATGTCCACCTTTGTAGTATCCATCGTCATCATGATAACC
CTTAACCTTCTTCTACCTGAGCACTGTCATGTGTCAAGGACGAATCGTTAGCAGCAGGGA
CTTCAAGAGCTGATGACAAGAATCATAGAAAATATTATGGCAACAAGAAGGAATGTCTGT
GAAGCCATCGATCTTAATTTCTTTTTATATCAGAAAATATTTAGTTGAAGGATCCCCCG
>Contig812
TACCGCCACCACCAGCGATCTCAATCTTTGCACCTCTACCATCAATTGTCTTGTCACTCT
CGACAACAAGGGTGTGTTTGAGATTGATGGTCATATCTTTGTCAAAGATGATCCATAAAG
GTCTCTTTTGGGCCGCATGCCCAACGGAGAGTCCCTTCCCTTTGGATCCTCGGCTTGGTC
ATCTGAATTACATGTTCACCGTATAGATTTCACCGGCAGCGCCACCAGTGGTTCCCTTTG
CAAACCTGCGCGCCCC
>Contig813
CCAACCCACTTGTTCGAATTATCATGCACTGGTTCCTTAACTCCGTCATCTGGGGTTTCT
TTTTCCAAGTTTTGTCTGGCAAGCTGAATAGTTTGATTTCGGAGATCATCTCTGACCTTG
TTCTGAGTTCTAACGGGTTCCATTGAAAGCAGAAATTGTTGATAGGCCACTGGGTCGGAG
GGAAAGCTTCCGCAAGTCATCGACGCTTTTGTCTTTTAGATATCCAATTATGCTCAGCAG
CCTCAGCGGGAGAAACATGAGGTCGGTCTCCGACCCTTTGTGTGTAAGGGGTAGAATTGC
TGCTATTAGGAGTAGCTGGGCGGGACGAACTTGGTGAGCTATTAACAGATGGAGGATACC
ATGAGTTTGTAGCAATTTCCTGTGGCCTTTTGATCCTCTTGAGAACCCCAGAACTTAAAC
ATAGTTTTAGAATCTCGTAACTGAAAAATTTAACGGTATAACTAATTACAACAGAATGAA
TCTGTTCCGTACGAAAGATTGAAAATTGATCGGAATATGAATTTAGGGTTTATTGGAAAC
GTGTGAATTTTATTTTTATTTGATTTC
>Contig814
CATAGAGAGGTTATTACTTTTACTAAGACTGTAGGTTGAATACTTGTGCATTGTATTTAG
CCAATAATCAATGAGGCTTCTTTGAACTCTTGGTGTAAACTGTACAACTACATCTTTGCT
CTTTGAATAAATTGTGAGTTATTTTAATTAC
>Contig815
TCAAACTTTTTCTTCAGGTAGAGGAGTATAGTCTCCACTTAAAGGAGGTGGAACTCCTTT
GTAGTTATCAGGTTTTAAAGAATCTACTATATACAATTGAATCAGCCAAGTCAGTATCTG
AAGCAGTAAACATGCTTCTATCCATCTCTTCTTCATAGCTTAGAACCTCACTATCTGATT
TTATCTCATATCCTAGACCAATTTTACATGTTGAGCCCATGCCACTGTTTATTAACTTTG
ACAAGTTTTGAGAAGAATTTTTCAATTTGTCTACTATTTGCTGTAATTCTTCTTTTTCTT
TAAGAGCTTTTTCACCAATTCTCCTATACTTTTTCAGTTTTTCATCTTTAGCATATATTT
CATTAGCCTGAAAAGTAAGTTTTTGGTTTAAAATTGGCTAATTGTGTTTGAAGTTTATCA
ACCTGAGCTTCTAAAGTTTTGACACCATTTTCATTAAGCAAGTATGCTTATCTCTTGTTC
CTCTATTTGATTTGTTTGTTCATCACACATAGCCTTAACATTGTTGTATGAATCAATACA
TAGTTTAGAACATAGAGATACCTCAGAGTTAGAG
>Contig816
AGACAGCTACAATAGTTATATGCTATATCGAAATTACAGCCATAGGGCCCTCCTTTTTTA
CCGCAATCCAGGACTATAGACAAATAGAACACATGCTTCAAAGAGAAGTATTATATTACA
AAAATGCCTTCAAGGACGACACATGTGTAATCAGGTTCTATTTTTTAGAAGGTTCAGCTT
AGATCAGGTTGAAATGTGGGATTCACTCACATTCATTGTACTCAAC
>Contig817
TAGGAATGATTGGTAAACTGTGTCTGGATTCCATGGCGGCGTTTGTATAGGAGAATATTA
AATGTTAGTGTTAGAAGAGTAAGTGTTAAGGAAAACATGTCTTTTGATGATGATGAGAGT
ATTCATTGATATGTTTTATATTTTTATAGTTATTTTAATC
>Contig818
ACTTAAGTTACAACGTATGGATTCCCTTGACAGGCATAGCGACATGTTGAGACCGCAAAG
CTGAGTTAGAACTCCTCGTGATAATTATTTATTGATCATAATTCATAAGAGGATAGATGT
TATTATTAGTTTAGTACTCAGTATTAGCTAGTTGATTATGGAAGATTGGAAGATAAGTTT
ATTAACTATCGATGGATTATCTTAGTCCCCAATTTAAGAGTAGCTAGTAAACATATATTA
TTGCATGCGAATTGCGAACGGATCGTATATGGATTCATTTGAACACTTGTGTTTCGGTCT
TCGGGCATGCTTTATGTGTTTCTTCTCAACTCTAAAATCACA
>Contig819
AATTAGCTGAGCATATTCGAGCTCACTTGACTAAATCACGTGAATCTATCCCACGTACTG
TGACACACATTAACATATCAAAAAATTTATTTTTATCAGAAAATGTGAAATGTTATTTTT
CTGACATTTACTGATGATTAAACTCCAAAACGAGAAGTTATCTCGAC
>Contig820
CTTGACGGACGGCGGCGGCGACGGTGGTGAGGCGGCGGCGGATGGTGGTGGTTAGGTGAC
GATGGAATTTGGATGTCATGGGGTGGGATCTGGTGTGGGGAGGTGCATGGGGAGTTAGGT
GAGGGTGAGGGGAAAAGGGGTGGTTAATGAGAGAGACTATTTTTTTATTGATTTGTGTGT
GTTTTGGTTAGGGTGCGCCGTC
>Contig821
TTGAAGAATTCCCACCACAGGAACAAGTGTAGTACATTGGACACGGAAGTTTCCTTTTTC
TTGCAGTGATAGAGAATACACAATTGCACGTCGCATATGGGGACTTGGAAGATCTTACTA
CTGTGTCACAAAGGGAGTGCCCTACCCTTCGGTCCCAAGAAAGCAGAAACCACGCCGTGT
TGATCTTTATTATTCAAGTTGGTTCATCCAACCAGTGGAATCGAAGATTGGGGTGACCAG
TCAGCATGTGAGGTGACATTCTTCCATCATGAAGACATGGGCATCCCATGGGAAATTGCA
AAATACGGTGTAAGGCAAGGGATGTGGGGAGCAGCCAGGAAGG
>Contig822
CAACCTATACAATCAAGACTGCCAAGAAAGAGGAATGGCCAAATACCTTAATCAATGCAA
CATAGAGAAATTAAATGTCAAATAAAACCTTTACTCTCAAATATTGCTTTAGTGATGGGA
TGTCATCTCATTACTGGATGTTTGCGTCCAAAATAGGGTATGAGATCCATTAGTATTGCA
AGCAACAACAGGCAACAGCGTTAACCATTTTGTAGTACTAATTAA
>Contig823
CTTGCTACACCAACTAACACAAAGAGGAATGCTTGAAGAAGCTATTTTAACGGGGAGACG
AGAGAAGAGAAGACATCCATCGACGTTGTTATTGAGTCGATGAAGAAAGTGATTATCTGA
TTTGTACTATTTATAGTTTAATCTCAAACAATTTGATTATTATCTGATGGTAGCTTCTGC
AAGCCTATCATTAGATCCTGATTTGTACATACTGCATTGATTCCTGTAATGAATTTGAAC
GAGAAACATGTTCAAGTTTCTTAAAAA
>Contig824
TCGGGTAAACACACAGTGAGTTAACCACCGTGAAATAACAAAATGAAGAATATTCCGGTG
ATTCTGATGGGCTGCGGCGGCGTTGGGCGGCAGCTTCTCCAACAAATCATATCTTGTCGA
AAAATTCATGCAAACATGGGAATTCACTTGCGAGTTGTGGGTGTATGTGATAGCACATCA
TACGTTCTTGCACCAGATGTTATATTAGCAGGGTTTG
>Contig825
AGTTCCCATTGCCAAAAGAGCGTCATATTCCAATATTTCTGACTTGGGCCGGGTGGCAAA
TTTTTCAGAATCCGGGATTAAGACTAGTTGAGGAACTATAGGCATTGATTTTGATATGAT
CTCTAATGCACCTTTGGCGACATCTAGAAACTGGTAATCAACGAATAAGAGTTTGGCACC
TGAATGTTTAAGCAAAAGTTGACACCATTGCTGAATCGTGACGGACATTGAGGGTACAAA
GAAGTTGCACCGGCCATTGGAACTGCGAAATGCAGCTCGTACATTTCTGGGATGTTTGGG
GCCAAGACAGCCACGACATCGTTACGATGAATCCGAAAGCTCGAAACAAGCGCGGAAGCA
AGACGAACACAACGATCACGAGTCTGTTTCCACGTGAAGTTAACATGATCACCATAAACA
ACTGATAAGCGATCTCTGTACACAACAGCTGATCGTTCTAAGAAGCTTATCGGCGAAAGT
GGTACGTAATTCGCATCGCAACGAGTCGTGCCTTCCATTTTTGGTTCTTCAAGTGTCCCC
GA
>Contig826
TCTTCTTAATGGAAATGGATTTTGGCGTATACTTTCCTTCCTAGGTTTGTACCCTTTGCT
ATCATCAGGATCTCTGCCGGTGGTGAAGGTTGAAGAGATATCTCAAACCATTGACTCTGA
AAAATTTAACTGTCCAAAATTGTGTCGTTTTTTCTGGACTAGGGTCCACAACTGCGATCA
CTTACAAATGCCAAATTTGAAGTTAGAAGTCCTAAACGGTGTGCAGATCAAGTTTGATGA
AGGCATCATTGGGACACCTCAGTTGACAGACTCCATTGAGTTACCAAGAAATGTTCAAAT
TTTTGGACAAAATATTGACTTGGCTCCATTTAAAGGCTTGAATCACATCGGTTCAAGACA
CAGCTTCAAATGTCGCAAAGACCATTTCAAACCAACCCCCTTTTAAAGGTCCCCTTGTCC
CGAACCAATGCTGAATCATGGTTATTAACAACTTACCTCGATGAAGAACTTTAGAATCTC
TAGGGGAGATGGGGGCAGCGTCTTCGTTCTCCTCAAGGAAGGCTCTCCTCTTTCTTTTAC
CTTGAGATGTTGGTATGTAGAATCCTGTTTTCG
>Contig827
GATCTCATACCAACACAACACAAACATTTATCTAACAACATTTTGGTCCAGCACCAAAAA
AAATAAATGGCTTCTTTAGCTGCATCGACATCTCTAGGCGTGTCGGAAATGCTAGGCAAC
CCCGCTTAAGTTCGCGGCTAGGACGCCTGCTTCTTCGGTTTCTAGCCCTGTTACATTTAA
GACAGTGACACTTTTCCAAAAGAAGAAGCCTGCACCTAAGGCTAAGCCTGCGCC
>Contig828
GATATCACTCCATCCCTTTCTTGATCTACACATATTCATTCTATTCTATTTTCAACAATC
ATGTCTCAGGTTAATGAAAAGAGAATGCTGCTGTCAAGCCTGAGGCTTCAAAGGAAGAGA
AGAAAACTTCCTCGGAATCAAGGCTCGTCAGATATACCTACTATGCCGTCCATGCCTGGA
GCTGGTGCTGGAGCTGGATTTCCTGGAAATT
>Contig829
GCTGAAAAACAAGATAACATCACCAAACCAAAGAGAGATACAGCAAGCAAGCAACCATGG
CGTGTGTATCATCAGTGTGTGCACCTTTTAAAGCACAAAGTACATCTCTCACTTTTCTCA
ACGCTTCACGAGCTACACGAACCACTCTGTCACTAAAACCCTGTTGCTGCTACTGGGCTT
CTTCACTCTTCTTTTGTTTCATCTTCTTCACTTTCACTGTCCAGCTTCTTCTGCATCTTC
ATTTGCAGGTTCATCATTGGGGTTGGACTTCAGTTCCAGGGGGTGCGATAGAACCTGTCA
CACGGCGTAGTCTAGTGGTGAGGGCTGGGAAAAAGTTTAC
>Contig830
AGCCTTGTAAGAGAAGCAATTTGCATGGAGCCATGAATGCCAAGGCTAAGGCTGCATGGG
CGTCAAAATCATTGGCTTCCGGTTTCTTTTGGCGAAGCAAGTAGTAGCTGTGATGGATCT
GGAAATTGAGGAAATTGTTGTTTTTAGGTAGTTACTTTCCG
>Contig831
TCGCCAGCTGATACCGACGCTATGGACATGGAGTCTTCTAAGAATAATAATCTTTCTGGT
GTACATTTGTCCCTGCGAAACAAGGAATTCATGGAGGAATCAAGTTTACCCCATCTACCT
CCAATTGACACACGCAGAAAAAGTAAGATTGAACTACCTGATATAAACCTGGAAGTTTCC
GGATGTTCCAGCTGCATCAAGCTCAATCGGGAAAGCTGAGCCATGCCCATCAAGAACTCA
AAGTTTGGACATGAACGCGCTACAATTTAATGTCGAAAACACAAGTCACTCAAACTCTAA
TGAATGTTCTAATAGTAACATGGGTTCAGATCCAGGTAGCAGATGGATTAAACGTCTCAA
ATTAAACGCTTCAAGTAATCTTGCTCTGGGTACTAAAACCTCAAAGCTAGCAGAACCATC
GTCTCATGGTAAACTGAAAGATAAATGTCATGGTAAAGAGTCAGAATCTTTAATGGTTGA
CTTCATGTTCAGTTGATACAAATACAAAGCGGGATTGTAAAGACATAACACTTTCACATT
CTTGGATTCAAAGATGGAGCCGCAACCAAAATCAGAAGAATCCCGAGATTGTGGAAACTG
AAAAACCAGATGAATCAAAATTCACGACGGATGAGCTTCAGAAAAAGCAGTTTCCGAGCA
TTCCTG
>Contig832
GATCACAAAAACAACATTCAACAACCTCTATTCCTTTTAGTATATCTTTAAATTAAATTC
CCAATGGCTGCATCTAAGACACAACTAGAGTTTCATGATCATTTACCTTTGATTGAAGAA
AAAGCTAGGCGGAGACGGTCTTATAGGTGAATTATGCAAAGGGTTTGAGCTTTTAATGGA
CGCGAAATAAAGGGGTGATCACATTTGATAGCTTGAAGAATAACGCGTCGTTTTTGGGCC
TCCAAGACTTGAGTGATGATGATTTGATGAGCATGCTAAAGGAAGGTGATTATGATGGTG
ATGGCGCGTTAAATTCAAATGGAATTTTGTGTTCTTATGTTTAGATTAAGTCCTGATTTG
ATGGATCAATCCGAGTTTTTGTTTGGAAGAAGCTCTTGAACAAGAGTTTAAGAATTCATA
TCAATAGTTTGTTTTTTATTCTTAATATGGTTTTTCTAAACCAATCTGAATTTTTTTTGT
ACTTGTTAATCTTTACAGATTGATTGAAGTTCTATATAAATTATGAGTAATATATGCGAT
TTAATAGTTCGTTTCTATGGTTGAATTGTA
>Contig833
TGGGGGTTGCCAGGAGATGTTAATGAAGACACTAGAAAGATGTTTGTTGATCAGGTGATG
GACCTTGTGGAACTAAACCCGTTAAAAAATGCTCTAGTAGGCTTGCCAGGTGTCAATGGA
CTCTCAACTGAACAGCGAAAGAGGTTAACCATAGCTGTTGAGCTTGTGGCTAATCCATCT
ATAATATTTATGGATGAGCCAACATCAGGACTAGATGCTAGAGCGGCTGCAATTGTGATG
AGAACTGTTAGGAACACAGTTGACACAGGAAGAACAGTTGTGTGCACCATTCATCAACCT
AGCATTGACATATTTGAAGCTTTTGATGAGTTGTTCTTGATGAAAAGAGGAGGACGAGAG
ATATACGTTGGACCTGTTGGACATGAATCTTGCGAACTGATCAAGTACTTTGAGGATATC
GAAGGGGTGAGTAAGATTACAAATGGATATAACCCTGCCACATGGATGTTTGGAAGTAAG
TACTGCATCACAAGAAGTGGCTTTGGGAGTCGATTTTACTGAAATTTACAAAGAATTCAG
AACTTTATGCGAGAAAACAAAGCACTTATTGCCGAACTAAGCCAACCACGACCCTGGTTC
AAATGATCTTCATTTCGCAACTCAATACTCGACGTCCTTCTTCATCCAATGTTGGGTATG
CTTATGGAAAACAAACGAACAAGTCATATTGGAAGAAACCCTCCCTTATACTT
>Contig834
AAAGCTAACCACACCATCCAGCACAGACCTGAGGCTTAAGGTAAGGGATAATTGATGTAC
ATACAAGCAGCAAAAGGCAACATCGGAATTTGGTACCCGAATGTTTCTTCTAATTATCAA
AGACAAAATGGTCCTTGGAAGTGTAACTACCGTTGTTCTGTTATAGGGTCAACCATGTAA
TTATGTAGTCTAATAAATTAGAATGTTGTATATGAAGACTTAAATCCAAAGTTCATTTGT
TGTATGTTTTTAATTAAAATAATCTCGATTCTATAGC
>Contig835
GGAGACAGTAGTCCATTTCCGACCACTAGCTAAAATTTAGGGTTTTCCCATTTTCATCAT
CATCAATTGAATGGCGAAAACAAAGCCTGGAAAGAAAGATGTTGATTCTTACACTATCAA
AAGGCACCAACAAGTATTGTTCGACCTGGTGATTGTGTATTAATGAGGCCGGTTGATACC
AAACACGCCTCCGTATGTGGCGAGAGTGGAGAAGCTTGAGGCTGATCATA
>Contig836
AGTTCTACGTATGTTGGAAAACTCAGGTCTAATTTTCTTGGGAACCAAGTTCACCGTGTA
TTGATAGCCAACCTCCAAGTGATGAAGCCTTTAAAGCTAATCATAGCCGTTCAAGTAGAA
GGGTTTCACACAAAGCAAGTATCTCCTCGACTACCTGCATGTAATTACAACATTGCTACT
ATAACCTACGAGCTGAATGTACTACGTACAAGAGGCCCTAGAAGAATGAATTGTTCAATG
ACTTATATACCCATCTCCTCGATT
>Contig837
GCGTAAGGTACTCGAGATAAGTGCATTAACTGATTCCACTGATTCCACACTAAGTTTAGA
TGTTGGGGAGTCACTTGTAAGAATCTGAAAACCGACAGTTAACAGGGACCCGCCGTCCTG
ACTCTGGTTCTGGGCCTTGGAAGTAATCACCAAAGGCCTTGTTTCCACCCATCAGGTAGA
ATTGAAAAACCTGAAGGTAATACGGCAATGGTGCTAGAGTCACATCCAGCCATTACTGAT
TGCATGTTGGTCACACTCA
>Contig838
GAAGAGTTCAAACAGAGGGTTAAGAAGAACGATAAACTAAAGGCTGAAGCCAAGGCAAAG
GGTGAGGTGATCAGTACTAAGAGGCAACCACTCGGACCCAAACCAGGATTTATGGTTGAA
GGCACCACTCTAGAGACCGTAACGCCCATTCCATATGATTGTTGTCAATGATCTTAAGGG
AGGATATTAGGTTGAGAACGTGTTTTGGATCTTTTTATCAAGTTTATGTTGCACGACATT
GATGTGTTTTATGTTCCTTGCCTTTTATTTAGACCGGATATGTGTTTTTGTTGCAAATTA
AATATTGGGTTGACAGTTTTGAAACAATATTACTGAGCTTATGTTTGCAGCTAACGTTTT
AATTTGG
>Contig839
AAGAATTATAATTGGGCTTTAAATTGGTAGAAATGTATCAAGGAGTACTTCCCACGATTC
CGATCCAGAGTATACTTCTATTCACCGATTAAGTAAATAACTATCAAGAACGAAGTAATC
CTTTAACTTCGTTTAAGGTCCCCTTTTTTGAGAAAGGAGAATAGGAACGAAAAAAATCGA
AAGACTGAATGCGCTAGAAAAAAAATATCTTTTTTTCTTTCTCTATATAGAGATAGAATT
CTTGTCATGATTCATGAACTAATGCAAGGT
>Contig840
AGTCCTAAAGGAGTTGTGTTGCGTCATCGTGGTGCTTATCTTGCGGCTACGAGTAACGTA
GTGGTGTGGGGTATACCTGAGGGAGCTGTGTATCTCTGGACTTTGCCTATGTTTCATTGT
AACGGTTGGTGCTTCACATGGACTCTTGCAGCTATTTGTGGGACCAACATATGTCTTCGA
CAGGTGACGGCTAAAGGTGTGTACTCAGCTATAGCCAGTCTCGGGGTAACCCATTTCTGT
GCAGCTCCAGTGGTTCTCAACACAATAGTAAACGCCCCACCAAAAGACACTATCCTCCCA
CTCCCTCGCCTAGTTCACGTCATGACAGCCGGTGCGGCCCCACCACCTCCAGTCCTCTTC
AAGATGTCGCAAAATGGTTTTCGCGTGGCCCACACCTATGGACTCTCTGAAACATACGGT
CCATCAACTATATGTGCATGGAAACCCGAGTGGGACAACCTCCCTCCCGAAACACAAGCC
AAACTAAACGCTCGCCAAGGGGTCCCGTACACTGCTCTCGAAGGTCTTGATGTTGTCGAC
ACCCAGACAATGAAACCGGTCCCACCAAACGGGACCACAGTTGGTGAAATCGTGTTTCG
>Contig841
AAATTTCTATAAACTTAGTAGACATAGCCCTTAACAAACATCCTTCTTGGCCTCCTCGGA
CTCCACCCTCACCGGTGTATTTCCCGAGCTGAGCAAGAGAGTTAGCACTAGCCCTGAGGA
GCAAGAGCATCCTGAGCAGCCTTCACGTTCTCGGGCCTTCCTCCCCATGTGGTGAGACAA
GTGGTTCTGAAGGGCACGTGCGTATGAGAACGACACGTGCCATGGGTTTGGGCTCTGGTT
CATTTGCATTCAAGTTGAGTGTAGCCTCCACCTCAGATTGCCCACCAGACAAAAACATGA
TTCCAAGGAACTGCAGGTGGGATTCTTCTTTTAAGAAGGCTGAGAGTGTACTCAGCAACC
TCTTGAGGGTGTAGCCCTTTCTTTGCAATCGGCTCCAGGTGTAACCATGCTTGGTTTCAA
AAGGATACCCTTCAAACAACACGTTGTTTTCGGCTAGGTAGAAGAAAACCTCAGCCCACA
CCTTTTGTGGCAACCTCGAATGTCCTGTCAATTCCGTGCTCACCATCAAGCAAGATCTCG
GGCTCAACAATTGGGGACCAAACCATTGTCCTGAGAAATGG
>Contig842
AATCTTGACGTATCAAGATACAAAGCGTTGTCTGTGAAATATGGTAACAGTCTTAGTCTG
TGGGTCGTTTTTGTTGTGATCATTCATATTTGTATTGTTGTTTTCTGGGAATTTATGGAA
ATTGTTAGCGCGGTCTTTTTTGTAATATTAACGTTACTACTGTTAGATGTAACATTTTTG
CAATTCATAGAAATGATGTCACAAGCTTATAGTATGTGGTTCATCATTACTTT
>Contig843
CTTCTTGTAAGCATGCTTGAGTTCTGCTTCAGTGCATTCCTTCTTCACACCCAAAACATG
AATAAAAATCGATACTTTTTGCTTCATTGCCACCCATAATTCACTACCCGGATCAAATAA
AAGTACTTGAAAACAAGTATTTGTCGACAAATTAGTTTCTCTTATGAGAAAAAAAGACAG
CAAAAAGGTTTAAGACTTTAAAGAAGCTGCTTCTAGTTAAGGTTGTTATTGTTGGTTGGA
ATGTTTATAGGAGGAAATAAAAGGAAGAAGATAATATTGGAGGCAAGCCACTATCCAATC
CCATGATACATGCTGATGCTATGTTCTCTGCCCCCGCGTACT
>Contig844
TTTTGTATCCGCCGTGTCGAATTCGTTGTTATTGTTAATAAAGTTATTGGTTTAAGGTTT
GATGAGATTGGAAATTGTGATTGTGATTAAATAAAGAATGCTGAGTGTGCTGAGAGTGCA
TCTTCCGTCCGATATTCCGATTGTGGGTTGTGAACTTTCGCCGTATGTGCTTTTGCGTCG
TCCGGATCAGTCTGTGTTTACAGATGATGTGCCTGAGACGTCGCCTATTGAGGGACATTT
TTTGAGATATAAGTGGTACCGTATACAGAGTGATAAGAAAGTTGCTATTTGTAGTATACA
TCCATCCGAACAAGCTACGTTACAGTGTTTAGGATGTGTAAAAGCCAAAATACCTCTTGC
TAAAAGCTACCATTGCTCTCCGAAATGTTTTTCTGATGCATGGCAACACCATCGTGTTCT
TCATGAACGTGCTGCTAGTGCTGTTAATGAAAATGGAAATGAAGAAGAAGAGATATTTGG
AAGATTTAATAATAATAACAACAATAATAATAATCAAAGCTTATCAAGCTCACAATCTCT
TCCAAGCCTTGCAAATGGTGCA
>Contig845
TTACTAGCAAACTTAAAAGATAGTACTTGGTTATGGCACGCAAGACTAGGACATCTCAAC
TTTGAATCATTAAAATTTAATGGCTCAAAGAGAGTTAGTTCAAGGAATACCTGCCATTAA
ACATACAACACAAATTTGTGACGTTTGTTTAATTGGTAAACATAGTAGAGCACCATTTCC
AAAGAAAGCTAAAACTAGATCTACATCACCATTA
>Contig846
CAATTTCTTTTTTTGTCTGGAATTGACAAGGTGGGGTTTTAGAAAACCAGTGATCGCTGG
AGACACTTTGGTCATGAGAATGAATCTCACCAAACTTCAAAAGCGCTTTGGAATTGCAAA
GATGGAGGGGAAGGCTTATGTTGGAGGCGAGGTTGTCTGCGAGGGTGAGTTCTTGATGGC
CATGGGTAACAGCGACTCTTAATTTCTTGTTTTCTGTACCATTTGCCATTCTAAGTTTTG
GACCTTTCGGAATTTCCATTAGTTTGAGCTCTTTTTCTTGCTTCGGTTAGAACCTGTATC
GAGTATATGGATCCATTGGATTCTTGTATTGCCTTGTTCTTAATTAAACTTGCGATTGGA
GG
>Contig847
CAGATAGTAAAACAAAGAAGGCTCCATCTTCCAAGTGTCACTACCAATTCTATACTCCCC
GGCTCCAAAACACAAGATCAGCATACCATTTAAAGATACACTGCCCAGCCTAACCCAAAC
AGGATCCATAACCCATAACAAAATAGCAACCCAAAACTTGTTGCATAAAAAAACTGCTGA
TATTATGGAAATACAGGCCACATAATGCTCACAAACCAATACAAGATGCCAGCGCAGAAG
TGAAAGTCGGTTCCTGCCCGCG
>Contig848
TAGTGGTTCCAACACTGCGGAAAAAGAATCATCCGGATAACTTGTCTTTGGCTGGAGACG
GTTTTGATACGGTTATCAAAGCAAAAGCAGCTGTTGATGCTAATCCAAGTTGTAGAAATA
AAGTGTCATGTGCTGATATTCTCACCATGGCTACACGGGATGTCGTCAAGATTGCGGGTG
GGGCCATCGTATTCAGTTGAGTTAGGAAGATTAGACGGGCTGAGTTCAACAGCAGCTAGC
GTTGGTGGAAATCTGCCCAAACCAAACCAGAATTTTGGATCAACTAAATGCCTTGTTTGC
TGCTAATGGATTGACCCAAGCTGACATGATTGCTCCTCTCAGGTGCACACACCCTCGGAT
TCTCCCATTGCAACCAGTTTTCAAACAGGATATACAAACTTCAGCTAAACAAAATCCAGT
TGAATACCAACACTAAACCCAAGTTATGCTACACAATTGCAGCAACAGTAGACCCAAAGA
ACGTTGACCCAAGGATAGCTATAAATATGGATCCCAACTAATACAAAAT
>Contig849
GACTATACACAAGAAAGATGTCTGCCACGTCACCTCTACAAACACTTTCATTATCAAGCA
AACCATCATTTCCCCCAAACTCCACACACAAAAAACAAGTTTGTAACGGTGTGTAAACGC
CGTCCAACCACCAAAATAGCTCGCTCGTCTCGCATCTAAACGTCTCCTCGAGACCCGTCA
TGCTTTCCGTCAACAACCTCTATCTCAGTCAACTCG
>Contig850
GGATCCCCTCAATTCAGAAGCAGCTGTCGGTTATTGAGAGACAATCCTCAACAGTTCGGA
ACTAATGTTAAGAGGGCAATGGGTGGTGGGCACATAGGGACAGACAGCATTCTCTCGGTG
CATGTAACTCTGACGAGCATCAAGAAGGTTTACTGATACTTTGTGGCTTGAAATTGTTGG
AACATGGAAACCATCTTTCTTTAGAGATCTTTTCTGAGACACGCAACAGGAGATAGGCAA
GGCACACG
>Contig851
GATGAAATTTCTAGAAATATTGTTGGGCTTGCACGGACCCGGCCTGATATATTTGGGACC
ACAGAGGAAGAGGTTTCTAATGCGGTTAAGGCTGAAATCGAAAAGAAAAACGATGAGCAG
CCTAAGCAGGTGATTTGGGATGGACATACAGGGAGTATTGGGCGGACTGCAACTCAAGCT
ATGTCTCAAAATGCAGATGATCAAATTGATGATGGGAGGAATCTTCCTGGTCCTGCAGCT
CCACCGC
>Contig852
TCGGGACCCAATCAAGTCCAATCTTGTCAGCCCATTAAATTTGTAAACACAAATCTGATC
CAACAACCCACCACAAATATAATACCCTAGTAGTATCATGTATACTTTAACCTAAACACA
CATGATAACACTATTCCTAACCATCACAACTTTTATGTGCATCGTCTTCCTAGCAAACGC
GATACCGGTGGTCGTACCAAGATAAAGGACGTGAAAAACAACCAAGAAGTTCAAGAGCTA
GAAGGTATTGTGTCG
>Contig853
CACAATATATTTAGGGAGTACGAGTATTTGAGTTAAGTGTACACGACCTAAATGAGGTAT
ATGCGTGAGGATTTATGTCAAATCGATGTGCTTCACTACAGATATAGTTGATACGACGAA
CCTATCGACCTATCGTAATGTGGATCGAGTGCACGCTTCTGACTTGCCAATGCCCGTTCA
AACAATATAATCGACAGTATTTATGAACCTTTTGACTAAGG
>Contig854
CCCTGTTGAAGAATGGTTTTTCCAACCAATGGAAAGCAGGACGACCGATCCCAATTCCCA
AACTCGGGCTTACAAGTTACCCAACTTGGTCACGTAAAGGATTTGGCAACAGCTTTTATC
AAAAGTTTTAGGGAACGAAAAAGCAAGCAAGCAAATATACAACATATCAGGAGATAGATA
TGTTTACCTTTGATGGACTAGCAAGAGCTTGTGCTAAGGCTGGTGGATTCCCCGAGCCTG
AGCTTCATTCACTACAACCCTAAGGAATTTGATTTTGGGAAAAAGAAAG
>Contig855
CATGAAGGTGTGTTTAGGATTCCGATTTTGGTTTAGGAAATTCGGGGATGAAGATACCGG
CTGGCTCCTAACATAGCCCATCTGCAGTGTACTAGTTCTGCTTGTACGTTCCATTTCAAG
GTCCTCGGGGTCGGATCCTAGACCAAGAGGGGTCGAAACCAAAGTCACCAGGTAGACTTC
CATCGAGCCATTCTGGTGGGGTGCTCCCAGGGGAACCAAATAGGTCTATCGGGGTCAGCC
GCAACACACACGGTTCCAAAGGATCGTGAACCGGGATGGTGCACTGCCCAACTTGCTAAC
TCTAAGCTTCTTCCCACCAACAAATGAAGCCTTTTGTTGATCCAACAATAGATCCACTCT
TTTGTGAACTAAAAGCAACAGCTGCAATAGCAGAAAGAAGCACAAGCAGTAGAAGCCATT
GTTGTTATTGTTGTTGTTGTGTAGACGTTTTGCCTTCAAGAATGAGAGAGTGTTG
>Contig856
TGGCACGATATCTTTGAGTGATGCCAAAAAAACTTAACTAAGATTGATTGATGCAATGGC
AAAATATACGTCGTAATCAATTACGAATGTCCTTTCATTTTATTTGTTTGTTGTTGTTGG
TTTATAATGTATTTTTAATTAACACTATTAAATAATGTTGTAATCTACAATAAAATACAT
TGGTACTTGTGTGGTACATTCTGAC
>Contig857
GATCCACAACACCCCATAATCCTCTCCGGATAACCAAAAAACATTTACAAAACCACCCCC
TCAACAATCAAACCCTGTCAATTCTGGCTAACCCTCATCCAGTTCTGGAGGGATACTACT
GAACCCATAAAGAGCGTGGTGCTCGACCTCTACCATGCCCTAAGCATCCGTGACGTCACC
ACAGTTCACAAGCTCTTAGCACCTGACCTTGAATGGTGGTTCCATGGCCCACCTTCACAC
CAGTTTATGATGCGTTTATTAACCGGCTCTGAACAACAACCCAACGACCAAAAAGATTCA
TTTGTTTTTGTTCCTCTTTCTTGTCGACGTGTTTGGCAACACGGTTATAGTTGAAGGGTG
TGATTGGGAAAAAGATATCGCGTGGATTCACGCGTGGACAGTTGGCGCGTGTGGGGTGAT
TACGCAAGTGAGACAGTATTTTA
>Contig858
TGATATCGACTATCTTTCACCTCACGATAGAGACCGATTTTCTAGTTAAACACTCAGAAT
GTGCGACTGTGTGTAATGTTATGCTCTCCAGCTCTCTTTTGTTTCAATAACTGCTACTAT
ACGCCTATATATGTTGAGCAGTATTTCTCATTATACAGAGAGTTTGTGTGTTGTCTCTGT
TTGGTAAACTATGTAACAAGTTTGACGAGTTTGTAATGTTTGTGTTCACATAACT
>Contig859
AATACGAACCTTCTCTTGCTTGGGCAGAAATTACTCTGCCTTGTGCTTAGAAGACTTTGA
CCTTGTTTGAGCCCCGATTGTCAACCGACCGACAAATTTGAGGATCTCATCAATCAAGAT
AACAGGCAAAGCAACAGCCAATACTAACAGCACTCGTTCACGCTTAGTGGAACAATCCCG
AAAACTTGGGCAAGAAAAGGGACGTAAAGAATCAAGAAGTGTAGTCCGAAAGAGATTGAC
ATTGCAAG
>Contig860
GGCGTCTTCACTCATTTCCATCTCCACCCCCGCCGCACTTCATCTACGACACTAGTGTAG
TGAAATGGCACCAAAGGATAGGAAGCCTCATGTGAGCCGAAACCCTGACTTGATCAGAGG
TGTTGGGAAATACTCGAGATCGAAAATGTACCACAAGAGGGGTCTCTGGGCTATCAAGGC
CTAAGAACGGTGGTGCTTTCCCTAAGCACGAGAAGAAAGCTGCAGACGCTGCTCCAGCTG
TGAAGCCGCCAAAGTTCTACCCTGCTGATGATATCAAGAAGCCGCTTGTT
>Contig861
TAGCCTTTTATGATTACATCGGAAATAATCCGGCAAAAGGGGGAATTATTTAGGGCGGGC
TCGATTGGATAACGGGGATGGAATAGCGGTTGGATGGTTAGGACATCCTGTCTTTAGAGA
TAAAGAAAGGGCGTGAACTTTTTGTACGTCGTATGCCTACCTTTTTTGAAACATTTCCGG
TCGTTTTGGGTAGACGGAGACGGGATTGTTAGAGCCGATGTTCCTTTTCGAAGGGCAGAA
TCCAAGTATTAGTGTCGAACAAGTAGGTGTAACTGTTGAGTTCTACGGTGGTGAACTCAA
TGGAGTCACTTTATAGCGATCCTGTTACTGTCAAAAAATATGCTAGACGCGCTCAATTGG
GGGAAATTTTTTGAAATTAGATCGTGCTACTTTGAAATCCGATGGTGTTTTTCGTAGCAG
TCCGAGGGGTTGGTTTTACTTTTGGACATGCTTCATTTGCTTTACTCTTCTTCTTCGGAC
ACATTTGGCATGGTGCTTCGAACTTTGTTTAGAGATGTTTTTGCTGGTATTGACCCAGAT
TTGGATGCTCAAGTAGAATTTTGGAGCATTCCAAAAACTTGGAGATCCAACTACAAAAAG
ACAAGCAGTCTGATCCAACATTTTCTTTGATTTCTTTCGAATCTATTTTCTTTTTATGAT
TTGATATAGGGATAGGGTACCCGAAGAAATCTTGATTTGAATCTTCATTTTTTTTTACTC
TTGCTCTTTCTTTATCCGGGATACGAATCCCCCCAAAAAATAAACAGGTATGGAAGCTAT
AATTGTAAACCACGATCGAATCTATGGAAAGCATTGGTTTATACATTCCTCTTAGTCTCG
ACTCTAGGAATAATTTTTTTCGCTATCTTTTTTTAGAGAACCGCCAACAATTCAAACT
>Contig862
ATAAGGACACAAGTCATGGAAGAACACACAAATCTACACAAACTCGGGGATTCCTTTCTT
GAGGTTGGTTCCTAGGTAGGCGCAAATCAACTGTCAAATAATTTGAGATAGAAGAGAGAT
TGTTCGGTTTTCTACAAACCGAACATTATCTTTGTACAGAGTTTCTCATATTATATTCTT
TTGGCAAATTCATGTGTTGCTCATTGGCATGCATTAATGGCTTGTGTGAGGTTTTATATC
TTGTAGTAAATATTTGAAA
>Contig863
GAGAACACTCCAACCTGAACCTTCGAAGGCAACAGCTGGAATATATCGTAAATCTGGTCC
TTGAAACCTCTTGAAAGCATTTCATCAGCCTCATCGAGCACAAACATCTTGATGTAATCA
GAACGAAGAGACTGCCTTCGGAGCATGTCAAAGACACGACCAGGGGTACCAACAACGACA
TGAACACCAGCTGAGAGGATACGTTGGTCCTCACGAACACTGGTTCCACCAACACAAGCA
TGTACCTTGACACCAAGGTAGTCACCAAGTGCTCGCATAACCTTCTCAATTTGCTTGTGC
AAGCTCACGAGTAGGAGCTAGAACCAACGCTTGGCACTCCACAACACTGTAGTCGAGCTG
TTGAAGGATACCAGAGCAGAAAGTAGCAGTCTTCCCGGTTCCGGACTGAGCTTGTTGAAT
AACA
>Contig864
TGGTGGCGTATGGAAGTGTGTCGGTTGATCCATGGGGGTAGATAGTATGTAGATGTGGTC
CTGTCACATCAACTCCACCAAGTACCAAAGCAGCAGATACATGACCTTGGTATCGGAAAA
GATGAGACTTCAATAGTGTAAGTGCTGTTACAACCCTGGATTCCCGACCAGTATGATATC
TGTGAAGCTTCAGCTGAGAGCTGATGTTGTCTGTAACAGCTT
>Contig865
GGAGGTTTCTGGGGTTTAGGGGTTTGGGAGAAATGGCGCTGGTAGATCTGGATACAGCGG
CCTCTGTTGGGGTCTGACCCATTTCCGTTGGAGTCGCTGATGAAAGATCTTCTAGATCTA
AGTAAGGAAAAGATCGCCATGGAACGATGGGAGATATGCTGCGAAGCTTCAAGGACATCT
TGTATGTTAAGCTTGCTGAGCTTGCTCAAAGTTGTCCTCGTAATAATCAACTCGTGTTAC
AGCTTTGCTACT
>Contig866
TCGGGGGGGGCGAAGTAACCATAAACCTACTGTCAGCAGTTTCGCATATTATCAAGTTTT
AAAAACCCCTCTTTCAAACACTAAAATATATTAACAAGTTTTAAAACATACCCATCATTT
CATATCATATTTGAATCTGTAATTGTAAGAAAGAATAATGGATTCAGAAGTATTGG
>Contig867
CCCTTGAAAGTTTGCCCTAAATACGATTACGAGACCCTTGTGGAGGGTGGAAATGTTGGA
TTCTCTATAGTCCGACCTTATGACGAATGTGAGCCTATAAGTCTAAACTATACATCTGGA
AACCACATCAAGGCCAAAAGGAGTTGTGTATAGCCATCGCGGTGCTTATATGAACTCTCT
TTTCATCGATGTTCATACATGGTATGCAAGAGATGCCTACTTACCTTTGGTCATTGCCTA
TGTTTCATTGCAATGGGTGGTGCTTCACGTGGGGTGTGGCTATAGTTGGTGGCACTAA
>Contig868
TTTGCTCTGTTTGCTAATGATTTACCAACAGAGTTGGTGGCTGCAACAACTTTCCTCGAT
GCTGCAACAATTAAGAAACTCAAGGGCGTTCTTGGTGGGACTAATTAAGGTTGTTGCGGG
GATGTTTAGATCTTTGATTTGCTTTATATGTTGTGAGGCCTGATCTTGGTGGCGCTGTCG
TTTGTTTGTTTATTTTTAAGTTATTTGTTTTGTAAGCTTTAGGACTATGCTTATGAATGT
AATTATTGTGAGCTCAAATGAGTGTTATGTAACTGGTCATAAGCTTTGGAATAAAAAGCA
GATTTTTTGTTGCTGTC
>Contig869
GTTGAAGGTCCCACAGGATATATTATTAATGTCTACCACTTCCTAAATCAATGTATTCAA
AGATTTAGAAAATCACTGTAACAGTATTAATTTATAGCCATAGTTAACACTTAAATTATC
CGATACATATACTTTAAATGGTCAAAAAGTGTGTACGCGACTACCTCACCAACACCCTCC
TTT
>Contig870
AAGAAGAAATGGGTGACTTTCATCACAGATTCACCCAAACCACCACCTCCTAGGATCACG
TTCACATTCCCTCTGATTCAATTCGGCGTCTGAGATTGCTATGGTCGTGACAGGAGAAGA
TGCAGCCGATGCGGTCAAAGGTGACATTGGGTGAACATGCTGATTATGGTTACCCCTTGC
CTGTGCAAAAGGTTAAACCGGAAGGTGGGTATACTTGGTTCTTGGATAAAGAGGCTACTT
CATTGCTCAAGTGAACAAATAGGCATACACATATGCTATTCTTTTTACG
>Contig871
TTGTGTACGGTCAAATGAATGAACCCCCAAGGTGCCCGTGCTCGTGTTGGGCTTACCGGA
TTGACTGTGGCTGAACACTTCAGAGACGCTGAGGGTCAAGACGTGCTTCTCTTTATGAAC
AACATTTTCCGTTTTACCCAGGCTAACTCTGAGGTGTCTGCTTTGCTTGGTCGTATTCCA
TCTGCTGTCGGATATCAACCAACACTGGCCTACTGATCTTGGAGGTCTCCAAGAACGTAT
CACAACAACTAAGAAGGGTTCTATTACATCTGTCCAGGCAATTTACGTGCCTGCTGATGA
TTTGACAGATCCTGCTCCTGCCACAACTTTTGCTCACTTGGATGCCACAACCGTGTTGTC
CAGACAGATCTCTGAGCTTGGTATTTACCCTGCTGTCGATCCTCATGATTCCACATCTCG
TATGCTTTCACCCCATATTTTGGGAGAGGATCATTACAACACCGCTCGTGGTGTACAAAA
GGTTCTTCAGAACTACAAAAATCTTCAAGATATCATTGCCATTCTTGGAATGGACGAGCT
TAGTGAAGACGACAAGTTGACTGTTGCTCGCGCT
>Contig872
ATGAAAGTTACCAAAGATCGAATTCGACTACACATATTGTTCACAATCATATATCCAACA
ATACTTGGAATATCCAAAACAACTCTTACCAACATTCAATCTCGCTTCCGGCTCAGTATC
CCTGCTCCATCTACTGCGATCGTCCCACAACGACAGAAACCATGGATGGTCGCACTTAAT
GCCATTGAACGTGGGACTCGAACTTGGTGCCATTGGTAGTACCTTTTGTTCCATTTTATG
ACCACTTCTTACGTTTCTACTTGAGTGTGCGTAATGTGGGTGAGTTTGCTCATTTACGCC
GTAAAAATAAGTGTGTTTATTCAAAAGTGACGGATATCAATACTGTGTCAATCTATTTAT
GTATAATACAATATAATTTGCTTGTT
>Contig873
AGCATAGCTGAGCGCCCGCGTCGAGAAAGAATTGCAGAAAGAATGAGGGCTTTACAGGAA
CTTGTTCCCAGTTGCAACAAGACCGACAAGGCAGCGATGCTTGATGAAATTCTTGATTAC
GTGAAATTCTTACGGCTTCAGGTCAAGGTTCTTAGCATGAGTAGGCTTGGTGGAGCCGGT
GCAGTGGCACAACTTGTATCTGATGTCCCGCTGCAATCTGTCGAGGGTGATGCGAACGAA
AACGGATATAATCAGCCAGCATGGGAAAATTGGTCAAATGATGACACAGAACGTGAAGTA
GCAAAGCTCATAGG
>Contig874
GGAGAGAGATAGTTTGATGGCTAGGATGGTGTTGAGAACATTGATGCTAACCGAACCATG
GCTCTTATTGCCTCCTAGTACCCGTGGCACTTCAGTTTCCTTATCCAAAACCTTAACTTC
AAACTCAACCTGTAGATGCAAAATTAGGAGTACTACTAATGTTAGAAGAATATGTCATAC
AAGAATCAATTGTTTAAATGATCAAAATGAGAATAATGTTTCATCGGATAATGATGGTGA
CGTGGAGCCTCCTCAAGAAGCTGTTCTCAAAGTTATCTCAGAAGTATCAAAGACCGAAGG
TAGAGTTGGACAAACCACAAACATGGTACTTGGAGGTACGGTCACGGATGATGCAACCGA
CGAGTGGGTCACTCTTGATCAGAAGGTAAACACGTACCCAACAGTAAGAGGGTTTACAGC
GATCGGAACTGGAGGTGATGATTTTGTGGCAAGCTATGGTAGTTGCCGTCGAATCAGTCC
TTCAACATCAAATTCCACAGGGCCAAGTGGAAGCAGAAGATGTCATCTGGAGGGAAGTAT
GTGTCAGTGAACATTGGACCCGTTCAAGTCGTTTCTAGTGAGCAGGTTCAAGCTGTATAC
AATGCTATGAAGAGTGATGAAAGGATGAAATACTTTCTGTAGCTTATCTCTTCAATTTTA
GGAAAGTCAACACTTCAACTTGCATTATGAATCGCTGCAAAGGGCTGTTTTGGGAATCAA
AGATTTGGACTGATGGTTTGCG
>Contig875
GAAATGGCTCAGGTCCCCACGTTTCCATTGAAAGTGTTCTTCTTTTGTGAAGTGGAACCG
AAAATTGGGGGAGAAACCGCCTATAGTATTGAGCCATGTGATATATGATAGGATGAAACA
GAAATACCCTGAATTCGTTGATCGATTGGAAGAACACGGGTTGATCTATACGAGGGTACT
AGGGGAAGGTGACGATCCCTTCATCCCCAATTGGTCGTGGATGGGTGTCCACATTCATGA
CCAAAGACAAGGCGGTAGCTGAAGAAAGGGCTGCAAAGCTTGGAATGAGACTAGAGTGGA
CAGATGATGGTGTAAAAACAGTGATGGGACCTATTCCAGGCAATCAAATTTGATGAAACG
AGGCAAAGGAAAATATGGTTTAACAGCATGGTGGCAGCCTTATACTGGCTGGGAAGATGC
AAGAAACGACCCTGTGAAGGCGGTGACTTTTGGGGATGGGTACACCATTACCAGCACATG
TCATACACGACTGCCTGAAAATCTTGGAGGAAGAAAGTGTGGCGATACCTTGGCAGAAGG
GCGATGTTTTG
>Contig876
AAGGTTTCACTTCTAAATGTTGTAAAAAATTTAAATTGGCGCTAAAATTGCCCTAACAAA
TATTTCTCTTGGTTTTATTACAAATTTATTGTCAAACAAAGCAAAACATCAAGCGTAAGT
GTATTCGCAACGGTGCCTTCATATACCCCCTTACACTTAAACCGAACATTTGTCCCCAAT
GTTCAAATAGAAGACGTAAAAGTAAATAAAATGAAAGAATGAAATCAAATACTCCCCTGA
ATCGTTTGATGTGGATAATGAAGTAACACAGTTAGATCTTCTTCCAAGAAA
>Contig877
TCAAGTTCTTATTTTTAATCTAAATCAATTTGCAGGTCACCCGTGAAAATAGTTGAAGGA
TAACATGAATGTTCTCAATTGCCTTTTTTGTACATGAAGATGAGCAGATTGTGACACATA
ATGGTTGAAGTTAGAATATCATGTACAAATATACACCTTTGTTTGGGACCTTGTAGCGGC
TTTTCAAAGGTTCTCAGTCTACCACTACATTTCTCTAATAGATGCCATTTTGCATGTGAT
ATGTGAAATATTAGATCCTATATAATGATTATTTTTG
>Contig878
ATTACACATGGCTTTTTCGGGTAGGAGACCGACCCGGTTTGACCCGGATTCTGAAGATAA
GGATCCGATGGAAAGATATGTGGAAGGTGCAACTTAATGAGCTAACGAGAAGGAGTGAAG
TGAACCAGAATAAATCGGGTCGGGCTCAGGGGATGTCATGGGCAGCCCGGATCCGGAAGC
AACGGGTGGAGTCATATGTTGATGGGTCGGATCAAGGCCTATAGCTCAAAAAGCTCATTT
GTTTATAATCTGTATCATGTAAATTTTAAATACGTGTAGTTGTTTAGGTTGTAAATATTT
GACTTGAAAGGATGATCGACTTTGTACTACTTAAAATATGGACCTTTTCGTGATAGATAT
ATCAGCAAATGTCATTTTAGCTCTCTTCTGGATGATATATATACCATTTCTAGCGGTTAA
TAAAAAAAA
>Contig879
ACTGAGATACCGAGGCGTGTGTGGAGGCATTGCAGCAACTGCTTGCTGGATATGTAACCT
TATTGTGTCCCAGTCCTTTTATCATTAACTGAAGCCATTGGGACCTCGATGACTTTCCTT
GGTTTCGGGGTGATAACTGTCGTGGCATGGTATTTGTGCTCATTTACGTGCCCGAGACTA
AAAGGTTTACCAATTGAAGATGCAGGAGTAAGCAA
>Contig880
TACAAAAGTACTTCGTGTGATCATAATCTTTTTTGGTCATACTGCTCAATTGTGTGACAT
ATATTTGTCACATATTTATATCTATAGTGTGACTAATGTTTCGAGCTGATTTGTATCGGT
CACACGTCCCGAATTAAAAGTGACAAAAATGTCGAAAAATATTTACTAGTTACCCTCTAG
TCACATATATACACAAATGCGTGACAAATATTTTGCGAAATGGTCACACAAGTCGGATCA
AGTGTGGATGTTTATTTAAGGCTGGTACATTTAGTCACGTAAAAATGTCACCGTGTGACC
GTTAAAAAATGACCATGTGTGACGAAAGGTCATTTTTGGCCTAGTGAAGTAGTATAAAAC
AAATACTTACGCATTAAAGTTTGATATAAAACATCGTCTACGTGGTTGATTAATATGAAG
CGAACACGGCGGGGTACAAAGGTTCTTTGATGTGACAAAGATGACGAATACACTAAATAC
ATAATAAGCGTTGTTGTACAAATAATTTTT
>Contig881
ACACACAATTCTCAAGAAGTTCATAATCTTCTTCCCAAAACAAGTTTTGATGCCATCTCG
GGGTTCTCCAGTAACTTCTTTGAGGTGAGGAATCCAGCAATTGTCCATGTCTGATACAGA
CGAGCTTGTTTCCCAATAAATCTTCCGTGTCTCGTATCATAATATTCAGGCCACTCATCT
GCTGAAAGCCTCTTCTCCGCTAGAGCAATTGCTTTTCTTGCAAGTTCTGGCCTCTTCATC
TTGATGCAAGCAAGTGTGAACTGCCAAAGGAGTGTAGGCCAGGATCCGCCATTGTGATAA
GACCAAGGGGTGTTCTTAGGATCACTTCCAGTGATTATACGCCATTCTTCAATAACTCAA
GTGCAGGGTAGCAGATCTTTAAAGGCATGTTTGCTACAAGATCATCCCATTTCTCTTCAA
TCACGTTCAATATACTGTCATTCTGTTTTGGCGTACCCA
>Contig882
CTATAGGGAACACGGGTTGGTTTTGTTCAGTTTGTGGAGCCTGCTGATGCTGAAGAAGCA
AAGTACCAGATGGATGGTCAGATTCTTCTAGGCCGACAATGACAGTTGTTTTTGCTGAGG
AGAATCGGAAGAAACCTTCTGATATGAGAGTTAGAGAGCGGAGGAGTGGCAGCAGATTTA
GCAGTGATCGTAGGCGGTCACCTCCCCTCGATACTACTACGCTCACCTCGTTATGCCCGT
TCCCCACCTCCT
>Contig883
TATGTACAAAACACATGTGCACTCTTGTCATTGCTCATCGTACTCGTACCTGTAACAACA
ACCAATTAATAAACGAATTATTTAATCAAAACATCTAACGAAACACATATGCACAATGTA
TTTCTAACTTGTTCACAAGAGACCATTTTAAGAAATTAGACGGAACC
>Contig884
GTTAAATCCTCACATCTTCATTTCAATGGATTTTTACCGTAAACCTATTGACATATCTCC
ACCAGCAATATCCTTATTGCTTGTTGCGATTTAGCAAAGCTTGAAATGATAGATAAAGAT
CCTTGTTATCATTCCCAAATATTTCTTCTGCCTTCCTCAATATCTCCTCGCGAGATTGTC
TTTGAGCATTTAACTCCTTTATATTTGCTAAAAAGGCGCTGAACTGTTCATAAGATAGAC
GACTCCTTGCTTGACGAAAGACCTCCTTTCCATCAATCTTATTCGTACGGCCTGGTATTG
GGGGACCACGAGGAGGAGAGTTTCCAGCAGAAGATTTGTTGACTTGATGAGTACCATGAT
GACATGCCACCAGTACGCCCTTCATGATGAATTTTTTGTTGGGGATGTAGCACCAGAAGC
AGAATACTTTCTAGGTGACACGCTTGTAGGGATGATCCTTTGGTTGGCTTATAGTTTTTG
GCGTATTTGTTTTAGAATTCATGTTAAAGGAAACTGGGACGTGGAACTGAGACACGAAAC
AGGGG
>Contig885
GTGTCAAGACGACCCAGAAAAGTCGAGATTGCTGAGCCAGGCCAAGAAGGCCCGAAAGAA
GTGGCTGCAGAGAAAGATGAAAAAAGAGGTAACCAAGAAGCTTTCTGCAGCCGCACCACC
ATTTGTTCCGGTTTTTGGGTCACTTCCAATACCCTTAAATGACCATGTAGGAATATTACC
GCCCACCTGTCAGCATACCTAACATGGTCACAGTCAACCCAGCCCGTCGATCACCACATC
AGTCAGCAACATCCAGGGTTCCATATGGTCCACGTCTTTCTGGTGGATATAACCGATCCT
CAAACCGGGTCCCCACGTAATAAACCGGCATATGACCTTGTGGTGGATGGTAGTCAGATT
AGTCCTCCAAGAATTATGAACCCACATGCAGCTGAATTCGTTCCTAGTCAACCTTGGGTT
CATAACGGTTACATAGTTTCACCGGAAGGGTACCCTCTTGTTATAAATGGGTTCCCATCT
GGTCAAACTGGTTACCCCGTGTCCCCAGTTGACT
>Contig886
AAAAATGGCAGTTGAATTCATGGAGACCATAAACCAATCCATAACAGCCTACACCGGCCT
CTCACCCAACACCTTCTTCACAGTCAATCGCCGCCGCCATCGCTGTCTACTACATCTTCT
CCATCATATTCGGCGGCGGCGCCGACA
>Contig887
ATTTTACAGGCAGCGGAAACTAATGAGACTAGCAAAGATGATGATGCTATGAAGAAGGGG
AATGCGGACAAGATAAAAAATGGTAAAGACAAATGTAGCTAAAGTGAAGGTAAGATTTTT
TTTCTTTCTTTTTCGGGTCAGAATAGTTTAAATTTGTAAGGAGGATATGGCTCACATTTT
GTTCATCGCTTGATTTTCTAAAAGTTTATATGGGCCGACCATTTATAATAGGAAATATGG
TGCTTTTTTGAACG
>Contig888
TTCGGGGTACCATAAACCCTACTTGTCTCAGCCGCCAAAATGAAGTTTAATATTGCTAAT
CCCACCACTGGCTGCCAAAAGAAGCTTGAAATTGATGATGATCAAAAGCTCCGAGCATTC
TATGACAAAAGGATCTCGCAGGAAGTTAATGGTGATGCCCTTGGCGAGGAGTTCAAAGGT
TACGTTTTCAAAATCATGGGAGGATGTGACAAACAAGGTTT
>Contig889
TTCCCGAAGGTCATCGCCAGTGAATTGCAAGATTAGTTTCATAAACATCTAATCATGAAG
TTATCAAAGGTATCAAGAGGGCGTAATGGAACAAGTTTATGATGTGTGTCATGTAATATA
ACAGTTTCTCTCTGTTTTTAGACAATAATTAAGGAGTACCTAGCCTGTTGTATAAAGTGA
GAAACTAGTCACAGTAAACCTTATTGTCTGCTATTCTGGATCTTATAATGTTGTTATGAA
AGTTATT
>Contig890
TGCCCAGGGTGTCCACGGTCATTTGACCAAGTAAGTCCTGAGGAGATCGGTGCTGGTGAC
CAAAGGTCACATGTTTGGGTATGCTACTGATGAGACACCCGAGCTTATGCCTCTTACCCA
TGTGGTTCGCAACTAAGCTTGGTGCTAAGCTTACTGAAGTGAGGAAGAACAACACTTGCC
CATGGGTTGAGGCCTGACGGTAAGACCCAAGTCACCGTTGAGTACATCAACGAGAACGGT
GCTATTGGTTCCTACCAGGGGTTCACACCGTTCTTATCTCCACCCAGCATGAACGAGACT
GTCACCAACGACCAGATTG
>Contig891
TCTTTTATCGCGGAATTAGACCTGCTATTAACGTCGGCTTATCTGTCAGTCGTGTTGGGT
CTGCCGCTCAGTTGAAAAACTATGAAACAAGTCTGCGGTAGTTTAAAACTGGAATTGGCA
ACAATATCGCGAAGTGGCCGCCTTTGCTCAATTTGGGTCAGACCTGGATGCTGCGACTCA
GGCAATTACTCAATAGAGGTGCAAGGCTTACAGAAGTACTGAAACAACCACAATATGCAC
CACCTCCCAATTGAAAAAAAAATTGCTGTCATTTATGCAGCTGTCAATGGATTCTGTGAT
CGAATGCCACTAGACAGAATTTCTCAATATGAGAGCGCCATTTTAAAGAGTAATAAAAAC
AGAATTA
>Contig892
GATGATTCCAAAATCAAATAAGCACTTAACCCGCATATAAGCTTAAACAAACACCCCAGC
AACTATTTTTACCAAACATACCGCCAATACCTCCACACTCTCACGGTGGCGCTCACCATC
CACCACCACCACCACGTACGGCCGTTTCATCATCATCATTATAAACCTAATATTCAATTC
GACACGATCCTTCAATAAAACCTTTAATTTTTCTCCAGATGTTAGGTCTAT
>Contig893
ACGCTTCAGAGATACGCAACGATAAGATCTAAGGAAGCAATTTCCTTGATAGAAAGGCAA
ACTCAGGCTCTATTTGGCAGGCCTGATATTAAAATTTCCGAAGACGGTTCCTTAGGTGCA
TCAAACGATGAAGTGGTTAATTTGTCATTCTCTGGATTGACAATGCTGGTTCTTGAGGCG
GTCGCTTTTGGATCGTTTTGTTGGGATGGAGAAAATTATGTGGAATCTAAGTACCAATTT
ATAAGTAAGCTAGAAAATTCATTTTGTTAAAGCCTTTATGTAGAAACCGGCAATGATGTT
TTACTTGTGCCATTTGTTGTAACAAATATACTCCAAATACTTGGATCTCAATGGTTAGCG
TTTAGGACCACACTTTGT
>Contig894
CATCGGGTGTCTGCTCAGCTCGAAGACGACGCCCATCAAACAAGAATGCAATAGAGTTGA
TTTCTACAGATTGTCGGTCACAGTAAGCATTCATCAGCTTCTTCAATTGTGTGTTACGCT
TGATCCTGAAGAATACCTCATTTCCTTCCTGGCTTTTGACTTTGAGATTGATGTGAACAC
CCATCAGCAGCAGGCTTCTTGTCTTCTCCGTTAGCCGACATTCTTTTTTTTCTTTCTTTT
TTTGTTTTGG
>Contig895
TCAAGTTCGGTGAAGCTGTATGGGTTCAAGGCTGGTGCCCAAATCTTTAGCGAAGGTGGT
CTTGACTACTTGGGAAACCCAAGCTTGGGTCCATGCCCAGAGCATCTTGGCCATTTGGGC
TACCCAAGTGATCTTGATGGGTGCAGTTGGAGGGTTACAGAATTGCTGGTGGGCCATTGG
GTGAGGTTGTTGACCCACTTTACCCAGGTGGGTAGCTTCGACCCATTAGGCCTTGCTGAT
GACCCAGAGGCTTTTGCTGAATTGAAGGTGAAAGGAGCTCAAGAATGGAAGACTAGCTAT
GTTCTCCATGTTTGGATTCTTTGTTCAAGCCCATTGTAACCGGAAAGGGACAATTGGAGA
ACTTAGCTGACCACCTTGCTGACCCAGTT
>Contig896
TGAATTAATGCAACTCAAACCGTAAACAAGAGTTTGTTCTTTTCTTGGTAAAAAGAATCA
AACTAAGTCTTCCTTCCCTTGTAAGAAAGAGACTTGTTCCTATCCTTTTTCTTTATGAGG
AAAAGCTATAATAGGAATATTTGAATTGTCCTAATTCTATTCAAACTCAAAGCATACATA
CTCTAGAAATCGTGATGTCTTGTAAACGTCAAAACGGTTAAGTATGTTAGACACATCTTA
TTCTTTCAATTTAAGTTTATAACCCTAGTTACGGTTTTGAAACCTTGAAGAAATATAAGA
TATTTGGATAACTAGAGAACACATTTTCTATAGCTACCAAACTAAGTTTAAATAATTAGA
AATTGGAAATATCAATACACCGCAAAGTGGTAAAGGCAATTACTAGCATGATTACCTAGC
AATGTGTCTTAACCCAATAAACATGGAGGAAATGCATGCCTATTTTTCAAGTTAAAAATG
TGGCTAGCCCGTCATCTA
>Contig897
GAGTGAATAGCACATGAAACACAGTACTGCATCTTCACGTACAGCTTGGGAAGGGTGTAC
TGATCAAAAGCACAAGCTTCTTGAACATCCCTAACAGCAGCTTGTTCAACAATGTTCCTC
ACAAGAAATCGCTTGATAGCCTTGTCCTTGGGGCAGCATTTACCGCAGTTGGAGCAGCGA
ATGGGTTTGACGTGACCACGACCATGCTTGTTCCTTCCTCCATTTCTTCTCTTGAACGTC
ATGTTGCTGGTGTCTTGCTCTGCGCCGTCAGCTGTGGTTCCCCGA
>Contig898
TCGGGGAAGCTTGATGTTCAGTATCTTCATCCACGAATTGCAATTGATTCCAGTATAGGC
CTGAACCCATCCCCAGTTTTAAATGTTGCTGCAGCAGTTGGCAACAAGGATTTGCTTCTT
GGTGGTGAAGTTGGATTTGACACCGCCTCTGCTTCTTTCACCAAGTACACTGCTGGGATA
AGCTTTAACAAACCCGATCTTTCTGCTTCTCTTATGCTAATGGATAAAGGGCAAACATTG
AAAGCTTCATATGTACACTCTGTGGATGCCTCACACAAAACTCAAGTTGTTGCTGAGATG
ACACACAAATTATCAACGTTAGAGAACAGTTTTACAATCGGAAGTGCTCATGTTCTTGAT
CGCTACAACATTGTCAAAACCAGGTTTTCAGACAATGGAAAAGTGGCAATGTTATGCCAA
CGAGAATGGCGACCAAAGTCATTAATAACTTTTTCAGCAGAATACGACACCAAGAAGACT
GAAGTAGCTCCTAAATGGGGTCTTGCACTAGCTCTCAAGCCTTCATAGGGTTCGGCTGGA
TCTCTTCCATTTACTGTCATATTGAATCTTTGTTAGAAGCCGCATAGTCGGTAAGACGAT
TGAACCGCTTTGG
>Contig899
TTTCAATCCTGGTTCTATCGAACCGTTGGAGGGACCAGAAGAAAAACTAACATGAGATAG
CCGATTCTATCTATCACGATAAAACATTAACTTTAAGGCTTATCAGCGAGCTATGGTCAA
GTCAATGACTGCAGCTGCAAGTGTACCTCACTTCCATTACGTGGAAGAACTAAACTGTGA
TGGGCTTGTACAGCTTAAAACAGCTTTCCAAAAAGCGAACACTGATCCAGATCTCAAGTT
CACGTTCCTCCCCATATTGATAAAGTCCCTTTCTTTGGCTTTGACTACACATCCATTAGT
CAATAGTACCTTCAATTTGGAAAATTTATGAAGTCACCTTAAAAGGGCATCACAACGTTG
GAATTGCCATGGCTACACCATCTGGAACTAGTAGTACCAAACATCAAGAATGTTCAATCT
CTTTCCATATTGGAGATAACTAAGGAGCTATCACGCCTACAAAAGTTGGCCATGGCAAAC
AAGCTCCCCCCTGCAGATATATCTGGTGGAACCATAACTCTGAGCAATATTGGATCGATT
GGTGGGAAGTATGGTTCACCTCTCATTAATGTTCCTGAAGTTGCCATCATAGCCCTTGGT
CGAATTCAGAAAGTTTGCTCAATTTAAGGATGATGGAACCGCTTACCCAGTCTCTATTAT
GACAGTGAACATAGCAGCCGACCCATAGAATTCTTGATGGAGCAAATGTGGCACTGTTCT
GCAAAGACTGGAAGCTGTACATCGAAAAGCCGGAGTTGCTCTTGCTGCATATGCGATAAT
CTTGCACTAACTTCTTAG
>Contig900
AGAAACAAAAATACTTGAAATGGGTTGTTCTTGAAAAAACAAAGAAGTTGGTTACAAGGA
AGTTGCTATATATATAAGGTGGTGGTACACATTTTTGACTTGGTAAATATGGCAACTGCA
ACTTAACCTAGCTAGCTTATATGAAAAGTGTGTTACATGAGGATAATATTAAAGATTAAG
CCACTAGACATACATTAATGAATGAATGAATGAATGATATGCAACAAGAAGACTCGAGAA
AGAAGATAAGTATAATAAAGATATGTCTAGTTGAACAAGAGTGCACAACTTAACTTAATA
ACAAATGTACATACCCGAA
>Contig901
AAGTACGGAAGCAATATAAGAAAATTGTATGGTTCAGTAGGAGTGTTGGAGAAAGCAATC
ATTCGTTGGCGTCTTAGACGGAAAGGCTTTAGAGGTCTTCAAGTTGCACCAAGTAATGAT
AACGAGGAAGATGATAAAAAGGAAAACATTGCTGAAGAGAGCTTCTTCCAAGCCAGTAGA
AAGCAAGCTGAGGAGCGTGTCGAGAGATCAGTTGTTCGGGTCCAAGCCATGTTTCGATCA
AAAAGAGCTCAAGAAGAATATAGAAAG
>Contig902
AAATGAAGTAGAAGAACTCAGATTCCAAATGAACAAATTCAAACTTGAAAAGGATCTTTC
TGATTCTCGAAGAATGAGGGGCAAGGGGATTGATCGAGAAAGATCTCTTGTTCTTATTAT
AAGATCGTGATTGGATCCGCATATGTTTGGTAAAGAGAATAATCTTCTCCTTTGAGAATA
ATCCAAAAACGGAAAGTGTTCAATTGGAACATGAAAACGTGACGAAATTGGTCCTAGTTA
CTCTTCGGGACGGAGTGGAAAGAGGGGAGGGGATTCTCGAACGCGGAAAAGGATCCAATA
ACTTCGAAAGAATTGAACGAGGAGCCGTATGAGGTGAAAATCTCATGTACGGTTCTGTAG
AGTGGCAGTAAGGGTGACTTATCTGTCAACTTTTCCACTATCACCCCCAAAAAAACCAAC
TCTGCCTTACGTAAAGTT
>Contig903
GTTCGGATCATACTGGATCAAGGATGGCAAGGTTGTTGGCGCTTTTCTTGAAGGTGGTGC
ACCCTGAAGAGAACCAAGCAATTGCCAAAGTTGCCAAGGCACAACCACCAGCCTCGAGCT
TGGGAGGTGCTTGCCAAGGAGGGTCTTGAATTCGCTAGTAAGATCTGAGAACTTGATACT
AATGGATATATAGGAGTTTGATTCCAGATAAATTTGAGTTTCTATTCATTAGCGCTCATT
GCACCAAACAAGTTGATCAATAACAATGTATTTCGGTATTTATGGTTTGCTACAGAGTGT
GTTCATGTTGCATTTTGCATCTTCATTTGGTTGTAATCTCTTATAATCAAACATTAAAGA
ACAGAAGAGTGTTACTGTAAAAAAAAA
>Contig904
CTTGACTCGGCGGATTGATCAGCAGTTGATGGCTCGGGTGCAGTTTCCGGGGTTTTGATG
GTGCCAACTTTGGCATACTTGCTCATGAACTTGTATTCCCAGTCTCTTAAGGCGTCAAGT
TCGAATAAACCAAGACCAGTGATGTCACCGTCAGGTCTTTCTCTTCAAAGGACATTTTAG
CAAGAGCTCTGCTAGCATCTTTCCCGGCAAACAACGCATAAGGACCACCTGGTCCATAAA
ACATCCTGCTTTGT
>Contig905
CATATCTCTATGCAAATAATTGGCTTATTACATTAGACCTACCCATAATAGTATCGCTTT
CAATTTCCTTATGTCAATGTGAAGAAAATCCAATCCACTTTAACGGTCTAAATATTTGTC
CAGACTTCCGTTGGATGCATACTCATATACAATTTCGACGATGTGAGTTTCTATCATTTG
TCACTCTCCAAACAGCATT
>Contig906
CCTCTGCCTAGTGTTGTTGAGTTTCATCAGATTTTGCGTGTTGTTAAAAATACCGAACAT
TTATTCTACTTCACTTGATATTTTCAAACAGCTATGTTCCCTTGGTGTTTCTGTTGATGA
TTTATACTATGAAAGCTCTAGTCGTCTCTTGCTGCAGATTGCATCGCACCAATGAAGCTT
TTGGCCGCCTTAGGCTGGAACTTGAAGCGGGCAGGTCCTAATATTCATGATGTCTACACT
TTTAACGGAACTA
>Contig907
TCGGGTATCCAACCAAAAAACCAAACAACAAAACAAAACAACAATGTCAGCAACAACAAC
CATAATAAACTGCCACTACCACTCACCAATAACCTGCACATCAACACCCATTAACAACAA
AACCAACACAAGACTCAACAAGTCAACAACCAATCCTACCCACTAAGATAATCTTACCCA
AACAAAAAACCTCTAAAATGGTCCACTGGAGTTGCTCCTGGAGACTATGGTGGGCCCCCC
AACTACCACTAAGCTAAGAAAGTACTGGGGTCCCTGAGAA
>Contig908
TGGCGTCTATGGAACCAGATGATTCGTTGGAATTGAATAACCAGGGAAGCAGGTGAACAT
ATAGGACCCTTCCCTGGCAACGTTTAGTGGGAGCTGTGATGCCAAGACAACTTTCGGTCT
CCGATATCTGGCAGTACATCCAAACAATCGAAACAAGGAAACTATGTTCAGTTTTGGGAA
GGTTATATAGAATTTTATTCAAACTTGTTTACTGTAAATTCCTGTTAAATACCCAACTTT
GATGCTGCATGGAAAACTAAATGCAGGTTACAAATGTGAATCGTTTACTTTATGCACAAA
AAAAAA
>Contig909
GATACAACAAAACACTTTATACAGTTTCTTCTTCATCTGTTAAAGATCATGGGGAATTTG
TTCTGTTTGTATCAAGTGGATCAATCAACTGTTGCTATTAAGGAGACTTTTGGGAAGTTT
GGATGATGTTCTTGAACCGGGATGTCATTGTGTGCCGTGGATTATTGGTAGTCAGATTGC
GGGGGAATCTTACGCTGAGGCTTCAGCAGTTGGATGTTAAGTGACAGACAAAACTAAGGA
CAATGTCTTTGTCAATGTCGTAGCTTCCATTCAGTATCGTGCTCTGGCTGATAAAGCAAG
TGATGC
>Contig910
GATACCACAAAATAACACAAACACATTAAACTCTCTTATTTCATTCTTAACCAAAACACA
CTTTACTTCCAATTCCAATCATGAGTCAGTACGCTCAAAACGATATTCCTGGTAAGTGTT
TGATTAGTCCCATAATCATTGTCCAGTGTTTCGAAATAATGGTTCACTTTAAATTTCAAC
CAAAGAAAAAGAGTTTTCGAAACATAAAGACATAATTTGTGAACACCTACGCTTTTCTTA
AGCTACAGTAATTA
>Contig911
TATCGCGACTGGCAAAACAGAAACTTCCAACCCTTAGCCACTATTTATCAATAATAGTTG
TATTCTTCTATAATTAGCAATTAACAATTAAGATTGACTATGCACTTTGAGGCGCGCCAA
TAAGCAATCCCAACTCCCAAGCAACTTTAATTCTTCAAGACCAAAAATATTCGACACGAA
AACAATTCT
>Contig912
GTGATCTTGATCATGATCATGATCATGATGATAAGGAGCTTGATCAATTTATGACACACT
ATGTTCTATTGCTTTGTTCTTTCAAAGAACAATTACAGCAACATGTTAGAGTTCACGCGA
TGGAAGCAGTTATGGCTTGCTGGGAGATTGAGCAGTCCCTACAAAGCTTAACAGGAGTGT
CACCTGGAGAAGGCACAGGTGCAACGATGTCTGATGACGATGAAGTCAGGTAGACAGTGA
GGCCAACTTATTTGATGGAAGTCTCGATGCT
>Contig913
CTGTCCAACGAAACTGGTTGACCGACGAAATAGAATTAACATTCGCCCTTGTGACATCAA
GCAACGCTCCTTTACATGACAACGATTACGTTAACTGCTAACATCGAGATCACATGCGGG
ATTAAAGGAGCCAGTGGAAATTTATACGTGAGTGGAATGAGTTTAACTGTCCAAGACATG
GATGGAAAGTGTTTGAGCGGAAATGACAGTTTGGTTTATTTTACAAGGACTTACGATGGC
TAAGCGACAACGTAGTGGTGGAGGAGAG
>Contig914
GAGACAAACAAGGATCTCCCAGAAGCAAAATGCTGTCTCGCATACTAGCCTCTAAACCCT
CCTCCTCAAAATGTTCTTGTTTCATCAAAACCCTACTTTCATCATCATCTCAATCTCAAA
ACCCAAGAACCCTAATAATAGCAGCTTCTTTAGCACAATCAACAGAAACTAACTGATACT
TCATCTTC
>Contig915
GGTGAAACGGTATGAGAAGGTAAGATTCTGCTTGATTTCCCTTGAACTGTAGTCAACTAG
TGCAAAGTTCATCAAGTATGACACTAATCTGGTATCCAATCTCAGGCTGCTAGTTCATTG
AGTATGATACTAATTTTTGAAGAAGAGGAGAAGAAACAAGCAAAGGCATTGAAGATTACC
TTGCAACCTTAATAATGCAGCCTGCCAGTTGAAATTGAAGGAATACAAACAGGCTGAAAA
GCCTTTGCACCAAGGTACTGGAACTTGAGAGTACAAATGTGAAGGCTTTGTACCGCAGGG
CTCAAGCCCACGATGAATCTAG
>Contig916
TCGGGGTACAATACAAAAGATAAGACACACACAACCCTCTTATCCTTCACTGAGGACAAC
CCAGTTCATAAGTGATGGCAGCAGCTGTAAGTTTCAATCTAGTTGGAGCATTTAAAGGTT
TTATCATTTGGTTCAAGTTCATCTTTTTTAAAAGGTGAATCTTGTGCTCTAAATGCGCGT
AAAAGTATCGTTTTCGGTACCCGTGAAAATGCCGTTAACGATACAAAATGCGCATAAAAG
GGAG
>Contig917
TTAGACATGAGTTTAAACTCAGTAAAATAATTTGCAGCACTAAGTACATCCATTATCTTA
ACCATTTATAAGATTTATATATATTTGATATTCATATTAAATCAACAACTTACGACTTAC
AAACCTTTTTATTTTGAGAACTTATATTTACTATCTAACTTTCCGAAGCTTTATAACAGG
CCACATAAGCATGTGACATAAACCTATGCATGATTACAAAAATGAACTTCTTCATTTTTA
ATTATCTCTAGGACC
>Contig918
CTTTTAACAATACCTTCTAAAAGATGGCTAGTTCAAGACGCTGAACAACAAAGTTTATTT
TGGAAAAACACCATCATTATGGGAATGTACACGCGGTAGAAAAATTACGTCAATCGATCG
AGATCTGGTATGCCACAAGTGAATATTTGCGACAAGAAATGAATCCTAATTTTCGGATGA
CCGATCCTTTTAATCCAGTCCATATAATGTCCTTTTTCGGGAGCCAGAGGAAATGCATCT
CAGGTACATCAATTAGTAGGTATGAGAGGATTAATGGTCGGATCCCCAAGGGCAAATGAT
TGATTTACCCATTCAAAGCAATTTACGCGAAGGACTCTCTTTAACAGAATATATTATTTC
TTGTTACGGAGCCCGTAAAGGAGTTGTTGGATACCGCTATCCGAACATCAGATGCAGGAT
ATCTCACGCGCAGACTTGTTGAAGTAGTTCAACACATTGTTGTACGTCGAACAGATTGCG
GCACCGTCCGAGGTATTTCTGTAAGTCCTCGAAATGGAATGATGGCGGACAGGATTTTTA
TCCAAAACATTTAATTGGGCGTGTATTAGCAGATCATGTATATATAGGTTCGCGATGCAT
TGCTACTAGAAATCAAGATATTGGAGTTGGACTTGTCAATAGATTCATAACTTTTAAGAG
CACAACCAATCTCTATTCGAACTCCCTTTACTTGTAGGAGTACGTCGTGGATTTTGTCAA
TTATGTTATGGCCGAAGTCCAGCTCATGACGACCTGGTCGAATTGGGAGAAGCTGTAGGT
ATTATTGCAGGTCAATCTATTGGAGAACCGGGCACTCAATTAACATTAAGAACTTTTCAT
ACCGGCGGAGTATTCACAGGGGGGTACTGCAGAACATGTGCGAGCCCCTTCTAATGGAAA
AATAAAATTCAACGAGGATTTGGTTCATCCGACACGTACACGTCATGGACATCCTGCTTT
TCTATGTTCTAGAGACTTATATGTAACTATTGAGAGTGAAGATATTATACACAATGTGTG
TATTCCGCCCAAAAAGTTTTCTTTTAGTTCAAAACGATCAATATGTAGAATCAGAACAAG
TCATTGCTGAGAATTCGCGCGAGAACATCCACTTTGAATTTGAAAGAGAAAGTTCGAAAA
CATATTTATTCTGGACTCAGAGGGCGAAATGCACTGGAATACCGATGTGTACCATGCACC
TGAATTTACATATTGGTAATATTCATCTCTTACCAAAAACAAGTCATTTATGGATATTAT
TAGGGGAGCCCTGGAAGATCCAGTCCAGGCCCCTGTTCGATCCATAAGGATCAAGATCAA
ATAAACGCATATTCT
>Contig919
CTGGTGCGGGTTGGTTCTGGGGAGCAGAGTATGGGGACTGTTTTATGCTGAAAAGAAGTG
AATTGCAGTATGGTTCTTTGTATTTCTAGTGTTTTCAAGTTATGAACTTTATGTTGAAAT
AAAAAAGACTGGTGCCTAGGCTCAGATGTCTTGTGGTTGAATCTTAGTACTCTCTCTTTG
TTGTAGAATTATTGTCGTTGGTTGCTGATGTTGAATGAACTATACTCGCTTTCT
>Contig920
TCATCATCTTCACCAGGTGAATCTAAGGTAGGTGACAGTGGAATCAGCAGATCAATTTAA
TACTGTACTTCGCAAGGTTCAAGATGAATCCTTGCCAGCAGTCTTCTACTTCACTGCCGC
CTGGTGTGGGCCATGTAGGTTTATATCTCCACTTATCGGGGAGTTGAGTGAGCAATACAC
TAATGTCACAACGTATAAGATTGATATCGATCAAAGAAGGCCTAAGGGGTGCATTGGAGA
AGTTAGACATTGCTGCTGTGCCAACTCTTCATTTCTTCCAAGGGGGAAAGAAGGTGTCAG
AAATTGTTGGGGCAGATATTCAGCGACTAAAAACAACCATGGAGGATCTCTATAAGTAAT
TCTTAA
>Contig921
GAAAGTTATAGGTGCATAAAGGTATTCTATTTACTTACTCATCGATGAAGACAGGATTTC
ATTTCCCATAACCTCTTTCTTTGACCAATTCATTCTCTTTCTCCTTCTGAGATATTTCAG
ACGGTATTTCTTGCCTGAATATTTTCTTCCAGAGTCATTAAAACAGCAGGCACAGTTTCA
CTGGCTTCAGAGTTTATTTTGAATGAACACAGATTCGCCTTTCTCCTTCTGAGATATTTC
AGACGGTATCTCTTGGTTCAATATTTTTTCCAAAA
>Contig922
TCCGGGGACCCATTCATTCATCACATATTATCTTTCTTTCTTGTTACAACCATTTAATTA
AGCAAGAATACTACTGCTAGGCTGCAAGCTCTTTTGTAACAATCATGGAATTGAAAAAGA
TGGTACCAATGGTTTCTCGTAGCGGACGAAATTTGCAACGTTACAATAAAGGCCAACAAC
GTCAAGTTGTTGGATGTATACCTTACAGAATTAACAATAATAATGCATTGGAAGTACTTG
TGATCAGTGCACAAAGAAAAGGCAAAGGAATGTTGTTTCCCAAAAGGAGGCTGGGAATGT
GACGAAACCAATTAAAAGAAGCCGCGCTAAGAGAGTCGATAGAGGAAGCTGGAGTATACG
GAAATAGTCGAGGGAGAATTGGGTACTTGGTGTTTTAAAAGC
>Contig923
CTTTCAAAAATGGAAGCAGAAGAAAAGGGTGCATATGCCGCTATTTGGCTGGACGAACAA
GGGTTCGTTGCTGAAGGGCCTAACATGAATGTGGCTTTTGTTACACAAGAGAATGATCCT
TTTAATGCCTCGTTTTGACAAAATACTTAGTGGGTGTACAGCGAAGAGAGTTTTAGAATT
TTGTTGGAGATTTAGTAAAAGAAGGAAAAGTTAGAGGGGTAAAAGTGAGAGATGTAACTG
TGGAAGAAGGGAAAAGATCAGAAGAAATGATGCTGATT
>Contig924
CTTGTAAACTCAATCTGTACTTTAAATTATGACAATCGGATGATCATGTATTTTATATAT
CTGCTTTTGGTACATTGTTTTATGAGCTCAACGATCAATCGTTGGAATTAGCAGATGCTA
TATATTAGAATGAAAATCCTGCCGTTTTGTAAGCTAGTAGACTAAATTTGCGATTTTACT
TGCAATTCCTTTAAACTTATGTAAACATAAGGTCAGGGTTTGAATGTACTAAAGAAGTTT
TAATAACATTGCGTCAGGGATAAGCTCGTTTATCTTGTT
>Contig925
GATACACATATGCATCACAACATATTTTGATCACTTGCATCATAATTCACATCCATTTTA
TAAAAACATGTGGGATCTTAACGGATCACCCGATCTTAGACCTTCAAACCAACAACAAGA
AATCAAACAACACTTGTTCTGATCATACCAACAGTAAAGGTAAAAGGGTCGGATCCATAT
CAAAACTCAAGTTCATCCATAGTAGTCATGGAAGAAGA
>Contig926
ACGAATTTTCAAGTGGATGAGATTGGTCGAGTGGTCTCAGTTGGAGATGGGATTTGCACG
TGTTTATGGGTTGAACGAGATTCAACCGGGGAAATGGTTTGAATTTGCCAGCGGTGTGAA
AGGAATAGCCTTGAATCTTGAGAATGAGAATGTAGGGATTTGTTGTCTTTGGTAGTGATA
CTGCTATTAAAGAAGGAGATCTTGTCAAGCGCACCGGCTCTTATTGTGGATGTCCCTGCG
GGAAAAGGCTATGCTAGGGCGTGTGGTCGACGCCTTGGGAGTACCTATTGATGGAAGAGG
GGCTCTAAGCGATCACGAGCGAAGACGTGTCGAAGTGAAAGCCCCTGGGATTATTGAACG
TAAATCTGTGCACGAGCCTATGCAAACTGGGTTAAAAGCGGTAGATAGCCTGGTTCCTAT
AGGCCGTGGTCAACGAGACTATAATCGGGGACCGACAAACTGGAAAAA
>Contig927
CGTTGGACGTGAAGCGATTGCGCGGGAAAATCCGGTTGTTAGGGCGGCGAAGATACTCAA
AGTTTGATTATAAATAGTTTCGAAAATGAACGAGAAAAACGACGTCGTTTTGGTTGGTTT
AGATGGTTTTATATATGGCGAGATATGGCGCCGAGGAATGAGAACTGTTTGTTTGTGACT
TTTGTGTTTATATTGGTTTATAGATTTATATGATTTCGGTTTATTTTTCATAAGCTTAAA
TTTTCGGATTATTTAGAGTTTTGTAGCGGTGTTTATTTCGGTTTATATAGCTGGCTTATC
GCGTATACTACTAAAAAACCACCACCAAGGTGGCCTAGTGGTCAGGCGTCGTTACAAGAG
TCTCATGTTTAAACCTCACTAGGTAAACATAAACATCTTGGGGGTGGCTAGGGAAAGGGT
TTGGAAACGATCACGGGGATACCCCGGATAGCCCGCGT
>Contig928
TTAAGGGTGTAATTTTTCAGACAAGCCAAAACCGAAAGAACCTTTGTATCCAGAAACCAA
GTACAAGCTATTTGTTGGAAATCTTTCGTGGTCGACCACATCCGAGAGTCTAACAGAAAT
TGTTTAGTGCACATGGTAATGTAGTTGGAGCACGGGTTCTATATGACGGAGAAACCGGAA
GGTCTCGTGGGTTATGGCTTTGTGAGTTACTCCACACAATCTGAAATGGAAACAGCCCTT
CAGGTTCTTAATGGAGCGGAGCTAGAAGGGCGGTCATTGAGAGTTAGCCTAGCAGAAGGA
AAAAAAGCAGTAAAGAGTCACTATGATTCAAACCTTCAAGTTCAAGCACGATTCAATACA
GACAATCCACTTGAATCTGTCGTTTGCTTAATACTCACTTTTGATGTGCATACTGCATAC
TCTTAGCATTTTATCAAGCTAGTCCTTATTTAGAAAACGAAGAAATCAACCGAGGCATCA
TATTGCAATGAGAATAACAGTTCGCCTAGGTCACAACTAATATGCTTTTGTTCCAGTTTT
CTCAAGATGCTCAATTTACACTTGTGCGTTTTCTGGCCAAATAGTCATACATAAAACTGA
TACACAAGGTTGCTTACTGGTGCATAGAGTGTACTGGTGTGTACAATGCTTGTTAAGGTG
TCTATTGCAAATGCCAAAGTTTACAAGTTATATTTTGTGTCTTGTCAATTTTATGTCAGC
ATATCTATTAACATACATACTGATAATAGATTACTTTGTTAGG
>Contig929
TTAATAATGATGAAGAAGAGGGTCGGCGTGTGAGAGCATTGTTACCGATACCGATGCCGT
TGGCAATCTGAGCAGCAGTTGTCGTGGCCATTGATTTCGGACCATACAATAAAATCCTCT
TAAACCAACCAACCCAGATAACAAAACCAACACT
>Contig930
ATTGGATCGACACAGCAGATAAACAACCTTGCATTGGTACCGGTGGAGCGATTCCATGGA
AGCTTCATGTTACAGGAAAGCTTTTCCACAGTGGTATAGCACATAAGGCTATTAATCCTT
TTGAGCTAGCGATGGAGGCACTCAAGGAGATCCAAACAAGGTTTTACAAGGATTTCCCTC
CTCATCCTAAAGAACAAGTTTATGATTTTGCAACGCCTTCAACTATGAAACCAACTCAGT
GGACCTGTAAGTTCCTTAAGAAGGAAAAATATATTGAGTTATGATTGATCCGTATTTTGC
ATATTCATTTTATTATTTATTAAATATTACAGATCCAGGAGGTGGGATCAATCAAATTCC
TTTTGAATG
>Contig931
TCACAATGTTTACTTTTTATTTTTGGTTCTATGAAGATGCCGATTGAATTTGTTGTGCAA
CTGATCCACCACGATGAGTATCCTGAAGTGCTTTTACTCCCTGACTCCTTTGAAGAGGAG
GCATACAATGGAAACAAACTTTCTGTATCTGTCTGGGCTGGCAAGGAACCGGAGAAAGGT
TTCTATTTTCAGAGATCGGTTTGGAGTTTTTGGGATCCAAGGCAAAGTTTGGGATGAATT
TGTTGAGGAGAACCTGAATGATGATTTAAAACTACTCCACTTTATAGAGGAAGGGATGAT
TCATTTTATGTCACAGGATATGATGATGATGGGAAACAAATTGGAGGATATGGATATGGT
AATCAAGGTTATATTCGGTTTCAGTCACGCGTGTCACCTTACGAAGACTTAGGCATACCC
GCGTA
>Contig932
TCGGGCTAGCAGCGAATGAGGAGCTGAATTCGCGTGAATTTCCGTCACTTCATGATAAAT
AAGCCCTAGACTCTCCTCCGAATATCAATACATCTCCTGAGCTTAACAAAACCTCTTTGG
TTTCCTTCGCATCTTTATCTTTGTGACTACAATACAAGAATTGGGCAGAGTCGCCAATAG
AGATAGAAAACCACGGGCAATCCTTTGTCCAAAACTATCTGAGCTCTCATCACGGTCCTG
CATTAAAAATTTTAAATATATAAACGTAAAATATACAGAATACGTTTATTAAG
>Contig933
ATGGCTGCAATATATGCTGGTTTTCCCAGATACCGTGCCTATCAGAACAGCGAACAGGCA
ATGTTCATCTGGCCTCCAGGCAGTTGCTGATGTAGCGGCTTATATAAAAGCAGGATTCTA
TTGACATAGGTATCGGTGCTGGTGTAGAATCAATGAGCATTGACAGTATCGGGCCTATTT
CGAAAGTCAACCCAAAAGCGGACAATTGCACAAGCCAGAGACTGTCTTCTTCCTATGGGA
ATCACATCTGAAAATGTCGCACAACGTTTTGGTGTGAGTAGGCAAGAACAAGATCAGGCG
GCGGTCGAGTCTCATAGACGTGCTGCTATAGCAACTTCATCCGGGAAGTTCAAAGATGAG
ATTGTTCCTGTTCATACCAAGATTGTAGACCCAAAAACAGGAGAAGAAAAGCAGGTTATA
ATATCTGTAGATGATGGTATTAGGCCAAAAAACAAACTTGGCGGATCTTGCAAAGCTAAA
GCCATCATTCAAAAAGGATGGTACAACAACAACAGGAACTGCAAGTCAGATTAGTGATGG
TGCTACTGCAGTCCTGCTCATGAAAAGAGTGTGG
>Contig934
AAGTACACTCAAGATTACAATGTTTGAAGAAGAACTTACCTCTTCACGAGTCGTTCAGGG
TTACGTTCTAGTACTGCATTGATTCCACTTGGTAGACACCTCAAGAACCCATACGAAAGT
AAACCACGACTCACAAAACAGTGCTATGAGCCATGGGAAGTAGCGGTCTTGTTCTTTGAA
AGAGATGACTCGATAAATAAGTAAGGAGACGAGAAGAGAAAGAATCAAGAGCTCTATGGC
CCGCGCCGTCTTGTTGTTGTGGA
>Contig935
GGAAGTGATAACTTAGAAAGGATTGGGGAGGAAGATGTAATCGATAATAATCCATTAGCA
ATTGTGCCCGATAATAATCCTATGGTGTCACCTAGTAGACGGGGTTGTACGAATTTGAAC
CCTAGCCGTGGAAACACTATCGACGTGTCCTTTCAAAGTGTGAAGAAAGAAGAGGTCGAA
TCAAAGATATCGGCTTGGCAAAACGCAAAGATTGCAAAGATTAATAATCGGTTCAAGCGT
GACGATGCGATTATCAATGGGTGGAAAATGAGCAAGTTCAAAAGTCTACTTCATGGATGA
AAAAAGTCGAGAGGAAACTAGAGGAAAAACGAGCAAGGGCGATGGAGAAGATGCAAAATG
AGATAGCAAAAGCCCGAAAGAAATCAGAAGAAAGGAGAGCCACTGCAGAAGCCAAGGAGA
GGGACCAAAGTGGCTAAGGTCGTTAGG
>Contig936
GTATGAAAACGGATGAAGTATGAAAACGGAAGAAAACATAAGAAAATCACAAGTGCTATT
CAGAATATCACAAGTGATATTCAGAAAATCACAAGTGATATTCTAGATATCACTGAATAT
CACTTGTGATATTCAGAAACGTAAGAAAATGGACGAAAATGTAAGAAAATGGACGAATAC
GTATGAAAACAGACAAAAACGTATGGAAGCGTAAAAACACATATGAAAAC
>Contig937
TGAATAGGAAGGAGTCCCATTTAGACTGCGTACATTCAGTGGCGGAACTTGAACATTTTT
TTTTGGAGGGGCCGTATTTATTTATTTATTTATTTATTTGTGCTGCAGGGTTATTGGGTT
TGGGTAGGGGGAAATTGTCTTTTCCTAACCAAGCTGGCCGACAATTCGGGTCGAAATTTA
GTTATTGGTTTGGTTGATAGGTCGATGTCTGCGAAACCGTCGTCGTTGGTTTTCGGCAAC
GGCGCGGTTTCGCGTGTGGCGAGGTTTACGCCTTTGTTGAAAAAATCCAAAACTTGACAC
TTTTTACTATGTTGGACTAACTGGTGTGTCAGTTGGGGGCCGAGAAAGTAGCTGGAATAA
CTAGTTCGTTATTCCAGCTAGATAATGCGGGTAATGTGCAAAGGAAGGAGTTTTTGATTC
CAAGGAATGTGTACAAGGTCGG
>Contig938
GTATGAAACGTAAGAAAAGTGTACGATAATGTGTAAAACAGACATAAACGTATGAAAACG
GGAGGATAACGTGTAAAATAGTTGGAAACGGTTATAAACTGACGAAAACGGACAAAAACC
TAGTAGAAACGGCCTAAACATAAAAAAAATAGGAGGGAACGTGTAAACGCATACGAAAAC
ATGTAAATAGGGATGAAAACGTGTAGAAACCGACGAAAACGTGTAAAAAGGACAAAGACG
TATGAAAAATGACGAAAACGTATCAAAACAGATGAAAAATGACAAAACCCAACGAAAACG
GACAAAACCCCTTAAGATACG
>Contig939
AAAAGCTAATCCAAACACCCTCGTGTACCATGTTTGAAATACATCATTGAATCAGAATGT
GTGTGTGCTTGTGAAGAATCCAGAACCACCCTCATCTATGATGCGGCTAAAAAAAAAAAA
ATCACTGCATTTGTAACATATGGCTTAACCACAGCCACAAAACCATTAAAAAATAAGCTT
CCCTGTAGCCCCCCTCACAGGCAACTGTAGTAACCATTTTGGTCGGATCGGGCAAATTTA
TCGGCGACGGGTTTATCTTGTGGAG
>Contig940
CTTACACTATTGAAGTCTCATCTTTTCCGATACCAAGGTCATGTATCTGCTGCTTTGGTA
CTTGGTGGAGTTGATGTGACAGGACCACATCTACAGACTATCTACCACCATGGATCGACC
GACACACTTCCATATGCCACCATGGGTTCTGGATCTCTTGCAGCAATGGCTATATTTGAA
TTCAGAGTATCGTGAAGGGTTAACAAGGGACGGAGGGAATTAAGTTGGTAACCAAGGCGA
TCTGCTCTGGCATATTTAATGACTTGGGATCTGGAAGTAACGTTGACGTGTGTGTCATTG
AAAAGGGTAAGAAGGAATACTTGAGGAATCATTTGACTCCGAATCCCCGCACTTACGTCA
GTACAAAAGGCTATACCTTTTACCAAAAAGACTGAGGTTCTGTCTAAAAAAAATAACACC
GTTGAGGGAGCTCGTTGACGTAGTTGAAGTGGGGAGGAGATG
>Contig941
AGCTTATCTGGTTGGTCTGTTTGAGGACTACCAATCTGTGTGCAATTCACGCCAAGCGTG
TTGACCATCATGCCCAAAGACATTCAGCTCGCAAGGCGTATCCGTGGTGAAAGGGCTTGA
TTTTGGATAATCTTCCAAATATTATGTGTCCTAAGTGTCTGAACTAGTATCTTGTAGTTT
GTATTTTCAGTACTTCTGGTAATGTTTTCTTTTGCGTGTTTCGTTGATGTTGCTTCCTTA
ACTGGATGATGTGTGAAACTGTGAATCAGTAAGCGTGGTTTAATCAAGACTTTT
>Contig942
GTAAAACTTTGGTTGCAATGTTCTGAATTAAAACATTATGTATCTGTAATGCATACATGC
CCAATGAACCTTCAACTGTACACTTGATGTCCAAATAAATATTCAAAAGAGAATGTGGAA
TCAAGGAACCGAGGGGAATGATGGTTATAACAAACTGCAATTACCATAATGTCTATAAAA
>Contig943
TAGGTACAGCAGAAAGTTCAGATTCGGGCCAAGATGACATTGATCCTGATAATATGCGAT
ATGAGGAATTATTAGACCTTGCTGAAAGCGTTGGTGTGGAAAACGTAGGACTATCAGCTC
TACATATTTCCCAGTTACCGACCTCCATCTACAGATCAGGAATGTTATCAAATACTAACA
ATGAAGAAAAACTGCGTGATATGTCAAGAGTGTTTCAAATTTGGGAAACGTATGATCACA
TTGCCTTGTTCCACATCAGTATCATAGTAAATGCATCATCAAATGGTTAAAGCTCAAGAA
GAACTGTCCTATTTGTCAAAAAGAGGTAGTTTAAGCCTTTCAAGTTTCAAGTACTGAAGC
TGAAGCTGGTAAGGAAGTTGCATTGCAGTAAATTCATCCGGAAAAAGAAATCCAATTTAA
GTTTTCAGCATTGTGTTTTTAAATTTCATTCTTGTAAATAAGCACAATAGGAAAAAAACG
ACAGTCGGGATACT
>Contig944
CAGTATTCATAGGCAGTTTCATAGTTCCTAAAGAAACTCCTTCTTCATCATCACCAGCTG
GCGTAATGCTGCTGTTGGCGGGTGATGCTCGAGGAACAGCAAAACCAGAATGCTCATGGT
TCTAAAATGAGTCTAGAACCGCGATTTTTACTGCTTTCTGGAAACTGAAACTGAGGATTA
ACCTGATTCGACGAAAATGACAGCTTTGGGCTAACAACTCCTTTTATTTGCAAGAAGAGC
TGCCTGCTACATATTGTAGCCATGTCTGGTGAAACAGAGATGATGAGGAAAGTGGTTC
>Contig945
ATAGTTGGGGAGGCTGCTGAGGACTCGTTTCAGATTCGGGGTGCAAATTATTTGAAAGAC
CGTAAGAAGGTTTCGGGAAAAGGCACATGGATGCAACTTGTTGCAGCAAACATGTTGAAA
TCGAACAACAAGCAAGATGATTTTGCTGGCCGGCCTGGTAGCATTTGTCAGAAATTTGCA
GCTGTCGACCGCCCGGAATTCTTTTTCATTGTAAATATGCAGATCCCGAGGTCCAGCGAC
GACTTTTCATATTGCATTCTACTATGCAACGACTACTCCTATCCAAGACG
>Contig946
TTACTGCTGAAGACATAGTTCAGCATGTTTAGTTTCTGCGGACTTAGTAAAACCGTGTAT
TATGTAATGTATTTAGGATATGCATGAGTTATATTAGGAAAAGATAATGCATATTATTTA
AAGTTTATAGAAGATACGTTTCTTAGGAAACGGTTTAGGTTAGGTTCCTTGTCTATAAAA
GGGAACACAAGTTTATGTTTGATGTAACGAGCGAGTTTACAAGTTTTGAATATATAATCC
ATTAGAGGATTAAGCGTTCTTAGTATTTATTGTTTATGCTCGTTA
>Contig947
TGCTTTGAGTTAAATAATCTCTTGTTAAGTATTGGAACCGTATACCAACCAGTAGAAATG
CATAAAATCGTAAAAGATCGTCCAAAAATATCAATAACACCAAGATCAATATGACGAACA
AAGGGAAATAATATGAAGGCTTCCACCATTCCTCGATCTTTCGTCTCCATTGATAGAATA
CAATCTTGTTATTCTTAGACTCGTTAACCGATGGTTTAATCATTTTCCCTTCTTCGCAAT
CACTGTCTTTATTAGCACTTTCAACAAATGTAAC
>Contig948
GTTGAGAAGTGGATTGACAGTGTACTTTATAGTGGTTTTATGGACGCTAGGGAGAAGCAG
GGTGGTGTTAGTGAAACAATGGTGAAGCTAGTTGCTGTTCACGGGACTACGATTGAAGAT
GATGCATTATGTGCTTGTCTTCCTTCAAGAATCATAGTCGGTTGATATATCTTTAGGTAC
GTTTTGTTGTAATTATTATGTATAAAATGCTAGTTTTAGCATCTAAAACAGCCTTGTTTT
GGCTGGTCATATCATA
>Contig949
AACCTTATTGAAGCAACTGAAGCTGCCAAGCCTGTTTTTGGAAAATATTATAGGGAGCCA
AAGAAATCTTGGCCTCTTCCATTTCACTTGTGGGGAGTACTTGTAAGCAGTCTAAAGAAG
GATCACTATGTGAGCGACGAAGGGGATATCATATACTACCAAACGGATGAAAAAATGACC
GGAAACTAGAGAATCTGTCAAGATTTAACAAGAAAAAGGGATACAAAAAGACCTAATGAT
TCTTTGCTTGACATGAAATTATTCAAAGATTTTGTAAAAGCACATTCTCAGGCTATTTAG
AAACATGTATTCATTTTTTCGAATATAATTAATGCAAACAAATAGAGACTTGATGATAC
>Contig950
GGTAGAACAACAAAATGGCAGTCGTGGGAGGAATTACCGAATCTAAGAACTTTGCAAACA
AACGTTGAGATCGAAAACATTGCTAAGTTCGCTGTAGAAGAACACAACAAGAAAGAGAAT
TCCAACGCTGGAGTTTGAGAAAGTAGTAAATGCAAAGGAACAGGTAGTGGCGGGCACGAT
GTACTATATCACAATCGAAACAAAAGATGGTAAAATGTATGAAGCCAAGGTGTGGGTTAA
GCCCGTGGAGAACTTTAAGGAATTGCAGGAATTCAAACCTGCTGCATAATTTCCATCCGG
TAGAGAGTGCTAGGAGACCACTAGCGTT
>Contig951
TCAGAGTCAATTACTGCCAACTTTGGAAAGCATTGGTTTTTTTGGACTCCCATAAAATCC
AACAGCTAGGAAAACATTTTGGTATCGGAAAATACTCTAAGTATCTTCCCCTCATCTTCA
CAGGAAGAACAATTGACAGTAAAACCGCAACGGGGGATGGAATGTCGGTTTGAAGAGAGA
ACAAATTTGAAACAGGAAGTCAAGTCACTTACTTTTGGGGACGTATCAGAATTTATGGAA
TCTCTACCCTCGGAATTTCTTACAGTATTGCGTACAGATGCACTTATCAGATCTTTAGTT
AG
>Contig952
GACCTTATACTCTTGTAAAAACCCTAGATACATTTTGTGTAAGTCTCTCATTAGCCATGG
CAACTCAAGCACTCACTTGTTTCTTCATTCTTTTCCTCATCTCCACCGTCACATTGTCCG
ATGCATGTGGTTCATGCGGACAACCTAAGGGTCCCCCGGCAAACCCCTTTTGCCCTAGGG
ACACATTGAAGCTAGGAGTATGTGCTGATGTTCTAGGTTTGGTTAACGTAGTCGTTGGAA
CCCCTGAATCGAGCAAATGTTGCGCATTGCTCGAGGGTTTGGTTCATTTG
>Contig953
ATGAAGGGTTCTGATGCAATTGGTTTAGCTCCAAGGGCCATGGAGAAATCAAAAAACAGA
AATTAGCTACTACAAGGAAAAAATAACTGCGGCTGATGGTCAAGAAATGAAGAGTGGGAA
CTTAACTAGGGCTGGAGTGCAGTTATTCTAAGCCTTCTTATGTTTTGATAAGTGCCGTGT
TTAATGCTATTTTATGAATAGTAAGCGTAAAAACGCATGCAAGTTTCTAATATATGTTGG
TTATATTATTATAGGAAACCTTTGTTTTTCAACGATATTGTCTTTTGTATTTGATGAATG
TGCGAGTGATTGTTAAAGACCG
>Contig954
AGAGATCTCATGACACTAAGAAACATCGCCAGGTCAACAGACCAGCGGATGCAGGTCTTC
ATATGTGTTGGAACGGGCCACCACACTAAAGGATCCCGTACTCCTGCTAGGCTTCCTATT
GCCGTCCAAAGATACCTCCTTGAAGAAGAGGCTCTTGACTACTCTGAACCCCAGCCCGGA
TTACTCCGAGTGTGTTATATTGATCAAAAGTCTGGGAGGTATACCAGCTTTTTGACACCA
ATT
>Contig955
ACAACATATGGAGCATCTTCAAGCTTCATGTAAAATTTTCCATGAACATTTCTAGCCAAA
TTTTCCCATTGATGGTAATCATGTTGTATCCTTGATTTACATATCCATGGAAAACATGTA
ATCAATAATAAAGAAAGGTCATTCTTTGGCAGCGACTTTAGTTTCGTTCTGTTTAATTAG
AGGTCACTAAAATGGGTGGGTCGGCAGTCGAGTAATATGTCATAATTTTTCTGTATAAAA
CGACTGGAGGTTGTATGTAATAAACTTATGTATGGCACGATTTAGGAGGTCGTACATGAT
AAGAATACATGTTTGACAACATTC
>Contig956
GATTCGACCCTTGAATAAAAATTTCATAAAAAACAAAGATGAGCTCAGGAGCTAATGGAA
AGTTCTAAGTCAGCAAGCCATAAAATCAAGTTCACCAAGCTTTTTATCAATGGCGAATTT
GGTTGATTCTATTTCAGGAAACACTTTTGACACGATTAATCCAGCGACAGAAGAAGTGTT
AGCCAACAGTGGCCGAAGGAAGAAAGGAAGACATTGATTTGGCCGTTAAGGCTGCCCGTG
AAG
>Contig957
TTTCAACAAACACCCCACTCGGCAATGATGATCCATCAGGAAGATCCACATCGTTAACAG
TACAAGTACCCATGAGCCATTGACAAGATATTGCAGTCAACCCTTGCTACCATTACAGCG
GCCAATTTTCCTTTAGCAATAGGCGAAATGAGGATTTTGGTAAAGCTCTAACAATAATGG
AGGAAACAAAGATCGTAATATGCGAACCGCTGCTTCCTTAAGTTTCAGAATTAGTCCTAG
CAAGCATAAGGCGATTTGCTACATCTACGAGTCCATCATAACCCG
>Contig958
CACATGGTGGTCAAGAACCCGAATTTGAATCTTTGATAAAAGAAAGGATTTTTAGGTTCA
TTGAATATTTCATCAGATGATTACTCGTTAGTTTTTACAGCTAACCAATCATCTGCATTC
AAAAGTGTTGGCAGATTCTTACCCGTTTCATACAAACAGAAATCTTTTGACTGTTTATGA
TCAACGAGAATGAACCCGTCGACAAAATGATTGATAGTTGTAGAAAAAGATCCGGTAGAG
TTGATTTCAGCTGTGTTCTCGTGGCCTAACATGAAAATTCAGTCGAAAAGACTCAGGAAA
TCGATAATAC
>Contig959
GACTCTCTCTCACTCTCATCACTTCTCAGCCATAACTTATCTTGATCAGTTCATCACCAA
AACACCATGCTTTAAAACCCTACCTTAAAAAAAAACACATTAAAAAAACATGTCTTCAAC
AATGTCTTGTTTCTCAACAACACCCACATCAAATCTCCCTTGTTTCCAATCTTTATCAAA
AACCCACCTCCCAATCAGCTTATTTCAGTCTCTAAAGCCACAAAGTAAGTTGCTTTATGT
GTCTTGTAAAGCTGATGCAAATGGGTCAGGTTCTGTTGCTGTTGAAGAAGTGAAAGAAGT
GGAGAGTGGATGTTGATGGTGATGGTTGTGTTAACTTTGATGAGTTTAAG
>Contig960
GCAAGATGAAAATCGTACGGAGAGATTATGTTCCCAATGGTCCTGGTAGCGTTAAGATAA
TACCTGATGAATCTGATGATTTGTGGCTTGCGTATAATTTGATTGTGCCTGGTGATACTG
TTATGGCTGTTACTATCAGAAAAGTCTTGAGAGAAGCAGCTTCGGGATCTAGAGAAGCAG
AACGTCGGAAATTGAAACTGGAAATCAATGTTGAG
>Contig961
TCGGGGACCGTAGGTTGTTAAACAACATGGAAACCCAATCTAACATCCGATCAAATGTTG
TTACTACTACTTTTAATTCATCACCATAGCAACCAATCTCGTACCATCAACTGCTGTGTC
GCCAGTAGCTGTTGCATCCGGAGAAAAAGTGTCGTTGACTTTATACTATGAGGCACTGTG
TCCCATTCTGTGAGAATTTTATCGTCAACTATTTGTACAAGATATTTGAAATGGGTTGAT
TTCGATAGTTGATCTTAAGCTTAGTCCTTATGGTAATGCTAAGATTAGTTCCAATGGTAC
CATCATTTGTCAGCATGGTGAATGGGAATGTATTCTTAATACCGTAGAGGCCTGTCTATT
>Contig962
GTTGTTCCTGAAATATGGTTTTCCGAAAGAAGAAAGTTAGTCTTAATCGCACTCCAAGTG
ATTTAAATTCGACTCTTAACCCAACACATGTCGCTGCGTAGTGTTTTAACATCGTGACTG
GAGAGGATCGATGATGGGGTGTATATAAAGCACCAAATCGAGCCTCACAACTTGTGCAAA
AAATGAAATCTTCGTACATAATAACTCACTCAGAGTGTTCACTTTGAGAATCTCGTTACG
GGTTTGTATTTAAAGTCAATTACGAATAAATATTTAACTGTAGATGTTCATGTTACCATG
TAATTAAAGAAATAAATATAAAAGTAGTGTGGAAGTT
>Contig963
ATGAGGAGGGTATTGATGAGATTTGCGGAATTATTCATGACAATGGTGGTCAAGTATACA
TGGATGGAGCAAACATGAATGCACAGGTTGGTTTTGACCAGCCCGGGTTTTATTGGTGCT
GACGTTTGCCATCTCAACTTGCACAAGACATTTTGCATTCCACACGGTGGAGGTGGTCCA
GGAATGGGCCCAATTGGTGTGAAGAAACCACTTGGCACCGTACTTGCCTTCACACCCTGT
GGTGGCGACAGGAGGCATACCGGCCCCTGAAAACAGTCAGCCACTTGGTACCATTTCTGC
AGCCCCATGGGGTTCAGCGCTTATCTTGCCTATATCATACACATACATTGCCATGATGGG
ATCTCAAGGAATAACAGATGCATCAAAGATAGCCATCCTGAATGCGAACTATATGGCAAA
ACGTCTAGAGAGTCACTATCCCATTCTTTTCCGTGGTGTGAATGGAACCGTTGCCCA
>Contig964
TGTACCAATGAGGTGTTTACACATGATAATAGTACAATAACGGTCTTAGAGGACAGATTG
TCGTGCCATTAGTGCCTGAAGACTGGTTCTCCAGGTAAAGTATGTTATGGGCTTAAGCTT
TTTAGGCATGCTATGATCACATGAGCTTTAGCCAACGCTTGTTTATTTTGTTTCTCCTAT
ATTATCCTTTTTTGGGTAAAAGGGATTTTTTCACCCTGGTAAAATTCATTACACCAAAAC
ATTAAAGCACAAAGGATGAGAGTGACTTCCCTCATCTTAGTCCCTTAGGACACTTACATG
CACACAAAA
>Contig965
CCTATATACGCTGTTAGCTAAGATATACATGAGCACATGAGATTCATTCTCTCGTTAAGT
TAGTTAGCTATCGTGGTCCTAAGTAATAAGCACCAATTGCTCGACAAACTTTTTTCACCA
GACCTTTAAACGGATCCTGTTGAACAGCTTCACCCGTAAATCAAGAGACCTCATGAGAAA
TTATTTTATGTAGAATTTTTTAACTGAGTCAAGGATTTCCCAGGTAACCATTGTAATTTT
TCATCCTTATCGCCTTGTACGATGAAATGG
>Contig966
ATATGTCCGTTTGACCACCAGTTGTCAAATGATCGCTACTCACCCGGACAGGCTCGTTAA
GCCAAATATGCATATTTATAATACTAGCGTTTACTACTCAAGTAATTAACGGTTCATGAT
GGGACTTTAGGCAAGAAGTACTCAATGTCAGATGTCTATAAATCATGTAATCGGGTCCAG
CATACCAAAAACTACTTGTATTCAGTTTGTAAAACTAGCATGTATCCCCCTGCGAGGTTT
AAACAACATTTAAATGAGTAAAGGCGAGGCTGTAAACTCACCTCGAAGTGATGAGCAAAC
>Contig967
AGGTTTGAAACCAGGAGGACATAGTGATGCCACTCTACCTTGGTGAATGTGGACAATGCT
TGAACTGCAAAACAGGAA
>Contig968
AAGAGACTTTATGGTGTTGCTCCGAACAAAGGAGACTTTAAGTCTTAGCACATACAGTAC
AATAAGTCCACAAGTTCAAGTCAAAAGGTTCAAAATAAAGTCAAGGGTTCAAATAATGGG
TGTTCGTAATATAGCAAACAAGTTTGTTTGAGTACGTTGTTGCTTACGAGCATAAATAGT
GGAAGCATTAGTCATTTAAGTTCATTTAAGAGTAAGCAATATAGTTCATGCATCCAACCC
CC
>Contig969
TACTACAACTTTAGTTGCAAGGATTAATCGGATGCTTGATGAGAAGCTAATGCTGGTGGG
TGATGATGAGAAGCCGCTAAAACCTTGTAAATCAACGCTTCCTTAGTTCTAAAAAGGTTG
TTGATCTGGATAATACGGATAGTGATGATGAAGTGCTCGAGGTCTACGATGAAACTGCTA
CTTATATGGCATTTACGAGTTTGAAGGTTAATGAAATCTCTAAAAGTGGTGGTGGAGTGA
GTAGGGACAGTTT
>Contig970
TTAAGTCAGCAAGCCATAAAATCAAGTTCACCAAGCTTTTTATCAATGGCGAATTTGTTG
ATTCTATTTCAGGAAACACTTTTGACACGATTAATCCAGCGACAGAAGAAGTGTTAGCAA
CAGTGGCCGAAGGAAGAAAGGGAAGACATTGATTTGGCCGTTAAGGCTGCCCGTGAAGCT
TTCGACAATGGACCTTGGCCTCCGCATGTCTGGCGAGGCACGACCGAAAAATCATAGTTA
AAGTTCGCAGACTTGATCGATG
>Contig971
TCCCTGTACCTCAAAACTCTAGCCTCTCTATCTGCCGCGGAAAACTTCTTTTCGTTATTG
ATTGCGGGTAGTACTAATGGATAGGATACGTCTACTATCGAGCTTTGTTCTGATGCTGTA
CCCTCATCGATTGAAGTAGAAGATACCATCACTTGAGGAACATCCAAAGGATATTGAACA
ATGCATACTAGTCGTGACATCACACGTGACGTCACTTACTATCGGTTGAGTCAAAAATTC
CAGCTGTTAGATTAGCAAGCCTCACTACATCTTCGGCTGAATCATAAAATGGAACAACAG
GAACCCGCTCGTGTCTACGCGCGAGCGGGTCCACAGAGTGGATGTCTCTATCAC
>Contig972
AGTGAATAGCTATATACCTTGTTTAGAGTAAACAAGATCACCAGCGAAAACCCTGAAACA
ACAGCAAATAAGAAACATATTGAGCTAAACATTACAAACAGCTTAGAATATTCTACTGAT
TTCATTTTA
>Contig973
AGGCGTTGATTTGTATGATGAGGATAAGAATGGGAAGATATCGGCAAGTGAGCTGCATTC
GGTTATGAAGAGGCTTGGTGAGAAGTGTTCGTTGAGATTGTAAGAAGATGATTCAGAGTG
TGGATGTTGATGGTGATGGTTGTGTTAACTTTGATGAGTTTAAGAAGATGATGAATAAAG
TGATTCGGTTATTGTTTCGCTATCGTTTTATGTGCATGCTAATGATGAAGGTAGTTTAAT
TTTTTTTTTACTAGTGGATTTTAGGGTGGTGATTTAGCAGTAAAGTGATAAGTACAGCTG
CTGTAAATCATGAAGGTGTTAGGTTTTAACGGTTTCGATTTGATTTGATGTCAAGTTTAC
TGATTAATGGAATAGTACGTTTCGTTACGTGATATATTAATCATTGTTCGTCATGTTTAC
GGTGTAAATTCAATTCGCTCATTTTGATTTAAAATTACTAAATTACTCGAATTAACTGTC
TTATTTTGTGCGCGGCTTTACGCGCGAATTCATGTTTTCAGCGGAAAATTATCTTTAATT
TTCTATTTAAAGAACGCGTTTAGATGATGTTTCTTAAAAAATTAAAATATACAAGGGATC
TAAAAGAATACAGTATAATGAAAAATTTCTATATATTTTGTTGCCTTTAT
>Contig974
AAGAACCCGACTGTTTCAAATGGCTTGAATCCAAGGAACCAAACTCTGTCATTTATGTGA
ACTTTGGGAGTTCAACAATCATGTCTTTAGAAGATTTGAAAGAATTTGGTTGGGGACTTG
CCAATAGCAACCACTATTTTCTTTGGATAATTAGATCAAATTTGGTTTTGGGAGTCCGCA
GTTTTGCCTCCTGAATTTGAGGAGCATATAAAAAACAGAGGTTTTATTGGAAGCTGGTGT
TCACAGGAAAAGGTCCTTAACCACCCTTCTGTTGGAGGGTTCTTGACTCATGGTGGTTGG
GGTTCGACCATAGAGAGCTTGTCGGCTGGTGTACCAATGATATGTTGGCCTTTTTGTTGG
GACCAGCTAACGAATTGTAGGTATATTAGTAATGAATGGGGGGTCGGCTTGGAGATGGGA
AAGGATGTGGAGCAGGAGGAGGACGTGAAATCCAAATCCGTGGTCATGCAACGTAATGCT
>Contig975
TCGGGGTATAGCAAATAGAACAAGCCATGAAATCTATGATTAGTGTGGAACTAACACTTC
CCATACATTACAACTTCACTTAGAAGTACAACAACACTTTTAGTTCCGTTTTCCCTTAAG
AAACCGGTCATACGTCCCTACAAAAACATGGAAGATTCATGCAAAAGCAAAAGGGTTTAA
TGGGGTCAAATACGGAAAAACAAAACTTATGATAAATGAAGAAATGAAGAAAAAGAAAGA
AGAAGCGGATGATAAAATACCAGATGGGTAATGCAAAGAATGATAAGTAGGATTTTATTC
AATGTGGGAGTCCCTTTGGTGACTGGTTTAGGTTTGCTTCAAATGTTTAGTGTAATAAAG
GAACAAAACTTATGGCAAATACCGCGTTGGTTACCATTTTGACAACTTTATAACGTTTGG
AGCTTCGACACTTGGGATTG
>Contig976
GCCCTAACCCCAGCTCTGACTGCATGAACCACCACTGCGGTAATATCACTGTTGTACAAA
TTATCAAATAATCCATCAGTCCCTGCTACAATCACATCTCCAGGAGCAACATGAACTGAG
AAGACCTGGCCAGAGCTGGGTGAATCACCATTACCTCCATTCTGCAATTGATATGTGAAA
TTAAAATTGTGTTGCTGTGCAGGGGAACGGAAAAGCGTGCATCCATCTCTAACCCTTGTC
TTATCTCATCGGCAAATGGAAAGGTACCGGAGAAGGTGGTTTTCCCACCATTTCTTCTTT
CTTATGGTGAAGAGCTCACCTTCACTCATCCCGGTAACAAGCCTGTAATAGCTTATTCCC
AAAAGACTTGGAAGTTGAATTCTGGAGAGCCCATGCATGC
>Contig977
AACATTCACTCATAAGATGGATGTAAACATTCATCAACCATATCCACGAGATTTGGATTT
TTCGAGAGCAGCAGCAACTCTTTCCTTATCGTTCAACTGTTTGTTCACTGCATCTTCAGT
TTGCATGAGTCCCAGGCGCTACCCTGATGTCAACCTTAAAACGGGAAGGAAGGCTACGCA
TAAAGTTTAACCCGCAAACAAAGGCCGATAATCGTTGCCATACTGCAGTGCTCAACTGTT
GGTAGTAAA
>Contig978
AATACCCTACAAGAACCATTTAAGGTAGCTAAATACAGAAAAATCAAATGGGACACCACC
ATAAGATAGGTTTTGCCCGTTTTAGGATTTGTACTTTAGAAAAGATGATTGATGATGATG
AAGGAATGTCATCAATCAAACCTAGAAAACACCACAAACCCAAACTATTGGAATTAGGAA
AAACCTTAGAAACCCCTAAGAAATATGCATTTTATAGCCTTAAGAGTTATGCCTTAGAAT
AACTAGTGCCTATAGGATATGTAAGATAAGAAATAAATGACATAA
>Contig979
CCTTCCAAGGTGCTGATAGCAGGGTCCCCCAGTTTGATGCACAACAATACTATTCGACGA
TGCCAGCAGGTTATGCAAAACCCTCAGTTCATGAGCATGGCTGAACGCCTTGGTAGTGCC
TTGAATGCAGGATCCATCGATGTCTCAGATGCTTGAGAGTTTAGCTAATCCAGCACAAAA
GGACCAGCTTGAGGAACGGATGGCTAAAATCAAA
>Contig980
GGAGTAGTGTTGCTTGAGATCTTGACCGGGAGGTTGGCCTATGATTCTGTATACACCAAG
GTGAATGAGAAGGGAATTGCACCCATTGCAAGAGATCATTTTGAAAAGGGAACAATAATG
GAAATCGTTGATCACAAGATAAAGGAGGAGACAGATGAACATGTCTTTTCTTTAAGTAAA
GGACCCAATAAAGAGTCTTTGGACATCTTTCTAGAAATCGCATTTCGATGTGTGGGCAGA
AACTCAAGCGCAACGTCCAACGATAGAAGTTGTCATCAAAGAACTCAAAAAAGCGTTAAA
CTCTCAGGTAAGTCAATAATTTAAAAGACAACTTTTTTATTTCTTCATATTCTTGATAGT
AAAA
>Contig981
TATTTATCAATAAACTCAGCAAGAGCAGTAGGATCCCAGGAAGACGGCACTTCTTGCTTC
ACCTTCTCTGATAAGGCAATCTGTGCCTTCGCTAGCTCAATGTTGTACAATGTAATAAAC
CAACCATCAAACGCTAGATTCTTCGTGGAAGGTGCGTCTTTCTGCCAACATCCTTTATAT
CCAAACATTGAATTGAAAAACCCCGAAGGTATCTTCCCGGAATAAAGATAACTCCTGATT
AAAACTGCTCTGACATTTGTAAG
>Contig982
GTAAAGCTTCCGCATAATTTCCTTCGGATTGAGTCTTGACATCCGTTACGGTCGTCATTC
AATTCAAAGAATCTCCGTTACAGAACCGTACATGAGATTTTCATCTCATACGGCTCCTCC
CCTTATATGCATAATGATAAAATGATAAAGAAGACGAAAATCTTCTCATTACATTATGAA
CTGAGTAGGGCTAGTGTTTTTACAAGAAATCTCTAGCCAACCTTCCTGCAAGAGATCTTT
TCTTAACATCAAACATAATTGGTACTAGAGAGAAATGATAACTCCAACAATTTCTTTGTT
CTTCAACGCTTCCCTATTTTCTAGGAATTAGTCACTTCAACAGCCTTCGATGGTTATACG
GGTATCCAAAAT
>Contig983
ATACCGGAGATGACCCAGTTGGAATCTACGGTATCTGGACTTCCAAAACGTTACGTCTTT
GCTGAAACCAATTCAAGTGCTTCAAATGCGAGTTCAAATGATCCACAAGCTCCAGCACCA
GCTCCGTCTACTGCACCGGCTCAGAAACATAATAAGAAGGATAAAGAAAAAGAAAGTGAT
CCCGTTGGATCCTCGGGTTTCTAGCTGGGATAGTGGCTGGAGTTATTTGTGGGACGGTAT
TTTTCAGTTCTGTTTAAGTTGGTTGTAAAATATGATTAAAGGGAAAAAGGACGAACACGG
TCCCA
>Contig984
AAGAGTCGTAATGTCACAACGTTTAAGTGTCTCAACGGTTTACAGTTACTTTTTTACAGT
AATTTATGCCTACCAGCATTAAGTTATGCCAAGCAGCATTAAGTTCTGAGTTACTATAAC
TCTTCATGGTTTCATTTAACTTGATGTTTTAACTTTATTTCGTTTGTAAATACAAGAATT
TTGTAATTAGATTATAACTTTTACACTATAGTTTTAAAAGATTGTTACAAACATTTAAAA
CTACAATTTTGTATTAAAACAGCGAGCAAATCTTTGTAAATTTTTAAAAAGTAAACAATT
CTATCTAAATTCATTTTTCAAGTAACTTAATCTATTTTTAGGTAATGATTAACATAATTA
AAGTAGATTACAA
>Contig985
CTATCTCAACCCTAGCCTTCTTATGTACCTGATTTTTTCCATTTAATTCAGATTTATCAT
TAGCCTTTCTCTTATTCCATGGAGCATCACTAACATTTTCTGTTAAATTATCATCTCCCT
TGGACGGCCGATCTTTCTTATTACTATTTGTCTTGTCGTTTCCCTTTGAATCAGGATTCA
CATACTTGTCATTAAACGGATCCTCAAGGGTAGGGAGACTAAAACACATTCCCTGACACA
TTCGGCGTTTACCGGATTGACGACGCTTTTTTTGAGCAATGATGGCGGCTACACGATTAG
ATACTTTG
>Contig986
CCTTCTTCGTTTATGTTTTCGGGGATAACTTTATCTTCTTCTACATTCTTTTTGTCATCA
TTTCTGTCAACTAGTTTGTGCTTGTGACCCCATAGATTACACACCTTTTTCCACGTACTT
GACTTTCCCTTTTTATGAACATTTGACGGGTTCATAGGCGTTTACTTGTCAAAACTGGTG
CATTTGAAACAGAACCATTGGTATTGTTCTTCACAGAATTACAAATGCCAATCTTCAATT
CCTTTTCTG
>Contig987
GGTGGGCTTTGGGAGTTTGTAAAGTCGTCAAGTGGGTCCGCCGTGATGTTGTGTTTGGAG
ACGTGGTACTTTCAAATACTAGTGTTGATTGCCGGGCTGTTCGAGAACCCTGAGCTAGCA
TTAGATGCGCTATCGGTTTGCATGGGTGTCCAAGGGCTATTGTTCATGGTCTCAGTTGCG
TGAGGGTGTTAATGGGATGCGAAATCGAGGGTTGTTAGTAGGCGAAGGTG
>Contig988
GACACTGACACATAACAATAACCAAACCCTAATCCTCCACAATGGCACAAAACGACGTCG
AAAAAGTATTCAAAAAATTCGACGTAAACGGCGACGGCAAGATCTCCATAACCGAACTCG
GCTCAATCCTAACCTCCCTCAGCGGCTCCGTCACACCAGAAACCGAACTCAAATCCGTCA
TGAAAGAAATCGACACCGACGGCGACGGATTCATCGACTTTAACGAGTTCGTTGCGTTTC
ATAACGGTAGCAGCAACGGTGAGGAGAGCAAGGAGCTTCGTGAGGCGTTTGATTTGTATG
ATGAGGATAAGAATGGGGAAAATCTCAGCGAATGAGCTGCATTCGGTTATGAAGAGGCTG
GGTGAGAAGTGTTCGTTGGAAGGATTGTAAGAAGATGATTCAGAGTGTGGAATGTTGATG
GTGATGGGTGTGTTAACTT
>Contig989
CAAAGTGTTTCCATGGACTACACGAACCTTAAGATCTGGAAGTTCCTGGACAAAAAGTTT
CCCACCTCCATTCAAAGCTTCATTCTTATTCAACGCAGCGAGACTAAGGACCTTTACACC
AACCCTATCCGCCATCAATATAGCTTCTTTGATTTGACTGTTAATGTCGTCTTTTGCGAA
AGGTAGAAAATACATGAAACCCCATCTTGGAACTACCCAGCTTTGAAGCAAATGCCCTCT
AAGGATTAAAGAAAGACAGGCAAAAGGGCTTTGATGTAGCCCATATAATCATCACTGCCA
CTAGAGCAAAGGGCCAAAGTGGAAACAAGATAGGTGCTGTGGCATATGGCCTTGAGTTCA
GTGAATCTAAGCATAAACGGATTGTGCATTGATGAGATGATATCAACCCCGTGTGCAAGA
AA
>Contig990
TTAACGTTGTCGTTCAATGCAATGCCCCCTCGCATCATCCTCCTCGCCTTCTAAAGCACT
CCGTCCTTGAGTCCAGTTCCCTAGTACCAATATCTGGTGACAAATCAGCTACATTGAAAG
TGGGCTGAAACATTATAATGACCAGGAAGCTCGATCTTATATGCATTGTCATTGATTCGT
TTGGAGAACTCGAAAAGGTCCATCAGCACGTGGTTTCAG
>Contig991
ATATGGTGTTCCTACCATTGGTTAGTTTGTCCTAAATGTATCTGGTTAAGTTTTGTCTTA
GTTCCGTTCCTGTATATAAGTATCAAAGATCATTTGGCGTAGCGGTGTGTAATTGGCCAT
TTAGCCAGGAGGTTGTGAGTTCATTTTATTGAGATTTAAGACATAGGGGGTGTTTGGGAT
TGCAGTTCCCTCTAATTTCTACAGTATTAGGTAAA
>Contig992
CCTTCTATGATATCAGCCGAAAAAGAAGGTTGGTGCTTTTTCTAGGGACTACACTTCCTC
TTATTACACTTGAAAACCGGTTTTTGGTAGTGCTGTTTAATGTTAATTGGACGGTATAGC
GAGAAATTTGGTGTTGCACTAACTGGAGCTGTGTTACACACTTTTATAGCACGGAAGACA
ATTCTTTCCTTGAACCAAAGCTCGGGAACGATACTGCGGAAGTAAAAACGGAAGACTGGG
AAATTGCTAAAAGCTCTCCTGTGCTGACCATAATGACGAAGCCTTAAATTAGGATGGTGA
AAAACCCTAGTTTGAAATTGCTTGTTTGATCCGTAGAAACAACTAGAAGAATC
>Contig993
CAGATATGTGCACTGCAAAAATTCATTAATACATCTTGCAGCAACAAAAAATGAACCTCA
AATTCATAGAAGATAGCATACTAATGATAACCAAAACCGGTCTGATGTTTTGTAAACTAA
AAAACTAGTACACTCAATTTATATGTTGAACAAAACTTCCTTTTTGAGTAGCAGAAGAGC
ACAAGTCGACGAATATTAAGTTCTATGCAGTAAAGTACTGTTTAGGTTAATGCATATA
>Contig994
GGAGGGAGAGGCTATACGAGCGTTGGAAAGATGATTATGATGGTAACCCGTATGATGATG
ATGGTGTCTGTGAAGATTTGACTGAAGTGCAACTAGCTTTTTATGATGCTTATAATATTA
TGGTTCGTGGTAGTGTCCTGGTCTATGCATCTTTAAGTTGATCACTTATATCTTAAGGTG
GGAAATATATTTTTGTGAATATGGTTTGGTATC
>Contig995
GCCTATGGTGTTTAGTTACGATGCGGCTAAGTTACTCGTTGAATTTCGATGAAGGAAATA
ATTCTGATGAATATTATATGTATGGATCGAGATGCTCTCAAGTTTCGAGTATTAGGTCAT
TTATAGTAGAGATGTATAAGTTAGTTAGTGTGCGATATTTTTGTTTGTTTAAATCTTATA
TATCTCGGATATGTATATACAAAAATTACCATATTGTTTAATTTTATCAAATGACTAAAC
ATTTGTCTTAGATCTTATTTCGGTTCGAATACGT
>Contig996
TAATCCAATTCAACTAGCAATGGCTTTGAAGGAAGAATTTGAGGAGTATGCCGAGAAAGC
CAAGGGTCTCCCTCAAACCACAACCAATGAGGATTTGCTTATAATCTATGGTTTGTACAA
GCAAGCCACCGTTGGACCATGTACCACTTCCCGTCCCGGTATTTTTAACCAGAGAGACAG
GGCTAAATGGGATGCTTGGAAGGCTGTTGAAGCAAAAACCAAGGATGAAGCAATGAGCGA
CTACATCACCAAGGTGAAACAATTGCTTGAAGCTGCTGCTGCTTCTGCCTAAGTTCATGT
GTGACTTGAATTAAGAACTAATATGTGTTATGAACGTTTTACTGTTCTTATTGTTGGTGA
ACTCTCTATATTATGTTATGATGATTCCTAAGTGTACTAGTCCAGTTATGGAAATGGTAT
GTTGATTACAAATGAAAACTTTTGGATTAC
>Contig997
GAGTTATGTTTATCCTGTAAGCTACAATGCGATGATTTTATTAGTATAAGTTCAAACTGT
ATAATTCGCGAAGGATAGTTAATTTGACGTACCCTATCCATGATGGTTAAACTTCTAGGA
GTACTGATGTAAATCACGCTCATTTTCAGGAGGAACGATACTGAAGTTTGACTAAATAGG
TTGGCTTAACAAAGTAATTAGAGATCTCGAGCCCAATGGCGTAGGTTGCTTTTTAGGGGA
AAAGGGTACTCACAGAATGATAACATCTCACCCCGAATCCTTATCTGAGGTTAGCTCGGC
TGGTTGTAGATGTTGTGCCTTTGTTCCTTGAAGAGTCTCGTGATTTATTTTGTTGATGAG
AAAGACTTGAAGATTAACTACCTTTCATTACAAGAAGATGATCGAGGTCGAAAAAGGAAC
TATGGTTCAGATTCAACATACTTCAACTGGTTTAACAGTTCACTCATCAGGGGAAAGAAA
CCAATTTTCAAACAAAATGAAAGCCCTAAATCGGTTAAAGGCAAAACTACTAGTAATATT
GAAAGACCAAAATAGTCACCAAGATTACCGAAATTAAGAACGA
>Contig998
CAGAACACTTACTCGCGGAAGGAGTAAGATCAATTTTGTAATTGCTGCTTCCCCTTGGTA
ACCCTAGCAATTGCCACAAGCTCTTCTAGCAGCTCCTCGAAATGGCGTAGAGGCCATTGT
GTTGGACCATCAACTGGAGCACTAAGTGGATCATCATGCACCTCCATGAAAAGCCCATCC
ACTCCAACAGCAACTGCTGTCCTTGCAACGCACGGTATTAGTTCCCGAAGACCTCCACTC
GCAACACCACCACCTTCCAGCTTTTTACCAGCAGGTTGCTGTAACGCATGTGTGATATCT
GCTACGACAGGACAATTAGCTTCTCTCATCCACTCGAAGTTACGTGGATCAACAATTAAA
TCATTGTATCCAAACATGGTTCCTCTCTTACAAACCATAACGTTTTGATTACCAGCCAAT
T
>Contig999
AAAGTCATTCTGTTACATTTTGGAGTTAATAGTGGGGCCACAAAATTTGCTATCGAGCAT
CAAGCTGTAAATGAAGCCACTTTCCGTTGTCCTGATGAGATGGGATGGAAGCCTCAGAGA
GTTCCCATTATTCCTGGCGGATGGTGCAATTTCGAAAGCACGGAAGACATCTCTTCCTGT
GGAAGAGATGACTAAATCTTTAGCAAAGATGGGTTATGATGTGATAACCTCTGATGACGC
TGGCCGCTTTGTATGCAATTACGTATACTATCATTCCCTGTGGTTTGCAGAGCAAAATGG
GAATAAAATCCATATTTGTACATGTTCCACTCTTCCAAACAATTGATGAGGATACCCAAA
TGCGATTTGCTGCTTCCTTGGTTGGAGGTACTCGCTTCATCATATTAATAAATCTTCATC
TGATTTCATTTGTTGTCTGTGTGTCTGTTTGTATTCTCGAATCCTTTCTAGTTACCTTTC
GCTCTCGTGTTGGCACGTCCAAAAGGTGTCGTGTAATATATTAATAATTGGGTCACATTG
CTCTCTGTTCAATTTGCATGTCTTGTTATATATCAGAAGTTGTGAATATCTTATTACAAA
GTTACCTTTTGCTCTCGTGTTGGCACGTCCAAAAGG
>Contig1000
TACTTTTGTGATGGGTTCTCCACATTCTCGCTCTCATTCGCTTCTTTTATCTTGTTTGTT
GGGGATCACTACCTTGTAAGGCTTTCGAATGAGGTCCCCGTTGGGTGAACGCAATGTGAT
GGGATCTGTCACTACAGAAAGCAACTTTTTGAGTAGAGATAAAGAGTATCCCTACAATTG
GACCTTGCAGTCGTTGATAAGTAACACTGAGAAGCTTTTAACAACTTTTCACCATCGTTC
TCCCCAAATACTTCCTTGAATATGTTTTCCCTCCCTCCTTTTTGTATGATTCTCGCCCCC
AATCGTAGCTTCCCCTTTACTGTTTCTGATAACCTTTGGCCCCATTCTCACATGATCTCG
AACTCTGTAAGCAAAACTATTCGTAGTTTTCCGGTTGCTGTTTCTTCGTGTTACTATTCT
TTTCCATCTCTCCATCTTCCGTACTTGTAGTTGAGAAGTTAGATTGTTGCCTCAAGGAAC
GATGCAGGACTGAAGAGCAAGTTAACTGGAGACGGTGAGCCACCGGTCAAACGGTGGTGG
AGTACGTTGACCATCCAAGTCTTCGGAATGTTTGTCCGTGTTGTTAAACTTCATCGAAAC
AAGTGTTTGCGTGTTTTGTTTGTGTTTTGCGTGTTTGTATATTTTGTGTGTC
>Contig1001
ACATATAGTTGTGTGACGCTCCCTAATGATTCCATATCAAATGATAGAGGCTTTGTTATT
GGAAAGAGCATTGGGAGGTAACGAAGCTCACGGAGACTAGGGACATCACTGATCTCCAAG
ACAGGGCTTTCGTCTACTGAATGTATTTTCAGTTCTTTGAGATTACGAAGGCTTTTAACT
GTAACGGTCTTCAAGCCATCGCAACAAGAAAGATTGACCTTTTCAAGCAGGCTACAAGTA
TTCAGTAAGTTGTGAAGCACCCCATCACTTATCGAGACGGACTGTAAATCCAGCACAAGT
AGAGAAACACACTTGATGACAGAATTACTAGAAATCCGAAGGGAATCGAAAAACATGATA
TCGTCTGCTATTATATTTACTGTTTTGAGTTTTTCACTAAGGAATATCTCAGCTGGCAAT
GTAAAAGATGCAATTGAAACGGAGATGTTTAAGGAAAGCTCCTTAAGACAAGTTTTAGAA
GACACGTGACAGATCCAATTTTCAGCAAGAGAAGCTAAGCCCTGGTTGCTGATTGTGATT
GCAAGATCAAAAGTTTCGATGGGCACGTTGGTGTTTTCATACCTTAGTAGAGCACGCTCC
ATAAACAGATCATACTTGATTTGTGGCGAAATAAATTTAAAAGGAAACCTGATGTGAGGG
ATTGTTGACCACGCGTGTAGCCATGACTTGGACAAGACGCAGGTACGAGCAGCTTGTTTT
GCAGGCAAGAATGAAAGTATACGATGTATTAACTCTTCCGGAAAATAATCTAATTGGCAT
GATGTTTGAATCAGCGTCCTTTTCTTCTTCTTTTCCAACTCGGAAACATCATTTTCTAAT
TGGTGAGGTACGCGGATGGACCTCCTTTTCTTCTTTCTATTGTCTATCTGTGGAACCAAC
TCTAATGGAGGTTCAGGGATCAGCCTACTTCTCCTCATCCTAAATCCAGTTCAACAAATC
TAGAAATCAATCCATGATTTTGGAAAGGGACAGGGCGTGTATTGTATTCCCTTGGCTTTG
TAAACCTCCCCGCGTACTCTGTGCCCGCGCTGAGCCAAAGCCTTTGGTAAAGCGCCAGCA
ACGTCT
>Contig1002
GGACCAAAACAAAATTTTATTTTCTTGTTCGGAATAACGAGATGGCGATGCAAGCCAGCA
TGGGATTCTCCAAGATCGTAATCTTAATCGGAGCAGGATATCTAAAGAAAAAACTAGCTA
GCAAGAAGCTTAAAATTACGGTACACACATATGAAGACCGATTATGTTGCAGCCACAAGT
AAATTCGCTTCCACTTTCCATCGTCGCGGCTTCACCAAACCAACAGGTTACTTTTTCA
>Contig1003
TCGGGGAATGCTTTTCTTGCTGTCACATAAACCTTGAATAAGAGTATAAAACCCCTTTAC
ACAAACCTCTTATTCACTATACACACCACCATGTCCACTATCACCATTGCCTCCCTCCTC
TTCGTCCTTCTCACTACCACCTCGGCCGCGATAAAACTGTTCCATCAGATATCGCGGCCT
TAAAAGCCTTTAAATCCGCAATCAACCCGAAAACTATCCCTTCTTTCACTTGCTTGTATT
CATGGGATTTCACTTCTGACCCTTGTTCACCACCACATGTTACTC
>Contig1004
TAGACCTTAGGATACAATATAAGCTTTCATACTGAATAATAACTCTTGCACACAATAACA
TTTGTTTTTTTTCTAACACATAATTCAGGGTACATTGAACAAGATTCAGAACTAGAGAGC
GGATCATGCTGAAAAAGCCCAGGTGGATAAACATCTTTAAACTTTATAATTGTTTCACAA
AAATACATGCATTAAATGTTTTGA
>Contig1005
CCATGTCGGCCTTTACATGGCAAAGGGCAGGGGAGCTAAAGTGGTGTCAGAAGTGTCGTT
TTGCAACATCAAAGAAGGAATGATCTTGTGTTTATCATACTTGGAAACCTATCAGATTCT
CCCAATAATGTCAGTTTTTGTTTTTTGTATATAACTATGTACACTTTTCATTGTATACCA
TCAATATCGCAGTTGCAGTAATTGTGATTTGTACCATCATACCGCAGAATCAGTAATTGT
GATTTGT
>Contig1006
TAAGCAGCAGTTTTCTGATACCTAAAATTACCTACCTCTTTTCAAGTCCAGGTTAATCGA
CATCATCCCAGGCCTGAAGTCAAAATTCTCCTTTATCAAAGCAAGGATATCCCTATCCGG
GATAGTTCCAGTTTTGTAAGTGTCAACAAACACAGACAAGGGCTCAGCCACACCAATAGC
ATAAGAAACCTGGACAATACACCTACGTGCAAGACCCGAAGCTACAATACTCTTGGCCGC
TTGCCTAACAATATAAGCACCACTCCTGTCCACCTTTGTTGGGTCCTTTCCGGAGGAAAG
CACCACCACCGTGGGCCCCCCGACTCCACCATAAGTATCAATAATAATCTTCCTGCCTGT
CAAACCGGCGTCACCATGGGGGACCGACCAA
>Contig1007
GACACAACAAAATCTCTCTTCCTTTACGGTAAAACTATCAAAAAAGAATTGCAATTCCAC
CATGATTAATTCATCGAAATCACAAGTCACCAATACTGCTTCAACTAACAAAAGAAAGAA
ATGATTACTTTGACGATATCAATACGGTTACTTCTACACCAAGCAAAACGCCATCAAACA
AGAATCATCATCCGCATATATAGAAACCGACATTAATAGCTCTAAATCAACAAGGGTTTG
TTTCAAGTGGAAAAATGCCACCAGAACGAC
>Contig1008
AGAACCAGGAGACATAGTGATGCCACTCTACCTTGGTGAATGTGGACAATGCTTGAACTG
CAAAACAGGAAAGACCAACCTATGTCATGTTTATCCACCTTTCATTTAGTGGGCCTCATG
AACGATGGCACTTCTAGGATGTCCATTGCCAGAACCGGAGAAATCTATATATCACTTTGC
AAGTTGTTCAACATGGACAGAATATGCAGTTGCTGACTGCAATTTATGTGCTCAAGATCA
ACCCGAAAATTTCTTACCCTCATGCTAGTTTCCTCTCATGTGGCTTCACCACTGGCTTTG
GTGCGAACGTAGGAGAGAAACCCAAGTCTCTAAGGGCTCCTCA
>Contig1009
AGTACGCGGGGAGACATTAAAGAATAAGAAAAATGGGAGCTCAGAAACCAAAGAATCTAT
AAAATCTGAGCATGGAGCAAATACATCTGACAAGAAAGTCCAGAGAGTAAATTCAATTAA
GGTTGAGAAACCTAGTCATAGCGGCACCTCGTCATCTTCTGAGAAAAAAGTCAGTGCTGT
GAAGGTTGAAAAGCGAGATAGTAATAAAGAAGAAAATAAGCAGACCAATAAAACCGCAAC
AAATAGTGTGGCCCCCACCTAAACTGACTTCCCTTGTTTCTTGTAAGGATCCCGTAAGAG
ACAAAATTCGTGAACTT
>Contig1010
TATGTGAATATGAATTTATTTTGTTTTTGTTTTTCACAAGTGAAAATAACATCACTTGGA
ATATGGTGAGTTGATAAACCATATATTAATTATCATCTAAATTAAATCCATATTAGTAAA
ACGGATTTCTATAGTTGAATTCTTATGTGTTTTAGACACCTTGTATGATCATCTCCCAGC
AAAAGTTTTTGGTAATGGACCCTGCATATGTTAGTATAAAACCAAAGAATATACATAACC
AAAGTATGTTAAACCAAAGTAACTTTGTAACCCAGCCACTATTCAAAAATATCTTCCTAA
AGTCAACCAAATAATATCTATATTTACTCCTCAACCTACCAAA
>Contig1011
GATTATATTTTCAATTTAGGCTTTGGTGCTCGAGAAAGGCGGACATGAATGTGTGGGGTG
AGATAAGGTCCTTGGATGAGTCCTCGTTAGGGAACGTAGATGAAGTTTAAACGAGGAGTG
GATATCGGAGTCTCGGTAACTTGTTTTGCTTCGATTGGGAGGTTCATGATGATAATAGTG
ACGGAAAGCCGTTGATCATGGTCGAGGAGAAGTTTGGCTAGCTCAACCGTTGGTGGCAGA
TGGCCAGCCCCCGGGGAATGGTATGAAAACAAGCTCCAATGTTGTCATTTGTTTTCTTTT
GTCCACGATGTTTGGAAGTTGTGTAGCTGCAAGAGTGAAGATAAGTATTTTTGTGT
>Contig1012
CTCGGAGTCGGTGAAAGCCACCCACGATGGGGTAATACGGTTTCCTTGGTCGTTTGCTAT
TAATCTCTACATGACCATTCTTGTAAACACCGACACAAGAATAGGTAGTCCCAAGATCAA
TTACCGATAACAGTTCCTAACTTGGTGGCTTCTTCTTTTGCAATCGAATGCAAACAGGCA
AACCAATCAACACAATCGCCAAAACGACGCCGTAGCGACCCATCATTCACCTCGCGCTTC
AAAATTTTTGCTTCTAAGGGTTTTTAAGAGAGGTTTTGTATTGAA
>Contig1013
CTTCCTATCAAATTGAAGGATCTCATAACAGTACTCATCATAATATTAATAACAGTATGA
ATACTGGTGGTACTAGCTCTGGTGCTAGCTCCGTCTCTTCTGTTGCTAGATCTTTGTTGC
CGACACGACGTCGTTTGAGGCTTGATCCACGCAATAAGCTTTATTTCCCTTATGAACCTG
GTAAGCAAGTCCAGAGTGCTATTAAGATCAAGAACACCAGCAAGTCTCACGTAGCTTTCA
AGTTTCAAACAACTGCTCCCAAAAGTTGCTTCATGCGTCCTCCTGGTGCTATTCTTGCTC
CTGGCGAGACTATAATCGCAACTGTTTTCAAGTTTGTGGAGCCTCCAGAGAACAATGAAA
AACCAATGGAGCAAAAGAGAAAGGTGAAATTCAAAAATACATGAGTCGTGAAAGTAGAAA
GGGAAGTGATGGAGTTATGTA
>Contig1014
GTTCTCGCAACCAGAGGTTAATGAGAAAGACAGCTCCGGCAAAGTCGCTGAGCGCCCAAA
AAAGAAGGGTGGTCAGAAAAAGAAGAAGAAGAATGGAATGATGAAACGTATCGGAAAGAC
AGTGGTAACACAAGTGGCATCGAAAGCAATTTTGTTAGCTGGAACGGCTGGGCTACTAGT
TGCCCTGGGTCCAGCTGATGGAAGTTCCACGTCAGCTCCGGCTGATGTAAGTTCCACGTC
AGCTCCGGCTGATGTAAGTTCCCAACGTCAGCTTCCGCTGATGTAAGTTCCACGTCAGCT
CCGGCTGATGTAAGTTCCACGTCAGCTTCCG
>Contig1015
TTCCTCATCCACCAGGGAGAAATCCAAAGACTATTTTGGGTTTCAAGAACTCTGCAACTC
GGAACAGAGGACGTTTCATCAAGCTCAAATGCAGGATACACAAGTGATGAGATTTTGACT
AGAAACGACCGCCAGATGGGGATTCTTGACAGAATCTTGTTCTTCATTGGGGACTTGGAA
ACTGCTTCAGCACCTGCAAAGCGAGGCCGTCTATTGTAATTATGTATTTAGTGTTGTTAT
GTGTATGTTCTATTGTTGTCATGTAATTGTTGGTCATATATCATGTCAGAAAATAAGATT
CAACTGTCCATGCTCCTATTTGTTTGATCAAATCTGTAATTTATTGTTTGTCTTTCTTCT
ATAATTGTAACAT
>Contig1016
ATAGGCTTGAGAGAGGATCGAAACCTTCTCCACTTAGGCGTAAGCACCTAGGATAACTAT
CAAAAAAGGGCTTTACAAAAGGGTTATAACGGGAGGTTTAGGGATATGGAAAAACACGGT
TGGGGTGGGATAAGGGATAGTTTACTGGTGGCTAGTCAATCATCTTGGTTAGTTACATAT
ACAAGTGGCGTTGCCAAGCCAAGACTAGACTCAATCTTAAACTATTGAAAACTGAAATG
>Contig1017
CATCAGTTGAACTCATAGGCGATCCAAGTACCTGAAATGACCCACTAGCTGCACACATCT
GTTCAAACATCATCCTCCGATTTTACAGACCAGCTTTCATGAAGTAACGACTACTAATTT
GTAATGCAGCATCTCGGTGTGCTTATTTCCTGTAAATTGCTATATATGAATCCTGAACGG
GAAATGTGAGGTGGCACAAAGTCATATTGCAAGTTGTGAACACGACTGTAAGTAGGTTAA
>Contig1018
GATGAAGTGAGGAAGTGGATTGGAGAAATTTGGTAGTTCAGGGCATTGGAAAGAGGCTTG
TTGAACTCGAGGGATGGACCTCCAGAATTCGAGCAACCCAAGATGACAATCGAGAAGCTA
CTTAGAGTACGGAAACATGCTTGTGCAAGAGCAAGACAATGTTAAGAGAGTCCAATTGGC
TGAACACTTACTTGGCATCCGCGGCTCTTGGAGATGCTAACAAGGACGCCATTCAGAGCG
GAAAAGTTCTTTGGTGGTGACAAAAAGGAATAGAGCTCGCATATTCGGGTGCACGAAGGT
TAGCCCGGCCTCGTTCTTTGTAACTCTTAATGGAAGCTGTATTTATATATCCTAAGACCT
TTTAAGGGAAGAATAGTATTTTTTTTCCTAC
>Contig1019
GTGACCATGTAGAGGCTCTATATTCATTCATTCGTTTACTGACCTGGCTCAAATGCAGAC
GTAATTCGTGTTGAAAGTGATTTATAGTGTGGATAAGTAATTTTCTAGTAGGTGGCACTT
TGTACATTGTGTTTGCATTCTTTTTTATCTAGACAAGACTGGACAGAAGTAGAATGTTAT
GGGTATCAAGGAGATTTAGAGATCTAATTTGATTACAAGCTGATAAGAGAAGTTACTGAT
GCAACTCTTGAACAAAGAAAGACACCAAAAATCGATTTTTTCATGATTGGTTTGTATCTG
GGATATTAATTTGGAACCAAATATATATTTTTAGAAATATAAATGATATGCAAGTTGAAT
AC
>Contig1020
CTTAGTCTGAGGGATTTTGGTATGTGCTATTTTACACATACTTTTGACCTTAGTTTAAGT
GTAGAAAAGACCAAAAACTAACGTGAAACGCCAAACATATTGTGTTTTTGTGTTTGTGAC
TTGTGCAGGAAAGGATATTGCATAAATGGCATGAAAACCAACCAAAAGCCTAACAAGCAC
GAGATTTGGAAAAGAGTTTAAAAGTGAAGCCGAAGATGAAATTTGCTCAAGGAAAGCCCG
TGATGACAAAGTTATTTCTTAAAGGCTCG
>Contig1021
TTCTGGTTGGGCCGGTTCGATGGCCCTGTATGAATTAGCAGTTTTTGTATCCTTCTGACC
CTGTTCTTGTATCCAATGTGGAGACAGGGTATGTTCGTTATACCCTTCATGACTCGTTTA
GGGAATAACCAATTCATGGGGCGGTTGGGAGTATCACGGGAGGGACTATAACGAATCCGG
GTTATTTGGAGTTACGAAGGTGTGGCTGGAGCCCATATTGTGTTTTCTGGGTTGTGCTTT
TTGGGCAGCTATTTGGCATTGGGTGTATTGGGATTTAGAAATTTTTAGTGATGAACGTAC
CAGGAAAACCTTCTTTGGATTTGCCCAAGATCTTTGGAATACATTTATTTCTTGCAGGTG
TGGCTTGCTTTGGTTTTGGTGCATTTCATGTAACAGGCTTATATGGTCCTGGCATATGGG
TGTCCGATCCTTATGGGCTAACAGGAAAAGTACAATCTGTAAATCCATTCGTGGGGTGTG
GAGGGTTTTGATCCTTTTGTTCCGGGAGGAATAGCCTCTCATCATATTGGCGGCAGGGAC
TTTGGGCATATTAGCGGGCCTATTTCATCTTAGCGTTCGCCCGCCTCAACCGTCTATACA
AAGGATTGCGTATGGGCAATATTAGAAACTGTCCTTTTCCAGTACTATCGC
>Contig1022
CCAACCAGACTCCCGTCTAGGTAATCTGGTGCAACTGCACCAGGGTACCATAATGGACGG
TCCTGTGGTGATTACTTTTTTAGTCCGCCTTTTTAGGTTGCGGCTTTCTTTTTTCCTAAA
CCCGAACCTAGCTG
>Contig1023
AATTTGAACATTCTTTGCTATATAATGTTTAAATAAAAAAACGAAGACGAGTACATATTT
GGAGAGATATATCCTGAATCATTTTATACAAATTGTGGCTGCCATCGTGTAAATTTAGTG
ACCTTGTGACAAGACTAATTATTGCCAGGTACCTTGAACTTTTAATTTAAATACTCATTT
AGTTCCATAAAT
>Contig1024
CGATGGAAGGAGATGTGGCAAGTGCAAATATCTGAGCTGATAAGGCGAAATAAAGTGAAC
CCGAATAAAGCGGGTCGGGCTCAGGGGATGTCATGGGCAGCCCGGATCCGGAAACAACGG
GTGGAGTCATGCTGATGGGTCGGTTCAAGGCCTATAGCTCAAAAAGCTCCTTTGTTTATA
AATCTGTATCATGTAAATTTTAAATACGTGTAGTTGTTAGGTTGTAAATATTTGACATGA
AAATATGATTGACTTTGCAATAAAAAA
>Contig1025
TAGGAATATCAGCTAGTCCGCCATTTTTATTTTTTGTACAGAAAAATAAGGAGATGGCTC
CATGTGCTCTGAGTCATTATGTGGATTCAGATTCAGGAACACTACCAAAGTTTTTCAAGG
GGGTTATCTTGACGTAGGTCTGCCTCTGGCCTAGATAACCTAAGTGAAATGAAGTCTCTC
TCGCTCTACTTAAAAATCAAAT
>Contig1026
ATCTAAATCGCTACGATGACTAAGAAGACTTGAAGTTTATTTTAAGTTGTAATGTATTGT
ATATGTTTTAGTTCATTGTTAGTTGTCTTTGGATTTGTTAGTATTAAGAATGGCTTGTCA
TTCTTATAGTTGGCTAGGTATGTGTCTTTGTCTGTATGTGTCCTTAGGGACTTAGATGAG
GGGCGTACGCCCTCATCCATTGTACTTCAACGTTTTTGGTGTAATGTATTTTACCAGGGT
AATTTAACCCTTTTAACCC
>Contig1027
GATCGTTTGTTGATATTTAGTTTTGTTTCGCTCTTCCAATGAGTAAAAGAATGATTGGGC
AGGTGGAAAAACATGATGTAATAGAAGATAGAGAAGAAGAAGAAGAAAGTGATGAAACAG
AATTAGAATTTGATGAAGAAGAAGAAGAAGATGTTATGGAATTGAAATTGGAATTTGAAG
AAGAAGATGATACTGATAATGATAATGATAATAATGATGAAGAAGAGTA
>Contig1028
TAGAGCACTGCGGGAAGCTTTCTATCGGCAGAATCTGCCTAACGTGACTAATTTGCTTGC
TACTGTATTGATTTTCCTCATTGTTATCTACTTCCAAGGCTTCCGCGTTGTGTTGCCTGT
GAGATCTAAGAATGCTCGTGGGCAGCAAGGTTCTTACCCCATCAAGTTGTTCTACACTTC
TAACATGCCTATCATTCTTCAGTCTGCACTTGTTTCCAACCTTTATTTCATCTCTCAGTT
GCTGCACAGAAAGTACAGCGGGGAATTTCTTGGTTAACTTATTGGGAAAGTGGAAGGAAT
CTGAATACTCTGACCAATCAGTCCCAGTTGGTGGCCTTGCTTACTATGTTACCGCCCCTT
CAAGCTTGGCAGACATGGCAGCCAATCCCTTCCATGCTCTTTTCTACCTGGTCTTCATGC
TAA
>Contig1029
ATAGACTTTATGGGACCTTTTCCTAAATCATCAAAATTCGAGTATATCATAGTCGCTGTT
GACTATGTCTCAAAGTGGGCAGAAGCCCAAGCCCTTCAAACTAATGATGCCAATGTTGTT
TATTACATTTCTTAAGAAACTATTCTATCGATTGGAATACCCAAAGCTCTAATCAGCGAC
AAGAGGAACTCATTTTTGCAATAAGTTGATGGAAAAAGCTATGAAAAGATATGGAGTTAA
CCCATCGGTTCTCTACATCA
>Contig1030
AACTCGTACCTGATGCATGCAAAGTTGTACATTACCCTCGTCTAGTAAAAAAAATACTCA
TGAAAAGTGGTTATACAGTACAAACCATTACAAGATGCCATAATATGAATATTGAATAAG
CCTAACCAGCTATCAATAAATTTATGATGCGGGAGCCATCTGTTTCAATTTGGCTTGCAA
CACGAGTCCTGCCTCATCTGCTATGGTTTTCTTCTTGCTTGCCACCTCTAAAAGCTGGTC
ATAATTTGACTTGAGCAAGTTGATTTTACGTTCACAATAATTCTTCCCTTCCTCCATTGT
TTTCTCAATGAAATATCCGGTACCAACATCAACAAGAACCTTTTGAGCATCATCTAGCGT
CCCAGGTACATACAACGAAGCCGTCAAAGGAACCAAACATTTTCTTGCCTTCAGGACGGA
TAGATAAGTCTTGTAGGGCGGTAGAAGCAAGATCAAGACGAGTAGTAGCAGTACGGATAT
TAGTAAGACTGTCTTGAAGAAGATTAACTTCCATATCGGTTTGTCCCTTTATCGCTTTGA
GCTGTTCAACGCTCATTTTCTCCAACTCCGGTATCATCATCCCTCTAGACGCCATTTTTC
TATCGCTTCTAAACTATTATCG
>Contig1031
GATCGGATTGGGAAAATTATGTCTTACCTCCGCCTTGGATCATCTGGGAAAATTCTTAAG
AAGAAGAAGAAAGACAAGGATGGGAAAGGAAAGTTCTCAGCTGTTTCTGTTGATTATGAT
GAGAAATTTTCAAGACCTGATGCCTCAAAACAGCATACTGAGAAAGAATTTCTACCCCCT
CCGCCACCTCCTAAAAGAAATGATTATGATGCAAAAGAGAAAGTGGTAAATCGCGTTGAG
GAGGATGATATATTTGTAGGCGAAGGAACTGACTATGAGGTCCCTAGCAAAGATATGAGC
CAAAG
>Contig1032
ATCCCGGAACTTGTTTCGGGTTCGATTTTCTTCCCTTGTAATACGTTTTTTCGGTAATGA
TCTCACTGGTGGCCACCCCACTACTTGTGTCTTTGCTACGGATCTTGATTCATCATTCCT
CATTTAGACCCATCTCTGGTGAACTTCTTTTGTTACTTTTGATGGGAGAAGATGTCGTTT
GGCAAGTCATCAGTGCTTCCTGGCAAGGCTAACCTTAGCTCGGTTGCTTTGTAGTTAAGA
ATCCATATTTGAAGGTTGTTACTTCTTAGATGATTGCTTCTCGAAATATGTTGATTTGAT
GATTCTCA
>Contig1033
AAAAGATGCATGGTATGAATGTATTGAAAATATGTAATTGGTTGGGTTTGGACTGGTCCC
ATTTTATAAAAGTGATAGATGATGATTATGATAGTCCAACCAAGTACCAACTTGACGATA
CATAAAGGTGGACTATCGAAAAAAGTTTGAGGCTGCAAGGACATGAGAATGGGAGAAAAG
GGAAGTTGGGGATATCGGCTGAGATATTTGCTGTAACGCCTTGTTTCTAGTGGTCGAGGT
TAAGAAATCGAGTGGGG
>Contig1034
GGTGAACACTTTCCACTTTCTTCTAGTCCTATAATATAAAACTTCCAAACGTTAAAAACA
AAAAATATGGAACCACAACATTCTACTGAGCTAATCCCGGGCTTGCCCGATGAAATCGCG
CCTAGAGTGCTTGACACGCATGCACTACGGCGCGCATTCTGTTGCTGCCAGCGTTTGTAA
ACCGCTGGCAGCAGCTTTTACATGACCGCGAATTTTATTATGAGCGGAAAAATATGGGTT
TACTAAAAAAGTTGCTTGTCTAGTTCAAGCAATTCCGGTTTTCTCGGGTTCTGGAAGCCC
GAG
>Contig1035
AGCAGCATTAGCAGCTGCGATTTCTGGAAGAATGGTTCAACAAAATCAGTCCCAAAAGTG
GTAATAGCTACTAGAAGCCATTGATCATGAGATCATGGATGATGCACATGTAGATATATA
TACCACTGGTTAAAACAAAAGAAAACAAAGTGCTAGTGGTAGGAAGCTTTTCAATTTGAT
CTAAAAATGAGGTTAAGTTAGGAGAGAAAATTTGTACACAAGTTGTGGTTTGCTTCCAAT
TCTAATGTGATTTGGCTCAAACCAACAATACTTTGAATTTGTTCATATAAAAGATTTGAG
AGTTTTTCGG
>Contig1036
CAAATTCTCAAACCAAAAGACTAAAAGATTTAGGTTAGAGTTTACGTCGGTAAGCAAAGT
TTATACGAGACCGTTAAGAGCTTACAAGAGAAGGGTCACCTCCCGGTGCAACCAGCTCAG
ACTGATGATCACATTCGTATCCAGTCCTAGTCACTTTAAGACACATATATACGTACCTAG
ACGATAAATTGTTTTTCTATATTGTTTAACGTTTATGTATTGTTTGTAACACGTTCTCCA
TCAGTACCTTAGTTAATTCATGTGGTACGTTATGTAATGCGAGTCCAAATATATAGCTAA
TGTGACAAGT
>Contig1037
GCGGGGACACTCACAAATAACAATAACCAAACCCTAATCCTCCACAATGGCACAAAACGA
CGTCGAAAAGTATTCAAAAAATTACGACGTAAACGGCGACGGCAAGATCTCCATAACCGA
ACTCGGCTCAATCCTAACCTCCCTCAGCGGCTCCGTCACACCAGAAACCGAACTCAAATC
CGTCATGAAAGAAATCGACACCGACGGCGACGGATTCATCGACTTTAACGAGTTCGTTGC
GTTTCATAACGGTAGCAGCAACGGTGAAGAGAGTAAGGAGCTCCGTGAGGCGTTTGATTT
GTATGATGAGGATAAGAATGGGAAGATATCGGCTAGTGAGCTGCATTCGGTTATGAAGAG
GCTGGGCGAGAAGTGTTCGTTGAAGGAATTGTAAGAAGATGATTCAGAGTGTGGATGTTG
ATGGTGATGGTTGTGTTAACTTTGATGGAGTTTAAGAAGATGATGAATAAGTGATTCGGT
TATTGTTTCGCTATCGTTTTATGTGCATGGCTAATGATGAAGGTAGTTTTAATTTTTTTT
TACTAGTGGATTTTAGGGTGGTGATTTAGTCAGTAAAGTAG
>Contig1038
GGAATACAATAATACTCATTGGGAACTAAAATTCTCTCAAATTACTCAATCTCATTAAAT
TTCTGTTACTTGTGAATTTTCTTGATCGATATGGCTAAGAGTTCGTTCAAATTGGAACAC
CCCACTTGAGAGGCGCCAAGCTGAAGCTGCTCGTATCAGGGAGAAGTATCCCGACAGAAT
TCCGGTTATTGTTGAGAAGGCTGAAAGAAGCGACATTCCGGACATTGACAAAGAAAAAGT
ACTTGGTTCCTGCTGATCTTACAGTTGGACAGTTTGTCTATGTGGTTAGAAAGAGAAATC
AAGCTCAGTGCCGAAAAGGCCATCTTTATCTTTGTTAAGAACATCCTCCCACCTACTGCT
GCAATGATGTCTGCTATCTACGAGGAAAACAAAGACGAGGATGGTTTCCTCTACATGGAC
CTACAGTGGTGAGAACACGTTTGGATTGCTCTGAAGCTCTGCAGTTTCAATGATGAATTC
AATGTAAATAGGCTTCAAGACGACGATGAATGTGTACATCCTTTTATCAACGGTTCCTGC
TTTGTTTAGTTTTGCATATTGACTTTCTGTGAACGGTTTATAGTATAGAAACTAGTGGTA
T
>Contig1039
GGTTTCCGTTACGATCTGAAGAAGAAATCTCACATCTCATGGATCAAGATTCCGATCGAT
CCCAGCAATTCGCGAACAAGAATGTTGAAGCCACTGGAATTAACCCAGGATTGATCGTTT
TGCTAGTTGTGGGTGGGCTACTGATAACGTTCCTTGTTGGCAACTATGTACTGTACATGT
ATTGCCCAGAAGACCCTGCCGCCAAGAAAAAAGAAGCCAGTCTCCAAGAAGAAGTTGAAG
AGGGAGAAGCTGAAGCAAGGTGTTGCAGCACCCGGAGAATAGAGCATCATCAAAAAATCA
GGCTTAAATATGTGTCTGTGTCGAGTACCTATTGCCGTGTTGTGAGGATGTTTGCAGTTT
TTTTTAATTGTTTTGTTTTTATATAATCGTGAGTGATTTAGCTTCGTTAGTTTAGACATT
ACCCATCTTTGTGTTCTGGTAGACTAGCACTATCCACATTCAAGGTCCGTAAACCTATGG
TAATAATTACCTGAGTTTGTGT
>Contig1040
CTCGGCAGATGGCTTTTCATCGCCTTTGCGGTTGTAGGTGATTTTCTGCTTGAATACGCT
TCCCCCGTCAGCAGAAGGCACAATCTTAACGTCTGCTTTGACGGAGTCTAATATGCCCAT
CTAAGTTGTCTCCTTCAAAAAACGTATAGCTCTGGCTTAAGTTGCTCGCATCAACAGCAT
CTTGCCTATACTTCCCGGATGTAAATGGTACACCTGAGTTATACATGCATGTAGTTTAGC
TTTTGATAGTACAGAACGTGCATGTGCAATACTTTATTGTAAAAAAATTAAAAATATGGC
TTGTAGCTTACCGTCGCCAAATGTGAAAAAGCCTTATTGTTCCAACACCGTCCATCGCCT
TCAAGTGTCTCGATGGACTTGAAAGCTTGGGGATTGACCTTGGGAGCGATAATGTGGAAG
TTACTGAAAA
>Contig1041
GGTGGACAGACAGTGTGAAGGGATAATAATAATAGTAACAATAATGGTACGGATATTACC
CATGACGTCAGCCATCCGTCCATCTTTCGCCGCCGTAACCACATCTCGTTTGGTCGCTAA
CTTCTCTTCGTCATCTTCTTCTTCAAGGCTTCATTCGGTTCACTTTGCTTCTTCCACTTT
GGGAATCACAGTCACAACGTTTTGGTCTAAAAGCCTGTAAGTTATTTAGACGGGAAGGAA
TCAA
>Contig1042
AACTCTTTTTATTCCGTGTAGCTGTTGAGCTTTATCATTTTTGTTAAGTTATGATTAAAT
TCATGTTTTTCGTGTAGTTCATGTGGTGGGGTTTGCACCCGGAGCGGATGTTAGTGATTC
CGGCTTTGAGTTACAAAGGAATTATGATTTGGAGTTGAGAATGAAAGGCCGAATGAGCAG
GAGTTATTGGAGAACTATAATAATAACAATAATAATGCCAACTCACAGATATCGTCTATT
GATTTCTTGCAACCCCTGCAACCACGATCGGTTTCGACGGGATTAGGGTTGTCTCTTGAT
AATGGTAGGTTGGTGTCGTCTGGTGAATCGTCGTTTGTTGGTGGA
>Contig1043
ACCAAGTTGCACCTTCCCTAAACCTCTAGCTTTACTATACCCCATAATCGGAACCCATCT
AACACACAGTTAAAGAGTTGGATTACACAAGTGACAAAGAAAGCAATGATAGACGACTTT
TAATATGTTTATAACCAAATTTAACAGAAAAAACAATCAAGACTAGTTAAGTAGCGCAAA
CATGGTGTTCGTAGCGCAAACATGAAGAATGCAAAATGTTGTGCCATTGTTTTAATTTTC
CGGGTTTCGAAATTAATGATATCACCTAACAAGAAACCTAACCTAACTCA
>Contig1044
TGTGTAGTTTGGATTCATACATTTAATTTCTTTCACGAGTCGGGGTACCAAGAACCTTGA
TAAATTTCTACAAGTTGATCAACTCCACTCTCACCTGGGAAAAGTGGCTGTCCAAGAAGA
AACTCTGCCATAACACAACCAACTGACCAGACATCAATTGCAGATGTGTATTCAGTTGCA
CCGAATATGAGTTCAGGTGCACGGTAGTATCGAGAACAAATGTAGGATATATTTGGTTCC
CCTTTGACCAGAACTTTTGCACTCCCAAAGTCGCAGAGTTTGAGCTGATGAGTATGAGGA
TTCACCAGAAGATTTTGTGGCTTAATGTCTCGGTGGCAAACACCTATCGCATGAATATAC
G
>Contig1045
CGCACTGCTCTGGGGACAAGGATTCCGGGAACGTCCACAGTGAAGTGTATGTACAACTTA
CCCCCTCATAAATGGTCTCTGGTACATCGGCATACCCTCATCATTTATTGCCTTGAATTG
ATCCAGGCTTGACAACCTCCCCAGGTTGCGATTTGATGAGAAGCTGCCTGTTATCCAAAT
GGGGTCAAGATAAACTGGAATCCGCAAAGCGCCTCTGTTAAGCTCAGTGTGTGCTCAACG
AAAATGTCATCTA
>Contig1046
AGTCAAAAGTTGAGAAAGAATCTGCCGCTAGCAATCCCGTGGCCGATGTGGTGGAAGAGA
AAGAAGCAACTGAAAGTAAACTGACTGAGGATCCTTCTAGTCATTAGAGCTCGTAAATCT
GTGCAAAGACGATATGGCTGTAAGATTGGTGAAGATTTGTAATGGGCTTTTCGTGGGGTT
GTTTGTTGTGTAACAAAAAAAGAATTTTGATGATGTATCACTATAGTGGGATGATGTTGT
GCTAATATACACATGTAACAAATGTCTGTGACCAAAGTTTGGGTTCATTCAGCTTTGGTC
CATGGCTTGTAAACTCACCATTTTTCAACCAGATACAAAATCCCTTTAT
>Contig1047
GAACAGCAAAGCCAATGAGAAGCCAATTTATGCAGCGTTACAAAGCTTTCCTTGCAAAGA
ATTTAGTGATGATCAACCAGGAAATGCTGCAAAAATCATACAATCCCATTTCTGGCGATT
GGTTGAACACCGGAACTATACACGAACAAAAGGCAACAAACTGATGCTGCGATTTTAATT
CAAAACTTGTTATCGTGGATGGATCTTAAGGAAACGTTTCTTGAATCAGAAGCAAGCAGC
AGGTTAAAGTTCAAGCTTTTTACATATTTGGATATTGAGG
>Contig1048
CCCGCTTTCAATGCACGCGTTAAGGTATTGGCAGTGTCAAGATTTTGTGTGAAAACACCA
GCAGCCAGTCCAAATTGAGTTGCATTTGACCTTTGAATGACCTCATTCGTATCCTTGAAT
TTTAGAATCGACTGTACTGGTCCAAAGATCTCATCTTTTGCTATTAGCATGTCATCCTGG
ACATTTGAGAATACAGTGGGTTGGATATAATATCCTTTAGAGCCAAATCTTTCACCTCCA
GTTTCAAGGGTAGCACCACTGTCAACGCCAGATCTTATGTACTTTAAGATCTTATCAAAT
TGTTCGGAATCAACCTGGGGACCTTGGTCAACACCCTTCCTGAAGGGATCACCGACCACA
CGGTTTACAGCACGTGCCTTTGCTTTCTCTATGAACTCATCATAAACACGTTCATGTACA
AATGTTCGTGATCCAGCACAACAACATTGTCCCTGGTTGTAGAACAAAGCGGCATGGGCC
AGATCAACAGCTTCATCAACATTGGCATCCTCACACACAATGAAAGGAGATTTTCCACCG
AGTTCCAAAGTTACTGGTTTAAGATTGCTTCTTGCAGCCAATCCAAGTACGATTTGACCA
GTCTCGGTGGATCCTGTGAATGCAAGCTTATCCACATCCATATGACTGGCAATAGCAGCA
CCAGCTGTGGGACCATAACCAGACACAATATTCAACACACCAGGAGGAAGTCCGGCCTCA
TGTAAAAGCTTTGACACAATACAAAACTTTATGCTGCATCAAACAACATCTAGGGTGATC
ATGAAAGCTACTTAAC
>Contig1049
TGCTGGTGCCCTTGTAAGACAGGATACCAGAATTCCCAGTGGCGAGGTATGGGGAGGTAA
TCCCTGCCAAGTTCCTTAGAAAGCTTACAGACAAAGAGATGGCCTTCTTTTCCGAGTCGG
CTTCCCACTTATTCCAAGCTCGCTGAAGTCCACGCCACCAAGAATGCAGAGCCACTTGAC
CAGACCCGATTTCTTGAAAGTGATTCAAAAGAAGGCCACTCAATCCAAGAGTCTGGTTCA
ATGATTATTGACGATAGCATGAAAAGAGCTTTTCTCGTGAGCAAGTCTGTCACGAAAACA
CTTGTTTTTGCTTCCTCCTCGTGAGTTTGATGTCGACGAATGACTGTATTAAGCAAGTTT
ATGGATATTGGATCATTGGGATTTCTCCCTATTCAAATAAAGAATAAACTTAGTAGGGTT
AGAATACG
>Contig1050
CGCAACTTTCGAAAACTACTTTGCGATCAGGTTTGTTGGCATCTTTTGACTAGACGGTAG
CTGTCTTTTGAGAACTCTCTTAGTGGTTCGAATACTGAATCTAGAGCGTCCATTTTTTGG
TTTTGATTGGATCTGGATGAGTGTGAAGGTTAGGGTTTTGAAATTGGGATCTGGATTC
>Contig1051
GACTGAGACCCATTCAATCAACGTTTCTCTCTTATTCGCCGGATTTTATATTTTCCTAGA
GAAGAAAAAGTAACAGCCGATAATGTCTTCTGATCAACAACAACAACGTCCCATTTCTTA
CTAATTGTTATCATCATTGCTATGCAGACGGAAGCATTACCTCTTGTTAATTCGTTTCAG
CTTAAGGAAGATGCTGATTCACTGTGCGTTCGCTCTTTCACAGACTATTTTTTA
>Contig1052
ACTAAAACAATGGGTGAAAACAACGGGTGTTCCAGACGAAGATTTTGTTTCGTATGTGAA
TTACATGGTGCGAGATGGGTGGCATCACTTGTGGGTGGTTGCTGTAGAACTACTCCCGAC
ACCCATTAGAGCCATTCATAGGACTCTTCCAAGCAGATCAGATTCTACACCTTTAGTTGA
AAATTCTTCAAAGTGAGGCTGGACGTGTGATGATCAAAACTACATAGAGGTTGGTTAGTC
TTTCGTTTTGTGGTTTACTATGTGCCAATCTGGCAATTACTATTATTGTAAACGA
>Contig1053
CTAATATGTGATTTGATATTTAAAAGTAGCAAAAAGACTCACCATAGCACAAGCATTTAT
TATGCATTACTAGCTGTTGCTAATGATACAGATTTTGAAATATCAACTATAAGTGTGTAT
AATTTTATGCATTATCTACTTGTACATTCATACTCTAGACAGTTTGCGAGAGGGCTTGTT
GACCCTCAGGTGCTCCACCAGGTGTGTCCACTCTCTTGAATACTAGCTTTTGGTTGGGGG
AGTTGG
>Contig1054
TACCCTTGTCCATAAGATCAATCTTCGTCAAAACTCCAAAAGTCCTCTCCCCTTGCGGAT
CTACCTCACGAGCAATTTTGATAGCATCGGACGTAGCAAGATCTTGGTTGGCAGGAGAAA
CCGGCCAGAATAATGCAGTTGGGCTTTTCAATGTAGGATCGCACCATGTTTTTCAATGTC
TGCCCACAATGCTCTCTGACTGGCCCTCAACAGCTACTTTTGTCAGACCAGGAAGATCGA
TCA
>Contig1055
GCTCATCTTCATACAACATTTTAGCTAGTAGTGGTTTTACCCACACCACCCAAACCAACT
AATGGGCACGATGCTAAAGTTTTCATTACATGGTTCATCACCTAACAGCTTGAGAACCAA
TGGCATCCTTATCACCTTGTCGGCCAACAATACTCGATGCATCTACCAACGAGGTCTGGG
GTGGTCTTTTATCTTTTGACCGATCATCCTTCACTTCTAATCTTCCGCTCTTCATCGTCA
AACCAAGAGTTAACTTTTTCCTTCT
>Contig1056
TGAGTTTAATGTTCTCGAGGCTGGTCTGTTGGTAACGCAATTTCTGTCAACAAAGGGTGT
TACAAAGGACAAGAAACCATAGCCAGATTAATCACATATGATGGCATCAAGCAAAAATTA
TGGGGGATTCAACTTTCATCTGCAGTGACCGGCAGTCCAATTACAGTCGAAGGAAAGAAG
GTAGGAAAGTTGACAAGCTACACTGGTGGAAACAAGGGAAATGAGCATTTTGGTTTAGGG
TATATAAAAAAGAAAGCTGCTTCAAAAGGGGACACAGTTGTCGTTGGAGACAATGTTTCT
GGGACAGTGGTGGATGTTCCTTATCTTGCACGTCAGCACCCATTGGTCTTGAGTTCAAAA
CAATAGGTCCTTCAGTTAATAAGCTTCCCAACAGTGGTTGTCGTTTGCTCCACATCAACT
TTGTGTTCACTTATGAATGCGAGAAGAACAAGATCATAGTAGAAGACATCATCTAAGTTA
AAGGATTCTAGTTTATAAAGAAAATGACATTTGATTGTTATACATCTCGAATAGAATAAA
TTTTGCATGTGTGTTATGACAAACCGAGGATTAACCTGAAGATAATAGTAATGAACGTGA
AGGTTTGACTCTTACC
>Contig1057
GCCTCTGCTTGATGTCGAAAAACCTCTATTTGAAATTATTTCTGCTGCCCAGACTATTGT
TCCTGAAAGCGAGGGAGCAATTAATGTTAATTTTCGTGAGGCAGGCCTTATATTTTATCT
CCCGCGAAGATGTTCCTAAACTTATCTCGAACAACATTGAAAATATCTTGATTGAGGCCT
TTCCAACCCTTTGGCATCACAGATTGGAATTCACTTTTTTGGGTTGCACATCCAGGCGGC
CCTGCAAATCTTGGACCAGGTGGAGGAAAAACTAGCCCTTAAACCGGACAAACTAAGAGC
CTCACGTCACATGCTCAGTGAGTATGGGAATATGTGGGGTGCTTCTGTTCTCTTTATCCT
AAATGAACTGAGAAAATCTTCGGCTGCAAATAAGCTGAATACCACTGGGGAGGGTTTAGA
GTGGGGCGTGTTGTTTGGGTTCGGGACCTGGGGCTCACAGTTGAGACCGCGGTCCTCCGT
AGTGTTTCCATTTAGTTGGAA
>Contig1058
ACATGCACAGTAAGTCGCCTCCCATCTCAAAATAAGTCAATGACGTTTATCTTTCTATCC
ACTCCATTCGCCTTGCGAGAAACCGATCACACTACATGAAATATGATGCATAAGTAGTAT
CATTATACACTCAAATACTCAATGTAACTTCATTAGAGCAGGGATATCACAAAAGTCATC
TTTAGTGTCACACCGAATGTCATCCCATACCACGTTAGTGTTATCGTTGGTGTCATT
>Contig1059
TTTTTTGTTCAGTTCCAGCTAGTGCCTTACTTATCTGAGGGGCCAAAATGCAGCCAAGTG
TGCCAACAAGCACTCCCCCTAAAACAAAGCCACCAATGAAGGCACTCCCACTGTTAGATC
CTCCATCGTCACTGTATCTTGCTTGAATAGAGAGTGTCCTTTTGGATGTGACCAGTTGTG
TTTTTACCCGCACGAGTTTGCCCAAACGATAACCTGTTGAGTCCCTGATCATGTCTCTTC
AAAGAGCAACCAGATGACTGATTTGTTGAGTAAAAGAAGGGATGAATTCGATACTGCAGA
CATAATAGCTAAACAACAACAATAGATGTTTTAATGTTTTGTGCGTTTCGAATTCTTGGA
GAAATATTAGATTTGATTGATTAGCAAAGAAAAAAGTTAGAAATGGGTATTTTTGGGGTG
GGTATTATTATTATTTGGTCGATAAAATCAATGTTC
>Contig1060
CTTTCTCTGGCCAGCTGGTTCTTCATTCTATCACCTGGTTCTTCATCAAGAACTTCAAAT
TCTCGGGTGTCCCTATCAAAGTGAATTACTTTGACAATGAACCACTCATCTTTGTCAGCA
ATCCTCCAGCGTTACCCTAGCAGCAACCTGTTCCCCCTTTAAGCTTGCAAGATGATCAAA
GGTGGTTACGAAGAGAAGGAGAAAGCCGTGGCACATCTGGATCGGCTTTCATTCTTTTCT
TCCTTCTGTTCATTACCCATCCTTCTTCGTTGTCGCCCAGGAGGTCCAGAAGGTATCAAA
GCATCCAACTGAGTCAACAATTGACTGGAAACAGCTACTTCACTTTCTGAAAGTTCCTTT
GCTTGAATATAA
>Contig1061
GATCTTTCAATGGCTGCCTTTACTCTCTCTCCTGCTACTTCTTCTCAGTTACGTTCGGGT
AAACAATGGACCTTTCTTGCCGGCTCAAGGGCTAATGGCGAAATCAGCCGCAAAAAGCCA
AATTGGTGGGAAGAGAAAGAGGAATGAAGGTGACATGTCAGGCTGCAAGTATTCCAGCTG
ATAATGTAACCCGATATGGAGAAGAGAAAGCTCATGAACTTGTTGCTTTTAGGTGCTATC
GGTCTTCCAACCGACCGGCATGTTGTATCCCTACACTTATTTCCTAGTTCCTACCAGGCT
CAGGAGGCGGTGGGGGGTGGTACTCCCGCTAAGGATGCACTTGGTAATAGATATTATTGC
AGCCGAATGGATAAAAAACCCATGGACCTGGTGACCGAACCCTTACTCAAGGTCTAAAAG
GGAGACCCCACATACCTAGTGGTTGAGAATGACAAACCCTAGACAACATACGG
>Contig1062
AATGTGGAGGTGTGAAGGAGATAAATGAGGGTGGGTTTACGGAAGTGGTGGTGATGGCGA
GTGTAGTTAAGGGTGTTGCGGGGTTGGGTGCGTTGGATGTTGGGATTTGGGTGCATGGGT
ATATTGTGAAGAGGAGGATTTTGGTGGATGTGAAGCTTGGGACGGCGCTTGTTAATATGT
ATGCGAAATGTGGGTGTATTGAGAAAGCGAAAGAGGTTTTTTGATGGAATGGTGGTTAAG
GGATTCGAGAGCTTGGAGTTCGATGATTGTTTGGG
>Contig1063
TTTGTTGTTGGTGAAATCACATTTGTGAATACACCCTTTTCTTTTACGATAATCTGGTTA
AACATCGGGCACCATTCCACCAGTGTATCTCAAAGTGTACTTTTCTTTTACGTAGTAGTT
GAATCAACTTGTCATAATCCGGGTTGTCAAAAGTGGCTCTAAGGTTTCCAGGGAAAACAT
TTTTTCCTTCTGAAATTTCGGTTGTTTCCTTCACATGTTGCCATTTCCCTTCGTCTAGGA
GAAGGAACTCGTGGGTTCCAGGGAAACCCTTGATAGCAATAAC
>Contig1064
CCGGGTCGTATTCTTTTCAGCTCACCCGACGTTGTGAAGCAAATTACCTCCATCACCATT
GAAACCTGGTGTTGAGGTTGAGGTTACCATTGCTGATAGTTAGATGTTGTGCCAAGTCTT
GGTTTTTCTCTTACGGTACTATGTTCTATGTTGGGTAAGAACGTTTTTTTCATCATGTAA
TATTTTTATTTCATGTAGTATCATACCTTTGCAATTTTGTAAGTATTTGATGGGAAGAAA
TTTAGAGTTGTGTTTTACTCATCTTTTGAGAATTTATGAACCTATTGCTTATA
>Contig1065
CTAGCGTGTATCATGTGGGGCCAACTGGATGGACAAAACTATCAGGTGATGATGTTGGGT
GAACTCCACTACTCATACTACCCCGTTGAACCAGCCGTTGTTGAGCATGAAATGACTGAA
GCTGTAACTGCCTGATTGGGAAATGTTACTGGTAATTTGTTTAAGAATGTGTTGAGAGGA
GATTGTACCTTTGTTATGATATTACATGTTCAAATGATAGTAAGACACTTTTCCTTGTTT
ACTAGTGTTTGACATTCTTATGGTTCCTTCT
>Contig1066
ATATCAGTCATTCTGAATTTACATCTCCATTTTCCCACGCTACTTGTTGAACTAACTTAA
ATATGTTCATAGAAATCTGGAGTAGTCATCATCTGAAGTGATTTAACTCGTAAGGAATCA
TTGCCTTTTCTTACAACTCAAAGCATCAACTACAACATTGGCTTTACCTGGATG
>Contig1067
CTGAAGAAGATTTCTTAATATTAAGTTAAGATCATTTCCAATGACCCGTGATACTTGCTG
ACAATCCGAACCTAGCCGACTAGTCAAATCACCAATACTTTCATTGTCGAAATAGTTTAT
ATCCTGGAGAAGAAGGACAGAGTA
>Contig1068
GGGTTGGTAAGAACCTACAGTCAAAATGGCTTTCTCAATCAATACTTCACCATTTGTTGG
TCGTGAGGGAAGGTATGTTACTAGCAGAAACTTAAGAGACAGACTCTACCGTGAGATTGA
GAGAAATTTGGCAATGAAAGTTGAAGACGGTGAAACTGCAGATACCTTCCTTGTTAGTGG
TCGTGGTACTTTACACATCCACGATACTGATAGAGAACATGCGAAGGGAAAATTACGAGT
TCATGGTGGGACCTCCTAAAGGTAATTAACAAGAGAATTGATGACAAGTTGCTTGAACCT
TACGAGATTGCCACTGTGGAGGTAACCTGAAGAACATATGGGGTCGGTTGTTGAACTTCT
TGGTAAAAGGCGTGGTCAAATGTTTGATATGCAAGGGCTTGGCAATGAGGGAACAACAAT
ACTGAAATACGAGATACCAA
>Contig1069
TGAATCAAGTTCGCAGGTTCTTTATGTTGGAGATCACATATATGGGGATATACTGCGCAG
CAAAAAAGTCCTCGGTTGGAGGACGATGCTTGTCGTTCCAGAACTTGAAAAGGAAGTTGA
AACTCTCTGGTACCTACGCGACACTCGTAAGAAACTTATATCACTCCGCAGCGAGCGAGA
TTGAGATAGAAGATCAAATTCATCATATAAAATAGGTCCCTTCAGTGTGAGTGTTTGGAT
GCTCATGAAGCGGAAAAGGCGTCATCAAAGCTCAACTTACTTGAGGTGCAATGTGAACGT
GTGCGGGTAACACATCAAGTGGCTCAAAAGGTTTTTCATGAGAAGTTCCACAAGGTGTGG
GG
>Contig1070
CTTTGTTCTTCGTCTTGTCCTCGAGAATCAAAACGGTCTTCCCCTCATATCTTTCACGTT
GAGACCTGTCTGTATCTCTTGCACGTTCGCTTTGGACATTATCCCTGTGTTTTGAGCGAC
GGACGGGACTGATGCTTCTTTGTTCTTCGTCTTGTCCAGCTGCATCCTCTGAGTTGATAC
GATGTTTGGAAGATGTATGCTTGTCATGTTTCGACTTCTTGCGGTGATGCTTTTCTTTGT
GTTTGTCT
>Contig1071
TCAATCGATCACAACTACCCAGATCCGTCCAATGATTTCTTTCTTCTTTCTCTTTCGGAT
TTAGGTGACGGTTTTGTGGTGGTGTTTCGATAATGATTTCGTTCTTGACTTGCGGCTTCG
AGGGAATTCCGACTAAACACCGGGTAATCTTTCTTCTTTCTTCCTTACTTTCTTACTGTT
GTATTCCCGGAATCGTTTTTCCCTTTGATCGATTAGCCTTAGGCTCTGATGCCAATTGTT
GGAAATTATTCTTGCTATGATGAATGAAACACAGGTAATAATA
>Contig1072
GACACACACACACACACACATCAAGTCCACAGCCGCAGCTTCTCTCTCTTTTCCGGTTAA
TCGGCGGCGAGAGAAGCCACGTCATCACCACCACTCAGATCTATTTCTTTAGATAGGATG
GCAGCACAGTTGAAGCAGTTGCAATCTAAGGCATCTCAGGCGAAACTAGTTTTGTCCGCA
CA
>Contig1073
TGGTCTTTAAGCTTCGTATGTATGTAAGTATAAGTAGGGAGTTAAGTGACCGAAAATAAT
CGAGTTGAGCGAGTGAGTGAGAGAGTCTGTGTTTATGGGTCGTTTTTCGTCGTTTAGATT
TAAGGTGTGTTGCCCTTCTGGTGATTGATTTGTAAGTATAGAAAGTATCAACAGGGTAAT
CGCCAAAACTTGAAGTTTTCATTTGAATTCATGTTTTCTGGGAGTCATTTTGTAAGAAGC
GGAGCCAGAGGATTGCGACTTTATGAAAGAGAAATCTGTATAAAATTTTAAGGTCGTATA
TCGAGTTGTGTCGGTTTTCTTTAATTAACATTGTAAATACAGCTATATGTAATCTCTTTA
CATGAATATATCCAAGTTATTTTTGAAACC
>Contig1074
AGAGGGGAAACGGATATGATGCTGTCTGGTGGTTCTGATGCAGCCAATCATTCCTATAGG
ATTGGGAGGGTTTGTTTGCTTGCAATAGTCTTTCAGAGAGGAACAATGGATCCAACTAAA
GCGTCACGCCCTTGGGATGCGAGCCGTGATGGGTTTGTAATGGGAGAAGGGTGCTGGTGT
TCTCCTTTTAGAAGAATTAGAACATGCTAAGGCAAGAGGTGCAAAGATTTATGCAGAATT
CATGGGGGGAAGCTTCACTTGTGATGCATACCACATGATCGAGCCTCATCCTTGATGGGA
CGGGAATAACTTTATGTATAGAGAAGGCGTTGTCTCAATCTGGGGTTGCAAGGAGAAGAT
GTAAATTACATCAATGCCCA
>Contig1075
GACAGAGGAGGAGGCGACAATTTAAAAGAATTCATTAGTGCGGGTGTAAATGCGTATGCA
TTGGGATGTACAGATGAAGGTTTACGAAAGGAACTTACAAATATAAAAGAATCTGGTATT
GAAATCCAAGAAATGAAAACTTATGGGGGAGGTACTAGTCTAAAATCCAAGATTTGTTAC
GAGGAGGTGAACGAGTGTATATTGTGGTTGAGTATTATCTTCATAACCATTTTGTGTACT
CCTCAACCTACCATTGTTCGGTGGTCTCCTACGCCTCCTGTTTCAGATGAGAATCAAGCT
TCAATGGAAAGGATTTTGTGCTATAATTGCAAATGCTTACTTTTTAAGAGGAAATGGCAT
GGCTTCCTGTCAAAACACTTCAACTGGAGCAAATGGCAGTGGTGGGGCGTTCGGGAAGAG
CCATCAGTTGTTGCTAGCCGAATGAGATTAGTTTTTAGCACGCTTGAGGTTGTCAGGTCC
ACAGTGGCCACGAGTGTAGCATGGATTATGGTTCAGAATGCCTTAAATGTATTTTATTGA
TCCTTATGTATTTTAGGCCAAAATACATTCATTACA
>Contig1076
CTTCACCTTTACTACATCTCAATTCATGTAGAAGACATTGAAATAATCGGAAACAATTGC
CCTAATCTCAAATCCTTCAAACTAAACAAAGAATTCAGACGACCACATATCAAATGTGAC
GGTGATGCGATTGCCATTGCAAATACTATGCCCGAATTACGCCATTTGCAACTATTTGGT
AATAAAATGACTAACGAGGGACTTGAAGCCATTCTTCATAACTGCCCT
>Contig1077
ATGGCCCTTCAGGCAAAAATATTGGAGCAGCGGCAATGTAATTTGACGTCTCACTTACAA
CAGACGACATAGCAAAAACCCGGAAATCTCTCTTAGGAGAAGCAAATGAACCCGATAACT
TAGAAGAATTGAACCGTGGCAACTTAACTGAAACAAATTGGGATAAACAACACACTGTGA
CCAACATTGTTTTAACTAACTAACTTACACAACTATGTGAACCTGTTCAGTAAAAAGAAT
GGGAGTGTTCTAAGTTTGTGGGTCCCCCGCGTA
>Contig1078
TTTAAGTTAAAATAAAAGTTAAAAGTTTTAATAAGATTACTGTTCGCTACTAAATAATAA
AATAGATTCGATTCGATAACAAAAAGAATAAAAAAGAGGAATAATTTTCTTAATTTTTTT
TCATAATCATTCGAAAAGAGTTTCATTTTAAAAACGAAATTACACGACCCAGTTCTTATT
ATTCGTTTATTAAGTTGAGTTGAAAAATAGATCCCAAGAATGCATTCGCTGATTGCAAAC
ATGCTATGGGTAGATGCTATAGATGATGAATCCAATTTCTTTTTATACAGTTGTGACTTT
ATCCTTGTTAGTGCTGTCTATAATGATAGATGAATCAAAAACTTTCAATTGGTATTTTTG
TTTCTCTCCTATTTTGTCAAAAAAAGGAAAACTCGGTAAGTGCTTTTTATTAAACAATAT
GTAA
>Contig1079
AAGGTGACTACAGGTCACTGTAGTTGCGCCAAACTGCACGAAATTCCTCGCGAAATGTAT
TGAGACGAGCTTTCAGGTTTGGTGTCCGAAAACTAGCATGCGAGATAGTAGCAAGAAGGC
CAACGGTAAGTGCCCATAATAGAGTTCAAGAGGCCGCAAGAAACAAACCAAAGAAAGAAA
CTCACAGCAGAAAAGGCCAAAACGAATGCCCAGCGAGGCCTTCCACATATATAAATTGAC
CTCTTAAAGGAAGGGCGTCCACGAAGAACAGGCCTAGATTGTGGAGGCCTCATTTTTGCA
GCTAAATGAGGAGAAAACTACCTCACAAACCTTGTTACTTTTTCACTGAATGTCCCTGCA
AAGCTATCATTTAAGAAA
>Contig1080
GAGCCTCTGTAACCCTCACTTCTTCCACAGCAGCCGGCAGAGAAATCAAGATGGTGTTCG
TTCAAGTCCCAGAAGTCAAGGTCTTACTTCAAGAGGTTTCAAGTTAAGTTCAAGCGAAGG
AGGAGAGGGTAAAACCGACTACCGTGCCAGAGTACGTTTGATTAACCAGGACAAGAACAA
ATATAAATACTCCCAAATACCGATATGTCGTCCGATTTACCAACAAGGACATAGTTGCAC
AAGTCAT
>Contig1081
ACGATATTGGGGACGAGGCTTGATAGTTTACTAGTCTCTTTTGACTAAGCTTCCTGCAAA
ACAGCCTTTGACAGAGAAAGAGATGAATCGACGTCGAGATAATCTTGCAAACTTGAGGAC
AAAGGTAACGCAAATGGCTTCCACCTTGAACATGTCAAACTTTGGTAATAGGGACAGCTT
GCTTGGGCCAGATATTAAGCCAGCAGATGCCATGAGCAGAATTGCTGGTTTGGACAACTC
CGGTGTTGTCGGGCTCCAGAGACAAATTATGAGAGAACAAGATGAAGGCCTAGAGCAATT
GGAGGAGACTGT
>Contig1082
ATTTAGAAAGTCTGCGTTTATGTTCACCATTTCTAGCTTCGGCATGATGTAACCATAAAA
CTGAAGTGGATCGAGCTCCAGGTTGACCAAGTTTCCTTCTTCTGGCATTGTAGGCCATCT
GGTAGAAAGTCACTGTTGCTCACTCCTGGAATTTCAACAGGAGACTGGAAGCTTAGAAAA
AGGCCCAGCAAGTGATCTGTCTTCTGCTTCCATCTCAAGTAAATTCTCTCCCTTGAAAAC
AACCGAGCCTCCAGTCACTTCATAATCTCGGTGGCCAACAAGAACCTTGGCGAACGTACT
CTTACCAGAACCATTTTTGCCCATAATAGCATGAACCTCTCCTTCATAAATGGGAAAGAT
TAACACCGTTAAGTATCTCCTTCCCAGTTTCCGCAATAACCGCCGTCAAATCCTTAACTT
TCCAACACTAGCTTCTTCTTCGAGTCCTCAGAAGCTAGTGCTGCAGTTAAAGAAGGATAT
TTACGGCGGTGATGACGTGGAAACGTAAATGAAGTAGGTGTTAATTGTTGTTGTTGTGGT
TGTTTGAATGGTGTAATTGGAGATGGTGAAGTGCATTCTAAATTGGTTCAGTAGAGCCAT
TTGGTTTTTACTTTCTTTTTTTTTTTTTTTTCTTAGCTTGTTCCCCGA
>Contig1083
CATTCCACAAGCATTATATCCTTATATAGATTTTGCCGCCGATTTTACACGAGGTTTGCC
TAGATTGTTTTCTCAGGTTTAACAGGTTATTTTGGACAAGAAGGTGAACATGGAATCAAG
TTCATGACATCAAGCTTTTGGAGTCGCTTTGAGCTTGGAGCTTTTTACATCATCTTGGAA
GAAGATCTAACCATGTTACCACACGATCCACATCAAACGAATCAGGGGAGTATTTGTTTC
ATTCTTTCATTCTCTACTTTTACATCTTTTATGTGAACATTGGGGACAATGTTCGGTTTA
AGTGTAAGGGGGGTAAATGAAGACACCTTAGAAAATGCTATTACGCTTGATTTTGTTTTG
TTTAATGGTAGATGTGTAATAAAACTGAGAGAAATATTTGTTAGGGCAATTTTAGCACCA
AATTTAAAATTTTTTACAACATATAGGAGTGAAACTTTAGGCATAATAAGCGTCTCATGG
ATAGGAGAATTTATGACTAGCACAAAAAACCGTACCACTAAAAATTTTCCACCCAAATAT
GTGAGGTTCACCCCTAGAATTGGTAGGAAGAGAAGCATTCAACTTTAATGCTTATGTGTG
TACCGGTAGTACTTAGATTCTAGAACTTGCGTCAGTGACCATTCCGAGTCCACAAGTGAG
ACTACATTCGTGTAGATTAGGATTAACTACATGATAAGAGGCATTAGGATAACCCTTGTT
TTAAACCTTGTATTATAATTACATTGGCTACATTGGTCAAGTAATTCTCCCACACCTTTG
TCGATGTACCCATTTTTGGTTACACGATACCCCTAGTACACCCCTCCAGAGCCTA
>Contig1084
ATGTCCAACTTTTGTCTTCAGTTCATCCTAGCGAGCTGATCTTCATCCATTTAGGCCGTT
CCCCTCAACGCAAACATCCCAAACAAGGAAGAACCCTTGAGCGCGCGATCATCTGCTGGT
GCCTATATTATCAGGTGTATTACTGAATGAATAGTCCGTACAAACCCATTGCAAATATTA
ACATGACTGTTCCAGCTAAATAGACATCGATTGCTTCAACTAAGCGCATAACCATTTTCC
CTGAAAGAACTCCTCTCATACAGCTCGTCCAGTAGACTTTATATGCATCAACAATATAAA
CACAACCATTTAGGAAGCATAACAACGACGCCCGCTAACGAGCCTACCAACAGACCAGAA
GTGACTAAAACCGAAGTCAATATCACC
>Contig1085
TTGATGTGCACTCAAGTTCTTCTCTTGAAGTAGTAAAAGGGGTCTGTAATCAGGATCGAG
GTACCAACCGCTTGCGATGGAAGGTTGAGTCGGCTGGTTTTACTCTGAGCAAAATCTTGT
GAATCAGTATCCGTGATCACAAGGTTCCCTGGTGCATGTGTTTCGACTATAAGCTCAAGT
TGAGAAAGGTGCAACAAACTGAGGCCCTATCACTGAAATCGGACAGCTTGGAGGTTGAGC
CATCATCACACACGTACCCCGAA
>Contig1086
GACTTGCAATCTTGATACATTCATATACCAATATTTCATACAAACAAACAAAAAGTTTAC
TCGAAAATGTCGTGGCAAACATATGTTGATGACCATTTGATGTGTGACATCGAAGGTACC
GGTCAGCACCTCACCTCGGCCGCTATCTTTGGTACCGATGGTACCGTCTGGGCTAAGAGT
GCTAGTTTCCCTGAGTTTAAACCTAATGAGATAGATGCTATCATCAAAAGAATTCAATGA
AGCGGGTCAACTTGCCCCTACCGGTTTATTCCTCGGTGGTGCAAAATTACATGGTTATCC
AAGGTGAGGCTGGAGCTGTCATTCGTGGAAAGAAGGGAGCCGGAGGGATCTGCATCAAGA
AAACTGGTCAAGCCATGGTGTTTAAGGAATCTATGATGAGCCCTGGCG
>Contig1087
CCGAACAAGTAGTGGAGGAGGAAGATTTGGATGAGAGATCAGAAGAATCAACTGACGAGT
TTTCTGATCTTGTGGTATATGAGAAAGATACTGAGGCCGAGGAGTTAACTGGGTATGATC
TTGATAAAAAACTTGGACGGCCCCATCCATTTATTGATCCTAAAGTGAGGAAGCCGATAA
AGGAGCCTCTTACTAGTGAAGAATTATGGTGGAATTGGAGGAAACCGGAGAAGGAGCAAT
TGGTCTAGGTGGCAGAAGAAGCGTCCTGATGCTGAAACGGTGTTTCTCAAGGCCATGGCT
GAAACTGGTCAAATTAGCTTTTTGGTGAACAACCAACTTTGACCGAAACCGCTCTTTACA
GAGCTAGGAAGCATTTATATAAAGAAGAAAGGCTGCAGGCAGAACACGAAAGATTGGAAA
GAGACGGTCCGATAGCATACTATTCTAGAATGGGTCAAGGCGTAGGAAAAAAGACACATC
>Contig1088
ATACGCATATGCACGGTAATAAGAGGATCAGAACCTCCATTAAGAACCCAATTAACGGTT
CTTTGTACATCCAGTGATGGTGATATCAATACTCTTAGAAGCTCACCAATTACATTTGGT
CTAGAACGAAGAAACACCGTGTTGCCAAATAATGCCAAAGCGGATTTCCTCATCTGAGTG
TGTACATTCTTCAGAAAGAACTGAGACGCCACAGCGTCCGTAGTACCTTTAAACCATATA
ATCGGGTGCTTCCATTTTCT
>Contig1089
ACGAGTTTCCCTGAAGAAGAAGATGTTGATTAAAAAAGTACGGAGTTGTTTATAGCGAAT
TTTTATCGACAGTTAAAGATGGAAAGACAAGTTTCTTTGCAGCTGAGGTATAGAAGAGAT
TAGTACTAGCTTTGGATCATCACCCAACGGTTTTTCACCATGATCATAATCCGTGACAAT
GGACGAGTCTTTTGTTTTTCTATAAATTTATTAATAATTGGTTAGCAGTCTTTCTCGAGA
GCAATTATTTTGGTGAACCCGGGAATGAAAAGTAATGGATCAGATCGCGCAAAGAGTCAA
CGGTTTGATAATACATTTGAAGGTCTTTATTTTGGTAATGAGATCTTCAGTTTTCTTTTT
TTCTTTTGTTTTTTGAATTTTGATTCATTTATTGATTGAGTTCAATTTGTTTAAGTGGGA
AAAGGAATTTGGCTGCTTTTGGTAGTCAGCTGAAAATTCTTTGAAGTATTTGTTTTGTAT
TGTATTGGTC
>Contig1090
GGCTTTCAACCACTCAGCCATCTCTCCGAAAGACATTTTATTTATTCCTCCGAGTAGAAA
CATGGCCATATGAGTGGATACCGCCACTATCAAAGATCTCGGGTGTGATGGTCAATCTAT
CTATCCCACTATATGGATAGATATATGATTCAGCATGCCCATTTGTAAAAATAAAAAACC
AAATTCTGTTCTCCCCCGACTCCATTTACGAATAATGTGGTATAAGGGGTAAATAATATA
ATAAATATAATAAATCATATAGAATCAATGGATTCGTGGTAAAATCCCTGTATTGATGTA
TTTTAGTTACAATTTTTGACTGATATAGGGATCAAATGGTATAGTT
>Contig1091
TGCCAAAAGCTCATAACAACTCTAGAATCAAAAGAAACTAGAAAACACAAAAATAAACCA
ATCTAACCAGCAGCATGAGTGAAAGATGAACTTCCACCCTTATCAACATCAGAAAATAAG
TTAGCCGATTCATTAAACCTGTTTTCCACACAATCTTCATCACCATCATCTACTGTAGCT
AAAGCATCAAAATGGTTTGATGTAGAAACTTCAGGACCTTTTGACTTCAACGTAGATGAC
GATGTAGGCACATTACTCGAAACTCCCTTTTTAGGTTCA
>Contig1092
ATTAACTAACTAACAAATTATGAATGAATGTAATTTTGTTTAAGTAAAAGAATAAAGCAA
TTCATAGATTATTATAAATGTTTTATAAGAGTAAAATATACAGATTTTAAGATTAAAAAT
CCCAACGTTTTAATAACCACTTAAATATTTCAGTATTTTAAAGCATCACGCATTGCATTT
CATAATTATTATAACTTTCATAACTCTTCTTTCTTCATTAATTTG
>Contig1093
GAAGAAAAAACATCATATAATCCTGGTTCTTTTCTTCACCAAACAATAACAAGATCATTG
ATCATGGGGCGATTATTTCAAGTAACATTAGAAGGCAAAATCTACAGCTGTAAACACTGC
AAGACCCATCTTGCTCTTTGTGATGATATTGTTTCTAAGGCCCTTTCACTGCAAGCATGG
GAAAGCTTATCTCTTCAGTAAAGTAGTAAATGTCACTACTGGGGTCAAGGAAGATAGGCT
GATGATGACCGG
>Contig1094
CTGAACCAGTCCTGCTAGGCGGTGGTTCGTTACTATCTGGGATGGGTTACCATGGAACTG
CTGTGGAGGTGGGGGGCCACCACCAGGTTGCCGAATGCTCGGTGGATAATTCTGGGATGA
TAAATAAGCCAGTTCTTCCGAATGGTGGCTTAATGGTGGTTGGTTTTGAGGGGGATTAGG
TTGTTGCAGAGACATGGGAGGTGGTTGAGAATATTGGGTATGAGTTGGTTGATACTGTGG
CTGTGGTGACGGTGGTGACATTTTAGGGGGCTGAGGTTGCTGAGGTGGCGGCATCTGGTA
CTGCTGTGGTAGTGGTTCAGCGGTTTTGACCAGATGGTGGGTAGTAAGAATCGTGATGGG
GAGG
>Contig1095
TTGGCTCTAACTTGCTTAGCATAGGCCTTGTAAGCCAGGAGACATGGCTTGTTTCAAGGC
AAACAGCAAGAGCACCGATCTGGTGGTTGTGGGGACCTCCCTGAAGAGCTGGGAAAACAG
CAAAAGTTGATCTTGTCTTCAAAATCATAGACTGCGTCTTCTGGCTGACCCTTCTTTGGT
GGTTTTGGGGCCCTTGCGGTAGAAGATCATACCGGCTCTTGGTCCCCTAAGACTCTTGTG
GGTTGTGGTAGTGACCACATCACAGAA
>Contig1096
TAGCATCCATGAACTGAACCCCGCTCGATTCACAAGCCTCAAGTATCGTATCCAGTTCCC
CAACATTCAACGCAACAGGCTTCTCAAGCAAAATATGCTTCTTTTTCTCAGCAGCCAGAA
CAGCCCACTTCAAATGGAGACTTGTTGGTTAAAGGAACATAAACCGCGTCAACATCAGGG
TCATCCAATACGGCGTCGTAGCTACCATAGAACCTTGGCAGATTCTGGGAAGTGGTTTTT
CTAATGCGAAAGCTGTT
>Contig1097
ACGTAGGGCAAGGAAGATAGAGTTCCTTGTAGCCGAACCACGATAAATACTCGTGTCATG
GTTTGATCGTTTCTTTACTTATTCTCACTTGCTACTCATTATCATATCGTTGATAACATC
TTGCATATATCTTTGAATGTTTGATAAGTATATCTTAGATTAAATCTTTGATTATATGAA
AGTTTTTAAAAGATAAGTAAACTAAAAAGCGGTAAACTATTCCAACCCCCCTTCTA
>Contig1098
GACACACACACTTAATCAAATCAACCAATAAATCCATCATTCATTCTATCATGTTCTTGG
GTGTTGAGTGGCTATTGGATTTGATCTACAGTGTTCTTTGACGTTTGTTTTGATTGGTTG
ATATATAATTGCATACAGAAACAAAGACAAGAAACCTGGAGAGAATTTGGTTTCTGTCTC
TGACATTGTGAAGGAGCATTGGGCCACTTACGGCAGGTAA
>Contig1099
TCTTACCGAGCTACGCCTGGTTTCTATTGAGAATACCGGATATGCTGTTGGACAAGAATC
AGAGTATCAAAATCAACCTCAGGGTGTGTCAGCAAATGGGGTGGCAAACGGAAATGCGGT
GCCTGCTGAAAATTCAGCACCCCAGCAGCAACAACCTGTAAATGGTGCAGACTGGGTGGA
CCTTTTTGTAAGAGAAATGTTTGAGTGCTTCCAACATAGACGATGCTCGTACTCGTGCTT
CAAGAGCCCTTGAGCTGTTGGAAAAAACTATATGCGAACGTGTTAATACAGAAGCAAATA
GCCTTCAGCAGGAAAATAAGGATGATGAAGGAACAACTTCAAGCTCTAGTTCAGGAGAAC
TCACTTTTAAAACGAGCTGTTGCAATTCAACATGAACGTCAAAAGGAGTATGAGGACAGG
GGACAAGAGCTGAATAACCTAAAGCAGATGGTATCTCAATGCCAGGAGCAGCTGAGAACT
CTTGAGATCAATAATTATTCGCTGACTATGCACCTCAAGCAGGCTCAGCAAGGCAGCTAC
TAATTCCAGGGCCGTTTCCACCCTGATCTATTTTAG
>Contig1100
TTTCCTGATGGGATGCCAACAATTAAGATGGGGGTAACTGGAAATCCAAAACTTAGATTT
TATGACTTGGATTTTGGATTTGGGAAGCCGAAAAAGCATGAAACGATTTCAATTGACTAT
CAATATGGATCAGTATCTATGAGTGCTAGTAAAGAATCGAATGAAGACTTGGAAATTGGT
ATGTCCCTTTTGGCTAATGAAGTGGATGCTTTTGTTCGTATCTTTAATGAGGGTCTTGAA
GCATACATTTAGATCCATCACTAGCTGGTGAGTGTGTACCATGTCAAAAATTATGGTTAC
AAATATTATATTTTCAACAAGAGTCATCTTATTGAATAAAATGCGCTTGTTAATATGTAC
AGTAAGAAACCAAATGGTTTGTGTCCCAATAGGTACCCCATGTTGTATGAGAAGCTCTCC
AACCAAATGGTTGTTGGTTTGAGTCCTTAGGAAATGTGAGATAGATTTGTGGTATATATG
TAGTAAGAACTA
>Contig1101
GACACATATCTAATCCTCCCCTCTTTCTTCTTGCCTAACCTAACCCTAATTAGGTCAAAA
ATCAATCTCCCCCAAAAATATCAATATCAATTCACCTGTAAATTAAAACACCAAAATCAA
TGGGGTGGTGTTGCAGTTCTTCACCCTCACGATGTCCTCAAGGACCACAACAACAACAAT
AATTTTATTCTCAACACCCGTCAAATCATCACGCCGTACAAACCCTAACCCTAATTTCAC
CAGATCTGACAACCGCAAAAAAGCCCACCAACCGGTGTAAGAAGACACAAATCTACAGCG
AGCGTGGTTTCAGATCCACCCATGTCAACGGCGAAGAATCTTGTTATGGGTCAAGTCAAG
ATCTTG
>Contig1102
GAATAAAAAAGAATACACAAAACAACAAGAGTGAGATGTGGTTGGAGATTATATTCGGTA
TTGTTATCTTCAAAGTGGTAAAAGGTATCTTCTTCGATGATGACGATGATCATCTCGATT
TTGGTTCTTCCGGTTCCAACGCTCTTTTCGGTGTTGCCGATAGGCTTCAAACCCTGTATG
GTGGCAAAGCTTATGTCGGGCTTCGTATTCCAGACCCTGATACTGCTTCTCGTCAGAATA
TTGATCTTGTTCTCGTCACCAAAGGGGAGGCAGTGGTTGTTTCTGTAATGAATGCTTCTG
GAATCGTATCCATTGATAGGGATGGAACTTGGGTTTGCACGGGTGGATCTAAGCAA
>Contig1103
GATCGGAGCGGTTTTTATTAGAAAATGAACATCACAAAGAAATGTATGTTGAGACGATTG
ATCTAAAAGGCTTTCCGAATGACACCATTACTATCAACCCTAATTCTTGGGTTCATTCCA
AAGTTCGATAATCCTGAAAAACGTATTTTCTTCACTAACAAGTCGTACCTACCATCACAA
AGCACCTAGCGGGCTAAAGAGTCTACGAGAGAAAGATCTAGCAAGTCTTCGAGGAGATGA
TTGTTTCTGATGATGGTCCTCGCAAAAAGCATGATAGAATATATGACTATGATGTGTACA
ACGATCTCGGTGATCCTGACAAGAAGCCTGAATTTG
>Contig1104
CAGGTTTAAATTCATGTAAGTATCAAGTAAGACTAAGCAGTTACTCTAGTACATAGAACC
CTCCTCATCTTTTTGGTACCTATGTCCCAATCTAGAAACCATTTCATCATTTTTGCTTCA
TTAATCATTATCAGACCTATGGTAAAAACATCACACATGCCCCTTAAAAAAGTTACCTTA
TTAATTACTATAAATGCAAACAGAAGATAGTAGAAATTACCTGGAAGATCTACGTCACCA
AACG
>Contig1105
ATGGCTTGCCTGCAGCAGTCTTCTGGTAGAGAGTTTCCTCAAAGAGAATAACTCCACTGA
GGTACTGGAGGGCACCAGGAGTGCAGAAAAGAAGCTCACGAAGTGCTCTCCTGTTAGACT
CAACATTCTCGACATTGATGCTGGAAAGACGCTTCCCAATAGTACCAGTTGACTCATCAG
CGGCGAGAATACCCTTTCCAGGAGTACCAATGTAAGCAGCATTGGCGATAAGCTCA
>Contig1106
AAGATAGGGATTGGTATTGGAGGGCCTTTTTACCCGAAGGCGAAGATAGGGATCATCCGG
CTTGTAATGTATTCGGGCCTCGTGGGATTGATTTAACAGGGGTTAAATTTCCTAAAAGTT
TAGTTGTTGTTGCGGGTTTTGATCTTGTACAAGACTGGCAATTGGCGTATGTGAAAGGGT
TGGAAAATGCGGGACAAGATGTGAAATTGTTGTTCTTGGAAAAGGCGACGATCGGGTTCT
ATTTCTTGCCGAATAACGAGCATTTCTACACGTTAATGGACGAGATCGAAAACTTTGTGA
GATCTTGATTTAATAACCCTTTTGTTTATAGGATCAAAAACCCCTAAAAAAAGACTTAAC
TTTTCGACTATAGAAGTTAT
>Contig1107
GGAGGGGCGCCGTACGGGAGCCCTTTTGCGGCGTTGCTGCCGTCGACGTTCCCGCCAGGG
ACTGATCCGAACGTGGTGGCGTGTTTTCAGGTGGCGGATCAGGATGGGAGTGGGGTGATT
TGATGATAAGGAGCTGCAGAGGGCTTTGAGTAGCTATAATCAGAGCTTTAGTATCCGGAA
CTGTTCATTTGTTGATGTATCTTTTTACTAACACTAACACCAGGAAGATCGGACCCAAGG
AATTCACTCAGGTTCTCTACAGCTTACAGAACTGGAGGGCAAATTTTGAGAAATTTGACA
GAGATCGTAGTGG
>Contig1108
TGTTGGGTCCTTTCCGGAGAAAGCACCACCACCGTGGGCCCCCCCACTCCACCATAAGTA
TCAATAATAATCTTCCCTGCCTGTCAAACCGGCGTCACCATGGGGACCACCAATGACAAA
CCGACCCGAAGGGTTCAAATGAAAAATGGTTTTCTTATCAAGATATTGAGCAGGGATCAC
GGGTTTGATCACGTATTTTTTAAGATCAGCTGCGATTTTATCGTTAGTCACAGTCTCGTC
ATGCTGGGTTGAGATGAGGACAGTGTGGACTCTAATTGGAA
>Contig1109
CTTGTTCCTCTTTGCTTCTACCGATTGAAAAATCGTCCCTTATGTACCTTGTGGTTCGAA
CCTGGTTAGAAAAGAAAGAAGGCTTCAAGATTCTTTATGAGTTTAGGTAGGCTGAAACAA
AGTGAGAATGAAACCGGTTGGTTTGTTTAACTTTGTACTTTTTCGGTATATTAAAAAGAA
AACGGCTTGTTTCTTATATAG
>Contig1110
CCTCAGATAGGTAATACGACAGCATAATTTACTCAAGCACTGCATTTTGTATAGCTATTA
TAAGGTCTTGTATACAGGAGGAGAGAAACGTCTTAAAGAGAATGGACACATGGTTATTGG
TTGTAGCAGAAGGTGCCGGCCAGGAACTTCTTGCGTCAGAAACGAAAACTTCAACTGCAA
CAAGATGCTTCAGGAAATAAACTACTTCAAGATGTTGGATTGTGGATTTCTGATAAAATC
AAGGGTCATTTTGCTAAACAGCCCTCCATGCCCATTACTCTTAAATATATTGATCCTACT
TACATGATCCGGGCGGTTACCAAGTAA
>Contig1111
ACCACACAAGTACCTCAAGATGTAACAAGTTTGTTTTAGGTTTTCTAATTATACGTGATT
CGCGTGAAGTATAAACACATTAACAAAGTTTAAAAACAACGTCGTGAGCATAAGAAATGT
TTACAAGAATCTATCTAACGAGACCTTGAGCTATTATACGTATTGAAATAGGTTAAAGGT
GGACTTACTACACCAAGAATGGTGGTGATGTAGCACGAGAGTGAAGGTAAATATGAGCGA
GTACGAATGGAAACCGACCCTTGTTTCTAGAATAAACCCACTTCGAACTCGAACCAAACT
CAAAGATAT
>Contig1112
AGTTAACAACGGCTCTTATTTAGCCACACAATATTATAATACACCGAGTTCACCTAATTA
GTAGTGGCGGTGGCACATGAACTTACAAACTGCAAACAAAAACCTCAAAAGGATATGTTA
AACTAATGAAACTAACAGCAAGAGAACCAAATAACGTCTATTCACATTCGGATGTTGGTT
TCACAAAGCTACGAATCTCATCCATCACTATGTGGAAGTGATCATTATTGGGCAACAAGT
AGAACCCAACGGTTGCTCTCTCTCGGAATAAAAGTTTGACCTTTTGACCAGCCCTTTTAA
GCCCATTTGCATAAGCCAACTGCCAGTCTTGAATAAGGTCA
>Contig1113
AGGAAGAAGCTAGCAGAACAGAGACCACGTGTCCGTGGGCAATTTGTAAGACATGTGACT
AATGGGGTGAACAACGAGGATGCTGATTCGTAACGGTTGAGTTTGACTTTTGTATTCTGA
TAACAAATAAGTAAATCAAGATTAGTGGTCGTGTAGATATGAAGATATATATTTCAAGAT
ACGTGGGGACAACAATGAACAATTTTAGATGGATGGAATTCAACCAAATCTTGAATTAAA
ACATACTCCCCCATTTCGAGTAGTAAGCTTATTTTTCCAAGACATCTCGTATGTTGAATA
ATAATGTAGTAATTTTTAAGTTTTTGTTGCTTAGATGTTTTATCTTGAAGATTTTTCTTC
CGGAGAAGCTTTCTATGCAACTTGTTGTTGTAATGTTCTTTGAA
>Contig1114
CATGATAATTCGAACAAGTGAGTTGGCATCTGCACAAGAGAAGTTAAACGACCTAACCAA
GCCGAAAAGCCGAAATTCTTAAATCTTACTCCCCGGGTTCTCTGCTACACAAGCTACAAG
AATTCTATGAATAAAACAGATGAGGAATCTGAAGCGCTCCACGAACAACTACTTGGAAAG
GAGATTGATGTTGCGGCTTTTGTTCAGAAGCACAAAAAGCTACGTGTTGTTTACCATAAA
CGGTCTCTCACCCACCTAGCAGCCAAGACTTTCG
>Contig1115
ATCTTCGTAAACAACGCCATTAAGGCTTTTTGTTATTTTCTTTTCGCGCTTCCTGTCATC
GAATTCAACGTAATAAAAACCCGACGATGATTTGATACGAGATTGAAAAGCTTCTTGTTC
TTTTTTCTTTTTAGCCTTGATGAATAGCATGTCGCAATACGATTCGTCGTAATCTTTCGA
AAAGCTTTCAACGTATTTATACGGAGTGTTGAGAGGCAACCCTTTTCGTTTTAAGATGCT
TTCCCAAACGCTTTTCGCCGCCTTTTCAACATCAATAGCGCTTTCTTCTTCTTCTTCTAC
AACTACTTGTTTTGTCGGGGGAAACCATGACGGCGATGCAAACAACATCTCTCTCTCTCT
CTCTCTCTCGTAGGGTTTACTAA
>Contig1116
GAATATTTTATTGTCTTCGGAATTCGGTCCATATAGAGAGAATTTTCACACAAATAAATC
AGTAAAAAAAAGTTAGAAGTTGAAAATGAAGAAAATAAACACACTCTTCCTAGTATTTTG
TTCAATTCTAATTCTTAGATCGGAACTTGTTCATTCACACAATCTAATCGGAGTTTCTCT
ACAAGATGAGGAATATTACAAGGGGTTATATAGTACAGGAAAGATTAAATGTAAAGATGG
ATCTAAAACATTTACAAAGTCACAATTTAATGATGATTTTTGTGATTGTCCTGATGGCAC
TGATGAGCCAGGAAC
>Contig1117
GATTCTGACATTGATGAAGATTTCTCCTTATACAACCAATTGACCTTATCACAAAGGATG
TATATGAACTACAACAAATGATAAAGGAAAAGAAGCAGTCCCTTCAGAAAGCTAAAAACA
GAGGAAAAACAAAGACATTGCCAATTCAGCACGTGAACATGAGCAAGAACATGCTAAAGA
AAGGGAGAAAGAGCATGCTAGGGACAGAGAAAAGGAACATGAACAGGAACAAATTAGAGA
AAGAGAAAGAAAACGGGTTCATATGAGAGAAAAGGAAGAAGAGCAGGAACGGCAACATAT
TCGAGAAAAAGAAAGGAAAAATCAAATGGAGATTGAAAATAATCGAGAAAAGAAAAGGAA
AACGAAGACAAAGAAGAATAGAGAACGACGAGTTGGAGAAGAGAAGGTAGAGAGGACGAG
AGAGAGA
>Contig1118
CACTATATTTGAAACAAAATAAGGAATTGGCAAATCACCTATAATTCGAGGGCAAAATCA
TCATTGATTTGATGATCACCCACCGTTTTACGGTATTTGTTAACGCTTTGCGTGTCATGA
GGCTTGGAGCAATATCAATAAGACAATATAGTCTCACACATATATTTAGATACAGCTGTA
TAGGTATTTCACTAGACTTGAATTATAGGTCTCACTACATTAGTATCATGAGTTTCCATC
TCATGTTAGGATTATGCTCTAATACATGAATTTGATTGAATATATATATGATTTATCTGT
GATAATAATCAACATCACTCAATACTAGTCTTATCACTATTAATGTTTATTACAATTATT
ACTAAACACTCA
>Contig1119
GGGGGAGTACAAATTTAGGTCTATGAGCCTCTCAGCCGTCATGTAGAGCATAGCTTCAGA
ATTCTATTTCTTTTTCTGTCACATATTTTACTTCTTTTGTTAAGAGTTGGATCTATTGGT
TTTGTGTTTTTGGTTCCACATGGAGTTGTTTTCATTGGATCTGTACGATGGAATCCTACT
TGTGGTTCCATCGATTCAGATTATGGCATGATTTATTTCGACCATGGTTT
>Contig1120
TTTGTAACCCTACCAAATGCCGAATCATACACTTTTCATAGCGTATCAGCTTTTACTATT
TGTTTATATACTACAAAAAACATTCAAACCGAACTTGCCAAGCTAATAGAACCACAAGTT
GTAACGAATGATCACTTATCTTTCAAGGGTTTCACGTTCCGAGTTTAAGAGGTTTATGAA
TACACAACATGAATACGCGAAACTTAGCTCGGGACGAAATTTACAATTCGTGTACAATAG
TAGAACAGGCCATGTTGGATTTATTAGAAAATGAAGAGAGGAAAAGAAATAAAAAGTTAT
GGGCACTTGGTCCTTTTAATCCCGTGGACATAAAGAGGACAACAAGAGAAGACAATAATG
GTACTAACTATGAATGTCTTAAATGGCTTGATAAGCAAGAAACAAAATAGTGTAATATTC
GTATCCTTTGGAACAACAACTTCTTTTACAAAAGAACAGGTCACTGGAGCTCGCAATTGG
GTTGGAAAAGAGCGAGAAAAAGTTTATATGGGTGTTTAGAGATGCCGATAAAGAAGATGT
CTTTAGGGATTACAATACAAGTGTGGAATTGCCAAAAGGGTATGAAGACCGAATCAAAGG
GAGAGGGTTGGTTGTCAGAGAATGGGCACCGCAGCTCGAAATCTTGTCCCACAAAGCTAC
TGGCGGGTTCATGAGTCATTGTGGGATGGAACTCATGTATGGAGAGTATATCAATGGGCC
GTACCAATTATAGCATGGCCAATGCATTCAGATCAACCAACAAATGCGGTACTTGTTACC
AGTATTTTGAAAGTCGGATTAACAGTTAAAGATTGGAAGTTGCGTGGTAAGATGGTGGTG
GCAGAAGATGTGGAAAAGGCGATTCGACGACTCATGGGTACGAATGAAGGAGAGGAGATA
CGGAGGAGGG
>Contig1121
GACACGCTCCCTCTGATATCCATCACCACCACCACCACCACGGTTGGAGGTGCTCCTCCA
CGACCACCACCTCTGTTTCCATATTCATCCCTGTTGCCTCCAAAATCATTCCTCCTATCT
CCAAAAATCACCACCCCGGTTGAAGCCTCTTTCCACCACTACCGAAGTTTCCACGCCCCC
TCGCGCCCTCGCTCCTAAATCCAGACCCCCTTCCAGCTGGAAATCTTCCACGTCCTCCTT
TGGAGTTTGTGGATCGCTTCTCCTCAACAACAGCA
>Contig1122
ACAATAGGAGGATAATACGTTTATAAAATAGGCTACTTTGTTTACTTAACGAGAGTAATG
ATATTCCTGTTTAGTTGTAGTTGTTTATACG
>Contig1123
ATGTCAGAAGATATCATTCAGGACTTCCATAGAAATTCAGACATGGCGGTCATGATTTTA
AGATACTTCAATGTGATTGGCTCAGATCCGGAAGGAAGATTAGGTGAAGCACCTAGACCA
GAATTACGTGAACATGAGAATTTCAGGTGCATGCTTTGATGCAGCCCGTGGAATTACCAA
TGGGCTAAAGGTTCGAGGAACAGACTATAAAACCGCAGATGGAACTTGCATACGGGACTA
CATTGATGTTACTGATCTGGTTGATGCTCATGTAAAAGCCCTTGAGAATGCAAAACCTGG
TCATGTTGGAATTTACAACGTTGGTA
>Contig1124
AATATCTTTTATACCTTGAACATCCGTCTTCTAATTTTTTTAAATTGGCTAACAAAAGAA
TTCGGTGTAACGTCATTGGATCATCTGTTGTTGAAAAATGCCGGTAGTATGTAAAAATTC
CCTATGGTGGTTTTGGGTAATGGCTCAATCATTTTGTTTCTTATATTTGTTACCATGACA
AACCCAGTCGGCTTAAAAGATCCAGATTTACTTTTTGAAGCTGCTTGGAGTGCACATCTG
TAGAGTAACATATTTTAAAGCTTCCAACCGAGTAGGGTTGATGATCGGCTGCTCAGAGTC
CGCCGTCATGGCCGATAACCTTGAGTTTAAGGTCATTTAACTTAGTTTCCGGGGAACACG
AAACTCCTAGTGACACAGTTATCTCGCTGACTTGTCAAGTGAAATTCCCTTGGTAATTTA
GGTTAGTACCCTTAACAGAAATAAAATAGGGGGTTGATAGGTGATACCACATACTTTTGC
TCCCA
>Contig1125
CTGTTGTTGCAATACAACCCGGGTACAGGGAAGCAAATGTGATACCAGTTTCTTCGTGGT
AACGACGGTGGAATTCTTGCATCATAAGCATGTTGCAGACCTTGCTGTCTTTATATGCTT
TTGCACCGTCAAAATCTCCACCGTCGATCATGGTAGAGCTGTTGAGCCCGTTTAATCCAC
CCGCTAGACCTCTCAAGTCTCCTAGGTTAGCCTTTGGAGGTACATTCCCAGCCAAAGTGT
TTGTGTTACCTGTGATTGAGCCAACGATGATGAGTCTTTTTGATGGATAATCCGACTGCT
TCAAATCATCTAGCAACAATCTCGCAAGCAAGAAATGACCAAGATGATTAGTCCCAACAC
TAAGCTA
>Contig1126
GAGTCAGGAGGCGATAAAAAGGGGAAGAAAGAAGGTGGTGGTGGTGATGACGGTGATGCA
AGGGCGACTAGTGGTGTTGAAACCAAGAATAAAAGCATAGAGGTTGTCAACAAACTAGAA
TATCAAGGACATAACCCTTACACTACTCACACAATGCCAATATACAACCAAAGCTATTAC
AATCAAGGTTATAATCAACATTACAATCAACATTATTATAATCAAGATTACGGGGTTGGA
CCATCTTCTAGTAATGGCTATGTATACCAAGGATATAATCACGGGAATGGCATGGATTAC
TCGCATGCACCTCCT
>Contig1127
AAGCGATGCAAAGGCCCGTTGGAATTCTGCTTGTAAAGGTTGTGAGGGCAGTGAAAATTA
AAAAAGAAGGATCTTATGGGTGGTGCAGACCCTTATGTTAAAATGAAACTTACTGAGGAT
AAACTTCCATCTAAGAAAACCGTTGTCAAACACAAAAACTTGAATCCTGAATGGAATCAG
GAGTTTAGTTTCGTTGTCAAGGACCCCGAATCACAAGCTCTAGAGATTTTTGTATATGAC
TGGGAACAGGTGGGGAAGCATGATAAAATGGGAATGAGCG
>Contig1128
GCTCTTTCTATCGCCGAACAAACTCAAAGTCTTCCCTTATTCGATCTACTTCTTCTTCTT
CACCGATTTGTAACTTAATAATTGAAGATCGAAGAATAAGAATTAGAATAAGAAAAGAGC
CAAGATGTTTGGGAGAGCACCTAAGAAGAGTGATAACACGAAATACTATGAGGTTTTGGG
GGTCCCACAAAGCGCTTCAGCAGATGAGTTGAAGAAAGCTTATCGTAAAGCTGCCTATCA
AGAATCATCCTGATAAAGGTGGAGATCCTGAAAAGTTCAAAGAGCTTGCTCAAGCATACG
AGGTACTTAGCGACCCAGAGAAGCGTGAGATTTATGATCAATATGGTGAGGATGCGTTGA
AGGAAGGAATGGGCGGTGGAGGTGGCGGTACAATGATTCCTTTTGACATCTTCCAATCCT
T
>Contig1129
CTGAAAATTGCCTTTATTCTTGGCAATGAAACCATTCCTTGGCTTTGGTATCTCATGAAT
ATCCATCACTTGTATTGTCCTTTGCTTTTTGGCATTTTGGGCTTCTTGGTAATTCTCCTG
GAGCCTTTTACTAGCTGATGCCAGCCTGTCAGGATCTATATTTTGCTCCTTGCGTGGTCG
AACTTTGAGGAACAGAAGCAGAAGCAACCATG
>Contig1130
GGTTCTCAAGTCATCAAAGCAAAAGAACCATAGCCATGGAGGTTATCCTACCCGTAAACA
CTCCTGATTTCGACTTCAATTCATCGCTATACGCTAGTGCACCAACGACACCTAAACTTT
TAGGCGAGTGTTACTTTAGTGCACCCACAAGTCCCACAAGAATCCCAGAGTTAGACCTTG
AGTTTGATGATCAGTTGATCGAGGAGGACACTAGTCGTAACAACTTAGCATCCATTCCGT
TTGCATGGGAAGAAAAGCCCGGTGTCCCTAAATCAGTCTATAACTCATTCAATGACGAAT
TTGCTTTTGGTGTAAGGAATGATGAAAATGTCGAAAATGAACGTGCCATGCAGGAAAGGG
GACGTGATCGTACTTCTTATAATTCATCTTCATCAAGAAGTAGAAGAACACGTTCCTTAC
CACCCGTTAGAGGGTTAGAACAGCCACAAGGGCCTACAAACCCGAACACGACACCTTCAA
TGGCTCTTACGGCTTCTGGGTCAGGAAAGGGGTCTAAGAAGTGGAGTTTTATGGAATTTC
TTTTTGTTTAGAAGTGCTTCGGACGGACGAGCTATGGCTAACGACCCTTTGAGGAAATAT
TCGGAGACTTTTAGAAAACATGACGAGGATATAAGAAACTCGAGTTTTAGAGACCCGAAT
GGGTCAGGGTCATCCAAGAGACGGGGTAAGGTTTCGGCTCACGAGTTGCACTATACGGTG
AATCGAGCAGTTTCTAATGATATGAAGAAGAAAACGTTTCTGCCGTATAAGCAAGGTATT
TTGGGAAGATTGGCGTTTAATCCAACAGTTCATGCACTTTCTAATGGATTCGGGCTTTCT
CATCATCAAAATAATAATTAAGTGCTAGTAAATATTGATTCGATATGCAATTATGTATCA
ATCTAGAGATATTCAAGTATTAATCAGTGGGTTTGTTTTGTTGTTTTATTTGTTATTGTG
AAGAGAACTTTTTTGTTC
>Contig1131
CATTTTCATCATCCACCTTGGTTAGATATAGCCGCGCAAAATATGCCTCATGTACTCTCC
TTGGTCACTCGAACAAGCTTAACTTTATATCCCATTTTTATAAATCATCTCCTGCACCAC
ATTATACATAGTCGGCCTCGCAATTTGGACATTACGCATAGCCGCCATAAGCAATACACT
AGGGCATCTCCAAAACAATTATAGGAAGTAAAACGCCTGTTCCGTCTTCCATTTTCAGTA
CGATTGCAGG
>Contig1132
GATACACACAATAATTAAATTTCCATTTTCATATTGTTATCTTTTTTTATTATCCTAAAA
AGTTTTTATTAAATGGGTTCATCAGAAATTGTGGATTCCGGTAGGGTTAACTCCGGTCCC
GGTCAAGTCAAGTTTTTCACAAACTTGTAATCTTTTTTCTCAGTATTTGAAGGAGAATAA
ATAATTTTCCAGATCTAACACTTGGCAGAAGGGTACTCACACCATCATCAGCTCCAACAA
TGAATCTTTTTCCAATGGCTGAAACTCCACGCGCCACCATGCAGCAACCAACAGCCAAGC
AGCCAATGACTATATTTTAAAT
>Contig1133
GATCTCCGGCGGTTAACGGCGGCCGGACCTGCGTCACCTCCGCCGTGTCGTCCGGAGGTA
ACCGTATTCCGGCCATGTGTTGGAGGTGATGATTTGAATGACAAATTTTGAATAATTTTT
AGAGAGAGAAAGTAAACCCTAAGAGAGAGAAAGTTGTGATGATGATGACGTGGAGAGGAG
ATAGGTGATGATGATAGTGAAGGAATC
>Contig1134
TGAGTACATACAATAACCGGCTGCTAGGTAGGTTGCTTCCAGGTTGGCACACACTAACGA
TGCAACCTTGGTTCCTCACTGTCAAGCGTAGAGTCAAAGTCAATATCAGCCAGGCACTCG
TTTGTTGGGGGCGTAGATTCCGAAAATAGAACCGGTTGATACAGCGGCATCAATGTTGGA
TGATCCATCAAGAGGATCAAACACAACAATGTAGTTGCCAGAGTAACTTTCTTCAACGGC
CACCGGGACATCCTCTTCTTCAGAATGCGATGATTCCAGTTCTTCCGCTCGATCTCAAAC
AATTGGAAACACCTCATTAGAGACGACATCAA
>Contig1135
TCGGGGGTACCCGTAATTTACGCCACCCTGTTTTTGTAGTTCCGTTACACAAGCTATGAA
AAATAACAAGTTAACTTAGCAATGAAGTAACATCGAACATGTCTCGGGAATTTCAAGTGA
TAATGTGCAGTTGTAGATTAGAAAAACCAACCCCGATTTCACCATCTTGAACAAACGTAG
TGCCCAAAATGCAACATAAGCAAACACTAATTGAACATTCGAAGGAAATTGCTGGCGTAT
GCCATTGGCTTCGCATCAGGATGCGGCTGAATTTTTTCACAAAAATATGAAGTCAGAAAA
CAATATATAAAATAATAATA
>Contig1136
AAAACAGAGTAGCAACAACGGTTCCATACGGTTTAGTAATACATAATGAAAATGTTTAAA
ATTTAAAGAAATGAATGATAACATTGTTGGGTGATATTGATAAGATGCCCTAGCCCACTC
CCGTGTCATTTGCTTCTTAGTTACCTGAGATAAAACATGCTAAAAGGTCAACACAAAGGT
TGGAGTGAATCCATACTGTTTAATTTAATATAGTTTGAACACAAGTCAAATAGTAGTAAA
GCAAAAAGCGTCGTAGTGTAATATATTGCCCTAAG
>Contig1137
TTATCTCGTTTGGAAGCTAAAGGTCTCATATTTTCCTATCAAACTTGAAGGTCGCCGATT
ATGTTTCAGATATACCCTCCTATAGTGATAGTGATTCTGATAGAGATTCAAATGAAAGTG
GAGATTCAGATGGAGACTCAGAGGACATTGCTTGATGATGATCTTAAAAGTGAAGGTGGC
GAGGCTGATTAATTGATGACGCTTTAAATTCATGTTTAGGTAGTTAGGCAATCTTATTGT
ATTTCAAATGCAAGTAATTTTGTTACTCAGAGATT
>Contig1138
TTCCGGTTCCGGTTTTGGTTTTGGCTCTGATTCTCGTCATGATTTTGGCTTTGGTCGGTG
TTCTCGTAGTTGTCATGATTGTGATTAGGACTAGGGTTAGTGGTAGTGGTTTTAGTATTT
GATTTTTGAAGCCAAGAAAAGGGTAGCAATTAGGAGATTGGCGACACAAAAGAGAATGGT
AGGTGTAAACCAAGCCCACACAGAAGCGATAATCATCATTTGTGAATTGTAAGCTTATTG
TTGTC
>Contig1139
ATGGAGTTTGTCTTTCTCATTTGGAAGGGCCCTTCAACAAAGCACACTCAAGGCATGGTC
TGGAAAAGAAGAGAATGTGAAGAAGGCTCAAGCTGCGTTCCTTGCTAGGTGCAAGGCTAA
TTCTGAAGCCACTCTTGGAAAGTATGTTGGTGGTTCTGGGTTGAGTTGAAGGTGCATCTG
AGAGCCTTCACGTTAAGGACTACAAGTACTAGGCTAGTGGTTTGGTAATTGTTTACGGAT
TGGTGTTTTCTTGTTATTTCGAGGGTCTCATATGACTAGTTTTGTCTAGGTT
>Contig1140
GATAAAAATAAATCAACAAAATCAAACTATATATCTATAACAATCGCAGTGATCTTACAA
AAAAAATGGCACAATACGGAGGAGACCAACAGTACGGACGACAAACTCGCCAGACTGATG
AGGTATGGCAACCCTATTCGCCAAACTGACGAATATGGAAACCCGGTTCACACCACAACC
GGAACACCAAAGCTTAGGTGAAGCCAACGGGAATTACCAGTGGTACTCATGGAACAACTG
GTCAACACCAGGGGCTTGGTTCCCAGAATTGGTGAAGCTACAGGGTTGACCAGTGGTGGT
ACAGCTGCTACTCATGATACATCAG
>Contig1141
AAGCAATGCGTCATCAAAATGCGCATATCGAGGTGACTGGCACTGCGGCTCAAGTTGCAG
CAGCTAGAGTCATGATTGAAAACGCCATTAAAGAGATATATGACCCGAATTTAGCTCGAC
TCGCTATGACATCGGAATATCTGCTTTATGATGAAATGGAGATTCCAATATCAAAGGCTA
TCTATTTACTGACCACAAATCTCGTGGACATTGAAACAGAAACT
>Contig1142
TAATGTTCTAGGTTGTTTCAATCGGCTTTCTTGAATCGCGTCAGCCCAATCTGGAATAAC
GCGAAGGATGGAGATTATGGGATTTTGGGGAGCAGGGGACTGAGAACAGAGGATTTTGGA
GGGTTTATGTGAAAGGGTTTTGAAGGGTTTTCTGATATGTGGGAGTTGAATATGGAGTGG
AGACTTTGGTATTGACATTGTTTGGGAATTAGGGAGAAATATGGGATTGAGGACATTGTT
TGAGTAAAGAGTC
>Contig1143
TTAGTATAGAGCTTGCGTTGCCTTGTTTTAACCGCGATAGCCTTCCCCTCATCGAGCACA
TGTTGCACGTACGACTTCGTTATGATATCACGATGTCCTCTTTTACATGTGAGCTTATAG
TACCTTTTTTCAACCATCATCACCACGATATGAAAACAATTGCCCTTTGTGGAGGGGAAA
ATTTGCTTGAAGTCCACCAAATTTGGATGCCTTTAAACTCGTCTTGGACCTCTTCATAGT
CCTCCATGCTCAAGACAACGGGTTCGCAGTCTTTAAGCACTTCTGCTTTGAGCCGTTTAG
CTTTATTTGAAGAGTTGAAGGCTAAGGTACCGTTCAATGGCGACATAAGCTTTGCTTCGC
TCGAAATCATCTCCTTGGTATTCATGAAATGCGATTTCGATATAAGGGTAAATATAGCTG
ATGATCTTGTGAAAGTATTTTTCGAAATAGTCACGAGACTCCTTTGGAAACCATTTTCGA
ACTATAGCCCACACGAACATACCTCCCGCCATCACAGACCCTAATTGATTCATGTCCCAT
GTCATCTTGTTTTTTTTGTTGTTCACTACTAGCACAATGATTTTTTTGTAAAAGTGGTGT
TGAGA
>Contig1144
TGCACTCATTACACCCCCGGACTTTAACAGTATCAGATGGAGGAACAACCATACCAGAGC
TAAATGACATCATCCCCCCTTCCACTAATACCACGTAGAGCAGGGGCTTTCTTCTTCTTA
TTGCTCTCACCAAAAGATTCAACCATCCCCTACACTCTACAAAGTGTGTCATTACCAATA
CAACTTAACCCATGAAAGTACACCTTCATCTCACACTTCACCTTCAACACACCACAACAT
AATCCACCATGGATTCACCAAAAA
>Contig1145
AAAGAGGTGGCGCGTGACTTCACGTTCATTGATGATGTAGTTAAAGGGTGTTTAGGCGCA
CTTGATACCGCGGAGAAGAGTACCGGGAAAGGTGGAAAAAAGAGGGGTCCAGCACAGTTA
AGAAAAATACAACTTGGGGAACACGTCACCCGTGACAGTAGGGAAATTGGTGTCAATATT
GGAAAAGTTTGTTAAATGTTAAGGCTAAGAAGCATGTGATTAAGATGCCGCGAAACGGTG
ACGTTGCCTTACACTCATGCTAATGTGAGCCTTGCATATAAGGACTTCGGGTATAAACCA
ACTACTGATTTTATCGACCGGGTTGAGAAAGTTCGTTAAGTGGTATGTTAGTTATTACGG
AATTCAACCAAGGGTAAAAGGGTCAAATGATTCTTCTTGATTTGTCTGATGATGACTTGA
TCTTCATCTTTCAAATGCTTTTTATGTTTTGTTCTATGTTTCGTTTTCCTTCATTTTTGG
TCCCTTTTTAAGGTATAATCGTCGTGGATGGTGCCATTGTATCGAGGAG
>Contig1146
TGTGTTGAGAAAACATTATGGCGTCCACAGAGGTAGAAACAGTACCTTATGCCATTGAAT
AGAAGTCCAGCATTTTGCGTCTATAGACTACTAAAAGGAAGGTATTATGTCGCTTCATTT
ATTAATTTAATTGCAATTGTAATTTGTTTAGTCACGTGTAATTGTTGTTTTGATTTGTTC
ATGTAACGATTTTGTACTTTGTCAGTGTTACCTCGAGCGTACTCCCTTCAATGAGGGTGT
GGGGTTACAAACAGTTTTACTGTAAAACTACGATATATTGTCATATTTAGCAGTGATATT
TACTTATAGAATTGAGAATTATAATGGAAATTTAGCTTCTATGCATTTTAGTATTTT
>Contig1147
GAAAATCAATACTAGAAGAGCAAGAAGACGAGGTTTGTTCAGAAGTGATGAGCGATCTTT
TTAGGGGCTTGACATTGGATTGAAGGTAACTTTAACTTATGTGAATTAAAGGGTAGTTTT
AATGAAGAAGGATGAATGATAGGATGTGGGTTTGAAAAATGCGGAGATGTCGATGATGAT
GGGTTTGTTCTTGCTGCTGTTGTTGTTGTTGCCATTGATGGACGATGATGAAAGGGTTCA
AGAAAATGCTTTTATAAAGTTTGGGTTTTGTTTTGTGATGAAATAAAATGCTGCC
>Contig1148
TCAACAAACTTGGGGATTTCAACACTGTCATAATATTCTTTGTAAGAATCAACAATGCGA
GATCCAAGACCTTTCCTGTAGTACTCCCAATCAATAGGCTCTGGTTCCTGACTGAATTTG
GGTCTGAAGAGTGGAATTAACTTCTTCAAAAGCACGACGGAGAGATGAGAACTCCTTTTT
TAGCCTCATCCGTGACGATCATCTTAGCCATCCCTTCCCAATCTATTGATTTTAGACGCC
TTGAATGCCACGTCAGCCACCTTCTTACCTGCTCCGCTCATTCTTTTTCTTTTTGTTTC
>Contig1149
ACCAATATATTGTGTTCATCCATTTAACAAACTCTATGAATATCACTCAACCTTTGTGTT
GGACCTCTTAAGCATGTATTTCAGGTCCATGATGATCAAGGATGGCACGGAGGGCACGGA
CTTAAATCAAGAAGGCTATAATTATTTTATCATTCACTAAACATCAAATACTTGTTATTG
ATGGTATTTTGTAAACAATTCAACCAACTGGGACCTATCTTTGTAAACT
>Contig1150
AATGTGAAGGCTAAGATCCAGGATAAGGAGGGAATTCCTCCAGACCAGCAGAGGTTGATC
TTTGCCGGCAAGCAGCTCGAAGATGGCCGTACCCTTGCTGACTACAACATCCAGAAAGAG
TCGACCCTCCATCTTGTGCTCAGGCTTAGAGGAGGTATGCAGATTTTCGTCAAGACTTTG
ACCGGGAAAACTATTACCCTTGAAGTTGAGAGCTCCGATACGATTGATAATGTCAAGGCC
AAGATCCAAGACAAGGAGGGGATCCCAACCAGATCAGCAGAGATTGATTTTTGCCGGTAA
GCAGTTGGAGGATGGACGTACTCTTGCGGATTACAACATCCAGAAGGAATCAACCTTGCA
TTTGGTTCTTCGTTTGAGAGGTGGCATGCAGATTTTTGGTTAAGACTTTGACTGGCAAGA
CGATCACCCTCGAAGTGGAAAGCTCTGATACTATTGACAACGTGAAGGCGAAGATCCAGG
ACAAGGAAGGCATCCCTCCAGACCAGCAGAGGCTCGTATTTGCAGGGAAACAGCTTGAGG
ATGGGCGTACCCTTGCTGACTACAACATTCAGAAGGAGTCCACTCTCCACCTTGTCCTCC
GTCTTCGTGG
>Contig1151
TTACTTCTGGCATGTTTTTGTATCAAAATGCATATTCCAGCTGTGATTCCTAGTCTTGGT
TTTGAGATCAGCGCTGTATATCTTATTGGTAAAGGGTACAAGATCACCAAGTGAATTAAC
CAGGTTTCTCACCCAACCGTAGGTTAAGCAGGACTGCCACGATCTCTTTCATTGATCTCA
TAAAACACACAGCTCATGAACTTTAGTTGGCCTTGAAGATTCAGATGGGCTAGTACTTTG
ACTCTTGACACTAAATGATCTCCTGTTTAACCGAGCTAACAGAAGCAGTAGTTAAGTTCT
TTGAAAAAACATGGTTGACTGAGTTCTTAAAATGAAAGAACGTTAGGAGCTCCAGCTTTG
ATCACAGCCTTTTGGTAGCTTAAAAGATGAAGGGATTGATTGCAAAGAAGATGATGAAGC
AGCAGCTGCCCATAGTTGCTAAGATTTTGTTTTAACGTTAATGTTTTTATGGTTGTGTTT
TGTGTTTGTGCTTC
>Contig1152
TAATCAAGAAGGAACTGAAGTCGAATCTGTAATTTCCCTTAATCAAGAAAGAACAGAAGT
CCGAATCTGAATTTCCTAATTATGAAAGAATGGAAGTTGAATCTGAATTCCCTAATCAAG
AAAAGAATCGAAGTTGAAGTGAACGTGCCTCACAAGGACCTAGCACAAGTTATGGTTGAT
GTCCCCCAAAGAAGCTGAAACAGATGGAAGAATGATTTCCGCTAATTCTCCGGTT
>Contig1153
ACTATTGGATTTGAACCAATGACTCTCGCCGTATGAAAGCGATACTCTAACCGCTGAGTT
AAGTAGGTCATTTATCTTCACAAAGAAAACCAAAAGGGACTCATCCCATCGATGGATTAA
TAAATATCATATTACTTAGAAGCAATACCGATCAAATATGATCTTGGATCATGGAATAGT
CCATCTTGAGAATATTCATCTTGACAATAAATTATCTACATAATAAAATAGGACGCTCTA
AAACTAAAG
>Contig1154
CTCTTAGGGACCGTGGGCCATACCCGGCCCATTCCGTTCCTCAAGGACCTTGATGGGAGT
TTTTGGGTTTATACTTTATGACCTCAAGGCCAAAACTGTATTTGTCTCACTTAGTGCTGA
TGGGTGGAGTGAAGCTTTTTTGGGGTATAGCAGCTGATGGCTCTGTTGTAATTTCTGACA
ACCTTGGGGGTTATAAAGTCTAGCTGCTCCAAGTCATTTGCTCCTTTTCCAACTGGATGC
ATGTACCATACAGAAGGAGGGTTAATGAGCTTTGAACAACCCAAAAAAACAAAATGAAGG
CAATTTCAAGGATTGATAGTGAAGGTGCAATGTGTGGTGCCACATTCAAAGTTGATATCT
ATTCAAAGACCCAAACAATGCCTAGAGTTGGAAGTGAAGCTAATTGGGCTACTTGGGGCC
AAGGAGCATAGATAGATTTTGTCTTTAACTCCATGTTTCTTTAATAACTTCTTCGTCTCC
ATTTTGTTTAGTTCTTTTCCACTTAGTTGTTTCGATTTCCTTTCCGTTTTACCCCTTTTC
GGGTATGTAAATTTGACTTGTAAAGTCGCTTGAATTGAATAATTATCATAGTCTCAAGTT
CT
>Contig1155
GACAAAGCGATTGCTAGTGGAATTAAAGGCAAAGAAACTGGAAATGAGAAGATTGTGGTT
ATCGTTGATATTGCAAAAACTAGCCTATAAGAATGTCGATGCTAATGGATTCATTGCTGC
TTTTAAAATTTTTGCAGAACTATTACCCCGAGCGGCTAGCGAAACTATACATGCTAAATA
TGCCGTGGTTCTTTCAGAAGTGTTTGGAAGATGATTGCTCTTGCTCTAGAGAAAGAACTT
GGACAAGGTTATGATTGTAAGCAGTGAAAAA
>Contig1156
[truncated: 14,484,091 more chars]
